# Supplementary material for: Integrated volatile metabolomic and transcriptomic analysis provides insights into the regulation of floral scents between two contrasting varieties of Lonicera japonica
Source: Front Plant Sci. 2022 Sep 12;13:989036. doi: 10.3389/fpls.2022.989036 (PMC9510994; doi:10.3389/fpls.2022.989036)
Supplement: Supplementary file 1 [file Table_1.XLSX]

## Sheet: Sheet1
Supplementary Table 1. Primers used in the quantitative real-time PCR analysis
Gene id	Enzyme name	Abbreviation	Primer sequence (5'–3')	Product Length (bp)
lonja.ACT2/7	actin2/7	ACT2/7	CCCTAAAGCCAACAGAGAGAAG	107
			CGACCACTAGCATACAGAGAAAG
lonja.27738			CAAGGTCAAATGGGTGTGAGA	101
			GTCAAATTGCCCAACGTAACA
Lj4A243T61	hydroxymethylglutaryl-CoA reductase	HMGCR	GATCCGCAGCTCTACTCCCC	203
			ATGGTTCGCAGCGGCTATCT
Lj4C267T4	1-deoxy-D-xylulose-5-phosphate synthase	DXS	AGACGGACCGACCCATTGTG	209
			CCCCTCGGGAACCTAAAGCA
Lj5A124T67	1-deoxy-D-xylulose-5-phosphate reductoisomerase	DXR	GTTGTTTCTTGTCCGAGCGCA	182
			ACCCAAACAAGCGTGCTTCA
Lj5C695T2	alpha-farnesene synthase	AFS1	CCTCATCTGGCCCGGTTCTT	157
			GCTGAAGTCCCTTCGTCATTGC
Lj3A1009G50	geranylgeranyl diphosphate synthase	GGPS	CCACCTAACATTTGCCGCCC	150
			GGGAGGTGCTGATGGGTGAA
Lj2A447T56	farnesyl diphosphate synthase	FPS	ATCCACGTCCACAAAACCGC	187
			CGGCCGTTTTCCCCAACTCT
Lj8C240G7	hydroxymethylglutaryl-CoA synthase	HMGCS	ACGGGGCGAAGGACTTTGTG	152
			ACCATTGGCCAGTGATCCGT
Lj9A25G19	mevalonate kinase	MVK	GTGGTGGCGGCTGTGTTTTG	247
			ATTTCACGCAGAGGGGGAAGC
