# Supplementary material for: Integrated volatile metabolomic and transcriptomic analysis provides insights into the regulation of floral scents between two contrasting varieties of Lonicera japonica
Source: Front Plant Sci. 2022 Sep 12;13:989036. doi: 10.3389/fpls.2022.989036 (PMC9510994; doi:10.3389/fpls.2022.989036)
Supplement: Supplementary file 4 [file Table_4.XLSX]

## Sheet: sheet1
Supplementary Table 4. Hierarchical clustering analysis of differentially accumulated metabolites
Index	F1_V_1	F1_V_2	F1_V_3	Y2_V_1	Y2_V_2	Y2_V_3
KMW0503	61968.8	25402.9	31148.5	6.03968e+06	5.218e+06	7.00076e+06
NMW0227	24443.2	17774.4	19996.4	461998	390054	398760
NMW0310	1.14931e+06	592078	759707	1.11778e+07	7.51569e+06	1.29296e+07
XMW0547	59221.3	33061.7	94493.1	406421	623234	864515
XMW1528	128269	75234.1	92780	1.02445e+06	715807	874700
w05	363657	217614	252479	2.55493e+06	1.96038e+06	2.55313e+06
KMW0555	879858	774113	867656	6.42883e+06	5.79927e+06	5.63912e+06
NMW0652	21961	9207.2	13723	168845	52791	80876
KMW0574	5.22349e+06	4.17188e+06	3.38047e+06	3.00936e+07	2.53211e+07	2.97972e+07
NMW0149	41355.7	26003.7	14392.3	204515	140000	190084
WMW0052	243173	216361	225950	1.6161e+06	1.58407e+06	1.18169e+06
NMW0247	179166	110594	141195	920232	901078	834675
KMW0630	675278	431829	497336	3.28923e+06	2.48294e+06	3.62651e+06
XMW0836	48357.8	40670.9	37524.9	247660	214174	170398
XMW1172	192986	161596	138415	939584	707253	652114
KMW0514	97135.9	63755.8	88915.8	351298	353845	377051
XMW2288	41486.6	47661.6	67227.1	210374	222164	171461
XMW2488	237456	269001	250426	767650	761285	928715
XMW2650	312498	231299	206506	827210	628628	862680
KMW0461	38732	39518.1	21734.8	92273.2	93331.2	100524
KMW0460	2.3214e+06	1.6851e+06	1.53713e+06	5.44949e+06	4.68198e+06	5.67798e+06
NMW0492	17420	9106	10233	41951	34587	26623
XMW1076	77832	73810	72944	147588	294603	152714
XMW1416	178469	101442	138592	457358	317521	308759
KMW0431	63502	57015	62384	163761	199747	105065
KMW0459	616163	555634	458284	1.32443e+06	1.34727e+06	1.39126e+06
KMW0613	3.83803e+06	3.06451e+06	3.73122e+06	9.23971e+06	8.68888e+06	8.26993e+06
XMW0817	6.57072e+06	5.37114e+06	5.56009e+06	1.48885e+07	1.38635e+07	1.32509e+07
XMW2847	31617.5	23417.9	31244.5	74517.1	65568.1	63079.7
XMW0561	739754	463936	638706	1.57335e+06	1.22602e+06	1.49253e+06
XMW1166	78127	76653	67134.9	153621	110165	234841
KMW0716	42143.1	25678.4	38841.9	92759.9	64717.4	71942.1
XMW1084	106145	96264.7	76514.9	164052	234102	141337
XMW1486	88771.6	72182.8	83714.9	159158	160151	141404
XMW0963	14945.4	10977.3	11789	26115.5	22054.8	19188.2
NMW0071	1.36176e+06	1.11961e+06	1.18705e+06	2.27562e+06	2.32494e+06	1.74218e+06
KMW0304	96352.6	101704	93436.9	162249	180183	152637
XMW0047	118152	100350	84143.9	168785	133896	142762
WMW0127	1.78816e+06	1.81769e+06	1.74106e+06	2.57018e+06	3.09373e+06	2.04085e+06
XMW1721	36988.6	35144.9	33334.5	49313.9	42144.2	54006.7
WMW0049	4.94915e+06	4.10178e+06	4.25115e+06	5.40387e+06	5.27429e+06	5.46547e+06
XMW3578	77058	64303	76602	64282	56150	53377
XMW1488	186646	162692	188739	149623	129064	137645
XMW3696	39294.4	34888.4	33035.6	29581	26949.4	23194.9
XMW3649	41328.6	32982.3	34818.4	30333.3	24342.1	24770.3
WMW0010	729560	539697	792828	496982	516101	466554
XMW0947	1.57475e+07	1.51203e+07	1.49619e+07	1.05984e+07	1.22197e+07	9.51341e+06
XMW1905	196698	166705	198041	149900	126116	118168
XMW1373	3.44901e+06	2.64328e+06	3.5379e+06	2.56415e+06	1.99225e+06	2.14581e+06
KMW0699	176750	150937	166615	127281	115104	100421
KMW0676	6.27804e+06	4.98475e+06	6603010	4.60929e+06	3.78022e+06	3.9385e+06
XMW2369	1.25847e+06	1.1579e+06	992871	726823	850503	735489
XMW0349	110834	87748.6	90098.7	62449.7	68977.4	63200.1
KMW0204	1.24022e+06	1.14198e+06	976121	700860	835609	708526
WMW0051	564763	481155	531044	366372	323742	343017
KMW0551	706259	561960	618244	323534	503881	401188
XMW0438	160639	155530	144425	84293.4	128044	87556.1
XMW0864	29109.4	25449.5	25233.9	17437.1	19353.2	15103.6
WMW0195	3.28397e+06	2.43956e+06	3.19644e+06	2.0941e+06	1.775e+06	1.89291e+06
KMW0441	5.59639e+06	4.25181e+06	3.68831e+06	3.06426e+06	3.03472e+06	2.52693e+06
XMW1539	15208.9	11798	13899	9301.73	9676.12	6763.85
KMW0642	589851	520870	629151	352397	387492	339758
XMW1371	1.22584e+06	781293	1.24891e+06	805147	571324	630387
XMW3619	1.45485e+06	1.43932e+06	1.44605e+06	1.03544e+06	965627	606333
XMW3193	80557.6	75993.4	78931.4	50446	51892.8	38654.4
XMW3115	2.04552e+06	2.01094e+06	2.01718e+06	1.42006e+06	1353991	852713
KMW0158	2.03936e+06	2.02388e+06	2.05371e+06	1.4252e+06	1.3373e+06	813543
XMW2751	60472.4	62460.2	75348.8	35592.8	47343.8	32932.5
XMW3683	69805	68303	67379.2	39679.2	45979.2	33472.1
XMW0667	142984	91062.8	132371	87366.8	68951.2	55144.5
XMW0555	67968	67828	69945	40934	47946	29815
XMW0511	44789.4	41049.1	69712.4	32604.3	24341	32556.3
XMW0151	2.12561e+06	1.73362e+06	2.04137e+06	1.11139e+06	1.32914e+06	926720
ZMW0001	384789	274237	367408	246657	180727	157094
XMW1368	1.27625e+06	964641	1.46052e+06	812367	596457	665327
XMW3736	468767	333213	341667	204433	206831	226163
XMW0230	75521.8	66643	71231.6	46854	38326.1	32554.8
KMW0404	229541	209561	187049	104973	127052	108841
XMW1410	809749	541719	748018	353569	407586	333833
XMW1017	105783	99920.5	98606.7	49957.5	65335.3	43357
KMW0282	1.10206e+06	1.1288e+06	1150119	425303	837673	496260
XMW0060	102329	95397.1	99816.5	53409.8	59606.7	41572
XMW0392	958039	909445	931814	477483	587482	384434
D201	944107	630325	887225	490007	353828	427657
KMW0683	309510	257151	298891	149237	169935	127286
XMW1931	268758	207830	250087	135961	139585	97477.4
XMW0139	457250	499698	430279	231571	287902	184526
XMW0532	23718.6	23264.9	25370.5	7899.66	19040.7	9692.22
XMW1372	199864	113454	169491	93821	71964	74954
XMW3693	1.20777e+06	896217	770700	460375	546433	407148
KMW0434	486271	428281	424060	220615	236506	196847
XMW0852	175491	140357	174011	78023.7	82078.5	77141.6
KMW0604	554116	384914	575050	223607	281938	221169
XMW0993	196234	194060	197870	91815.9	116266	72813.4
ZMW0002	565683	514250	501247	315279	236295	195364
XMW2967	125394	123137	112123	55712.2	57944	55982.3
XMW0383	1.19196e+06	1.00118e+06	1.21609e+06	499734	590658	494620
KMW0302	135878	128821	146266	51275.7	94838.1	44521.1
XMW1102	116439	98240.5	80403.7	48505.2	40444.6	47204.7
XMW0136	8.77076e+06	7.82037e+06	8.65242e+06	3.73886e+06	4.49685e+06	3.10427e+06
KMW0618	1.97474e+07	1.61623e+07	1.89042e+07	7.53835e+06	9.42166e+06	7.20333e+06
KMW0316	164000	182000	149000	58700	83700	74200
KMW0485	121055	120240	151884	54986.8	64111.4	51658.9
WMW0012	7.68329e+06	5.29297e+06	7.52975e+06	2.72622e+06	3.32581e+06	2.74602e+06
XMW2985	174582	144537	171573	72453.4	63037.4	73381.5
XMW3068	126979	111280	111532	46727.9	58316.7	41718
KMW0542	833919	874568	974917	331820	379373	389781
KMW0143	9.17811e+06	8.94968e+06	1.00114e+07	3.44401e+06	5.97669e+06	1.90405e+06
D423	9.54581e+06	6.58756e+06	9.24713e+06	3.10646e+06	3.94817e+06	3.14939e+06
XMW0662	107839	102320	97684.4	41337.3	38053.9	44312.6
XMW0822	6549803	4577159	6424685	2024998	2609656	2385077
KMW0594	4.26378e+06	3.69711e+06	4.90691e+06	1.86008e+06	1.59983e+06	1.63604e+06
KMW0616	1.45049e+07	1.13655e+07	1.46687e+07	5.05728e+06	6.39727e+06	4.59137e+06
XMW0176	4.82094e+06	3.65413e+06	4.76226e+06	1.66295e+06	2.06575e+06	1.50095e+06
XMW0614	2.29076e+06	2.77253e+06	2.47932e+06	761387	1.18353e+06	1.02284e+06
XMW2049	2.37793e+06	2.21107e+06	2.35629e+06	861262	1.05957e+06	803375
XMW0197	4.96191e+06	3.42972e+06	4.94962e+06	1611930	2.09684e+06	1.52385e+06
KMW0626	9.64576e+06	9.77442e+06	1.08273e+07	3.62486e+06	5.17192e+06	2.69062e+06
XMW3570	705142	588402	621853	216920	271317	236359
XMW0390	1.75433e+06	1.40274e+06	1.54102e+06	715910	414111	643827
KMW0545	128046	85538.9	124456	37441.7	53968.6	35055.2
WMW0004	1.72812e+06	1.38321e+06	1.81026e+06	574774	768702	470930
KMW0590	487506	353673	478277	152594	197271	134832
KMW0614	5.02964e+06	3.75728e+06	4.96168e+06	1.57296e+06	2.05842e+06	1.39714e+06
WMW0053	902356	644847	955705	273656	366592	267415
KMW0113	255457	249852	291693	98549.2	146588	42813.1
XMW2189	67239.2	59337.1	68562.1	20921.5	28515.7	20009.9
XMW1365	82561.3	82332.4	104545	34594.7	25845.2	32752.9
KMW0552	2.16158e+06	1.71293e+06	2.99478e+06	566107	976867	826223
D279	11748.1	9279.59	10549.6	5705.3	2571.23	2603.19
XMW0465	5.6714e+06	4.56755e+06	5.87289e+06	1.75824e+06	2.24933e+06	1.48889e+06
XMW0307	390141	533345	424399	106590	253219	96029.9
WMW0002	6.54412e+06	5.06066e+06	6.64305e+06	1.78575e+06	2.49835e+06	1.63639e+06
XMW1671	703675	542914	740750	201953	248277	190619
XMW1312	6766	6441	6318.99	3167	2253.33	687
KMW0566	523336	400709	555666	145337	183679	124592
XMW1127	1.05781e+06	1.05726e+06	914190	258715	334427	200031
KMW0557	497985	404200	427021	125149	137238	79078.1
XMW0296	985794	1.0109e+06	881932	237532	295699	147452
XMW1206	1.51961e+07	1.48664e+07	1.43372e+07	2.45511e+06	5.31136e+06	2.21058e+06
XMW0763	231019	126853	208070	34172	25741	24456
XMW3721	356489	239432	341205	32171.8	50614.5	42360
XMW0143	152158	98051.4	141660	11775.8	19840.5	12860.4
XMW3645	271282	186014	213062	23667.1	17987.3	22757.5
KMW0689	3.99396e+06	2.23745e+06	3.12081e+06	254858	160124	161962
XMW3154	1.19101e+06	918763	797022	60275.1	48002.7	56967.9
KMW0472	1.1522e+06	880397	771948	54705.1	47018.3	45909.7
XMW0871	791947	398744	512853	50032.9	15786	15786
XMW0474	3.31608e+06	2.39282e+06	2.41051e+06	139749	97635.8	102312
XMW0272	3.01223e+07	2.95485e+07	2.72316e+07	1.24113e+06	1.29001e+06	1.04197e+06
XMW0471	3.25825e+06	2.36378e+06	2.39246e+06	133713	96194.3	96038.4
XMW0473	462643	343767	349103	7579.05	6131.65	5693.63
KMW0267	905601	819591	766966	15524.7	13405.8	10680.1
