# Supplementary material for: Integrated volatile metabolomic and transcriptomic analysis provides insights into the regulation of floral scents between two contrasting varieties of Lonicera japonica
Source: Front Plant Sci. 2022 Sep 12;13:989036. doi: 10.3389/fpls.2022.989036 (PMC9510994; doi:10.3389/fpls.2022.989036)
Supplement: Supplementary file 5 [file Table_5.XLSX]

## Sheet: Sheet1
Supplementary Table 5. Detailed information of KEGG enrichment analysis of the differentially accumulated metabolites
ko_id	Kegg_level_1	Kegg_pathway	P_value	DA_score	Up_number	Down_number	Unique compound	compound	Uni_all	compound_all	Cluter_frequency	Metabolome_frequency	Corrected_P-value	Metabolites	Pathway
ko01110	Metabolism	Biosynthesis of secondary metabolites	0.0283288	0.428571	9	3	12	14	16	24	12 out of 16 75%	14 out of 24 58.3333333333333%	0.283287852274256	NMW0652;KMW0472;w05;NMW0149;KMW0613;NMW0492;KMW0618;KMW0459;KMW0460;XMW0763;NMW0310;NMW0071	https:\\www.genome.jp\dbget-bin\www_bget?map01110
ko00909	Metabolism	Sesquiterpenoid and triterpenoid biosynthesis	0.0330536	0.428571	5	2	7	7	16	24	7 out of 16 43.75%	7 out of 24 29.1666666666667%	0.330536486142894	NMW0652;NMW0227;KMW0618;NMW0310;w05;KMW0590;KMW0613	https:\\www.genome.jp\dbget-bin\www_bget?map00909
ko00900	Metabolism	Terpenoid backbone biosynthesis	0.434783	1	2	0	2	2	16	24	2 out of 16 12.5%	2 out of 24 8.33333333333333%	1	NMW0310;w05	https:\\www.genome.jp\dbget-bin\www_bget?map00900
ko01100	Metabolism	Metabolic pathways	0.444474	-0.181818	3	5	8	11	16	24	8 out of 16 50%	11 out of 24 45.8333333333333%	1	NMW0071;KMW0618;KMW0460;XMW0763;XMW0307;KMW0404;KMW0472;NMW0652	https:\\www.genome.jp\dbget-bin\www_bget?map01100
ko00100	Metabolism	Steroid biosynthesis	0.666667	1	1	0	1	1	16	24	1 out of 16 6.25%	1 out of 24 4.16666666666667%	1	NMW0652	https:\\www.genome.jp\dbget-bin\www_bget?map00100
ko00402	Metabolism	Benzoxazinoid biosynthesis	0.666667	-1	0	1	1	1	16	24	1 out of 16 6.25%	1 out of 24 4.16666666666667%	1	KMW0472	https:\\www.genome.jp\dbget-bin\www_bget?map00402
ko00380	Metabolism	Tryptophan metabolism	0.666667	-1	0	1	1	1	16	24	1 out of 16 6.25%	1 out of 24 4.16666666666667%	1	KMW0472	https:\\www.genome.jp\dbget-bin\www_bget?map00380
ko00400	Metabolism	Phenylalanine, tyrosine and tryptophan biosynthesis	0.666667	-1	0	1	1	1	16	24	1 out of 16 6.25%	1 out of 24 4.16666666666667%	1	KMW0472	https:\\www.genome.jp\dbget-bin\www_bget?map00400
ko00904	Metabolism	Diterpenoid biosynthesis	0.750988	0	1	1	2	3	16	24	2 out of 16 12.5%	3 out of 24 12.5%	1	NMW0492;XMW0763	https:\\www.genome.jp\dbget-bin\www_bget?map00904
ko00902	Metabolism	Monoterpenoid biosynthesis	0.909091	0.5	2	0	2	4	16	24	2 out of 16 12.5%	4 out of 24 16.6666666666667%	1	NMW0071;KMW0460	https:\\www.genome.jp\dbget-bin\www_bget?map00902
