# Supplementary material for: Integrated volatile metabolomic and transcriptomic analysis provides insights into the regulation of floral scents between two contrasting varieties of Lonicera japonica
Source: Front Plant Sci. 2022 Sep 12;13:989036. doi: 10.3389/fpls.2022.989036 (PMC9510994; doi:10.3389/fpls.2022.989036)
Supplement: Supplementary file 6 [file Table_6.XLSX]

## Sheet: sheet1
Supplementary Table 6. Summary of RNA-seq mapping data
Sample	Total reads	Total mapped reads	Multiple mapped	Uniquely mapped	Read-1	Read-2	Reads map to '+'	Reads map to '-'	Non-splice reads	Splice reads	Reads mapped in proper pairs
F1_T_1	45617010	44270520(97.05%)	2213048(4.85%)	42057472(92.20%)	21103154(46.26%)	20954318(45.94%)	21032357(46.11%)	21025115(46.09%)	26259419(57.56%)	15798053(34.63%)	40841136(89.53%)
F1_T_2	45830814	44615337(97.35%)	2187115(4.77%)	42428222(92.58%)	21270160(46.41%)	21158062(46.17%)	21216486(46.29%)	21211736(46.28%)	26507494(57.84%)	15920728(34.74%)	41249166(90.00%)
F1_T_3	46271598	44980919(97.21%)	2239260(4.84%)	42741659(92.37%)	21434491(46.32%)	21307168(46.05%)	21373513(46.19%)	21368146(46.18%)	26726090(57.76%)	16015569(34.61%)	41565970(89.83%)
Y2_T_1	46327766	43880458(94.72%)	2611693(5.64%)	41268765(89.08%)	20711278(44.71%)	20557487(44.37%)	20645615(44.56%)	20623150(44.52%)	26138486(56.42%)	15130279(32.66%)	39399984(85.05%)
Y2_T_2	46302370	44112102(95.27%)	2399849(5.18%)	41712253(90.09%)	20940595(45.23%)	20771658(44.86%)	20868025(45.07%)	20844228(45.02%)	25941085(56.03%)	15771168(34.06%)	40042792(86.48%)
Y2_T_3	46816332	44372880(94.78%)	2693987(5.75%)	41678893(89.03%)	20907297(44.66%)	20771596(44.37%)	20853817(44.54%)	20825076(44.48%)	26311395(56.20%)	15367498(32.83%)	39796404(85.01%)
