# Supplementary material for: Integrated volatile metabolomic and transcriptomic analysis provides insights into the regulation of floral scents between two contrasting varieties of Lonicera japonica
Source: Front Plant Sci. 2022 Sep 12;13:989036. doi: 10.3389/fpls.2022.989036 (PMC9510994; doi:10.3389/fpls.2022.989036)
Supplement: Supplementary file 7 [file Table_7.XLSX]

## Sheet: Sheet1
Supplementary Table 7. Detailed information of the quantified genes from Lonicera japonica flowers samples
Gene_id	F1_T_1	F1_T_2	F1_T_3	Y2_T_1	Y2_T_2	Y2_T_3	gene_symbol	description	GO_id	GO_term	pathway	pathway_description
Lj1A1000T74	0.656015	0.757431	0.645854	3.36775	2.23435	3.60742	MRO11.8	hypothetical protein F0562_031233 [Nyssa sinensis]	GO:0005737,GO:0005847,GO:0005634,GO:0009506,GO:0003723,GO:0006379,GO:0006378,GO:0035194	cytoplasm|mRNA cleavage and polyadenylation specificity factor complex|nucleus|plasmodesma|RNA binding|mRNA cleavage|mRNA polyadenylation|posttranscriptional gene silencing by RNA	ko03015	mRNA surveillance pathway
Lj1A1000T79	5.92438	4.89324	5.43793	2.41291	2.95471	4.966		hypothetical protein F0562_026620 [Nyssa sinensis]
Lj1A1000T82	28.2254	28.5108	29.4397	56.9371	63.6984	65.2761	F13M22.10	PREDICTED: 60S ribosomal protein L36-2-like [Solanum tuberosum]	GO:0022625,GO:0003735,GO:0002181	cytosolic large ribosomal subunit|structural constituent of ribosome|cytoplasmic translation	ko03010	Ribosome
Lj1A1001G59	12.2559	11.8416	12.4091	12.1536	8.40627	5.93088	F2A19.5	hypothetical protein F0562_026625 [Nyssa sinensis]	GO:0005634,GO:0019005,GO:0016567,GO:0006511	nucleus|SCF ubiquitin ligase complex|protein ubiquitination|ubiquitin-dependent protein catabolic process
Lj1A1001T52	7.86377	8.61252	8.56778	8.24101	6.95493	9.39507	MWD22.26	PREDICTED: gibberellin 3-beta-dioxygenase 4 isoform X1 [Theobroma cacao]	GO:0051213,GO:0046872,GO:0009686,GO:0048767	dioxygenase activity|metal ion binding|gibberellin biosynthetic process|root hair elongation
Lj1A1001T55	9.19944	9.19738	9.38123	8.62149	9.41124	6.91298	F24D7.11	mitogen-activated protein kinase kinase kinase YODA isoform X1 [Jatropha curcas]	GO:0005737,GO:0005524,GO:0004709,GO:0004674,GO:0032147,GO:0010229,GO:0040008,GO:0023014,GO:0010103,GO:0031098,GO:0010098	cytoplasm|ATP binding|MAP kinase kinase kinase activity|protein serine/threonine kinase activity|activation of protein kinase activity|inflorescence development|regulation of growth|signal transduction by protein phosphorylation|stomatal complex morphogenesis|stress-activated protein kinase signaling cascade|suspensor development	ko04016	MAPK signaling pathway - plant
Lj1A1002G28	8.02962	8.64553	9.66198	2.05316	2.72737	2.67253	OJ1384D03.1	silicon efflux transporter LSI2 [Camellia sinensis]	GO:0016021,GO:0005886,GO:0055085	integral component of membrane|plasma membrane|transmembrane transport
Lj1A1002T28	2.1546	2.81283	2.0761	3.99266	6.49633	4.72864	MRO11.2	hypothetical protein F0562_026633 [Nyssa sinensis]	GO:0005737,GO:0005829,GO:0016747,GO:0010143,GO:0051179,GO:0090626,GO:0010090	cytoplasm|cytosol|transferase activity, transferring acyl groups other than amino-acyl groups|cutin biosynthetic process|localization|plant epidermis morphogenesis|trichome morphogenesis
Lj1A1003T24	0.145695	0	0	0	0	0	L73G19.20	protein DETOXIFICATION 35 [Sesamum indicum]	GO:0016021,GO:0005774,GO:0005773,GO:0015297,GO:0015238,GO:0006855,GO:0009813	integral component of membrane|vacuolar membrane|vacuole|antiporter activity|drug transmembrane transporter activity|drug transmembrane transport|flavonoid biosynthetic process
Lj1A1004G78	70.1448	71.0533	70.2197	43.4323	47.2619	43.7526	dl4780c	hypothetical protein F0562_031199 [Nyssa sinensis]	GO:0008233	peptidase activity
Lj1A1004G79	6.80557	6.90784	6.31361	9.77691	11.0928	10.3181		hypothetical protein F0562_031201 [Nyssa sinensis]
Lj1A1004T81	385.748	412.666	394.086	726.4	761.849	835.732	LOC107873401	hypothetical protein F0562_026649 [Nyssa sinensis]	GO:0031969,GO:0016021,GO:0016787,GO:0005506,GO:0016491,GO:0016117	chloroplast membrane|integral component of membrane|hydrolase activity|iron ion binding|oxidoreductase activity|carotenoid biosynthetic process	ko00906	Carotenoid biosynthesis
Lj1A1005G64	71.9692	83.5963	81.3216	46.4105	55.8141	51.4513	F6N7.15	GAMYB transcription factor [Trema orientale]	GO:0005634,GO:0003677,GO:0003700,GO:0042752,GO:0009737,GO:0046686,GO:0009723,GO:0009739,GO:0009753,GO:0009751,GO:0009651	nucleus|DNA binding|DNA-binding transcription factor activity|regulation of circadian rhythm|response to abscisic acid|response to cadmium ion|response to ethylene|response to gibberellin|response to jasmonic acid|response to salicylic acid|response to salt stress
Lj1A1005T64	13.987	13.9269	15.2021	157.374	164.174	167.837	GSVIVT00026920001	hypothetical protein F0562_026650 [Nyssa sinensis]	GO:0016021,GO:0004650,GO:0005975	integral component of membrane|polygalacturonase activity|carbohydrate metabolic process
Lj1A1005T66	0.0455363	0	0.179324	0.0483656	0.0457654	0	F22L4.8	Serine/threonine-protein kinase [Actinidia chinensis var. chinensis]
Lj1A1006G36	77.1139	75.5458	68.3276	41.8543	30.4319	43.4164	F7J7.130	pentatricopeptide repeat-containing protein At4g21190 isoform X1 [Camellia sinensis]
Lj1A1006G37	72.4713	73.0235	72.7937	59.8807	46.9974	56.7371	F2K15.2	hypothetical protein DCAR_014523 [Daucus carota subsp. sativus]
Lj1A1006G38	53.3623	54.8214	56.9011	41.2411	40.6641	36.8628	F18B13.2	hypothetical protein F0562_026660 [Nyssa sinensis]	GO:0005783,GO:0005794,GO:0030176,GO:0005739,GO:0005886,GO:0031207,GO:0008565,GO:0006620,GO:0031204,GO:0006614	endoplasmic reticulum|Golgi apparatus|integral component of endoplasmic reticulum membrane|mitochondrion|plasma membrane|Sec62/Sec63 complex|protein transporter activity|posttranslational protein targeting to endoplasmic reticulum membrane|posttranslational protein targeting to membrane, translocation|SRP-dependent cotranslational protein targeting to membrane	ko03060,ko04141	Protein export|Protein processing in endoplasmic reticulum
Lj1A1007G54	69.7538	69.7892	64.8651	75.6228	69.7629	73.0317		Tic22-like protein [Corchorus capsularis]
Lj1A1007T57	0.790722	1.00612	0.556053	0.719873	0.681171	1.05925	MXC20.6	hypothetical protein F0562_031186 [Nyssa sinensis]	GO:0009507,GO:0016020,GO:0031966,GO:0005747,GO:0005739,GO:0045271,GO:0009853,GO:0022904	chloroplast|membrane|mitochondrial membrane|mitochondrial respiratory chain complex I|mitochondrion|respiratory chain complex I|photorespiration|respiratory electron transport chain	ko00190	Oxidative phosphorylation
Lj1A1007T58	110.927	104.972	100.09	71.6273	77.9941	66.3799	MXC20.6	hypothetical protein F0562_031186 [Nyssa sinensis]	GO:0009507,GO:0016020,GO:0031966,GO:0005747,GO:0005739,GO:0045271,GO:0009853,GO:0022904	chloroplast|membrane|mitochondrial membrane|mitochondrial respiratory chain complex I|mitochondrion|respiratory chain complex I|photorespiration|respiratory electron transport chain	ko00190	Oxidative phosphorylation
Lj1A1007T60	0.721617	1.07122	1.06566	1.40516	2.41749	1.62904	SPAC3G9.16c	SNARE-like superfamily protein isoform 5 [Theobroma cacao]	GO:0005801,GO:0005829,GO:0005783,GO:0005634,GO:0030008,GO:0017112,GO:0006888,GO:0006886	cis-Golgi network|cytosol|endoplasmic reticulum|nucleus|TRAPP complex|Rab guanyl-nucleotide exchange factor activity|ER to Golgi vesicle-mediated transport|intracellular protein transport
Lj1A1009G47	11.0079	12.0321	11.5922	9.30693	8.3112	6.61907	MXC20.10	PREDICTED: F-box protein At5g52880 isoform X2 [Vitis vinifera]
Lj1A1009T49	3.61162	3.51468	3.61494	1.98195	2.41986	2.38323	T3F17.18	PREDICTED: reticulon-like protein B2 [Nicotiana attenuata]	GO:0005783,GO:0005789,GO:0016021,GO:0005886,GO:0080167	endoplasmic reticulum|endoplasmic reticulum membrane|integral component of membrane|plasma membrane|response to karrikin
Lj1A1009T50	0.098376	0	0	1.61957	0.988709	0.717495	MXC20.9	hypothetical protein F0562_026677 [Nyssa sinensis]	GO:0005886	plasma membrane
Lj1A100G17	15.8537	16.6635	15.2852	8.94195	10.9886	10.0248		uncharacterized protein LOC114266365 [Camellia sinensis]
Lj1A1010T46	1.15049	0.910866	1.6181	0.209481	0.198219	0.171244	MZF18.9	hypothetical protein C3L33_03289, partial [Rhododendron williamsianum]	GO:0016021,GO:0005886,GO:0008308,GO:0006873,GO:0006821,GO:0009651,GO:0009414	integral component of membrane|plasma membrane|voltage-gated anion channel activity|cellular ion homeostasis|chloride transport|response to salt stress|response to water deprivation
Lj1A1010T47	11.341	10.781	10.096	11.0277	11.1412	10.9842		WD repeat-containing protein [Actinidia chinensis var. chinensis]
Lj1A1011T54	0	0.0638304	0	0	0.0648223	0		uncharacterized protein LOC112096862 [Citrus clementina]
Lj1A1012T82	1.43148	0.775155	1.64862	0	0	0.168846	OsJ_27891	Potassium transporter like [Actinidia chinensis var. chinensis]	GO:0016021,GO:0016020,GO:0015079,GO:0006813	integral component of membrane|membrane|potassium ion transmembrane transporter activity|potassium ion transport
Lj1A1012T83	1.88441	2.0514	1.76246	5.93775	5.36601	5.03936	F9D16.210	probable inactive receptor kinase At4g23740 [Coffea arabica]
Lj1A1012T84	1.38877	0.916267	1.32928	0.9424	0.426482	1.44698	PT4	inorganic phosphate transporter 1-11-like [Sesamum indicum]
Lj1A1012T85	3.49365	3.10389	3.04868	2.95171	1.79551	2.73006		hypothetical protein F0562_030919 [Nyssa sinensis]
Lj1A1013G39	0.0480324	0.0950708	0.0472885	0.510168	0.193096	0.600548		uncharacterized protein LOC112324357 [Populus trichocarpa]
Lj1A1013G41	5.75938	5.77103	6.87509	220.526	200.349	207.327	F10O5.8	PREDICTED: probable trehalose-phosphate phosphatase 2 [Nicotiana tabacum]	GO:0009507,GO:0015927,GO:0004805,GO:0006970,GO:0006979,GO:0009651,GO:0005992	chloroplast|trehalase activity|trehalose-phosphatase activity|response to osmotic stress|response to oxidative stress|response to salt stress|trehalose biosynthetic process	ko00500	Starch and sucrose metabolism
Lj1A1014G37	4.87528	5.04186	5.14854	1.23632	1.7463	0.492143	MYN8.7	hypothetical protein TEA_003532 [Camellia sinensis var. sinensis]	GO:0009507,GO:0009570,GO:0009536,GO:0051538,GO:0050660,GO:0010181,GO:0016040,GO:0005506,GO:0016491,GO:0019676,GO:0048589,GO:0006537,GO:0097054,GO:0046686,GO:0009735	chloroplast|chloroplast stroma|plastid|3 iron, 4 sulfur cluster binding|flavin adenine dinucleotide binding|FMN binding|glutamate synthase (NADH) activity|iron ion binding|oxidoreductase activity|ammonia assimilation cycle|developmental growth|glutamate biosynthetic process|L-glutamate biosynthetic process|response to cadmium ion|response to cytokinin	ko00250,ko00910	Alanine, aspartate and glutamate metabolism|Nitrogen metabolism
Lj1A1014T43	11.424	12.1587	11.9511	2.29821	2.80125	2.19715		hypothetical protein F0562_030957 [Nyssa sinensis]	GO:0009501,GO:0051538,GO:0050660,GO:0010181,GO:0016040,GO:0005506,GO:0006541,GO:0097054	amyloplast|3 iron, 4 sulfur cluster binding|flavin adenine dinucleotide binding|FMN binding|glutamate synthase (NADH) activity|iron ion binding|glutamine metabolic process|L-glutamate biosynthetic process	ko00250,ko00910	Alanine, aspartate and glutamate metabolism|Nitrogen metabolism
Lj1A1015T33	20.925	19.0486	20.9154	24.8548	22.7159	17.3917	OJ1178_D01.3	Zinc finger protein [Actinidia chinensis var. chinensis]	GO:0005634,GO:0003677,GO:0008270,GO:0009908,GO:0048577,GO:0009909	nucleus|DNA binding|zinc ion binding|flower development|negative regulation of short-day photoperiodism, flowering|regulation of flower development
Lj1A1016G72	0.247578	0.153135	0.274211	9.0064	8.89544	7.86762	F2K15.80	probable pectinesterase/pectinesterase inhibitor 61 [Camellia sinensis]	GO:0016021,GO:0009505,GO:0005886,GO:0045330,GO:0030599,GO:0046910,GO:0042545,GO:0045490,GO:0010119	integral component of membrane|plant-type cell wall|plasma membrane|aspartyl esterase activity|pectinesterase activity|pectinesterase inhibitor activity|cell wall modification|pectin catabolic process|regulation of stomatal movement
Lj1A1016T76	11.0227	9.01593	10.3384	3.65629	4.2635	3.07948	At5g24240	phosphatidylinositol 4-kinase gamma 3 [Prunus avium]	GO:0005634,GO:0005777,GO:0004430,GO:0005524,GO:0016301,GO:0035091,GO:0009909,GO:0009737,GO:1902074	nucleus|peroxisome|1-phosphatidylinositol 4-kinase activity|ATP binding|kinase activity|phosphatidylinositol binding|regulation of flower development|response to abscisic acid|response to salt
Lj1A1016T78	0.0418115	0.248273	0.164655	0.444093	0.0420218	0	At5g24240	phosphatidylinositol 4-kinase gamma 3 [Prunus avium]	GO:0005634,GO:0005777,GO:0004430,GO:0005524,GO:0016301,GO:0035091,GO:0009909,GO:0009737,GO:1902074	nucleus|peroxisome|1-phosphatidylinositol 4-kinase activity|ATP binding|kinase activity|phosphatidylinositol binding|regulation of flower development|response to abscisic acid|response to salt
Lj1A1017T55	0.17525	0.260154	0.258803	0.0930693	0.176131	0	OJ1086_G08.10	hypothetical protein F0562_026732 [Nyssa sinensis]	GO:0005886,GO:0005509	plasma membrane|calcium ion binding
Lj1A1017T56	2.39833	2.61087	2.30216	5.79522	7.05042	5.74737	F15G16.180	E3 ubiquitin-protein ligase SINAT3-like [Lactuca sativa]	GO:0005737,GO:0005634,GO:0061630,GO:0008270,GO:0007275,GO:0006511	cytoplasm|nucleus|ubiquitin protein ligase activity|zinc ion binding|multicellular organism development|ubiquitin-dependent protein catabolic process	ko04120	Ubiquitin mediated proteolysis
Lj1A1018T60	0.58584	0.231911	0.115353	0.124448	0.0588787	0.366237	K19E1.15	hypothetical protein F0562_030968 [Nyssa sinensis]	GO:0005759,GO:0005739,GO:0005524,GO:0004176,GO:0051082,GO:0030163,GO:0006457	mitochondrial matrix|mitochondrion|ATP binding|ATP-dependent peptidase activity|unfolded protein binding|protein catabolic process|protein folding
Lj1A1019T45	1.89752	1.54926	2.38187	0.755783	1.04889	0.889675		PREDICTED: uncharacterized protein LOC104604051 isoform X3 [Nelumbo nucifera]
Lj1A1019T47	0.143479	0	0	0	0	0		uncharacterized protein LOC114285931 isoform X1 [Camellia sinensis]
Lj1A1019T48	2.67889	1.09704	1.09134	0	0	0.0962474	OJ1086_G08.10	hypothetical protein F0562_026732 [Nyssa sinensis]	GO:0005886,GO:0005509	plasma membrane|calcium ion binding
Lj1A101G43	0.393189	0.518826	0.548389	0.765634	0.954986	1.33142	MJE7.9	hypothetical protein F0562_002226 [Nyssa sinensis]	GO:0005884,GO:0032432,GO:0005737,GO:0051015,GO:0051017,GO:0051639	actin filament|actin filament bundle|cytoplasm|actin filament binding|actin filament bundle assembly|actin filament network formation
Lj1A101G44	47.2369	46.1433	47.8471	12.5804	13.1795	14.8385	MWL2.2	hypothetical protein F0562_021682 [Nyssa sinensis]	GO:0009941,GO:0016021	chloroplast envelope|integral component of membrane
Lj1A101T50	0.365104	1.02376	0.599081	2.19747	2.87437	2.28244		PREDICTED: uncharacterized protein LOC105792648 isoform X4 [Gossypium raimondii]
Lj1A1020T52	6.18129	5.88204	5.26634	0	0	0	F15G16.180	E3 ubiquitin-protein ligase SINAT3-like [Lactuca sativa]	GO:0005737,GO:0005634,GO:0061630,GO:0008270,GO:0007275,GO:0006511	cytoplasm|nucleus|ubiquitin protein ligase activity|zinc ion binding|multicellular organism development|ubiquitin-dependent protein catabolic process	ko04120	Ubiquitin mediated proteolysis
Lj1A1021T46	6.81527	7.21855	6.26609	15.5842	14.4916	16.2558		hypothetical protein F0562_030975 [Nyssa sinensis]
Lj1A1021T48	1.66033	2.11262	2.00824	1.00771	1.09656	1.08738		PREDICTED: uncharacterized protein LOC104604051 isoform X3 [Nelumbo nucifera]
Lj1A1021T49	1.7779	0.762449	0.758488	1.07007	1.72728	1.72892		hypothetical protein CUMW_177590 [Citrus unshiu]
Lj1A1021T50	0.61957	0.245263	0.365984	0.263226	0.249075	0		hypothetical protein F0562_030986 [Nyssa sinensis]
Lj1A1022T49	9.0573	7.48856	8.27739	12.2991	10.1399	11.7464	At2g32415	hypothetical protein F0562_030991 [Nyssa sinensis]	GO:0005737,GO:0005829,GO:0008408,GO:0003676,GO:0000166	cytoplasm|cytosol|3'-5' exonuclease activity|nucleic acid binding|nucleotide binding
Lj1A1022T50	0.222237	0	0.131277	0.0472091	0.223355	0	GLC1	unnamed protein product [Coffea canephora]	GO:0042973,GO:0005975,GO:0006952	glucan endo-1,3-beta-D-glucosidase activity|carbohydrate metabolic process|defense response
Lj1A1024T43	0	0.0551341	0	0.0295861	0.139977	0.0580457	T12H20.7	hypothetical protein FNV43_RR23879 [Rhamnella rubrinervis]	GO:0005887,GO:0016020,GO:0035673,GO:0015031	integral component of plasma membrane|membrane|oligopeptide transmembrane transporter activity|protein transport
Lj1A1025T76	51.4988	50.3574	50.126	6.33524	9.51728	5.47785	MNC6.9	Metal-nicotianamine transporter like [Actinidia chinensis var. chinensis]	GO:0016021,GO:0005886,GO:0051980,GO:0003006,GO:0006811,GO:0055072,GO:0010039,GO:0009624,GO:0048316	integral component of membrane|plasma membrane|iron-nicotianamine transmembrane transporter activity|developmental process involved in reproduction|ion transport|iron ion homeostasis|response to iron ion|response to nematode|seed development
Lj1A1025T80	101.248	106.121	106.293	29.2153	32.9173	30.7536	YGR028W	hypothetical protein F0562_026769 [Nyssa sinensis]	GO:0016021,GO:0005741,GO:0005739,GO:0005778,GO:0005524,GO:0016887,GO:0006626	integral component of membrane|mitochondrial outer membrane|mitochondrion|peroxisomal membrane|ATP binding|ATPase activity|protein targeting to mitochondrion
Lj1A1026T24	0.257504	0.305807	0.456328	0.273503	0.258799	0.85855	F2K15.230	hypothetical protein GOBAR_AA20304 [Gossypium barbadense]	GO:0005886,GO:0005524,GO:0046872,GO:0004674	plasma membrane|ATP binding|metal ion binding|protein serine/threonine kinase activity
Lj1A1027T36	1.96759	1.52392	1.85289	114.033	100.938	124.786	TOM111	Small heat shock protein [Actinidia chinensis var. chinensis]	GO:0101031,GO:0042644,GO:0000427,GO:0043621,GO:0009658,GO:0006355,GO:0009408,GO:0009644,GO:0042542	chaperone complex|chloroplast nucleoid|plastid-encoded plastid RNA polymerase complex|protein self-association|chloroplast organization|regulation of transcription, DNA-templated|response to heat|response to high light intensity|response to hydrogen peroxide	ko04141	Protein processing in endoplasmic reticulum
Lj1A1027T37	0	0	0	0.141936	0.179073	0.139234	F18O19.21	hypothetical protein F0562_026781 [Nyssa sinensis]
Lj1A1028T69	0.61957	0.58396	0.580927	0.814748	0.622687	0.983678	T31K7.5	two-component response regulator-like APRR5 [Camellia sinensis]	GO:0005634,GO:0000160,GO:0048511	nucleus|phosphorelay signal transduction system|rhythmic process	ko04712	Circadian rhythm - plant
Lj1A1028T70	0.847983	0.372981	0.556565	0	0	0	OSJNBa0040D23.1	protein DOWNY MILDEW RESISTANCE 6 isoform X2 [Solanum lycopersicum]	GO:0031418,GO:0046872,GO:0045486,GO:0009813	L-ascorbic acid binding|metal ion binding|naringenin 3-dioxygenase activity|flavonoid biosynthetic process
Lj1A1029G62	80.9009	80.4853	80.2469	65.0515	67.1501	63.5279	K18P6.12	NAC domain-containing protein 62 [Sesamum indicum]	GO:0012505,GO:0016021,GO:0005634,GO:0003677,GO:0003700,GO:0003713,GO:0044212,GO:0051607,GO:0002230,GO:0002237,GO:0009615,GO:0016032	endomembrane system|integral component of membrane|nucleus|DNA binding|DNA-binding transcription factor activity|transcription coactivator activity|transcription regulatory region DNA binding|defense response to virus|positive regulation of defense response to virus by host|response to molecule of bacterial origin|response to virus|viral process
Lj1A1029T61	0.113693	0.281291	0.223864	0.181136	0.0571325	0.414604	GSVIVT00037159001	Peroxidase 5 [Vitis vinifera]	GO:0005576,GO:0020037,GO:0046872,GO:0004601,GO:0042744,GO:0006979	extracellular region|heme binding|metal ion binding|peroxidase activity|hydrogen peroxide catabolic process|response to oxidative stress	ko00940	Phenylpropanoid biosynthesis
Lj1A1029T62	34.3759	33.3976	34.0204	38.6118	31.0262	28.0447		uncharacterized protein LOC114259220 [Camellia sinensis]
Lj1A1029T63	6.51895	5.57174	6.70971	3.93409	4.76491	4.16793	T2D23.3	PREDICTED: uncharacterized protein LOC104232355 [Nicotiana sylvestris]	GO:0046872,GO:0030001	metal ion binding|metal ion transport
Lj1A1029T64	269.313	254.415	262.977	359.679	344.614	316.029	K18P6.11	PREDICTED: heavy metal-associated isoprenylated plant protein 3 [Daucus carota subsp. sativus]	GO:0046872,GO:0030001	metal ion binding|metal ion transport
Lj1A102T26	0	0	0	0	0	0.139234	UGT74AC1	hypothetical protein F0562_021664 [Nyssa sinensis]
Lj1A1030G30	228.678	234.821	234.943	185.423	177.456	184.842	T9L6.5	60S ribosomal protein L9 [Camellia sinensis]	GO:0009507,GO:0009941,GO:0005829,GO:0022625,GO:0022626,GO:0016020,GO:0005730,GO:0005886,GO:0009506,GO:0005774,GO:0005773,GO:0019843,GO:0003735,GO:0009955,GO:0002181	chloroplast|chloroplast envelope|cytosol|cytosolic large ribosomal subunit|cytosolic ribosome|membrane|nucleolus|plasma membrane|plasmodesma|vacuolar membrane|vacuole|rRNA binding|structural constituent of ribosome|adaxial/abaxial pattern specification|cytoplasmic translation	ko03010	Ribosome
Lj1A1030G34	2.05079	2.81373	2.845	34.3069	32.0878	33.4596	MVP7.2	hypothetical protein F0562_026803 [Nyssa sinensis]	GO:0016021,GO:0005886,GO:0022857	integral component of membrane|plasma membrane|transmembrane transporter activity
Lj1A1030T42	7.58731	8.69439	8.96375	1.35726	1.28429	2.49642		uncharacterized protein LOC114307712 isoform X1 [Camellia sinensis]
Lj1A1031T78	106.303	102.693	105.824	73.4058	66.3472	69.7774	MDC16.5	dihydrolipoyllysine-residue acetyltransferase component 2 of pyruvate dehydrogenase complex, mitochondrial-like [Camellia sinensis]	GO:0009507,GO:0009941,GO:0005737,GO:0005759,GO:0005739,GO:0045254,GO:0016407,GO:0005507,GO:0004742,GO:0031405,GO:0006096	chloroplast|chloroplast envelope|cytoplasm|mitochondrial matrix|mitochondrion|pyruvate dehydrogenase complex|acetyltransferase activity|copper ion binding|dihydrolipoyllysine-residue acetyltransferase activity|lipoic acid binding|glycolytic process	ko00010,ko00020,ko00620	Glycolysis / Gluconeogenesis|Citrate cycle (TCA cycle)|Pyruvate metabolism
Lj1A1031T79	21.8968	20.8869	25.1939	20.5953	18.5601	21.0279	T1G11.24	hypothetical protein F0562_026811 [Nyssa sinensis]	GO:0005655,GO:0000172,GO:0005773,GO:0004526,GO:0006364,GO:0008033	nucleolar ribonuclease P complex|ribonuclease MRP complex|vacuole|ribonuclease P activity|rRNA processing|tRNA processing	ko03008,ko03013	Ribosome biogenesis in eukaryotes|RNA transport
Lj1A1031T82	11.8469	11.9781	12.3198	2.88702	2.78335	3.68702	F2J7.18	hypothetical protein F0562_031070 [Nyssa sinensis]	GO:0016021,GO:0009705,GO:0005773,GO:0005253,GO:0071423,GO:0090332	integral component of membrane|plant-type vacuole membrane|vacuole|anion channel activity|malate transmembrane transport|stomatal closure
Lj1A1032G30	38.1078	33.6851	38.4158	15.8771	13.6129	14.5512	F27M3.8	hypothetical protein F0562_026823 [Nyssa sinensis]
Lj1A1032T33	14.77	16.2767	14.9222	17.1263	17.1779	22.6468	T2J13.150	60S ribosomal protein like [Actinidia chinensis var. chinensis]	GO:0005618,GO:0005829,GO:0022625,GO:0022626,GO:0016020,GO:0005730,GO:0005886,GO:0009506,GO:0042788,GO:0005774,GO:0003729,GO:0003735,GO:0009735,GO:0006412	cell wall|cytosol|cytosolic large ribosomal subunit|cytosolic ribosome|membrane|nucleolus|plasma membrane|plasmodesma|polysomal ribosome|vacuolar membrane|mRNA binding|structural constituent of ribosome|response to cytokinin|translation	ko03010	Ribosome
Lj1A1033G61	26.3887	19.5328	21.0953	15.6356	14.795	17.3831		serine/threonine-protein phosphatase 4 regulatory subunit 2-A [Hevea brasiliensis]
Lj1A1033G66	2.98823	3.5799	2.47743	3.1739	3.95167	3.76895		uncharacterized protein LOC115743503 [Rhodamnia argentea]
Lj1A1033T71	2.67339	3.42827	2.81734	0.859848	1.15421	1.21618	A_TM021B04.10	pentatricopeptide repeat-containing protein At5g27270 isoform X2 [Camellia sinensis]
Lj1A1033T72	10.7547	10.7604	10.5881	16.3185	17.9355	12.6832	SPAC19A8.14	peptidyl-tRNA hydrolase 2, mitochondrial isoform X1 [Morus notabilis]	GO:0005829,GO:0005739,GO:0004045,GO:0032543	cytosol|mitochondrion|aminoacyl-tRNA hydrolase activity|mitochondrial translation
Lj1A1033T73	1.11619	2.10408	1.4652	2.59691	2.29703	2.99051		uncharacterized protein LOC114322685 isoform X1 [Camellia sinensis]
Lj1A1033T81	2.27176	2.45263	1.42327	0.658066	0.207562	0	NBS	PREDICTED: S-norcoclaurine synthase 2-like [Nicotiana attenuata]
Lj1A1034G49	32.5646	34.6557	31.1086	39.0891	32.2801	42.2182		hypothetical protein F0562_031110 [Nyssa sinensis]
Lj1A1034T50	36.6587	37.7021	41.8308	14.7602	19.9868	16.5596	Caros007480	Alcohol dehydrogenase, class III [Handroanthus impetiginosus]			ko00010,ko00071,ko00350	Glycolysis / Gluconeogenesis|Fatty acid degradation|Tyrosine metabolism
Lj1A1034T53	29.3543	27.6053	26.0241	57.16	63.3339	61.8541	T6G21.2	probable CCR4-associated factor 1 homolog 11 [Camellia sinensis]	GO:0030015,GO:0005634,GO:0000932,GO:0008408,GO:0046872,GO:0004535,GO:0003723,GO:0042742,GO:0043928,GO:0017148,GO:0000289	CCR4-NOT core complex|nucleus|P-body|3'-5' exonuclease activity|metal ion binding|poly(A)-specific ribonuclease activity|RNA binding|defense response to bacterium|exonucleolytic nuclear-transcribed mRNA catabolic process involved in deadenylation-dependent decay|negative regulation of translation|nuclear-transcribed mRNA poly(A) tail shortening	ko03018	RNA degradation
Lj1A1035G10	345.004	390.146	379.024	427.406	456.028	481.285	F11F19.3	Ubiquitin-conjugating enzyme E2 variant 1C like [Actinidia chinensis var. chinensis]	GO:0005829,GO:0005634,GO:0061631,GO:0006301,GO:0070534	cytosol|nucleus|ubiquitin conjugating enzyme activity|postreplication repair|protein K63-linked ubiquitination
Lj1A1036G18	24.07	24.7683	26.6593	37.4767	36.5615	37.832		TLD domain-containing protein 1 isoform X1 [Olea europaea var. sylvestris]
Lj1A1036T17	0.0284364	0	0.027996	0	0	0		hypothetical protein C1H46_024694 [Malus baccata]
Lj1A1038G54	0.126209	0.249805	0.248508	0	0	0		hypothetical protein F0562_029767 [Nyssa sinensis]
Lj1A1038G55	0.296854	0.0734455	0.146128	0.0394123	0	0	F14F18.230	mechanosensitive ion channel protein 10-like [Camellia sinensis]	GO:0016021,GO:0005886,GO:0008381,GO:0006820,GO:0050982,GO:0010150,GO:0097468	integral component of membrane|plasma membrane|mechanosensitive ion channel activity|anion transport|detection of mechanical stimulus|leaf senescence|programmed cell death in response to reactive oxygen species
Lj1A1038T59	66.2804	65.5945	61.1615	34.8413	25.4036	30.4325	MMP21.4	OTU domain-containing protein [Gossypium australe]
Lj1A1038T61	33.4058	33.6649	35.32	15.0904	15.0724	12.9196	dl4355w	PREDICTED: heat shock 70 kDa protein 17 [Vitis vinifera]	GO:0009507,GO:0005783,GO:0034663,GO:0005788,GO:0005794,GO:0005774,GO:0005524,GO:0071456,GO:1903298	chloroplast|endoplasmic reticulum|endoplasmic reticulum chaperone complex|endoplasmic reticulum lumen|Golgi apparatus|vacuolar membrane|ATP binding|cellular response to hypoxia|negative regulation of hypoxia-induced intrinsic apoptotic signaling pathway	ko04141	Protein processing in endoplasmic reticulum
Lj1A1039T30	2.30703	2.74398	2.1046	4.33874	2.91425	3.28583	MTG10.2	hypothetical protein F0562_010630 [Nyssa sinensis]
Lj1A1039T31	74.4591	74.9704	74.4595	134.064	101.891	113.952		myosin-9-like isoform X2 [Phoenix dactylifera]
Lj1A103T30	2.86073	2.99766	4.18321	2.50227	1.81809	2.23548	MWL2.5	hypothetical protein F0562_002217 [Nyssa sinensis]	GO:0009507,GO:0003723	chloroplast|RNA binding	ko03018	RNA degradation
Lj1A103T34	6.32344	9.59561	9.13073	3.35817	4.87236	2.85501		hypothetical protein TEA_024404 [Camellia sinensis var. sinensis]
Lj1A1040G36	49.4183	47.0922	45.5839	55.5564	48.5151	53.1614	F24G16.26	unnamed protein product [Arabis nemorensis]	GO:0005737,GO:0046872,GO:0070006,GO:0070084,GO:0016485	cytoplasm|metal ion binding|metalloaminopeptidase activity|protein initiator methionine removal|protein processing
Lj1A1040T42	0	0	0	0	0.0375661	0	F10N7.250	hypothetical protein F0562_002265 [Nyssa sinensis]	GO:0016021,GO:0016020,GO:0020037,GO:0005506,GO:0004497,GO:0016709,GO:0071281,GO:0042343	integral component of membrane|membrane|heme binding|iron ion binding|monooxygenase activity|oxidoreductase activity,acting on paired donors, with incorporation or reduction of molecular oxygen, NAD(P)H as one donor, and incorporation of one atom of oxygen|cellular response to iron ion|indole glucosinolate metabolic process
Lj1A1042G98	0.788906	1.17111	1.03558	0.488788	0.991093	0.547981	T32F6.21	PREDICTED: zinc transporter 8-like [Prunus mume]	GO:0016021,GO:0005886,GO:0005385,GO:0071577	integral component of membrane|plasma membrane|zinc ion transmembrane transporter activity|zinc ion transmembrane transport
Lj1A1042T98	0.822318	1.10974	1.06717	10.7588	9.87989	12.2286	F10N7.250	hypothetical protein F0562_002265 [Nyssa sinensis]	GO:0016021,GO:0016020,GO:0020037,GO:0005506,GO:0004497,GO:0016709,GO:0071281,GO:0042343	integral component of membrane|membrane|heme binding|iron ion binding|monooxygenase activity|oxidoreductase activity,acting on paired donors, with incorporation or reduction of molecular oxygen, NAD(P)H as one donor, and incorporation of one atom of oxygen|cellular response to iron ion|indole glucosinolate metabolic process
Lj1A1042T99	0	0	0	0.393646	0.0620806	0.193076	F10N7.250	hypothetical protein F0562_002263 [Nyssa sinensis]	GO:0016021,GO:0016020,GO:0020037,GO:0005506,GO:0004497,GO:0016709,GO:0071281,GO:0042343	integral component of membrane|membrane|heme binding|iron ion binding|monooxygenase activity|oxidoreductase activity,acting on paired donors, with incorporation or reduction of molecular oxygen, NAD(P)H as one donor, and incorporation of one atom of oxygen|cellular response to iron ion|indole glucosinolate metabolic process
Lj1A1043G28	7.28691	5.32111	5.15417	3.30627	3.48403	2.57992	T32F6.21	zinc transporter 5-like precursor [Nicotiana tabacum]	GO:0016021,GO:0005886,GO:0005385,GO:0071577	integral component of membrane|plasma membrane|zinc ion transmembrane transporter activity|zinc ion transmembrane transport
Lj1A1043T28	4.44474	1.7595	2.33381	8.81236	9.23201	7.71839	dl3610w	hypothetical protein DM860_011243 [Cuscuta australis]	GO:0004105,GO:0031210,GO:0006656	choline-phosphate cytidylyltransferase activity|phosphatidylcholine binding|phosphatidylcholine biosynthetic process	ko00440,ko00564	Phosphonate and phosphinate metabolism|Glycerophospholipid metabolism
Lj1A1043T29	1.66057	1.12983	2.04357	5.18101	2.19047	7.35324	dl3610w	Choline-phosphate cytidylyltransferase 2 [Spatholobus suberectus]	GO:0004105,GO:0031210,GO:0006656	choline-phosphate cytidylyltransferase activity|phosphatidylcholine binding|phosphatidylcholine biosynthetic process	ko00440,ko00564	Phosphonate and phosphinate metabolism|Glycerophospholipid metabolism
Lj1A1043T30	0	0.154068	0	0.551172	0.365078	0.27034	YUP8H12.7	hypothetical protein F0562_010639 [Nyssa sinensis]	GO:0005618,GO:0005576,GO:0045330,GO:0030599,GO:0042545,GO:0045490	cell wall|extracellular region|aspartyl esterase activity|pectinesterase activity|cell wall modification|pectin catabolic process
Lj1A1044G23	16.6174	16.7552	16.6373	30.2143	27.898	31.8563	CYP97B2	cytochrome P450 97B2, chloroplastic isoform X1 [Olea europaea var. sylvestris]	GO:0031969,GO:0020037,GO:0005506,GO:0004497,GO:0016705	chloroplast membrane|heme binding|iron ion binding|monooxygenase activity|oxidoreductase activity, acting on paired donors, with incorporation or reduction of molecular oxygen
Lj1A1044T22	4.45937	4.7463	5.96418	29.3124	27.821	24.7217	K16E1.3	hypothetical protein F0562_015982 [Nyssa sinensis]
Lj1A1046T47	0	0	0.372761	0	0	0	K16E1.3	hypothetical protein F0562_015982 [Nyssa sinensis]
Lj1A1046T48	1.8174	0	0.149105	3.53893	3.6531	4.89175	F11F19.8	hypothetical protein F0562_017095 [Nyssa sinensis]	GO:0005737,GO:0090575,GO:0003677,GO:0000981,GO:0046983,GO:0001077,GO:0001078,GO:0043565,GO:0008134,GO:0007049,GO:0000122,GO:0051446,GO:0045944,GO:0045893,GO:0051726	cytoplasm|RNA polymerase II transcription factor complex|DNA binding|DNA-binding transcription factor activity, RNA polymerase II-specific|protein dimerization activity|proximal promoter DNA-binding transcription activator activity, RNA polymerase II-specific|proximal promoter DNA-binding transcription repressor activity, RNA polymerase II-specific|sequence-specific DNA binding|transcription fact…
Lj1A1047T39	0.147092	0	0	1.71855	0	0.153257	F11F19.8	hypothetical protein F0562_017095 [Nyssa sinensis]	GO:0005737,GO:0090575,GO:0003677,GO:0000981,GO:0046983,GO:0001077,GO:0001078,GO:0043565,GO:0008134,GO:0007049,GO:0000122,GO:0051446,GO:0045944,GO:0045893,GO:0051726	cytoplasm|RNA polymerase II transcription factor complex|DNA binding|DNA-binding transcription factor activity, RNA polymerase II-specific|protein dimerization activity|proximal promoter DNA-binding transcription activator activity, RNA polymerase II-specific|proximal promoter DNA-binding transcription repressor activity, RNA polymerase II-specific|sequence-specific DNA binding|transcription fact…
Lj1A1047T40	3.1651	4.5365	4.40548	17.968	14.5888	11.4853	F11F19.8	hypothetical protein F0562_017095 [Nyssa sinensis]	GO:0005737,GO:0090575,GO:0003677,GO:0000981,GO:0046983,GO:0001077,GO:0001078,GO:0043565,GO:0008134,GO:0007049,GO:0000122,GO:0051446,GO:0045944,GO:0045893,GO:0051726	cytoplasm|RNA polymerase II transcription factor complex|DNA binding|DNA-binding transcription factor activity, RNA polymerase II-specific|protein dimerization activity|proximal promoter DNA-binding transcription activator activity, RNA polymerase II-specific|proximal promoter DNA-binding transcription repressor activity, RNA polymerase II-specific|sequence-specific DNA binding|transcription fact…
Lj1A1048G28	0	0	0	0	0.578836	0.100013	MHF15.18	PREDICTED: cytokinin riboside 5'-monophosphate phosphoribohydrolase LOG7 [Daucus carota subsp. sativus]	GO:0005829,GO:0005634,GO:0016799,GO:0009691	cytosol|nucleus|hydrolase activity, hydrolyzing N-glycosyl compounds|cytokinin biosynthetic process
Lj1A1048T27	152.655	161.096	151.452	109.729	105.806	115.117	F24K9.28	2-Cys peroxiredoxin BAS1, chloroplastic-like [Cicer arietinum]	GO:0048046,GO:0009507,GO:0009941,GO:0009570,GO:0010319,GO:0009579,GO:0004601,GO:0051920,GO:0008379,GO:0045454,GO:0042742,GO:0042744,GO:0009409,GO:0006979	apoplast|chloroplast|chloroplast envelope|chloroplast stroma|stromule|thylakoid|peroxidase activity|peroxiredoxin activity|thioredoxin peroxidase activity|cell redox homeostasis|defense response to bacterium|hydrogen peroxide catabolic process|response to cold|response to oxidative stress
Lj1A1049T25	0.452675	0.323549	0.371386	3.25876	2.67916	1.65077	F22O6.130	hypothetical protein F0562_017089 [Nyssa sinensis]	GO:0019538	protein metabolic process
Lj1A104T55	63.3412	64.6687	63.8214	52.0242	60.5272	54.3588	MJE7.2	hypothetical protein TEA_002407 [Camellia sinensis var. sinensis]	GO:0030154,GO:0009908	cell differentiation|flower development
Lj1A1051T45	0.666711	0.586499	0.656384	5.5864	5.73278	8.41305	F3L17.7	PREDICTED: protein CHROMOSOME TRANSMISSION FIDELITY 7-like isoform X3 [Nicotiana tabacum]	GO:0005737,GO:0005634,GO:0016407,GO:0046872,GO:0048653,GO:0051301,GO:0080186,GO:0000724,GO:0009793,GO:0009553,GO:0034089,GO:0060772,GO:0045132,GO:0000070,GO:0048609,GO:0034421,GO:0006275,GO:0048364,GO:0007062	cytoplasm|nucleus|acetyltransferase activity|metal ion binding|anther development|cell division|developmental vegetative growth|double-strand break repair via homologous recombination|embryo development ending in seed dormancy|embryo sac development|establishment of meiotic sister chromatid cohesion|leaf phyllotactic patterning|meiotic chromosome segregation|mitotic sister chromatid segregation|m…
Lj1A1051T46	10.4872	9.26488	11.181	11.3018	9.5631	10.3938		PREDICTED: uncharacterized protein LOC108228141 isoform X2 [Daucus carota subsp. sativus]
Lj1A1051T47	4.89847	5.90165	4.92744	5.20283	4.49502	8.7652		uncharacterized protein LOC115953122 [Quercus lobata]
Lj1A1052T38	2.52101	2.57949	2.29266	2.17842	3.11343	3.31673	F15E12.4	hypothetical protein F0562_015933 [Nyssa sinensis]
Lj1A1054T30	238.46	261.313	257.425	252.564	253.808	196.148	F11F19.15	unnamed protein product [Coffea canephora]	GO:0005737,GO:0005634,GO:0003677,GO:0003700,GO:0046982,GO:0042803,GO:0010197,GO:0009737,GO:0010201,GO:0009610	cytoplasm|nucleus|DNA binding|DNA-binding transcription factor activity|protein heterodimerization activity|protein homodimerization activity|polar nucleus fusion|response to abscisic acid|response to continuous far red light stimulus by the high-irradiance response system|response to symbiotic fungus
Lj1A1055G54	5.3535	5.24174	5.55093	4.89975	4.92252	5.69656	F11F19.17	hypothetical protein DCAR_020695 [Daucus carota subsp. sativus]	GO:0005634,GO:0005524,GO:0034459,GO:0003723	nucleus|ATP binding|ATP-dependent 3'-5' RNA helicase activity|RNA binding	ko03018	RNA degradation
Lj1A1055T62	5.81698	5.64278	6.5207	4.03737	5.03587	4.80062		hypothetical protein F0562_015922 [Nyssa sinensis]
Lj1A1055T63	7.25643	7.54267	8.13252	5.71988	5.64171	7.37038	F11F19.17	DExH-box ATP-dependent RNA helicase [Actinidia chinensis var. chinensis]	GO:0005634,GO:0005524,GO:0034459,GO:0003723	nucleus|ATP binding|ATP-dependent 3'-5' RNA helicase activity|RNA binding	ko03018	RNA degradation
Lj1A1055T67	2.31719	3.64216	4.83099	3.18504	2.60283	2.41431	F11F19.17	hypothetical protein F0562_015924 [Nyssa sinensis]	GO:0005634,GO:0005524,GO:0034459,GO:0003723	nucleus|ATP binding|ATP-dependent 3'-5' RNA helicase activity|RNA binding	ko03018	RNA degradation
Lj1A1055T68	1.82552	2.16795	2.69586	3.4901	1.65123	2.66285	F11F19.17	DExH-box ATP-dependent RNA helicase DExH1-like [Brassica napus]	GO:0005634,GO:0005524,GO:0034459,GO:0003723	nucleus|ATP binding|ATP-dependent 3'-5' RNA helicase activity|RNA binding	ko03018	RNA degradation
Lj1A1055T69	0.0657421	0.130124	0.129448	0.768096	0.0660729	0.342488	At4g19420	pectin acetylesterase 8-like [Cynara cardunculus var. scolymus]	GO:0005576,GO:0009505,GO:0052793,GO:0071555	extracellular region|plant-type cell wall|pectin acetylesterase activity|cell wall organization
Lj1A1055T70	0.803898	0.477347	0.395723	5.37923	4.03971	5.61187	At4g19420	pectin acetylesterase 8 isoform X2 [Sesamum indicum]	GO:0005576,GO:0009505,GO:0052793,GO:0071555	extracellular region|plant-type cell wall|pectin acetylesterase activity|cell wall organization
Lj1A1056T49	5.954	8.2271	7.74197	11.216	11.9679	9.12976	F15M7.4	hypothetical protein F0562_015920 [Nyssa sinensis]	GO:0016602,GO:0003677,GO:0003700	CCAAT-binding factor complex|DNA binding|DNA-binding transcription factor activity
Lj1A1057G22	13.2007	12.9426	14.8097	11.608	12.0947	7.6127	P0695H10.10	PREDICTED: double-stranded RNA-binding protein 4-like isoform X3 [Nicotiana tomentosiformis]	GO:0003723	RNA binding
Lj1A1057T27	72.4366	65.9058	73.0399	100.36	110.376	93.1235		ALK tyrosine kinase receptor scd-2 like [Actinidia chinensis var. chinensis]
Lj1A1057T28	9.93396	8.79631	10.4303	14.1462	15.8471	16.1706		hypothetical protein F0562_015917 [Nyssa sinensis]
Lj1A1058G53	43.9798	50.4802	49.9034	36.3067	44.7362	48.486	AP	Sorting nexin like [Actinidia chinensis var. chinensis]
Lj1A1058T56	47.0051	46.7992	43.2477	32.1657	27.1405	32.5236		uncharacterized protein LOC114272452 isoform X1 [Camellia sinensis]
Lj1A1058T59	2.71404	2.33836	1.76038	3.4253	5.16658	3.49317	OJ1714_H10.135	PREDICTED: calcium-dependent protein kinase 1-like [Daucus carota subsp. sativus]	GO:0005737,GO:0016020,GO:0005634,GO:0005524,GO:0005509,GO:0009931,GO:0004683,GO:0009738,GO:0035556,GO:0018105	cytoplasm|membrane|nucleus|ATP binding|calcium ion binding|calcium-dependent protein serine/threonine kinase activity|calmodulin-dependent protein kinase activity|abscisic acid-activated signaling pathway|intracellular signal transduction|peptidyl-serine phosphorylation	ko04626	Plant-pathogen interaction
Lj1A1059G39	24.356	23.4481	23.7504	9.64381	7.65996	10.9103	CRTISO	hypothetical protein TEA_001007 [Camellia sinensis var. sinensis]	GO:0031969,GO:0046608,GO:0016491,GO:0016117	chloroplast membrane|carotenoid isomerase activity|oxidoreductase activity|carotenoid biosynthetic process	ko00906	Carotenoid biosynthesis
Lj1A1059T46	114.152	114.814	121.004	119.365	98.9519	122.285	SPP2	PREDICTED: sucrose-phosphatase 2 isoform X2 [Nicotiana sylvestris]	GO:0000287,GO:0050307,GO:0005986	magnesium ion binding|sucrose-phosphate phosphatase activity|sucrose biosynthetic process	ko00500	Starch and sucrose metabolism
Lj1A1059T47	13.8104	12.4422	12.4088	3.64184	4.0523	3.34096	F15M7.6	ABC transporter G family member 22 like [Actinidia chinensis var. chinensis]	GO:0016021,GO:0005886,GO:0005524,GO:0042626,GO:0009414,GO:0055085,GO:0010148	integral component of membrane|plasma membrane|ATP binding|ATPase activity, coupled to transmembrane movement of substances|response to water deprivation|transmembrane transport|transpiration
Lj1A1060G23	40.5806	39.9491	41.8464	45.703	38.8901	42.0993	F15M7.13	PREDICTED: ubiquitin carboxyl-terminal hydrolase 12-like [Daucus carota subsp. sativus]	GO:0005737,GO:0005829,GO:0005634,GO:0004197,GO:0004843,GO:0009867,GO:0016579,GO:0031647,GO:0006511	cytoplasm|cytosol|nucleus|cysteine-type endopeptidase activity|thiol-dependent ubiquitin-specific protease activity|jasmonic acid mediated signaling pathway|protein deubiquitination|regulation of protein stability|ubiquitin-dependent protein catabolic process
Lj1A1062G22	33.1967	43.2038	43.4061	122.595	91.0607	116.046	OSCPNX1	cycloartenol synthase [Kalopanax septemlobus]	GO:0016021,GO:0016871,GO:0019745	integral component of membrane|cycloartenol synthase activity|pentacyclic triterpenoid biosynthetic process	ko00100	Steroid biosynthesis
Lj1A1062T25	0	0	0	0.334095	0.526889	0.327735	F7D19.27	hypothetical protein F0562_024373 [Nyssa sinensis]
Lj1A1063G39	0.0272248	0	0	0.115665	0.328341	0.624049		uncharacterized protein LOC114266775 isoform X1 [Camellia sinensis]
Lj1A1063T36	4.90699	4.63548	4.24541	4.73807	3.36251	5.42252	T14E10_200	hypothetical protein F0562_028997 [Nyssa sinensis]	GO:0000775,GO:0007049,GO:0051301	chromosome, centromeric region|cell cycle|cell division
Lj1A1064G32	17.4202	20.1435	16.6088	5.74553	4.60732	6.59144	MBG8.27	BTB/POZ fold [Artemisia annua]	GO:0051260,GO:0016567	protein homooligomerization|protein ubiquitination
Lj1A1064G34	29.6045	31.7237	29.0824	37.7464	38.6341	44.2856	F20H23.22	hypothetical protein F0562_015751 [Nyssa sinensis]	GO:0005694,GO:0005634,GO:0018024,GO:0046872	chromosome|nucleus|histone-lysine N-methyltransferase activity|metal ion binding	ko00310	Lysine degradation
Lj1A1064T33	14.1015	14.5264	14.1386	12.1905	11.738	12.7396	SYM9	uncharacterized protein LOC114276550 [Camellia sinensis]	GO:0016021,GO:0005524,GO:0005509,GO:0005516,GO:0004683,GO:0009877	integral component of membrane|ATP binding|calcium ion binding|calmodulin binding|calmodulin-dependent protein kinase activity|nodulation
Lj1A1064T34	38.507	34.9071	34.7258	24.1168	14.0048	20.3521	F6I18.30	hypothetical protein F0562_000538 [Nyssa sinensis]	GO:0009507,GO:0033819,GO:0102555,GO:0009249	chloroplast|lipoyl(octanoyl) transferase activity|octanoyl transferase activity (acting on glycine-cleavage complex H protein)|protein lipoylation	ko00785	Lipoic acid metabolism
Lj1A1065T49	0.0533833	0	0.157669	2.77831	2.41433	2.72542	F9G14.10	hypothetical protein F0562_024373 [Nyssa sinensis]
Lj1A1065T51	0	0	0	4.83635	6.46071	5.58151	MQB2.190	hypothetical protein F0562_023860 [Nyssa sinensis]	GO:0005618,GO:0005783,GO:0016021,GO:0009506,GO:0005773,GO:0022857	cell wall|endoplasmic reticulum|integral component of membrane|plasmodesma|vacuole|transmembrane transporter activity
Lj1A1066G51	2.24834	2.5032	2.83606	14.8506	22.2434	17.4229	T22D6.20	syntaxin-132-like [Helianthus annuus]	GO:0012505,GO:0016021,GO:0005886,GO:0031201,GO:0005484,GO:0000149,GO:0006887,GO:0006886,GO:0048278,GO:0006906	endomembrane system|integral component of membrane|plasma membrane|SNARE complex|SNAP receptor activity|SNARE binding|exocytosis|intracellular protein transport|vesicle docking|vesicle fusion	ko04130	SNARE interactions in vesicular transport
Lj1A1066G52	8.46654	12.1227	9.3995	10.8102	7.966	15.0152	YGR001C	Protein-lysine N-methyltransferase [Actinidia chinensis var. chinensis]	GO:0005737,GO:0003676,GO:0016279,GO:0018023	cytoplasm|nucleic acid binding|protein-lysine N-methyltransferase activity|peptidyl-lysine trimethylation
Lj1A1066G54	28.7028	26.8493	28.9033	35.08	39.3849	33.1832	F20H23.30	Alpha-crystallin, subunit A [Parasponia andersonii]	GO:0101031,GO:0005737,GO:0005829,GO:0005634,GO:0051087,GO:0051879,GO:0051085,GO:0051131,GO:0006457,GO:0009408	chaperone complex|cytoplasm|cytosol|nucleus|chaperone binding|Hsp90 protein binding|chaperone cofactor-dependent protein refolding|chaperone-mediated protein complex assembly|protein folding|response to heat
Lj1A1066T54	4.39729	3.01766	3.09679	0.886374	1.00001	0.735731	AO090026000123	PREDICTED: beta-glucosidase BoGH3B-like [Daucus carota subsp. sativus]	GO:0005576,GO:0008422,GO:0102483,GO:0030245	extracellular region|beta-glucosidase activity|scopolin beta-glucosidase activity|cellulose catabolic process	ko00460,ko00500,ko00940	Cyanoamino acid metabolism|Starch and sucrose metabolism|Phenylpropanoid biosynthesis
Lj1A1066T58	0.0423309	0.0418928	0.166701	0.089922	0.0425438	0.17642	F2I11.10	hypothetical protein F0562_017315 [Nyssa sinensis]	GO:0000139,GO:0016021,GO:0016757,GO:0071555,GO:0006486	Golgi membrane|integral component of membrane|transferase activity, transferring glycosyl groups|cell wall organization|protein glycosylation
Lj1A1067G36	18.8928	22.2189	21.2367	13.2089	13.1256	11.0846		uncharacterized protein LOC114317367 [Camellia sinensis]
Lj1A1068G46	0.397006	0.589346	0.521142	0.210837	0.0665005	0		putative proteasome component Ecm29 [Rosa chinensis]
Lj1A1068G47	0.358698	0.354986	0.353142	0	2.34327	0		hypothetical protein C3L33_05969, partial [Rhododendron williamsianum]
Lj1A1069T42	13.722	13.5348	13.2843	16.1778	15.7678	14.0112	F22O13.18	presenilin-like protein At1g08700 [Quercus lobata]	GO:0005789,GO:0000139,GO:0005798,GO:0005887,GO:0043231,GO:0005634,GO:0004190,GO:0004175,GO:0007219,GO:0016485	endoplasmic reticulum membrane|Golgi membrane|Golgi-associated vesicle|integral component of plasma membrane|intracellular membrane-bounded organelle|nucleus|aspartic-type endopeptidase activity|endopeptidase activity|Notch signaling pathway|protein processing
Lj1A106G22	258.69	263.619	267.96	166.876	185.812	145.267	MWL2.17	60S ribosomal protein L5-1-like [Pyrus ussuriensis x Pyrus communis]	GO:0009507,GO:0005737,GO:0005829,GO:0022625,GO:0022626,GO:0016020,GO:0005730,GO:0005634,GO:0005886,GO:0042788,GO:0005773,GO:0008097,GO:0003735,GO:0009955,GO:0008283,GO:0009965,GO:0006913,GO:0009735,GO:0000027,GO:0010015,GO:0006412	chloroplast|cytoplasm|cytosol|cytosolic large ribosomal subunit|cytosolic ribosome|membrane|nucleolus|nucleus|plasma membrane|polysomal ribosome|vacuole|5S rRNA binding|structural constituent of ribosome|adaxial/abaxial pattern specification|cell proliferation|leaf morphogenesis|nucleocytoplasmic transport|response to cytokinin|ribosomal large subunit assembly|root morphogenesis|translation	ko03010	Ribosome
Lj1A106T20	56.5311	58.3622	56.9324	27.3073	28.4461	26.7079		uncharacterized protein LOC114258474 [Camellia sinensis]
Lj1A106T21	3.6796	4.02151	3.90612	4.07815	2.31534	4.70061		hypothetical protein F0562_002191 [Nyssa sinensis]
Lj1A1070T36	20.8316	20.2342	17.8503	18.0285	16.2838	21.3028		unnamed protein product [Triticum aestivum]
Lj1A1071G53	1.85871	2.36504	1.2548	4.62526	4.00299	2.26861	MYH19.19	hypothetical protein F0562_015766 [Nyssa sinensis]	GO:0005794,GO:0000139,GO:0016021,GO:0008375,GO:0015020,GO:0009826	Golgi apparatus|Golgi membrane|integral component of membrane|acetylglucosaminyltransferase activity|glucuronosyltransferase activity|unidimensional cell growth
Lj1A1071G54	27.9683	30.2559	27.2503	24.8916	22.5841	26.6285		hypothetical protein F0562_015768 [Nyssa sinensis]
Lj1A1071T57	0	0	0.0217848	0	0.0444776	0	F1M20.40	FT-interacting protein 3 [Camellia sinensis]	GO:0016021,GO:0005886,GO:0009506,GO:0099402	integral component of membrane|plasma membrane|plasmodesma|plant organ development
Lj1A1071T60	16.3829	14.9163	13.5484	12.5286	13.0405	11.8804		Transcription initiation factor TFIIIB, Brf1 subunit [Handroanthus impetiginosus]
Lj1A1071T61	13.6219	13.1484	13.9962	11.4483	11.1966	9.64145	SPBC31E1.06	hypothetical protein F0562_034583 [Nyssa sinensis]	GO:0030686,GO:0005739,GO:0072686,GO:0005730,GO:0005634,GO:0005524,GO:0005525,GO:0003924,GO:0034511,GO:0000462,GO:0042255,GO:0006364	90S preribosome|mitochondrion|mitotic spindle|nucleolus|nucleus|ATP binding|GTP binding|GTPase activity|U3 snoRNA binding|maturation of SSU-rRNA from tricistronic rRNA transcript (SSU-rRNA, 5.8S rRNA, LSU-rRNA)|ribosome assembly|rRNA processing	ko03008	Ribosome biogenesis in eukaryotes
Lj1A1071T62	3.93189	6.48533	6.70971	3.34095	5.26889	1.63867	SPBC31E1.06	hypothetical protein C3L33_00935, partial [Rhododendron williamsianum]	GO:0030686,GO:0005739,GO:0072686,GO:0005730,GO:0005634,GO:0005524,GO:0005525,GO:0003924,GO:0034511,GO:0000462,GO:0042255,GO:0006364	90S preribosome|mitochondrion|mitotic spindle|nucleolus|nucleus|ATP binding|GTP binding|GTPase activity|U3 snoRNA binding|maturation of SSU-rRNA from tricistronic rRNA transcript (SSU-rRNA, 5.8S rRNA, LSU-rRNA)|ribosome assembly|rRNA processing	ko03008	Ribosome biogenesis in eukaryotes
Lj1A1071T63	6.34237	9.41511	8.38029	11.2569	11.4066	6.78211	SPBC31E1.06	hypothetical protein F0562_034583 [Nyssa sinensis]	GO:0030686,GO:0005739,GO:0072686,GO:0005730,GO:0005634,GO:0005524,GO:0005525,GO:0003924,GO:0034511,GO:0000462,GO:0042255,GO:0006364	90S preribosome|mitochondrion|mitotic spindle|nucleolus|nucleus|ATP binding|GTP binding|GTPase activity|U3 snoRNA binding|maturation of SSU-rRNA from tricistronic rRNA transcript (SSU-rRNA, 5.8S rRNA, LSU-rRNA)|ribosome assembly|rRNA processing	ko03008	Ribosome biogenesis in eukaryotes
Lj1A1072T22	2.92083	2.56943	4.15363	5.17052	0.652338	4.73395
Lj1A1072T23	1.07609	0	0.635656	0.228591	0.865207	3.36359	OSJNBa0050F10.4	Exosomal 3'-5' exoribonuclease complex, subunit Rrp41 [Handroanthus impetiginosus]	GO:0009507,GO:0009570,GO:0005829,GO:0005739,GO:0000175,GO:0004654,GO:0003723,GO:0016120,GO:0016036,GO:0015995,GO:0031425,GO:0000958,GO:0000965,GO:0000957,GO:0000963,GO:0006397,GO:0010323,GO:0006401,GO:0006364,GO:0008033,GO:0016123	chloroplast|chloroplast stroma|cytosol|mitochondrion|3'-5'-exoribonuclease activity|polyribonucleotide nucleotidyltransferase activity|RNA binding|carotene biosynthetic process|cellular response to phosphate starvation|chlorophyll biosynthetic process|chloroplast RNA processing|mitochondrial mRNA catabolic process|mitochondrial RNA 3'-end processing|mitochondrial RNA catabolic process|mitochondri…	ko03018	RNA degradation
Lj1A1072T24	5.56013	4.42297	6.65196	6.05511	5.19906	5.42652	OSJNBa0050F10.4	Polyribonucleotide nucleotidyltransferase [Actinidia chinensis var. chinensis]	GO:0009507,GO:0009570,GO:0005829,GO:0005739,GO:0000175,GO:0004654,GO:0003723,GO:0016120,GO:0016036,GO:0015995,GO:0031425,GO:0000958,GO:0000965,GO:0000957,GO:0000963,GO:0006397,GO:0010323,GO:0006401,GO:0006364,GO:0008033,GO:0016123	chloroplast|chloroplast stroma|cytosol|mitochondrion|3'-5'-exoribonuclease activity|polyribonucleotide nucleotidyltransferase activity|RNA binding|carotene biosynthetic process|cellular response to phosphate starvation|chlorophyll biosynthetic process|chloroplast RNA processing|mitochondrial mRNA catabolic process|mitochondrial RNA 3'-end processing|mitochondrial RNA catabolic process|mitochondri…	ko03018	RNA degradation
Lj1A1072T25	16.7702	17.4492	17.302	11.9561	11.3133	7.18071	T1G16	replication factor C subunit 3 [Cynara cardunculus var. scolymus]	GO:0005663,GO:0005634,GO:0005524,GO:0003677,GO:0006261	DNA replication factor C complex|nucleus|ATP binding|DNA binding|DNA-dependent DNA replication	ko03030,ko03420,ko03430	DNA replication|Nucleotide excision repair|Mismatch repair
Lj1A1073T40	5.20439	5.51843	3.29386	1.57936	1.12084	8.90843		microfibrillar-associated protein 1-like [Camellia sinensis]
Lj1A1073T41	22.8777	21.0365	21.9026	21.2378	24.9843	26.8396		Serine hydroxymethyltransferase [Actinidia chinensis var. chinensis]
Lj1A1073T42	2.06892	3.13149	5.1521	0.517052	1.10082	2.02884		uncharacterized protein LOC114276551 isoform X2 [Camellia sinensis]
Lj1A1073T43	74.2572	71.906	74.2493	43.6988	48.094	46.1015	T15M6	cationic amino acid transporter 2, vacuolar-like [Camellia sinensis]	GO:0016021,GO:0009705,GO:0005774,GO:0005773,GO:0022857,GO:0080144,GO:0006865	integral component of membrane|plant-type vacuole membrane|vacuolar membrane|vacuole|transmembrane transporter activity|amino acid homeostasis|amino acid transport
Lj1A1075T75	9.89014	8.40923	8.45697	0.0986351	0.186665	0.338651	SPCC23B6.04c	phosphatidylinositol transfer protein 3-like [Quercus lobata]	GO:0005886,GO:0005628,GO:0120014,GO:0120010	plasma membrane|prospore membrane|intermembrane phospholipid transfer activity|intermembrane phospholipid transfer
Lj1A1075T77	0	0	0	0.223878	0	0.219616	UGT6	7-deoxyloganetin glucosyltransferase-like [Hevea brasiliensis]	GO:0035251,GO:1900994	UDP-glucosyltransferase activity|(-)-secologanin biosynthetic process
Lj1A1076G8	20.8295	18.6068	18.726	20.7264	20.3834	15.1347		hypothetical protein F0562_016206 [Nyssa sinensis]
Lj1A1076T9	13.3743	12.4372	12.8266	4.28608	2.54927	4.32462	T20P8.16	hypothetical protein F0562_016207 [Nyssa sinensis]	GO:0005634,GO:0009506,GO:0008270,GO:0006355	nucleus|plasmodesma|zinc ion binding|regulation of transcription, DNA-templated
Lj1A1077T37	77.4165	78.4269	78.2668	27.1039	27.6307	30.3275	T12J13.10	protein DETOXIFICATION 24-like [Lactuca sativa]	GO:0016021,GO:0015297,GO:0015238,GO:0006855	integral component of membrane|antiporter activity|drug transmembrane transporter activity|drug transmembrane transport
Lj1A1078G61	6.52891	7.6516	7.61185	44.801	43.5148	39.8308	F24I3.30	hypothetical protein CUMW_007190 [Citrus unshiu]	GO:0005789,GO:0016021,GO:0015267	endoplasmic reticulum membrane|integral component of membrane|channel activity
Lj1A1078G64	14.1548	13.709	17.6874	73.9506	90.098	71.7235	MUG13.7	probable protein S-acyltransferase 4 isoform X2 [Camellia sinensis]	GO:0030659,GO:0005783,GO:0005789,GO:0005794,GO:0016021,GO:0019706,GO:0018230,GO:0006612	cytoplasmic vesicle membrane|endoplasmic reticulum|endoplasmic reticulum membrane|Golgi apparatus|integral component of membrane|protein-cysteine S-palmitoyltransferase activity|peptidyl-L-cysteine S-palmitoylation|protein targeting to membrane
Lj1A1078T64	9.14812	8.41031	8.76035	3.82289	4.32075	2.65634	ZIP	magnesium-protoporphyrin IX monomethyl ester [Dorcoceras hygrometricum]	GO:0009507,GO:0048529,GO:0046872,GO:0015995,GO:0015979	chloroplast|magnesium-protoporphyrin IX monomethyl ester (oxidative) cyclase activity|metal ion binding|chlorophyll biosynthetic process|photosynthesis	ko00860	Porphyrin and chlorophyll metabolism
Lj1A1079G39	8.47417	7.83041	9.1106	11.4731	11.859	10.5259	F7O18.23	hypothetical protein F0562_019692 [Nyssa sinensis]	GO:0070847,GO:0016592,GO:0009506,GO:0003712,GO:0009631,GO:0007275,GO:0008284,GO:0040008,GO:0006357,GO:0009627	core mediator complex|mediator complex|plasmodesma|transcription coregulator activity|cold acclimation|multicellular organism development|positive regulation of cell proliferation|regulation of growth|regulation of transcription by RNA polymerase II|systemic acquired resistance
Lj1A107T30	0.223045	0.073579	0.365984	0.789679	0.747224	0.542252	MLP3.2	PREDICTED: cytochrome b561 and DOMON domain-containing protein At3g07570 [Daucus carota subsp. sativus]	GO:0016021,GO:0046872,GO:0055114	integral component of membrane|metal ion binding|oxidation-reduction process
Lj1A107T31	0	0	0	0.0599894	0	0	F28P22.13	probable cinnamyl alcohol dehydrogenase 1 [Camellia sinensis]	GO:0005829,GO:0045551,GO:0052747,GO:0008270,GO:0009809	cytosol|cinnamyl-alcohol dehydrogenase activity|sinapyl alcohol dehydrogenase activity|zinc ion binding|lignin biosynthetic process	ko00940	Phenylpropanoid biosynthesis
Lj1A1080G21	11.0054	10.1921	11.2325	6.80976	7.50914	6.52233	OsJ_17281	hypothetical protein F0562_007598 [Nyssa sinensis]
Lj1A1080T28	0.0778888	0.115624	0	0.413641	0.352263	0.0811534	MBB18.10	probable serine/threonine-protein kinase PBL28 [Olea europaea var. sylvestris]
Lj1A1081T47	42.7886	45.5583	41.1298	27.2683	26.9463	23.5429		hypothetical protein F0562_017673 [Nyssa sinensis]
Lj1A1082G64	173.94	181.847	179.491	357.996	378.937	391.586	CYP98A2	p-coumaroyl quinate/shikimate 3'-hydroxylase [Lonicera japonica]	GO:0016021,GO:0016020,GO:0020037,GO:0005506,GO:0016709,GO:0009809	integral component of membrane|membrane|heme binding|iron ion binding|oxidoreductase activity,acting on paired donors, with incorporation or reduction of molecular oxygen, NAD(P)H as one donor, and incorporation of one atom of oxygen|lignin biosynthetic process	ko00940,ko00941,ko00945	Phenylpropanoid biosynthesis|Flavonoid biosynthesis|Stilbenoid, diarylheptanoid and gingerol biosynthesis
Lj1A1082T64	3.01799	2.48195	1.84133	1.48988	0.982576	0.974347	T4P13.22	SNF1-related protein kinase catalytic subunit alpha like [Actinidia chinensis var. chinensis]
Lj1A1083G27	32.2407	33.1882	38.66	61.2199	58.7341	68.9182	F5M6.13	PREDICTED: histidine biosynthesis bifunctional protein hisIE, chloroplastic [Vitis vinifera]	GO:0009507,GO:0009570,GO:0005524,GO:0004635,GO:0004636,GO:0000105	chloroplast|chloroplast stroma|ATP binding|phosphoribosyl-AMP cyclohydrolase activity|phosphoribosyl-ATP diphosphatase activity|histidine biosynthetic process	ko00340	Histidine metabolism
Lj1A1084T69	3.88356	5.65202	7.197	3.03298	2.29594	2.3802	T5P19.300	PsbP domain-containing protein [Actinidia chinensis var. chinensis]	GO:0009507,GO:0009570,GO:0009534,GO:0009543,GO:0019898,GO:0009654,GO:0009579,GO:0031977,GO:0005509,GO:0015979	chloroplast|chloroplast stroma|chloroplast thylakoid|chloroplast thylakoid lumen|extrinsic component of membrane|photosystem II oxygen evolving complex|thylakoid|thylakoid lumen|calcium ion binding|photosynthesis
Lj1A1084T71	35.0312	36.8013	34.204	23.5026	23.6917	17.3051	At2g40950	hypothetical protein F0562_017637 [Nyssa sinensis]	GO:0005783,GO:0005789,GO:0000139,GO:0016021,GO:0005634,GO:0003677,GO:0003700,GO:0042538,GO:0006990,GO:0045893,GO:0006355,GO:0034976	endoplasmic reticulum|endoplasmic reticulum membrane|Golgi membrane|integral component of membrane|nucleus|DNA binding|DNA-binding transcription factor activity|hyperosmotic salinity response|positive regulation of transcription from RNA polymerase II promoter involved in unfolded protein response|positive regulation of transcription, DNA-templated|regulation of transcription, DNA-templated|respo…
Lj1A1085G67	0.0699002	0.0691768	0.0344087	0.22273	0.386385	0.182075	M4I22.30	disease resistance protein At4g27190-like [Camellia sinensis]
Lj1A1085T44	0.612936	0.606594	0.732752	0.883527	0.61602	0.501778	F20B18.200	disease resistance protein At4g27190-like isoform X2 [Camellia sinensis]
Lj1A1086T45	5.81397	4.98663	4.86533	12.5048	11.1995	11.762		G2/mitotic-specific cyclin S13-6 like [Actinidia chinensis var. chinensis]	GO:0000307,GO:0005737,GO:0005634,GO:0016538,GO:0019901,GO:0051301,GO:0000278,GO:0045787,GO:0008284,GO:0006468,GO:0000079,GO:0007088	cyclin-dependent protein kinase holoenzyme complex|cytoplasm|nucleus|cyclin-dependent protein serine/threonine kinase regulator activity|protein kinase binding|cell division|mitotic cell cycle|positive regulation of cell cycle|positive regulation of cell proliferation|protein phosphorylation|regulation of cyclin-dependent protein serine/threonine kinase activity|regulation of mitotic nuclear divi…
Lj1A1086T48	21.3122	20.1607	20.4703	26.1067	26.1212	23.1339	MUG13.1	putative SWI/SNF-related matrix-associated actin-dependent regulator of chromatin subfamily A member 3-like 1 isoform X1 [Camellia sinensis]	GO:0005634,GO:0005524,GO:0004386,GO:0003676,GO:0008270,GO:0006325	nucleus|ATP binding|helicase activity|nucleic acid binding|zinc ion binding|chromatin organization
Lj1A1088T17	0.479466	0.474505	0.505757	0.072751	0.172099	0.463879	P0479H10.14	hypothetical protein F0562_017620 [Nyssa sinensis]	GO:0005783,GO:0016021,GO:0005886,GO:0010329,GO:0010315,GO:0010252,GO:0009926,GO:0009734	endoplasmic reticulum|integral component of membrane|plasma membrane|auxin efflux transmembrane transporter activity|auxin efflux|auxin homeostasis|auxin polar transport|auxin-activated signaling pathway
Lj1A1089G59	65.7995	67.2936	65.436	12.3789	15.5956	10.8249	F28J12.250	Dual specificity protein like [Actinidia chinensis var. chinensis]
Lj1A1089T59	0.14639	0.724376	0	0	0.882759	0.152526	T3K9.10	hypothetical protein F0562_017622 [Nyssa sinensis]	GO:0009941,GO:0005634,GO:0003677,GO:0003700,GO:0046983,GO:0042538,GO:0006355	chloroplast envelope|nucleus|DNA binding|DNA-binding transcription factor activity|protein dimerization activity|hyperosmotic salinity response|regulation of transcription, DNA-templated
Lj1A108G50	32.382	32.0469	30.9246	23.6573	18.3101	22.7904	T10P11.12	PREDICTED: MLO-like protein 1 [Daucus carota subsp. sativus]	GO:0016021,GO:0005886,GO:0005516,GO:0006952,GO:0009607	integral component of membrane|plasma membrane|calmodulin binding|defense response|response to biotic stimulus
Lj1A108T44	21.6237	22.1697	21.8138	40.2929	38.6404	32.3015	T20K18.120	Auxilin-related protein [Actinidia chinensis var. chinensis]	GO:0009504,GO:0005737,GO:0005829,GO:0043231,GO:0005886,GO:0031982,GO:0030276,GO:0072318,GO:0072583,GO:1900186,GO:0045806,GO:0045926,GO:0006898	cell plate|cytoplasm|cytosol|intracellular membrane-bounded organelle|plasma membrane|vesicle|clathrin binding|clathrin coat disassembly|clathrin-dependent endocytosis|negative regulation of clathrin-dependent endocytosis|negative regulation of endocytosis|negative regulation of growth|receptor-mediated endocytosis
Lj1A1090G38	91.2489	96.2999	89.9287	94.8071	75.3451	85.2111	T8M16.70	rhomboid-like protein 20 [Camellia sinensis]	GO:0005776,GO:0005783,GO:0016021,GO:0061908,GO:0004252,GO:0050832,GO:0010286	autophagosome|endoplasmic reticulum|integral component of membrane|phagophore|serine-type endopeptidase activity|defense response to fungus|heat acclimation
Lj1A1091G20	27.684	27.2548	28.6464	24.8404	24.8381	28.5139	TGA21	hypothetical protein F0562_015450 [Nyssa sinensis]	GO:0005634,GO:0003700,GO:0043565,GO:0006351	nucleus|DNA-binding transcription factor activity|sequence-specific DNA binding|transcription, DNA-templated	ko04075	Plant hormone signal transduction
Lj1A1092G18	7.53981	8.26847	7.55678	14.7901	24.2351	21.5859	T2E22.9	NUDIX hydrolase, conserved site-containing protein [Cynara cardunculus var. scolymus]	GO:0005737,GO:0005739,GO:0005634,GO:0016787,GO:0046872	cytoplasm|mitochondrion|nucleus|hydrolase activity|metal ion binding
Lj1A1093G56	75.1896	71.3552	74.258	58.0375	57.9305	54.3373	F21E1_60	Ferredoxin-dependent glutamate synthase [Actinidia chinensis var. chinensis]	GO:0048046,GO:0009507,GO:0009941,GO:0009570,GO:0016020,GO:0005759,GO:0005739,GO:0051538,GO:0016041,GO:0046872,GO:0016491,GO:0019676,GO:0006537,GO:0097054,GO:0009853,GO:0080114,GO:0009416,GO:0009744	apoplast|chloroplast|chloroplast envelope|chloroplast stroma|membrane|mitochondrial matrix|mitochondrion|3 iron, 4 sulfur cluster binding|glutamate synthase (ferredoxin) activity|metal ion binding|oxidoreductase activity|ammonia assimilation cycle|glutamate biosynthetic process|L-glutamate biosynthetic process|photorespiration|positive regulation of glycine hydroxymethyltransferase activity|respo…	ko00630,ko00910	Glyoxylate and dicarboxylate metabolism|Nitrogen metabolism
Lj1A1093T68	1.45663	0.707674	1.72088	7.70755	10.3276	8.08512	F24I3.40	phosphatidylinositol 4-phosphate 5-kinase 4-like isoform X2 [Camellia sinensis]	GO:0016324,GO:0005829,GO:0005886,GO:0090406,GO:0016308,GO:0005524,GO:0006897,GO:0007164,GO:0046488,GO:0009827,GO:0009846,GO:0009860,GO:0010118	apical plasma membrane|cytosol|plasma membrane|pollen tube|1-phosphatidylinositol-4-phosphate 5-kinase activity|ATP binding|endocytosis|establishment of tissue polarity|phosphatidylinositol metabolic process|plant-type cell wall modification|pollen germination|pollen tube growth|stomatal movement	ko00562,ko04070,ko04144	Inositol phosphate metabolism|Phosphatidylinositol signaling system|Endocytosis
Lj1A1094G13	9.311	10.6871	10.5371	5.9643	6.22248	3.65047	SPCC330.09	hypothetical protein F0562_017490 [Nyssa sinensis]	GO:0030686,GO:0005829,GO:0005730,GO:0005634,GO:0032040,GO:0000462,GO:0042274,GO:0006364	90S preribosome|cytosol|nucleolus|nucleus|small-subunit processome|maturation of SSU-rRNA from tricistronic rRNA transcript (SSU-rRNA, 5.8S rRNA, LSU-rRNA)|ribosomal small subunit biogenesis|rRNA processing
Lj1A1094G14	16.5646	13.5809	13.6469	8.24478	7.38359	7.51013	SPCC330.09	Nucleolar protein [Actinidia chinensis var. chinensis]	GO:0030686,GO:0005829,GO:0005730,GO:0005634,GO:0032040,GO:0000462,GO:0042274,GO:0006364	90S preribosome|cytosol|nucleolus|nucleus|small-subunit processome|maturation of SSU-rRNA from tricistronic rRNA transcript (SSU-rRNA, 5.8S rRNA, LSU-rRNA)|ribosomal small subunit biogenesis|rRNA processing
Lj1A1094T41	0.877502	1.82369	1.38226	0	0.352767	0.457141	F13H10.21	PREDICTED: transcription factor ORG2 [Vitis vinifera]	GO:0090575,GO:0003700,GO:0046983,GO:0000977,GO:0008134,GO:0010106,GO:0055072,GO:0006357,GO:0006355,GO:0009414	RNA polymerase II transcription factor complex|DNA-binding transcription factor activity|protein dimerization activity|RNA polymerase II regulatory region sequence-specific DNA binding|transcription factor binding|cellular response to iron ion starvation|iron ion homeostasis|regulation of transcription by RNA polymerase II|regulation of transcription, DNA-templated|response to water deprivation
Lj1A1095T29	8.35233	9.55744	10.9211	5.40594	5.96786	6.73077	L9470.5	hypothetical protein F0562_015817 [Nyssa sinensis]	GO:0030686,GO:0005737,GO:0005880,GO:0034399,GO:0005730,GO:0005654,GO:0005634,GO:0032040,GO:0042802,GO:0070037,GO:0019843,GO:0000480,GO:0000447,GO:0000472,GO:0042274,GO:0070475,GO:0031167,GO:0006364	90S preribosome|cytoplasm|nuclear microtubule|nuclear periphery|nucleolus|nucleoplasm|nucleus|small-subunit processome|identical protein binding|rRNA (pseudouridine) methyltransferase activity|rRNA binding|endonucleolytic cleavage in 5'-ETS of tricistronic rRNA transcript (SSU-rRNA, 5.8S rRNA, LSU-rRNA)|endonucleolytic cleavage in ITS1 to separate SSU-rRNA from 5.8S rRNA and LSU-rRNA from tricist…	ko03008	Ribosome biogenesis in eukaryotes
Lj1A1095T30	0.478368	0.578622	0.366301	0	0	0	F17A17.21	PREDICTED: F-box/kelch-repeat protein At3g06240-like [Nicotiana attenuata]	GO:0009506,GO:0008284	plasmodesma|positive regulation of cell proliferation
Lj1A1095T31	0	0	0	0.256996	0.607949	0.504208	MEE6.11	PREDICTED: omega-hydroxypalmitate O-feruloyl transferase-like [Nelumbo nucifera]	GO:0050734,GO:0102406,GO:0052325,GO:0010345	hydroxycinnamoyltransferase activity|omega-hydroxypalmitate O-sinapoyl transferase activity|cell wall pectin biosynthetic process|suberin biosynthetic process	ko00073	Cutin, suberine and wax biosynthesis
Lj1A1096G52	2.12345	2.94207	2.92679	2.38427	1.76828	1.58032		hypothetical protein CJ030_MR3G003306 [Morella rubra]
Lj1A1096G56	0.148158	0.879749	0.875179	0.472091	0.595613	0.463104		hypothetical protein ES319_A06G187700v1 [Gossypium barbadense]
Lj1A1096T56	2.56642	2.96317	2.61089	0.817763	0.171955	1.51526		disease resistance protein At4g27190-like [Ziziphus jujuba]
Lj1A1096T58	4.36008	5.90689	4.75097	25.5378	18.0386	21.3469	F20B18.200	uncharacterized protein LOC115954257 [Quercus lobata]
Lj1A1096T60	11.5764	16.8714	9.696	2.50806	1.44709	2.22029	SPAC7D4.05	hypothetical protein F0562_015464 [Nyssa sinensis]	GO:0005829,GO:0005634,GO:0016791	cytosol|nucleus|phosphatase activity
Lj1A1097G35	0.394876	0.564474	0.453553	2.28346	1.16854	1.14285	T24A18.140	probable disease resistance protein At4g27220 [Cynara cardunculus var. scolymus]
Lj1A1097G36	1.39933	1.808	1.64554	4.70654	2.34395	2.55147	F20B18.200	uncharacterized protein LOC111984752 [Quercus suber]
Lj1A1097T43	10.3669	9.49964	7.46573	6.52504	5.20952	5.10066	SPAC18G6.07c	PREDICTED: ribosomal RNA small subunit methyltransferase NEP1-like isoform X1 [Daucus carota subsp. sativus]	GO:0005829,GO:0005730,GO:0005634,GO:0032040,GO:0070037,GO:0019843,GO:0019236,GO:0070475	cytosol|nucleolus|nucleus|small-subunit processome|rRNA (pseudouridine) methyltransferase activity|rRNA binding|response to pheromone|rRNA base methylation	ko03008	Ribosome biogenesis in eukaryotes
Lj1A1098G65	0.599232	1.1149	0.943921	4.58254	2.11991	4.62018		PREDICTED: probable disease resistance protein At4g27220 [Juglans regia]
Lj1A1098T75	1.5307	2.4346	2.0452	0.116129	0	0		LOW QUALITY PROTEIN: uncharacterized protein LOC112037987 [Quercus suber]
Lj1A1098T77	35.5141	35.7009	40.0376	1.07093	0.337786	0.758729	SPAC7D4.05	hypothetical protein F0562_015464 [Nyssa sinensis]	GO:0005829,GO:0005634,GO:0016791	cytosol|nucleus|phosphatase activity
Lj1A1099G42	0	0	0.0451326	0.194764	0.184293	0.0955281	MEE6.11	omega-hydroxypalmitate O-feruloyl transferase-like isoform X2 [Camellia sinensis]	GO:0050734,GO:0102406,GO:0052325,GO:0010345	hydroxycinnamoyltransferase activity|omega-hydroxypalmitate O-sinapoyl transferase activity|cell wall pectin biosynthetic process|suberin biosynthetic process	ko00073	Cutin, suberine and wax biosynthesis
Lj1A1099G43	13.0939	16.0918	14.7402	17.3843	17.0969	13.475	F13H10.16	hypothetical protein F0562_017504 [Nyssa sinensis]	GO:0005783,GO:0016020,GO:0005886,GO:0005773,GO:0009058	endoplasmic reticulum|membrane|plasma membrane|vacuole|biosynthetic process
Lj1A1099T49	77.6115	82.3887	77.5377	19.4277	21.5623	18.9623	F24I3.110	protein STRICTOSIDINE SYNTHASE-LIKE 10-like [Camellia sinensis]	GO:0005783,GO:0016020,GO:0009505,GO:0005886,GO:0009506,GO:0005773,GO:0009058	endoplasmic reticulum|membrane|plant-type cell wall|plasma membrane|plasmodesma|vacuole|biosynthetic process
Lj1A109G43	12.9007	14.0263	13.2543	8.10821	7.16675	9.64944		PREDICTED: uncharacterized protein LOC100262883 isoform X1 [Vitis vinifera]
Lj1A109T39	43.8718	38.8909	46.6723	19.5814	22.2204	21.375	F14J9.24	Calcium uniporter protein [Actinidia chinensis var. chinensis]	GO:0016021,GO:0005743,GO:0005739,GO:0005262,GO:0015292,GO:0051560	integral component of membrane|mitochondrial inner membrane|mitochondrion|calcium channel activity|uniporter activity|mitochondrial calcium ion homeostasis
Lj1A109T41	1.23749	1.64061	1.31027	0.123998	0.492792	0.705497	T7P1.7	hypothetical protein F0562_002165 [Nyssa sinensis]	GO:0005694,GO:0005737,GO:0005654,GO:0005634,GO:0009506,GO:0005524,GO:0043140,GO:0003677,GO:0009378,GO:0046872,GO:0071215,GO:0070417,GO:0032508,GO:0006310,GO:0006281,GO:0006260,GO:0000724	chromosome|cytoplasm|nucleoplasm|nucleus|plasmodesma|ATP binding|ATP-dependent 3'-5' DNA helicase activity|DNA binding|four-way junction helicase activity|metal ion binding|cellular response to abscisic acid stimulus|cellular response to cold|DNA duplex unwinding|DNA recombination|DNA repair|DNA replication|double-strand break repair via homologous recombination	ko03018	RNA degradation
Lj1A1101T22	0	0	0	0.0486909	0	0	MEE6.11	omega-hydroxypalmitate O-feruloyl transferase-like [Camellia sinensis]	GO:0050734,GO:0102406,GO:0052325,GO:0010345	hydroxycinnamoyltransferase activity|omega-hydroxypalmitate O-sinapoyl transferase activity|cell wall pectin biosynthetic process|suberin biosynthetic process	ko00073	Cutin, suberine and wax biosynthesis
Lj1A1102T20	0	0	0	0.827746	1.24398	0.382112	MEE6.11	omega-hydroxypalmitate O-feruloyl transferase-like isoform X2 [Camellia sinensis]	GO:0050734,GO:0102406,GO:0052325,GO:0010345	hydroxycinnamoyltransferase activity|omega-hydroxypalmitate O-sinapoyl transferase activity|cell wall pectin biosynthetic process|suberin biosynthetic process	ko00073	Cutin, suberine and wax biosynthesis
Lj1A1102T21	2.37742	2.91749	2.05972	41.2102	13.6672	41.3175	F24I3.120	two-component response regulator ARR9-like isoform X1 [Camellia sinensis]	GO:0005634,GO:0000156,GO:0007623,GO:0009736,GO:0000160,GO:0006355,GO:0009735	nucleus|phosphorelay response regulator activity|circadian rhythm|cytokinin-activated signaling pathway|phosphorelay signal transduction system|regulation of transcription, DNA-templated|response to cytokinin	ko04075	Plant hormone signal transduction
Lj1A1103G57	105.967	100.492	105.227	62.4745	61.5693	55.4031		uncharacterized protein LOC114257183 isoform X1 [Camellia sinensis]
Lj1A1103T61	44.7881	43.978	43.1461	21.4372	23.6728	20.1624	F24I3.130	hypothetical protein F0562_017510 [Nyssa sinensis]	GO:0009507,GO:0009570,GO:0005737,GO:0004121,GO:0030170,GO:0071266,GO:0019343,GO:0019279,GO:0019346	chloroplast|chloroplast stroma|cytoplasm|cystathionine beta-lyase activity|pyridoxal phosphate binding|'de novo' L-methionine biosynthetic process|cysteine biosynthetic process via cystathionine|L-methionine biosynthetic process from L-homoserine via cystathionine|transsulfuration	ko00270,ko00450	Cysteine and methionine metabolism|Selenocompound metabolism
Lj1A1104G73	0.0733	0.116066	0.144329	0.140138	0.0884025	0	SPBC776.13	Condensin complex subunit 1 [Vitis vinifera]	GO:0000779,GO:0000778,GO:0005737,GO:0000799,GO:0005730,GO:0005634,GO:0035327,GO:0003682,GO:0042393,GO:0051301,GO:0051304,GO:0010032,GO:0007076	condensed chromosome, centromeric region|condensed nuclear chromosome kinetochore|cytoplasm|nuclear condensin complex|nucleolus|nucleus|transcriptionally active chromatin|chromatin binding|histone binding|cell division|chromosome separation|meiotic chromosome condensation|mitotic chromosome condensation
Lj1A1105G24	0.285955	0.070749	0.0703815	0.227792	0	0.446911	177O13.34	hypothetical protein F0562_015556 [Nyssa sinensis]	GO:0043531,GO:0005524,GO:0006952	ADP binding|ATP binding|defense response
Lj1A1105T22	4.20726	4.7481	5.88613	1.33276	0.51928	1.15358	CEY00_Acc23110	hypothetical protein F0562_017524 [Nyssa sinensis]			ko00330	Arginine and proline metabolism
Lj1A1105T23	8.37539	7.67926	7.27558	11.9046	15.721	16.1696	F24I3.1700	Tetratricopeptide-like helical [Corchorus olitorius]	GO:0009507,GO:0031307,GO:0005779,GO:0005741,GO:0005739,GO:0005777,GO:0006915,GO:0000422,GO:0000266,GO:0043653,GO:0007005,GO:0016559	chloroplast|integral component of mitochondrial outer membrane|integral component of peroxisomal membrane|mitochondrial outer membrane|mitochondrion|peroxisome|apoptotic process|autophagy of mitochondrion|mitochondrial fission|mitochondrial fragmentation involved in apoptotic process|mitochondrion organization|peroxisome fission
Lj1A1107T59	101.902	107.646	101.29	116.833	122.388	138.298		hypothetical protein F0562_015511 [Nyssa sinensis]
Lj1A1108G71	0	0	0	0.0552574	0.0522867	0.108411	UGT2	hypothetical protein F0562_028318 [Nyssa sinensis]	GO:0035251	UDP-glucosyltransferase activity
Lj1A1108T71	0.789574	0.658024	0.777344	2.11865	1.92122	1.99172	UGT6	hypothetical protein F0562_028318 [Nyssa sinensis]	GO:0035251,GO:1900994	UDP-glucosyltransferase activity|(-)-secologanin biosynthetic process
Lj1A110G7	2.18215	2.34736	1.58791	2.7712	5.05373	2.91616	OsJ_35025	cytochrome P450 714C2 [Sesamum indicum]	GO:0016021,GO:0020037,GO:0005506,GO:0004497,GO:0016705	integral component of membrane|heme binding|iron ion binding|monooxygenase activity|oxidoreductase activity, acting on paired donors, with incorporation or reduction of molecular oxygen
Lj1A1110G67	0.0450348	0.401119	0.0443373	0.0956659	0.0452614	0.18769	UGT6	hypothetical protein F0562_028318 [Nyssa sinensis]	GO:0035251,GO:1900994	UDP-glucosyltransferase activity|(-)-secologanin biosynthetic process
Lj1A1111T40	0.132765	0.0656955	0.130709	0	0	0	UGT6	UDP-glycosyltransferase 85A1 [Morella rubra]	GO:0035251,GO:1900994	UDP-glucosyltransferase activity|(-)-secologanin biosynthetic process
Lj1A1112T33	0	0	0	0	0.0969277	0	UGT2	hypothetical protein F0562_028318 [Nyssa sinensis]	GO:0035251	UDP-glucosyltransferase activity
Lj1A1113T53	0	0.0411265	0	0.0441385	0	0	UGT2	hypothetical protein F0562_028318 [Nyssa sinensis]	GO:0035251	UDP-glucosyltransferase activity
Lj1A1113T54	0	0.0492317	0	0.264187	0.0999935	0.259158	UGT2	hypothetical protein F0562_028318 [Nyssa sinensis]	GO:0035251	UDP-glucosyltransferase activity
Lj1A1114T59	0.287969	0.227991	0.113403	0.122345	0.0578836	0.0600078	UGT6	hypothetical protein F0562_028318 [Nyssa sinensis]	GO:0035251,GO:1900994	UDP-glucosyltransferase activity|(-)-secologanin biosynthetic process
Lj1A1114T60	0.130505	0	0.0856558	0.0462046	0	0	UGT6	hypothetical protein F0562_028318 [Nyssa sinensis]	GO:0035251,GO:1900994	UDP-glucosyltransferase activity|(-)-secologanin biosynthetic process
Lj1A1115G88	0.0841391	0.124903	0.0828359	0.223417	0.634218	0.350663	F17I5.180	hypothetical protein F0562_015530 [Nyssa sinensis]
Lj1A1115G91	2.87011	2.16691	2.65087	3.80269	3.27113	3.05206	F14P13.20	probable methyltransferase PMT6 [Cynara cardunculus var. scolymus]	GO:0005789,GO:0005768,GO:0016021,GO:0005802,GO:0005774,GO:0008757,GO:0052546	endoplasmic reticulum membrane|endosome|integral component of membrane|trans-Golgi network|vacuolar membrane|S-adenosylmethionine-dependent methyltransferase activity|cell wall pectin metabolic process
Lj1A1115T90	2.45578	2.14777	3.09246	14.5583	15.7846	18.4465		Exopolygalacturonase [Actinidia chinensis var. chinensis]	GO:0005618,GO:0005576,GO:0047911,GO:0004650,GO:0005975,GO:0071555	cell wall|extracellular region|galacturan 1,4-alpha-galacturonidase activity|polygalacturonase activity|carbohydrate metabolic process|cell wall organization	ko00040	Pentose and glucuronate interconversions
Lj1A1115T91	1.29341	1.32926	1.71416	2.06066	2.69982	1.03663	F13H10.8	regulatory protein NPR5-like isoform X1 [Olea europaea var. sylvestris]	GO:0005737,GO:0005634,GO:0010434,GO:0010582,GO:0010227,GO:0048439,GO:0009864,GO:0010254,GO:0009944,GO:0016567,GO:0009954	cytoplasm|nucleus|bract formation|floral meristem determinacy|floral organ abscission|flower morphogenesis|induced systemic resistance, jasmonic acid mediated signaling pathway|nectary development|polarity specification of adaxial/abaxial axis|protein ubiquitination|proximal/distal pattern formation	ko04075	Plant hormone signal transduction
Lj1A1118T28	0.297033	0.44094	0.365541	0.985903	0.335844	0.464225		hypothetical protein F0562_015549 [Nyssa sinensis]
Lj1A1118T29	2.00853	1.2742	1.6225	0	0	0	F28O9.30	hypothetical protein F0562_015548 [Nyssa sinensis]	GO:0009507,GO:0009570,GO:0005525,GO:0016787,GO:0019843,GO:0009742,GO:0009658,GO:1901259,GO:0032502,GO:1904143,GO:1902326,GO:0006355,GO:0009646,GO:0009741,GO:0009416,GO:0009651	chloroplast|chloroplast stroma|GTP binding|hydrolase activity|rRNA binding|brassinosteroid mediated signaling pathway|chloroplast organization|chloroplast rRNA processing|developmental process|positive regulation of carotenoid biosynthetic process|positive regulation of chlorophyll biosynthetic process|regulation of transcription, DNA-templated|response to absence of light|response to brassinoste…
Lj1A1118T30	0.167589	0.331709	0	0.0890007	0	0	F28O9.30	hypothetical protein TEA_005308 [Camellia sinensis var. sinensis]	GO:0009507,GO:0009570,GO:0005525,GO:0016787,GO:0019843,GO:0009742,GO:0009658,GO:1901259,GO:0032502,GO:1904143,GO:1902326,GO:0006355,GO:0009646,GO:0009741,GO:0009416,GO:0009651	chloroplast|chloroplast stroma|GTP binding|hydrolase activity|rRNA binding|brassinosteroid mediated signaling pathway|chloroplast organization|chloroplast rRNA processing|developmental process|positive regulation of carotenoid biosynthetic process|positive regulation of chlorophyll biosynthetic process|regulation of transcription, DNA-templated|response to absence of light|response to brassinoste…
Lj1A1119T64	11.0642	8.47718	9.83867	44.9487	59.2888	53.8147	PG1	Exopolygalacturonase [Actinidia chinensis var. chinensis]	GO:0005618,GO:0005576,GO:0004650,GO:0005975,GO:0071555	cell wall|extracellular region|polygalacturonase activity|carbohydrate metabolic process|cell wall organization
Lj1A111G21	0	0.0934606	0.0464876	1.8055	4.12872	0.737971	OsJ_35025	hypothetical protein F0562_021636 [Nyssa sinensis]	GO:0016021,GO:0020037,GO:0005506,GO:0004497,GO:0016705	integral component of membrane|heme binding|iron ion binding|monooxygenase activity|oxidoreductase activity, acting on paired donors, with incorporation or reduction of molecular oxygen
Lj1A1120T27	0	0	0	0.173267	0.163952	0.169969		unnamed protein product, partial [Vitis vinifera]
Lj1A1122G39	6.36837	8.18215	7.91965	6.40805	5.83896	6.22786	F28O9.40	peptide chain release factor PrfB3, chloroplastic isoform X1 [Camellia sinensis]	GO:0009507,GO:0009570,GO:0003730,GO:0043565,GO:0003747,GO:0009658,GO:0040008,GO:0043488	chloroplast|chloroplast stroma|mRNA 3'-UTR binding|sequence-specific DNA binding|translation release factor activity|chloroplast organization|regulation of growth|regulation of mRNA stability
Lj1A1122G43	13.7131	13.4895	14.6394	21.0581	18.6391	19.1079	F17O14.2	hypothetical protein F0562_015554 [Nyssa sinensis]	GO:0005737,GO:0005768,GO:0005576,GO:0005794,GO:0009505,GO:0005886,GO:0005802,GO:0016757,GO:0009738,GO:0007049,GO:0030154,GO:0051301,GO:0071482,GO:0030244,GO:0010215,GO:0060560,GO:0010078,GO:0009831,GO:0009663,GO:0040008,GO:2001009,GO:0009737,GO:0009749,GO:0009416,GO:0009826	cytoplasm|endosome|extracellular region|Golgi apparatus|plant-type cell wall|plasma membrane|trans-Golgi network|transferase activity, transferring glycosyl groups|abscisic acid-activated signaling pathway|cell cycle|cell differentiation|cell division|cellular response to light stimulus|cellulose biosynthetic process|cellulose microfibril organization|developmental growth involved in morphogenesi…
Lj1A1122T44	43.1061	42.711	39.3456	10.3384	13.354	12.3417	SPBC15D4.04	hypothetical protein F0562_012498 [Nyssa sinensis]	GO:0005783,GO:0030176,GO:0016021,GO:0008963,GO:0016757,GO:0003975,GO:0006489,GO:0006491,GO:0006487	endoplasmic reticulum|integral component of endoplasmic reticulum membrane|integral component of membrane|phospho-N-acetylmuramoyl-pentapeptide-transferase activity|transferase activity, transferring glycosyl groups|UDP-N-acetylglucosamine-dolichyl-phosphate N-acetylglucosaminephosphotransferase activity|dolichyl diphosphate biosynthetic process|N-glycan processing|protein N-linked glycosylation	ko00510	N-Glycan biosynthesis
Lj1A1122T47	1.56974	1.43698	1.42952	1.62559	1.49875	0.858653		hypothetical protein F0562_015652 [Nyssa sinensis]
Lj1A1122T48	49.1109	48.0619	46.1311	9.93913	11.7388	14.1623	T20H2.18	PREDICTED: probable 3-beta-hydroxysteroid-Delta(8),Delta(7)-isomerase [Vitis vinifera]	GO:0005783,GO:0005789,GO:0016021,GO:0005886,GO:0000247,GO:0047750,GO:0004769,GO:0016126	endoplasmic reticulum|endoplasmic reticulum membrane|integral component of membrane|plasma membrane|C-8 sterol isomerase activity|cholestenol delta-isomerase activity|steroid delta-isomerase activity|sterol biosynthetic process	ko00100	Steroid biosynthesis
Lj1A1123G21	32.3025	36.126	31.2507	163.218	141.213	180.344	F28O9.130	Protein FATTY ACID EXPORT 1 like [Actinidia chinensis var. chinensis]	GO:0009507,GO:0009941,GO:0009706,GO:0016021,GO:0009536,GO:0015245,GO:1902001,GO:0015908,GO:0055088,GO:0071668,GO:0010208	chloroplast|chloroplast envelope|chloroplast inner membrane|integral component of membrane|plastid|fatty acid transmembrane transporter activity|fatty acid transmembrane transport|fatty acid transport|lipid homeostasis|plant-type cell wall assembly|pollen wall assembly
Lj1A1123T22	0	0.0458826	0	0.295458	0.326169	0.338139	T32G6.3	cytokinin dehydrogenase 1-like [Camellia sinensis]	GO:0005773,GO:0019139,GO:0071949,GO:0009823,GO:0048507	vacuole|cytokinin dehydrogenase activity|FAD binding|cytokinin catabolic process|meristem development	ko00908	Zeatin biosynthesis
Lj1A1124T43	10.2505	8.72635	6.94482	13.1116	12.4621	10.4504	SPBC543.02c	uncharacterized protein LOC114264980 isoform X1 [Camellia sinensis]	GO:0005829,GO:0030544,GO:0051085	cytosol|Hsp70 protein binding|chaperone cofactor-dependent protein refolding
Lj1A1125T59	12.0164	13.8445	13.596	8.19118	5.67792	6.72719	T13K14.150	alpha carbonic anhydrase 4-like [Malus domestica]	GO:0009570,GO:0009535,GO:0004089,GO:0008270	chloroplast stroma|chloroplast thylakoid membrane|carbonate dehydratase activity|zinc ion binding	ko00910	Nitrogen metabolism
Lj1A1125T61	5.23948	5.80906	5.19711	20.4191	24.7455	23.5192	B1150F11.17	hypothetical protein F0562_015593 [Nyssa sinensis]	GO:0005829,GO:0009331,GO:0047952,GO:0004367,GO:0051287,GO:0005975,GO:0046168,GO:0006072,GO:0006116	cytosol|glycerol-3-phosphate dehydrogenase complex|glycerol-3-phosphate dehydrogenase [NAD(P)+] activity|glycerol-3-phosphate dehydrogenase [NAD+] activity|NAD binding|carbohydrate metabolic process|glycerol-3-phosphate catabolic process|glycerol-3-phosphate metabolic process|NADH oxidation	ko00564	Glycerophospholipid metabolism
Lj1A1125T62	71.3794	72.9909	75.6846	87.9937	85.7861	92.257	OsJ_35159	probable calcium-binding protein CML49 [Lactuca sativa]			ko04626	Plant-pathogen interaction
Lj1A1125T63	116.924	115.363	120.216	83.0945	90.0431	86.6165	T32G6.5	S-formylglutathione hydrolase isoform X1 [Camellia sinensis]	GO:0048046,GO:0005829,GO:0052689,GO:0018738,GO:0046294,GO:0046686	apoplast|cytosol|carboxylic ester hydrolase activity|S-formylglutathione hydrolase activity|formaldehyde catabolic process|response to cadmium ion
Lj1A1126G55	0	0	0	0.140558	0.0665005	0	F21E1.80	hypothetical protein F0562_015595 [Nyssa sinensis]	GO:0005794,GO:0000139,GO:0016021,GO:0008643,GO:0048359,GO:0015780	Golgi apparatus|Golgi membrane|integral component of membrane|carbohydrate transport|mucilage metabolic process involved in seed coat development|nucleotide-sugar transmembrane transport
Lj1A1126G58	8.99895	6.11411	6.51844	6.98285	6.6543	7.50576	T32G6.14	nuclear pore complex protein NUP93A-like [Camellia sinensis]	GO:0005635,GO:0005643,GO:0005730,GO:0009506,GO:0017056,GO:0051292,GO:0016973,GO:0006606	nuclear envelope|nuclear pore|nucleolus|plasmodesma|structural constituent of nuclear pore|nuclear pore complex assembly|poly(A)+ mRNA export from nucleus|protein import into nucleus	ko03013	RNA transport
Lj1A1126T56	0.0727609	0	0	0	0.10969	0.189526	K15M2.12	uncharacterized protein LOC114320619 isoform X2 [Camellia sinensis]	GO:0005634,GO:0009506,GO:0010385,GO:0004402,GO:0042393,GO:0046872,GO:0044154,GO:0043971,GO:0043972,GO:0044030,GO:0080188	nucleus|plasmodesma|double-stranded methylated DNA binding|histone acetyltransferase activity|histone binding|metal ion binding|histone H3-K14 acetylation|histone H3-K18 acetylation|histone H3-K23 acetylation|regulation of DNA methylation|RNA-directed DNA methylation
Lj1A1126T58	6.8783	5.9884	7.16736	6.5274	6.58032	7.01883	F28O9.180	PREDICTED: calcium-transporting ATPase 4, plasma membrane-type-like [Daucus carota subsp. sativus]	GO:0009507,GO:0005794,GO:0005887,GO:0009705,GO:0005886,GO:0005774,GO:0005773,GO:0005524,GO:0005388,GO:0005516,GO:0046872,GO:0055081,GO:0042742,GO:0043069	chloroplast|Golgi apparatus|integral component of plasma membrane|plant-type vacuole membrane|plasma membrane|vacuolar membrane|vacuole|ATP binding|calcium-transporting ATPase activity|calmodulin binding|metal ion binding|anion homeostasis|defense response to bacterium|negative regulation of programmed cell death
Lj1A1127G48	0.0661676	0.0654829	0.195428	0.210837	0.465504	0.413646	F21E1.80	hypothetical protein F0562_015595 [Nyssa sinensis]	GO:0005794,GO:0000139,GO:0016021,GO:0008643,GO:0048359,GO:0015780	Golgi apparatus|Golgi membrane|integral component of membrane|carbohydrate transport|mucilage metabolic process involved in seed coat development|nucleotide-sugar transmembrane transport
Lj1A1128G63	14.6666	13.17	12.7095	11.3724	12.3857	9.81327	T32G6.14	nuclear pore complex protein NUP93A-like [Camellia sinensis]	GO:0005635,GO:0005643,GO:0005730,GO:0009506,GO:0017056,GO:0051292,GO:0016973,GO:0006606	nuclear envelope|nuclear pore|nucleolus|plasmodesma|structural constituent of nuclear pore|nuclear pore complex assembly|poly(A)+ mRNA export from nucleus|protein import into nucleus	ko03013	RNA transport
Lj1A1128T59	11.524	11.323	7.48234	42.6426	38.6066	31.201	ZOG1	Zeatin O-glucosyltransferase [Actinidia chinensis var. chinensis]	GO:0050403,GO:0050404,GO:0009690,GO:0048439,GO:0009965,GO:0045926,GO:0006486,GO:0010380,GO:0010083,GO:0010015,GO:0048316	trans-zeatin O-beta-D-glucosyltransferase activity|zeatin O-beta-D-xylosyltransferase activity|cytokinin metabolic process|flower morphogenesis|leaf morphogenesis|negative regulation of growth|protein glycosylation|regulation of chlorophyll biosynthetic process|regulation of vegetative meristem growth|root morphogenesis|seed development	ko00908	Zeatin biosynthesis
Lj1A1128T60	6.06681	5.3844	5.0801	8.5076	6.6615	9.40291	F28O9.180	PREDICTED: calcium-transporting ATPase 4, plasma membrane-type-like [Daucus carota subsp. sativus]	GO:0009507,GO:0005794,GO:0005887,GO:0009705,GO:0005886,GO:0005774,GO:0005773,GO:0005524,GO:0005388,GO:0005516,GO:0046872,GO:0055081,GO:0042742,GO:0043069	chloroplast|Golgi apparatus|integral component of plasma membrane|plant-type vacuole membrane|plasma membrane|vacuolar membrane|vacuole|ATP binding|calcium-transporting ATPase activity|calmodulin binding|metal ion binding|anion homeostasis|defense response to bacterium|negative regulation of programmed cell death
Lj1A1128T61	2.55573	1.60954	1.37244	0.246775	0	0.121038	OsJ_35157	hypothetical protein F0562_017443 [Nyssa sinensis]	GO:0005887,GO:0005524,GO:0005388,GO:0005516,GO:0046872	integral component of plasma membrane|ATP binding|calcium-transporting ATPase activity|calmodulin binding|metal ion binding
Lj1A1129T67	95.5474	98.989	87.6209	11.142	7.99115	12.9487	ZOX1	hypothetical protein F0562_017432 [Nyssa sinensis]	GO:0016758,GO:0050404,GO:0009690,GO:0006486	transferase activity, transferring hexosyl groups|zeatin O-beta-D-xylosyltransferase activity|cytokinin metabolic process|protein glycosylation	ko00908	Zeatin biosynthesis
Lj1A112G58	9.822	9.72036	11.5446	36.8323	36.2623	42.5011	RPL10	60S ribosomal protein L10-like [Punica granatum]	GO:0005840,GO:0003735,GO:0006412	ribosome|structural constituent of ribosome|translation	ko03010	Ribosome
Lj1A112T58	241.043	241.196	236.104	2264.55	2342.87	2131.41	T6B20.13/T6B20.14	root phototropism protein 2 isoform X1 [Olea europaea var. sylvestris]	GO:0005737,GO:0005634,GO:0009638,GO:0016567,GO:0007165	cytoplasm|nucleus|phototropism|protein ubiquitination|signal transduction
Lj1A112T59	38.8257	40.3275	35.7695	93.6746	89.9988	93.1532	T6A23.19	hypothetical protein F0562_021628 [Nyssa sinensis]	GO:0005829,GO:0005634,GO:0003729	cytosol|nucleus|mRNA binding
Lj1A112T62	292.312	316.856	322.066	120.814	160.082	134.328	RPL10	PREDICTED: 60S ribosomal protein L10-like [Daucus carota subsp. sativus]	GO:0005840,GO:0003735,GO:0006412	ribosome|structural constituent of ribosome|translation	ko03010	Ribosome
Lj1A1130G57	1.07884	1.29155	1.26771	2.29175	1.39906	1.75861	T24A18.140	hypothetical protein F0562_017249 [Nyssa sinensis]
Lj1A1131T36	0.050987	0	0	0	0	0	ZOX1	hypothetical protein F0562_017422 [Nyssa sinensis]	GO:0016758,GO:0050404,GO:0009690,GO:0006486	transferase activity, transferring hexosyl groups|zeatin O-beta-D-xylosyltransferase activity|cytokinin metabolic process|protein glycosylation	ko00908	Zeatin biosynthesis
Lj1A1132T32	3.5342	3.17966	3.39319	4.40528	4.72619	4.62574		Colon cancer-associated Mic1-like protein [Actinidia chinensis var. chinensis]
Lj1A1133T45	0.954472	0.944595	2.12666	1.06713	1.7166	1.51789	OsJ_09993	hypothetical protein F0562_017222 [Nyssa sinensis]	GO:0016021,GO:0005774,GO:0008324	integral component of membrane|vacuolar membrane|cation transmembrane transporter activity
Lj1A1134T62	88.8493	92.0415	85.5085	97.4274	96.7595	88.1764	F14N22.21	DEAD-box ATP-dependent RNA helicase [Actinidia chinensis var. chinensis]	GO:0005777,GO:0005524,GO:0004386,GO:0003723	peroxisome|ATP binding|helicase activity|RNA binding
Lj1A1134T63	16.5561	14.8549	15.0723	20.8687	21.1	25.1477	F14P22.80	Lipid phosphate phosphatase [Actinidia chinensis var. chinensis]	GO:0005789,GO:0016021,GO:0016787,GO:0009737,GO:0006665,GO:0090332	endoplasmic reticulum membrane|integral component of membrane|hydrolase activity|response to abscisic acid|sphingolipid metabolic process|stomatal closure
Lj1A1134T64	1.38246	0.576063	1.07451	4.17321	2.7057	2.95661		PREDICTED: uncharacterized protein LOC100267519 [Vitis vinifera]
Lj1A1134T65	1.86487	1.91269	1.60232	3.92548	4.05521	4.94592	F14P22.70	IQ domain-containing protein IQM6 [Sesamum indicum]	GO:0005737,GO:0005634	cytoplasm|nucleus
Lj1A1135G80	10.408	10.2047	11.1265	11.3753	11.0065	11.423	T26I12.100	splicing factor 3B subunit 3 isoform X8 [Camellia sinensis]	GO:0005634,GO:0003676,GO:0055046,GO:0000398,GO:0048481,GO:0009555,GO:0009846	nucleus|nucleic acid binding|microgametogenesis|mRNA splicing, via spliceosome|plant ovule development|pollen development|pollen germination	ko03040	Spliceosome
Lj1A1135T84	0.223859	0.0738475	0.0734639	0.0792561	0.449971	0.233242	T11I18.10	hypothetical protein F0562_017233 [Nyssa sinensis]	GO:0005737,GO:0005634,GO:0016787,GO:1902348,GO:0010223,GO:1901601	cytoplasm|nucleus|hydrolase activity|cellular response to strigolactone|secondary shoot formation|strigolactone biosynthetic process
Lj1A1135T85	39.0249	37.7552	39.9711	25.4646	27.6132	21.242	K20M4.1	serine/arginine-rich SC35-like splicing factor SCL33 [Pistacia vera]	GO:0005829,GO:0016607,GO:0005681,GO:0003729,GO:0003723,GO:0000395,GO:0045292,GO:0000398,GO:0000381,GO:0008380	cytosol|nuclear speck|spliceosomal complex|mRNA binding|RNA binding|mRNA 5'-splice site recognition|mRNA cis splicing, via spliceosome|mRNA splicing, via spliceosome|regulation of alternative mRNA splicing, via spliceosome|RNA splicing	ko03040	Spliceosome
Lj1A1135T88	17.1921	14.2292	18.6573	86.9114	138.935	101.52	T29J13.190	tubulin alpha-3 chain [Sesamum indicum]	GO:0005737,GO:0005874,GO:0005525,GO:0003924,GO:0005200,GO:0007017	cytoplasm|microtubule|GTP binding|GTPase activity|structural constituent of cytoskeleton|microtubule-based process	ko04145	Phagosome
Lj1A1136T58	10.9911	9.47383	11.4026	8.53583	9.38349	9.2353	SOD2	hypothetical protein PRUPE_7G005300 [Prunus persica]	GO:0005737,GO:0046872,GO:0004784	cytoplasm|metal ion binding|superoxide dismutase activity	ko04146	Peroxisome
Lj1A1136T60	74.2107	70.231	71.2507	49.4071	53.9266	55.793	NCBP	Eukaryotic translation initiation factor NCBP like [Actinidia chinensis var. chinensis]	GO:0005829,GO:0003743,GO:0006417	cytosol|translation initiation factor activity|regulation of translation	ko03013	RNA transport
Lj1A1136T62	64.1789	63.8057	66.0306	88.9287	79.7163	110.002	MXL8.5	uncharacterized protein LOC112521066 [Cynara cardunculus var. scolymus]	GO:0009507,GO:0009570,GO:0009534,GO:0048037,GO:0043495,GO:0015995,GO:0006783,GO:0009767,GO:0070455,GO:0009791,GO:0033014	chloroplast|chloroplast stroma|chloroplast thylakoid|cofactor binding|protein membrane anchor|chlorophyll biosynthetic process|heme biosynthetic process|photosynthetic electron transport chain|positive regulation of heme biosynthetic process|post-embryonic development|tetrapyrrole biosynthetic process
Lj1A1136T63	99.943	104.171	101.101	55.7363	54.5985	52.5611	OsJ_12923	hypothetical protein EZV62_007588 [Acer yangbiense]	GO:0005737,GO:0005634,GO:0005524,GO:0004674,GO:0006897,GO:0009908,GO:0009740,GO:0010476,GO:0018105,GO:0018107,GO:0040008,GO:0048586	cytoplasm|nucleus|ATP binding|protein serine/threonine kinase activity|endocytosis|flower development|gibberellic acid mediated signaling pathway|gibberellin mediated signaling pathway|peptidyl-serine phosphorylation|peptidyl-threonine phosphorylation|regulation of growth|regulation of long-day photoperiodism, flowering
Lj1A1137G86	19.0372	18.5023	20.2132	5.39504	5.87717	5.82602	F13O11.7	hypothetical protein F0562_016173 [Nyssa sinensis]	GO:0031225,GO:0046658,GO:0048046,GO:0005618,GO:0005886,GO:0009506,GO:0042973,GO:0005975,GO:0006952,GO:0009664	anchored component of membrane|anchored component of plasma membrane|apoplast|cell wall|plasma membrane|plasmodesma|glucan endo-1,3-beta-D-glucosidase activity|carbohydrate metabolic process|defense response|plant-type cell wall organization
Lj1A1137G87	9.53772	8.08284	11.009	8.67482	10.7426	5.19719	T11I18.14	myb-related protein 2-like isoform X1 [Camellia sinensis]	GO:0005634,GO:0003677,GO:0003700	nucleus|DNA binding|DNA-binding transcription factor activity
Lj1A1137T80	12.2053	11.2327	10.0263	16.0601	14.1809	13.4459	T11I18.7	T-complex protein 1 subunit theta-like [Camellia sinensis]	GO:0005832,GO:0005737,GO:0005829,GO:0016020,GO:0009506,GO:0005524,GO:0044183,GO:0051082,GO:0051050,GO:0006457	chaperonin-containing T-complex|cytoplasm|cytosol|membrane|plasmodesma|ATP binding|protein binding involved in protein folding|unfolded protein binding|positive regulation of transport|protein folding
Lj1A1137T81	2.50589	2.08542	2.69136	0.786379	0.973056	1.06811	F13O11.8	PREDICTED: photosynthetic NDH subunit of subcomplex B 2, chloroplastic [Daucus carota subsp. sativus]	GO:0009534,GO:0009535,GO:0010598,GO:0030246,GO:0003824,GO:0005975,GO:0009773	chloroplast thylakoid|chloroplast thylakoid membrane|NAD(P)H dehydrogenase complex (plastoquinone)|carbohydrate binding|catalytic activity|carbohydrate metabolic process|photosynthetic electron transport in photosystem I
Lj1A1137T82	44.6553	40.8711	43.8634	29.7112	24.5357	26.284	TBP1	TATA-box-binding protein isoform A [Glycine soja]	GO:0005667,GO:0005669,GO:0003700,GO:0000979,GO:0000978,GO:0008134,GO:0006352,GO:0006366	transcription factor complex|transcription factor TFIID complex|DNA-binding transcription factor activity|RNA polymerase II core promoter sequence-specific DNA binding|RNA polymerase II proximal promoter sequence-specific DNA binding|transcription factor binding|DNA-templated transcription, initiation|transcription by RNA polymerase II	ko03022	Basal transcription factors
Lj1A1137T83	0	0.0330625	0.0986721	0.141936	0	0	F20D21.21	Microtubule-associated protein [Actinidia chinensis var. chinensis]	GO:0005737,GO:0016021,GO:0005635,GO:0031965,GO:0005634,GO:0032797,GO:0003779,GO:0000387	cytoplasm|integral component of membrane|nuclear envelope|nuclear membrane|nucleus|SMN complex|actin binding|spliceosomal snRNP assembly
Lj1A1137T84	20.5263	20.0749	21.0009	22.1436	27.5061	24.8253	F20D21.22	PHD finger protein [Actinidia chinensis var. chinensis]	GO:0005634,GO:0046872,GO:0035064,GO:0006325,GO:0040008	nucleus|metal ion binding|methylated histone binding|chromatin organization|regulation of growth
Lj1A1138G47	0.993318	1.31072	1.3854	0.791277	1.41428	1.46618	F10D13_18	hypothetical protein CISIN_1g025809mg [Citrus sinensis]
Lj1A1138T51	281.008	290.113	284.091	252.515	251.789	228.26	F22O13.5	thioredoxin-like 1-1, chloroplastic [Quercus lobata]	GO:0009507,GO:0031969,GO:0009570,GO:0016671,GO:0045454	chloroplast|chloroplast membrane|chloroplast stroma|oxidoreductase activity, acting on a sulfur group of donors, disulfide as acceptor|cell redox homeostasis
Lj1A1139G46	450.047	470.949	459.085	493.63	521.407	456.951	At2g39050	hypothetical protein C3L33_02156, partial [Rhododendron williamsianum]	GO:0005737,GO:0005634,GO:0030246,GO:0042742,GO:0090332	cytoplasm|nucleus|carbohydrate binding|defense response to bacterium|stomatal closure
Lj1A1139G48	61.1592	56.3643	59.054	102.89	114.588	107.207	MRG7.24	hypothetical protein F0562_016540 [Nyssa sinensis]	GO:0000139,GO:0016021,GO:0102490,GO:0005524,GO:0102485,GO:0102486,GO:0102491,GO:0102488,GO:0102487,GO:0102489	Golgi membrane|integral component of membrane|8-oxo-dGTP phosphohydrolase activity|ATP binding|dATP phosphohydrolase activity|dCTP phosphohydrolase activity|dGTP phosphohydrolase activity|dTTP phosphohydrolase activity|dUTP phosphohydrolase activity|GTP phosphohydrolase activity
Lj1A1139T47	14.3973	12.3935	12.5807	11.8082	15.1974	13.6249	T12M4.6	hypothetical protein F0562_015690 [Nyssa sinensis]	GO:0005634,GO:0005689,GO:0097157,GO:0030626,GO:0010229,GO:0000398	nucleus|U12-type spliceosomal complex|pre-mRNA intronic binding|U12 snRNA binding|inflorescence development|mRNA splicing, via spliceosome
Lj1A1139T48	108.283	104.336	106.1	81.5266	63.1383	63.9083	MRG7.23	hypothetical protein ES332_D11G287800v1 [Gossypium tomentosum]	GO:0005737,GO:0005634,GO:0003677,GO:0003700	cytoplasm|nucleus|DNA binding|DNA-binding transcription factor activity
Lj1A113G50	42.1144	36.9347	39.4877	36.6265	36.378	38.2227		26S proteasome regulatory subunit 6B homolog [Olea europaea var. sylvestris]			ko03050	Proteasome
Lj1A113T54	0.255573	0.31616	0.283066	0.203589	0.288966	0.332856	MCK7.17	probable inactive receptor kinase At5g58300 isoform X2 [Ricinus communis]	GO:0016021,GO:0005886,GO:0005524,GO:0004672	integral component of membrane|plasma membrane|ATP binding|protein kinase activity
Lj1A113T55	1014.74	992.699	1008.08	612.279	604.324	547.724	F22C12.2	ubiquitin-conjugating enzyme E2 28 [Cucurbita moschata]	GO:0005524,GO:0061631	ATP binding|ubiquitin conjugating enzyme activity	ko04120,ko04141	Ubiquitin mediated proteolysis|Protein processing in endoplasmic reticulum
Lj1A113T56	16.0646	15.6163	15.3598	10.3284	12.1359	10.0205	DEHA2A12958g	hypothetical protein E3N88_32096 [Mikania micrantha]	GO:0005737,GO:0005634,GO:0005524,GO:0004004,GO:0003723,GO:1990120,GO:0071042,GO:0000184,GO:0006364	cytoplasm|nucleus|ATP binding|ATP-dependent RNA helicase activity|RNA binding|messenger ribonucleoprotein complex assembly|nuclear polyadenylation-dependent mRNA catabolic process|nuclear-transcribed mRNA catabolic process, nonsense-mediated decay|rRNA processing	ko03040	Spliceosome
Lj1A1140T41	55.9569	60.9689	60.5639	42.1941	46.2345	45.2217	PSAF	PREDICTED: photosystem I reaction center subunit III, chloroplastic-like [Daucus carota subsp. sativus]	GO:0009543,GO:0009538,GO:0015979	chloroplast thylakoid lumen|photosystem I reaction center|photosynthesis	ko00195	Photosynthesis
Lj1A1140T42	162.376	173.169	165.7	163.516	185.141	182.595	SIP1B	aquaporin SIP1-2-like [Camellia sinensis]	GO:0016021,GO:0015267	integral component of membrane|channel activity
Lj1A1140T44	10.2889	9.0075	7.27246	11.6287	10.6058	12.0945	Os12g0485400	hypothetical protein E1A91_D09G092700v1 [Gossypium mustelinum]	GO:0000307,GO:0005634,GO:0016538,GO:0007049,GO:0051301,GO:0045737,GO:1901409,GO:0045944	cyclin-dependent protein kinase holoenzyme complex|nucleus|cyclin-dependent protein serine/threonine kinase regulator activity|cell cycle|cell division|positive regulation of cyclin-dependent protein serine/threonine kinase activity|positive regulation of phosphorylation of RNA polymerase II C-terminal domain|positive regulation of transcription by RNA polymerase II
Lj1A1140T45	0.0981399	0.0971243	0.0966198	0.138983	0.295901	0		uncharacterized protein LOC114278219 [Camellia sinensis]
Lj1A1141T72	6.61701	7.68901	7.57587	11.1345	8.81724	8.83097	F19G10.18	vacuolar sorting protein 3 isoform X1 [Camellia sinensis]	GO:0033263,GO:0005737,GO:0005829,GO:0010008,GO:0006886,GO:0010015,GO:0016192	CORVET complex|cytoplasm|cytosol|endosome membrane|intracellular protein transport|root morphogenesis|vesicle-mediated transport
Lj1A1141T73	12.4837	11.2845	12.242	15.0865	14.9669	15.5674	F19G10.18	hypothetical protein EZV62_027548 [Acer yangbiense]	GO:0033263,GO:0005737,GO:0005829,GO:0010008,GO:0006886,GO:0010015,GO:0016192	CORVET complex|cytoplasm|cytosol|endosome membrane|intracellular protein transport|root morphogenesis|vesicle-mediated transport
Lj1A1141T74	0	0	0	0.345615	0.163517	0.169518	T19E23.11	PREDICTED: LOB domain-containing protein 4-like [Juglans regia]
Lj1A1141T75	0.032635	0.0161486	0.0963884	0.0866567	0.0655983	0.0510042	F28P22.11	hypothetical protein F0562_019436 [Nyssa sinensis]	GO:0000139,GO:0016021,GO:0005886,GO:0005802,GO:0005524,GO:0000287,GO:0004012,GO:0048194,GO:0045332	Golgi membrane|integral component of membrane|plasma membrane|trans-Golgi network|ATP binding|magnesium ion binding|phospholipid-translocating ATPase activity|Golgi vesicle budding|phospholipid translocation
Lj1A1142T61	37.5241	39.7327	41.7868	42.4336	40.8776	44.975	F24J7.190	hypothetical protein CUMW_007670 [Citrus unshiu]	GO:0005737,GO:0005769,GO:0031901,GO:0030139,GO:0005783,GO:0005768,GO:0032585,GO:0043226,GO:0005886,GO:0005525,GO:0003924,GO:0006886,GO:0045324,GO:0032482,GO:0007033	cytoplasm|early endosome|early endosome membrane|endocytic vesicle|endoplasmic reticulum|endosome|multivesicular body membrane|organelle|plasma membrane|GTP binding|GTPase activity|intracellular protein transport|late endosome to vacuole transport|Rab protein signal transduction|vacuole organization
Lj1A1142T62	81.9708	80.1016	83.1942	83.677	71.9203	74.8528	F12F1.27	hypothetical protein F0562_019540 [Nyssa sinensis]	GO:0005783,GO:0005789,GO:0005793,GO:0012507,GO:0005794,GO:0000139,GO:0016021,GO:0005886,GO:0031201,GO:0005484,GO:0006888,GO:0015031,GO:0006890,GO:0048280	endoplasmic reticulum|endoplasmic reticulum membrane|endoplasmic reticulum-Golgi intermediate compartment|ER to Golgi transport vesicle membrane|Golgi apparatus|Golgi membrane|integral component of membrane|plasma membrane|SNARE complex|SNAP receptor activity|ER to Golgi vesicle-mediated transport|protein transport|retrograde vesicle-mediated transport, Golgi to ER|vesicle fusion with Golgi appar…	ko04130,ko04145	SNARE interactions in vesicular transport|Phagosome
Lj1A1142T64	24.7522	27.0302	27.2717	23.076	20.8996	22.9197	F12B17_280	hypothetical protein F0562_029641 [Nyssa sinensis]	GO:0009507,GO:0005524,GO:0034459,GO:0046872,GO:0003723,GO:0000398	chloroplast|ATP binding|ATP-dependent 3'-5' RNA helicase activity|metal ion binding|RNA binding|mRNA splicing, via spliceosome
Lj1A1143G31	4.82655	4.7766	3.56384	2.24282	4.54765	3.14303	F13M7.26	vesicle-associated membrane protein 721 [Prunus persica]	GO:0009504,GO:0031901,GO:0005768,GO:0016021,GO:0005886,GO:0009506,GO:0031201,GO:0005484,GO:0000149,GO:0009920,GO:0006887,GO:0015031,GO:0006906	cell plate|early endosome membrane|endosome|integral component of membrane|plasma membrane|plasmodesma|SNARE complex|SNAP receptor activity|SNARE binding|cell plate formation involved in plant-type cell wall biogenesis|exocytosis|protein transport|vesicle fusion
Lj1A1143T38	32.688	36.0969	39.637	26.2739	22.3245	28.7982	SPAC12B10.15c	Ribonuclease H2 subunit C like [Actinidia chinensis var. chinensis]	GO:0005829,GO:0005634,GO:0032299,GO:1903469,GO:0090502	cytosol|nucleus|ribonuclease H2 complex|removal of RNA primer involved in mitotic DNA replication|RNA phosphodiester bond hydrolysis, endonucleolytic	ko03030	DNA replication
Lj1A1143T39	57.4641	58.8175	55.3863	65.0136	66.3684	73.5673	MGH6.3	hypothetical protein F0562_019527 [Nyssa sinensis]	GO:0005634,GO:0046872,GO:0004842,GO:0006952,GO:0043161,GO:0043067	nucleus|metal ion binding|ubiquitin-protein transferase activity|defense response|proteasome-mediated ubiquitin-dependent protein catabolic process|regulation of programmed cell death
Lj1A1144T44	5.30434	4.10411	4.36764	2.76574	5.04024	3.61745	F28K20.16	protein PHLOEM PROTEIN 2-LIKE A9-like [Momordica charantia]	GO:0030246	carbohydrate binding
Lj1A1144T48	38.7468	37.1839	34.725	38.71	40.6882	42.3282	F28K20.15	phosphatase IMPL1, chloroplastic-like [Camellia sinensis]	GO:0009507,GO:0009570,GO:0005829,GO:0008934,GO:0052832,GO:0052833,GO:0046872,GO:0006021,GO:0046855,GO:0046854,GO:0007165	chloroplast|chloroplast stroma|cytosol|inositol monophosphate 1-phosphatase activity|inositol monophosphate 3-phosphatase activity|inositol monophosphate 4-phosphatase activity|metal ion binding|inositol biosynthetic process|inositol phosphate dephosphorylation|phosphatidylinositol phosphorylation|signal transduction	ko00562,ko04070	Inositol phosphate metabolism|Phosphatidylinositol signaling system
Lj1A1144T49	9.31534	9.89681	9.50823	4.21956	6.78071	4.38901	OsJ_16147	unnamed protein product, partial [Vitis vinifera]	GO:0005737,GO:0005654,GO:0007275	cytoplasm|nucleoplasm|multicellular organism development
Lj1A1145G19	10.7574	11.5057	11.6433	13.5194	13.5984	10.9299	F18F4.6	hypothetical protein F0562_019555 [Nyssa sinensis]
Lj1A1145T21	228.075	229.679	225.117	135.172	124.298	138.598	F3O9.27	proteasome subunit alpha type-2-A [Olea europaea var. sylvestris]	GO:0005829,GO:0022626,GO:0005634,GO:0000502,GO:0019773,GO:0004298,GO:0010043,GO:0006511	cytosol|cytosolic ribosome|nucleus|proteasome complex|proteasome core complex, alpha-subunit complex|threonine-type endopeptidase activity|response to zinc ion|ubiquitin-dependent protein catabolic process	ko03050	Proteasome
Lj1A1145T22	124.651	127.518	127.829	49.7307	35.6963	40.5461	SPCC1281.07c	uncharacterized protein LOC115993622 [Quercus lobata]	GO:0005737,GO:0005829,GO:0005794,GO:0005634,GO:0045174,GO:0004364,GO:0071555,GO:0098869	cytoplasm|cytosol|Golgi apparatus|nucleus|glutathione dehydrogenase (ascorbate) activity|glutathione transferase activity|cell wall organization|cellular oxidant detoxification
Lj1A1146G59	8.16649	8.46265	8.21478	6.39543	7.15189	5.81125	T4C15.22	protein NAP1 [Camellia sinensis]	GO:0005789,GO:0005634,GO:0031209,GO:0007015,GO:0045010,GO:0016477,GO:0000902,GO:0030031,GO:0030866,GO:0009825,GO:0045893,GO:0010090	endoplasmic reticulum membrane|nucleus|SCAR complex|actin filament organization|actin nucleation|cell migration|cell morphogenesis|cell projection assembly|cortical actin cytoskeleton organization|multidimensional cell growth|positive regulation of transcription, DNA-templated|trichome morphogenesis
Lj1A1147G28	3.217	2.97146	2.6745	3.26502	2.87394	2.45801	F19I3	urease accessory protein D isoform X1 [Camellia sinensis]	GO:0016151,GO:0006807,GO:1905182	nickel cation binding|nitrogen compound metabolic process|positive regulation of urease activity
Lj1A1147T28	0.439695	0.217572	0.649326	0.233507	0	0.229062	T4E5	hypothetical protein F0562_029680 [Nyssa sinensis]
Lj1A1149G74	44.3909	42.9916	46.607	45.7685	41.8509	36.5637	F17F8.14	PREDICTED: protein SUPPRESSOR OF FRI 4-like [Juglans regia]	GO:0005634,GO:0003677,GO:0003700,GO:0046872,GO:0030154,GO:0009908,GO:0009910,GO:0006355	nucleus|DNA binding|DNA-binding transcription factor activity|metal ion binding|cell differentiation|flower development|negative regulation of flower development|regulation of transcription, DNA-templated
Lj1A1149G78	0.354552	0.409363	0.465413	1.69461	1.12839	0.800393	OsJ_16134	zinc transporter 8-like isoform X1 [Camellia sinensis]	GO:0016021,GO:0005886,GO:0005385,GO:0071577,GO:0006829	integral component of membrane|plasma membrane|zinc ion transmembrane transporter activity|zinc ion transmembrane transport|zinc ion transport
Lj1A114T68	5.72225	6.68111	7.59589	4.64371	4.84638	4.95725	CYP73A4	cinnamate 4-hydroxylase [Lonicera japonica]	GO:0020037,GO:0005506,GO:0004497,GO:0016705	heme binding|iron ion binding|monooxygenase activity|oxidoreductase activity, acting on paired donors, with incorporation or reduction of molecular oxygen	ko00130,ko00940,ko00941,ko00945	Ubiquinone and other terpenoid-quinone biosynthesis|Phenylpropanoid biosynthesis|Flavonoid biosynthesis|Stilbenoid, diarylheptanoid and gingerol biosynthesis
Lj1A114T70	0	0.0911452	0	0	0	0	PAR	hypothetical protein F0562_002130 [Nyssa sinensis]	GO:0004364,GO:0009734	glutathione transferase activity|auxin-activated signaling pathway	ko00480	Glutathione metabolism
Lj1A1150T110	37.6533	35.5042	38.0078	124.025	109.508	136.086	OsJ_22313	hypothetical protein F0562_019448 [Nyssa sinensis]	GO:0016829,GO:0008265,GO:0102867,GO:0030151,GO:0030170,GO:0006777	lyase activity|Mo-molybdopterin cofactor sulfurase activity|molybdenum cofactor sulfurtransferase activity|molybdenum ion binding|pyridoxal phosphate binding|Mo-molybdopterin cofactor biosynthetic process
Lj1A1150T111	5.12342	5.54427	5.70404	3.86517	5.10107	2.99336	F18F4	PREDICTED: protein PLASTID TRANSCRIPTIONALLY ACTIVE 14 isoform X3 [Prunus mume]	GO:0009507,GO:0009534,GO:0009295,GO:0009508,GO:0000427,GO:0016279,GO:0009658,GO:0018026,GO:0042793,GO:0009416,GO:0010027	chloroplast|chloroplast thylakoid|nucleoid|plastid chromosome|plastid-encoded plastid RNA polymerase complex|protein-lysine N-methyltransferase activity|chloroplast organization|peptidyl-lysine monomethylation|plastid transcription|response to light stimulus|thylakoid membrane organization
Lj1A1150T112	224.904	204.838	222.368	0.5356	0.0921465	0.525405	F6F9.23	hypothetical protein F0562_029564 [Nyssa sinensis]	GO:0030246	carbohydrate binding
Lj1A1151T81	38.4744	38.8238	38.523	43.7265	47.8794	41.1101	T5E21.13	hypothetical protein F0562_019454 [Nyssa sinensis]	GO:0071013,GO:0005686,GO:0071004,GO:0005684,GO:0003723,GO:0000398	catalytic step 2 spliceosome|U2 snRNP|U2-type prespliceosome|U2-type spliceosomal complex|RNA binding|mRNA splicing, via spliceosome	ko03040	Spliceosome
Lj1A1151T82	8.82398	10.7916	10.3118	21.5638	15.2853	16.519	MQC12.6	hypothetical protein FH972_015201 [Carpinus fangiana]	GO:0009507,GO:0009941,GO:0009706,GO:0016021,GO:0016020,GO:0009536,GO:0005319,GO:0005543,GO:0032365,GO:0006869	chloroplast|chloroplast envelope|chloroplast inner membrane|integral component of membrane|membrane|plastid|lipid transporter activity|phospholipid binding|intracellular lipid transport|lipid transport
Lj1A1151T83	4.21563	5.21501	5.18792	6.71634	11.4395	8.56503	MQC12.6	protein TRIGALACTOSYLDIACYLGLYCEROL 2, chloroplastic [Cynara cardunculus var. scolymus]	GO:0009507,GO:0009941,GO:0009706,GO:0016021,GO:0016020,GO:0009536,GO:0005319,GO:0005543,GO:0032365,GO:0006869	chloroplast|chloroplast envelope|chloroplast inner membrane|integral component of membrane|membrane|plastid|lipid transporter activity|phospholipid binding|intracellular lipid transport|lipid transport
Lj1A1151T84	0	0.063232	0	0	0	0	F14J9.20	Transcription factor like [Actinidia chinensis var. chinensis]	GO:0005634,GO:0003700,GO:0043565,GO:0044212,GO:0030154,GO:0010087,GO:0010119,GO:0009733,GO:0048364,GO:0010214,GO:0010089	nucleus|DNA-binding transcription factor activity|sequence-specific DNA binding|transcription regulatory region DNA binding|cell differentiation|phloem or xylem histogenesis|regulation of stomatal movement|response to auxin|root development|seed coat development|xylem development
Lj1A1151T86	0.700383	0.906408	1.00778	2.88977	4.38588	3.42416		uncharacterized protein LOC113710417 [Coffea arabica]
Lj1A1151T87	0	0	0.057023	0	0	0	F17F8.26	peroxidase 7-like [Coffea arabica]	GO:0005576,GO:0009505,GO:0009506,GO:0020037,GO:0046872,GO:0004601,GO:0042744,GO:0006979	extracellular region|plant-type cell wall|plasmodesma|heme binding|metal ion binding|peroxidase activity|hydrogen peroxide catabolic process|response to oxidative stress	ko00940	Phenylpropanoid biosynthesis
Lj1A1152G38	46.1776	46.1933	43.4003	6.14409	5.41282	8.62502		ycf3-interacting protein 1, chloroplastic [Helianthus annuus]	GO:0009535,GO:0016021,GO:0048564	chloroplast thylakoid membrane|integral component of membrane|photosystem I assembly
Lj1A1152T39	40.0027	40.0286	40.9146	215.214	173.659	194.504		PREDICTED: uncharacterized protein LOC109206816 [Nicotiana attenuata]			ko03410	Base excision repair
Lj1A1152T40	2.81028	3.10366	3.12763	4.58548	5.4851	3.77679	F1C12.90	hypothetical protein F0562_029617 [Nyssa sinensis]	GO:0000139,GO:0016021,GO:0016757,GO:0042546,GO:0071555	Golgi membrane|integral component of membrane|transferase activity, transferring glycosyl groups|cell wall biogenesis|cell wall organization
Lj1A1153T31	16.1798	18.1124	18.1488	31.6939	33.7887	35.0977	F1C12.195	transcription initiation factor TFIID subunit 11-like [Cynara cardunculus var. scolymus]	GO:0005669,GO:0046982,GO:0003713,GO:0008134,GO:0051123	transcription factor TFIID complex|protein heterodimerization activity|transcription coactivator activity|transcription factor binding|RNA polymerase II preinitiation complex assembly	ko03022	Basal transcription factors
Lj1A1154G40	13.8539	13.3234	13.9709	22.147	20.454	19.1442	F7K15_150	Brefeldin A-inhibited guanine nucleotide-exchange protein like [Actinidia chinensis var. chinensis]	GO:0005829,GO:0005769,GO:0031901,GO:0005802,GO:0005086,GO:0042742,GO:0006897,GO:0006955,GO:0045087,GO:0015031,GO:0032012,GO:0016192,GO:0016032	cytosol|early endosome|early endosome membrane|trans-Golgi network|ARF guanyl-nucleotide exchange factor activity|defense response to bacterium|endocytosis|immune response|innate immune response|protein transport|regulation of ARF protein signal transduction|vesicle-mediated transport|viral process
Lj1A1154T38	1.18471	1.09681	1.61785	1.05536	1.15226	0.597274	SPAC10F6.03c	PREDICTED: CTP synthase-like isoform X2 [Daucus carota subsp. sativus]	GO:0005737,GO:0005829,GO:0005524,GO:0003883,GO:0044210,GO:0006207,GO:0006541	cytoplasm|cytosol|ATP binding|CTP synthase activity|'de novo' CTP biosynthetic process|'de novo' pyrimidine nucleobase biosynthetic process|glutamine metabolic process	ko00240	Pyrimidine metabolism
Lj1A1155G48	12.4426	13.091	11.7445	12.8308	12.8088	14.7578	F24J7.50	hypothetical protein F0562_019603 [Nyssa sinensis]	GO:0009507,GO:0005829,GO:0000938,GO:0000139,GO:0019905,GO:0006896,GO:0015031,GO:0042147	chloroplast|cytosol|GARP complex|Golgi membrane|syntaxin binding|Golgi to vacuole transport|protein transport|retrograde transport, endosome to Golgi
Lj1A1155G51	27.1239	26.2094	25.8031	11.3682	12.8257	9.2455		Alpha-glucosidase [Actinidia chinensis var. chinensis]	GO:0004558,GO:0030246,GO:0032450	alpha-1,4-glucosidase activity|carbohydrate binding|maltose alpha-glucosidase activity	ko00052,ko00500	Galactose metabolism|Starch and sucrose metabolism
Lj1A1155G52	30.6687	32.3337	27.2015	24.5774	23.742	30.2269	F9F13.60	PREDICTED: gamma-soluble NSF attachment protein [Daucus carota subsp. sativus]	GO:0005886,GO:0031201,GO:0005774,GO:0005483,GO:0019905,GO:0006886,GO:0016192	plasma membrane|SNARE complex|vacuolar membrane|soluble NSF attachment protein activity|syntaxin binding|intracellular protein transport|vesicle-mediated transport
Lj1A1155T50	0.219454	0.0723944	0.216055	0.0776965	0.294077	0.228652	SPAC2F3.11	Protein prune like [Actinidia chinensis var. chinensis]	GO:0005737,GO:0005829,GO:0005759,GO:0005634,GO:0004309,GO:0046872,GO:0006112,GO:0006798	cytoplasm|cytosol|mitochondrial matrix|nucleus|exopolyphosphatase activity|metal ion binding|energy reserve metabolic process|polyphosphate catabolic process	ko00230	Purine metabolism
Lj1A1155T51	10.8928	14.1813	15.4266	14.1681	20.373	13.5342	F24J7.50	hypothetical protein F0562_019603 [Nyssa sinensis]	GO:0009507,GO:0005829,GO:0000938,GO:0000139,GO:0019905,GO:0006896,GO:0015031,GO:0042147	chloroplast|cytosol|GARP complex|Golgi membrane|syntaxin binding|Golgi to vacuole transport|protein transport|retrograde transport, endosome to Golgi
Lj1A1156G45	53.558	53.7934	51.0592	81.3562	85.0514	84.8993	T5I8.7	PREDICTED: UDP-arabinose 4-epimerase 1 [Nicotiana attenuata]	GO:0005794,GO:0032580,GO:0016021,GO:0050373,GO:0003978,GO:0019567,GO:0045227,GO:0006012,GO:0009832,GO:0033358	Golgi apparatus|Golgi cisterna membrane|integral component of membrane|UDP-arabinose 4-epimerase activity|UDP-glucose 4-epimerase activity|arabinose biosynthetic process|capsule polysaccharide biosynthetic process|galactose metabolic process|plant-type cell wall biogenesis|UDP-L-arabinose biosynthetic process	ko00520	Amino sugar and nucleotide sugar metabolism
Lj1A1156T42	0.14004	0.277181	0.206806	0.520593	0.422233	0.656592	MFC16.20	PREDICTED: probable ribose-5-phosphate isomerase 4, chloroplastic [Vitis vinifera]	GO:0009507,GO:0004751,GO:0009052	chloroplast|ribose-5-phosphate isomerase activity|pentose-phosphate shunt, non-oxidative branch	ko00030,ko00710	Pentose phosphate pathway|Carbon fixation in photosynthetic organisms
Lj1A1156T43	0.298168	0.168619	0.209678	0.135726	0.299668	0.0887615	VIT_11s0065g00130	hypothetical protein F0562_019590 [Nyssa sinensis]	GO:0016021,GO:0020037,GO:0005506,GO:0004497,GO:0016709,GO:0016132,GO:0010268,GO:0007275,GO:0055114,GO:0016135,GO:0016125	integral component of membrane|heme binding|iron ion binding|monooxygenase activity|oxidoreductase activity,acting on paired donors, with incorporation or reduction of molecular oxygen, NAD(P)H as one donor, and incorporation of one atom of oxygen|brassinosteroid biosynthetic process|brassinosteroid homeostasis|multicellular organism development|oxidation-reduction process|saponin biosynthetic pr…
Lj1A1156T44	65.1459	65.7943	59.4006	89.2066	98.8485	91.407	T5I8.8	Coatomer subunit epsilon-1 like [Actinidia chinensis var. chinensis]	GO:0030126,GO:0000139,GO:0005774,GO:0005198,GO:0006888,GO:0006891,GO:0015031,GO:0006890	COPI vesicle coat|Golgi membrane|vacuolar membrane|structural molecule activity|ER to Golgi vesicle-mediated transport|intra-Golgi vesicle-mediated transport|protein transport|retrograde vesicle-mediated transport, Golgi to ER
Lj1A1157G77	31.8599	30.932	28.2508	22.8114	20.7631	19.5985	CBK1	PREDICTED: serine/threonine-protein kinase 38-like isoform X1 [Vitis vinifera]	GO:0005524,GO:0004674	ATP binding|protein serine/threonine kinase activity
Lj1A1157G78	0	0	0	0.147228	0	0	CAGL0J06072g	PREDICTED: serine/threonine-protein kinase 38-like isoform X1 [Vitis vinifera]	GO:0005938,GO:0005935,GO:0005934,GO:0010494,GO:0000131,GO:0043332,GO:0005634,GO:0005524,GO:0042802,GO:0004674,GO:0007118,GO:0030950,GO:0060237,GO:0000920	cell cortex|cellular bud neck|cellular bud tip|cytoplasmic stress granule|incipient cellular bud site|mating projection tip|nucleus|ATP binding|identical protein binding|protein serine/threonine kinase activity|budding cell apical bud growth|establishment or maintenance of actin cytoskeleton polarity|regulation of fungal-type cell wall organization|septum digestion after cytokinesis
Lj1A1157T78	0.078537	0.0518162	0.103094	0.111222	0.0789321	0	T5M7.14	hypothetical protein F0562_034592 [Nyssa sinensis]	GO:0009507,GO:0009707,GO:0009902	chloroplast|chloroplast outer membrane|chloroplast relocation
Lj1A1158T19	2.7416	3.08112	2.79063	3.20807	4.20314	4.30897	T5I8.10	hypothetical protein F0562_019619 [Nyssa sinensis]	GO:0005634,GO:0003700,GO:0043565,GO:0044212	nucleus|DNA-binding transcription factor activity|sequence-specific DNA binding|transcription regulatory region DNA binding
Lj1A1158T20	0	0	0	0	0	0.11901	T16N11.4	hypothetical protein F0562_017962 [Nyssa sinensis]
Lj1A1159G88	5.8643	4.86249	5.38337	10.6897	12.9026	10.156	F22O13.19	PREDICTED: F-box protein SKIP24 isoform X2 [Theobroma cacao]	GO:0016567	protein ubiquitination
Lj1A1159T86	19.263	18.2275	18.9646	11.8452	11.8877	9.33096	T5I8.13	Toprim domain-containing protein [Cynara cardunculus var. scolymus]	GO:0009507,GO:0005739,GO:0005524,GO:0004003,GO:0003896,GO:0046872,GO:0003697,GO:0009260	chloroplast|mitochondrion|ATP binding|ATP-dependent DNA helicase activity|DNA primase activity|metal ion binding|single-stranded DNA binding|ribonucleotide biosynthetic process
Lj1A1159T87	15.5066	17.847	17.1889	8.41806	8.08093	10.053	T5I8.11	hypothetical protein F0562_017965 [Nyssa sinensis]	GO:0046872,GO:0016779	metal ion binding|nucleotidyltransferase activity
Lj1A1159T90	7.84451	7.55686	7.72301	12.3206	10.2743	9.39061	T5I8.14	hypothetical protein TEA_004704 [Camellia sinensis var. sinensis]	GO:0005829,GO:0005634,GO:0005886,GO:0008289,GO:0007049,GO:0051301	cytosol|nucleus|plasma membrane|lipid binding|cell cycle|cell division
Lj1A1159T92	181.718	174.441	174.201	19.5326	19.2384	16.1828	F21C20.190	hypothetical protein F0562_017981 [Nyssa sinensis]	GO:0048046,GO:0005618,GO:0005886,GO:0071949,GO:0016899	apoplast|cell wall|plasma membrane|FAD binding|oxidoreductase activity, acting on the CH-OH group of donors, oxygen as acceptor
Lj1A1160G59	2.90423	3.79392	3.88858	2.96129	1.98481	3.87323	T13K14.30	hypothetical protein CRG98_006392 [Punica granatum]	GO:0005783,GO:0005789,GO:0016021,GO:0080132,GO:0005506,GO:0006633,GO:0006631	endoplasmic reticulum|endoplasmic reticulum membrane|integral component of membrane|fatty acid alpha-hydroxylase activity|iron ion binding|fatty acid biosynthetic process|fatty acid metabolic process
Lj1A1161T61	0.70753	1.45428	1.33956	0.57807	0.492293	0.453653	T29F13.5	probable protein phosphatase 2C 28 isoform X1 [Ziziphus jujuba]	GO:0046872,GO:0004722	metal ion binding|protein serine/threonine phosphatase activity
Lj1A1161T63	3.35292	3.6895	3.27791	1.12067	1.39033	1.09934	T13K14.70	small RNA 2'-O-methyltransferase isoform X1 [Camellia sinensis]	GO:0005737,GO:0005634,GO:0046872,GO:0008171,GO:0003723,GO:0008173,GO:0010589,GO:0010305,GO:0035279,GO:0034587,GO:0035196,GO:0030422,GO:0009909,GO:0010093,GO:0009616	cytoplasm|nucleus|metal ion binding|O-methyltransferase activity|RNA binding|RNA methyltransferase activity|leaf proximal/distal pattern formation|leaf vascular tissue pattern formation|mRNA cleavage involved in gene silencing by miRNA|piRNA metabolic process|production of miRNAs involved in gene silencing by miRNA|production of siRNA involved in RNA interference|regulation of flower development|…
Lj1A1161T64	78.2125	77.0159	78.5421	61.8235	54.9603	54.48	T5I8.3	obg-like ATPase 1 [Hevea brasiliensis]	GO:0005737,GO:0005829,GO:0009506,GO:0005524,GO:0016887,GO:0005525,GO:0046872,GO:0043023,GO:0043022,GO:1901001,GO:0046686,GO:0009651	cytoplasm|cytosol|plasmodesma|ATP binding|ATPase activity|GTP binding|metal ion binding|ribosomal large subunit binding|ribosome binding|negative regulation of response to salt stress|response to cadmium ion|response to salt stress
Lj1A1162G46	18.1281	17.4981	18.2873	15.5618	18.369	11.8502	F26G16.10	DNA-damage-repair/toleration protein DRT111, chloroplastic [Morus notabilis]	GO:0009507,GO:0005737,GO:0005634,GO:0003723,GO:0000380,GO:0006281,GO:0000381,GO:0043484	chloroplast|cytoplasm|nucleus|RNA binding|alternative mRNA splicing, via spliceosome|DNA repair|regulation of alternative mRNA splicing, via spliceosome|regulation of RNA splicing	ko03040	Spliceosome
Lj1A1162T42	0.333615	0.377328	0.304987	0.455584	0.574788	0.347598	T29F13.8	hypothetical protein F0562_013627 [Nyssa sinensis]	GO:0005634,GO:0003677,GO:0003700,GO:0008289,GO:0009955,GO:0030154,GO:0009855,GO:0080060,GO:0010014,GO:0009944,GO:0010072	nucleus|DNA binding|DNA-binding transcription factor activity|lipid binding|adaxial/abaxial pattern specification|cell differentiation|determination of bilateral symmetry|integument development|meristem initiation|polarity specification of adaxial/abaxial axis|primary shoot apical meristem specification
Lj1A1162T43	298.141	288.15	295.014	212.738	210.923	207.787		ferredoxin--NADP reductase, root isozyme, chloroplastic-like [Camellia sinensis]	GO:0009507,GO:0004324,GO:0015979	chloroplast|ferredoxin-NADP+ reductase activity|photosynthesis	ko00195	Photosynthesis
Lj1A1163G28	64.7176	62.6608	63.7963	46.5847	42.2573	50.8518		hypothetical protein F0562_018025 [Nyssa sinensis]
Lj1A1163T35	3.40599	5.12939	4.11136	1.54142	1.27995	2.28354	F7J7.70	hypothetical protein F0562_018023 [Nyssa sinensis]	GO:0080008,GO:0005730,GO:0032040,GO:0030515,GO:0034511,GO:0006364	Cul4-RING E3 ubiquitin ligase complex|nucleolus|small-subunit processome|snoRNA binding|U3 snoRNA binding|rRNA processing
Lj1A1163T36	2.77813	2.44046	2.85803	5.6031	6.14891	2.9271	T29F13	187-kDa microtubule-associated protein AIR9 [Camellia sinensis]	GO:0055028,GO:0009524,GO:0005886,GO:0009506,GO:0009574,GO:0007049,GO:0051301,GO:0010102,GO:0009733	cortical microtubule|phragmoplast|plasma membrane|plasmodesma|preprophase band|cell cycle|cell division|lateral root morphogenesis|response to auxin
Lj1A1163T37	3.58465	2.36504	3.13701	5.35853	6.93851	5.25653	T29F13	hypothetical protein F0562_013641 [Nyssa sinensis]	GO:0055028,GO:0009524,GO:0005886,GO:0009506,GO:0009574,GO:0007049,GO:0051301,GO:0010102,GO:0009733	cortical microtubule|phragmoplast|plasma membrane|plasmodesma|preprophase band|cell cycle|cell division|lateral root morphogenesis|response to auxin
Lj1A1164G82	2.21207	1.4386	2.42669	0.805545	0.857518	0.757285	F24M12.330	RB1-inducible coiled-coil protein like [Actinidia chinensis var. chinensis]
Lj1A1165T75	1.62843	1.79064	1.15787	0.480446	0.181847	1.03686	F10A16.25	putative germin-like protein 2-1 [Camellia sinensis]	GO:0048046,GO:0005618,GO:0030145,GO:0045735	apoplast|cell wall|manganese ion binding|nutrient reservoir activity
Lj1A1165T76	0.0904682	0.358128	0.267201	0.384357	0	0	F10A16.25	putative germin-like protein 2-1 [Camellia sinensis]	GO:0048046,GO:0005618,GO:0030145,GO:0045735	apoplast|cell wall|manganese ion binding|nutrient reservoir activity
Lj1A1166G81	1.88857	2.68164	1.85932	2.09312	1.65049	0.941086		hypothetical protein F0562_001531 [Nyssa sinensis]
Lj1A1166T77	4.86529	6.01868	5.73081	8.90486	9.77953	7.87539	T4K22.12	hypothetical protein F0562_013655 [Nyssa sinensis]	GO:0016021,GO:0016020,GO:0000325,GO:0009506,GO:0005774,GO:0005773,GO:1902417,GO:0005524,GO:0042626,GO:0015446,GO:0005516,GO:0008559,GO:1902418,GO:0015700,GO:0046685,GO:0055085	integral component of membrane|membrane|plant-type vacuole|plasmodesma|vacuolar membrane|vacuole|(+)-abscisic acid D-glucopyranosyl ester transmembrane transporter activity|ATP binding|ATPase activity, coupled to transmembrane movement of substances|ATPase-coupled arsenite transmembrane transporter activity|calmodulin binding|xenobiotic transmembrane transporting ATPase activity|(+)-abscisic acid…
Lj1A1166T78	3.53502	4.63307	3.19808	2.53693	3.26474	4.28046	F1K23.20	snRNA-activating protein complex subunit isoform X1 [Olea europaea var. sylvestris]	GO:0005634,GO:0003677,GO:0009926,GO:0009734,GO:0060184,GO:0043697,GO:0071365,GO:0071368,GO:0010311,GO:0009942,GO:0010014,GO:1905392,GO:0009945,GO:0009301	nucleus|DNA binding|auxin polar transport|auxin-activated signaling pathway|cell cycle switching|cell dedifferentiation|cellular response to auxin stimulus|cellular response to cytokinin stimulus|lateral root formation|longitudinal axis specification|meristem initiation|plant organ morphogenesis|radial axis specification|snRNA transcription
Lj1A1167T60	0.752849	0.823486	0.624159	10.2268	12.9026	12.5092	T31E10.1	hypothetical protein F0562_018047 [Nyssa sinensis]	GO:0009986,GO:0005737,GO:0005829,GO:0005634,GO:0005886,GO:0005524,GO:0016301,GO:0004672,GO:0004674,GO:0009926,GO:0009734,GO:0048825,GO:0048827,GO:0009958,GO:0006468,GO:0009733,GO:0080167,GO:0048767,GO:0048766	cell surface|cytoplasm|cytosol|nucleus|plasma membrane|ATP binding|kinase activity|protein kinase activity|protein serine/threonine kinase activity|auxin polar transport|auxin-activated signaling pathway|cotyledon development|phyllome development|positive gravitropism|protein phosphorylation|response to auxin|response to karrikin|root hair elongation|root hair initiation
Lj1A1167T61	35.2926	25.1527	35.3653	147.603	221.104	161.901		hypothetical protein F0562_018050 [Nyssa sinensis]
Lj1A1167T62	25.4024	18.2196	24.1375	10.6231	7.20538	5.62541	F7K24.230	putative mediator of RNA polymerase II transcription subunit 19b [Morella rubra]	GO:0016592,GO:0008134,GO:0045944	mediator complex|transcription factor binding|positive regulation of transcription by RNA polymerase II
Lj1A1168G72	10.6904	11.3818	10.801	10.8912	9.83579	9.80707	T13K14.220	hypothetical protein F0562_013693 [Nyssa sinensis]	GO:0005783,GO:0005794,GO:0000139,GO:0016021,GO:0030246,GO:1990714,GO:0010405,GO:0006486,GO:0018258,GO:0080147	endoplasmic reticulum|Golgi apparatus|Golgi membrane|integral component of membrane|carbohydrate binding|hydroxyproline O-galactosyltransferase activity|arabinogalactan protein metabolic process|protein glycosylation|protein O-linked glycosylation via hydroxyproline|root hair cell development
Lj1A1168T68	11.1998	12.2493	13.0101	5.08625	6.07518	4.82584	T31E10.2	hypothetical protein F0562_013692 [Nyssa sinensis]	GO:0009507,GO:0009295,GO:0005634,GO:0009508,GO:0000427,GO:0042793,GO:0090228,GO:0045893,GO:0009585,GO:0009637,GO:0010218,GO:0009416,GO:0010114	chloroplast|nucleoid|nucleus|plastid chromosome|plastid-encoded plastid RNA polymerase complex|plastid transcription|positive regulation of red or far-red light signaling pathway|positive regulation of transcription, DNA-templated|red, far-red light phototransduction|response to blue light|response to far red light|response to light stimulus|response to red light
Lj1A1168T69	69.063	68.811	65.8617	58.6153	66.6657	58.6787	ERD4	hypothetical protein F0562_018064 [Nyssa sinensis]	GO:0031969,GO:0016021,GO:0006811	chloroplast membrane|integral component of membrane|ion transport
Lj1A1168T70	0.380741	0.376801	0.449813	1.09187	0.841845	0.35703	T25M19.4	nucleobase-ascorbate transporter 1 [Morus notabilis]	GO:0016021,GO:0009506,GO:0022857	integral component of membrane|plasmodesma|transmembrane transporter activity
Lj1A1169G69	67.6647	63.6494	64.0516	16.3662	18.9028	17.0887	T4K22.6	hypothetical protein F0562_013691 [Nyssa sinensis]	GO:0005634,GO:0003677,GO:0003700,GO:0009734,GO:0009908,GO:0009733	nucleus|DNA binding|DNA-binding transcription factor activity|auxin-activated signaling pathway|flower development|response to auxin
Lj1A1169T72	0	0	0	0	0	0.090266	F21D18.16	putative protein-serine/threonine phosphatase [Rosa chinensis]	GO:0005634,GO:0046872,GO:0004721	nucleus|metal ion binding|phosphoprotein phosphatase activity
Lj1A1170G26	202.917	218.543	207.731	221.781	249.888	229.513	F12P21.2	Inositol transporter like [Actinidia chinensis var. chinensis]	GO:0005887,GO:0005886,GO:0090406,GO:0005351,GO:0005355,GO:0005366,GO:0008645,GO:0015798,GO:0023052	integral component of plasma membrane|plasma membrane|pollen tube|carbohydrate:proton symporter activity|glucose transmembrane transporter activity|myo-inositol:proton symporter activity|hexose transmembrane transport|myo-inositol transport|signaling
Lj1A1170T29	2.36418	2.90298	2.75859	2.13907	2.55208	1.09479	T7F6.13	Endoplasmic reticulum oxidoreductin-1 [Vitis vinifera]	GO:0005789,GO:0016671,GO:0003756,GO:0015035,GO:0034975	endoplasmic reticulum membrane|oxidoreductase activity, acting on a sulfur group of donors, disulfide as acceptor|protein disulfide isomerase activity|protein disulfide oxidoreductase activity|protein folding in endoplasmic reticulum	ko04141	Protein processing in endoplasmic reticulum
Lj1A1173T34	0.285456	0.388441	0.281035	0.909578	0.681369	1.33839	MRA19.22	hypothetical protein F0562_018131 [Nyssa sinensis]
Lj1A1174T74	92.8464	99.0923	91.684	40.9037	54.468	42.0219	RPL5	Ribosomal protein L5 [Cynara cardunculus var. scolymus]	GO:0005634,GO:0005840,GO:0019843,GO:0003735,GO:0006412	nucleus|ribosome|rRNA binding|structural constituent of ribosome|translation	ko03010	Ribosome
Lj1A1174T75	0.107046	0.105938	0.105388	0.113697	0.376546	0	F28A21.170	receptor-like protein 51 [Camellia sinensis]	GO:0016021,GO:0005886,GO:0006952,GO:1900426,GO:1902290,GO:0031347,GO:0009617	integral component of membrane|plasma membrane|defense response|positive regulation of defense response to bacterium|positive regulation of defense response to oomycetes|regulation of defense response|response to bacterium
Lj1A1174T76	0.331442	0.430515	0.326308	1.14411	0.89523	1.14392	F28A21.190	hypothetical protein TEA_009770 [Camellia sinensis var. sinensis]	GO:0005618,GO:0005794,GO:0016021,GO:0005886,GO:0005802,GO:0016760,GO:0016759,GO:0046872,GO:0071555,GO:0030244,GO:0042742,GO:0050832,GO:0009833,GO:0009834,GO:0006970,GO:0009414	cell wall|Golgi apparatus|integral component of membrane|plasma membrane|trans-Golgi network|cellulose synthase (UDP-forming) activity|cellulose synthase activity|metal ion binding|cell wall organization|cellulose biosynthetic process|defense response to bacterium|defense response to fungus|plant-type primary cell wall biogenesis|plant-type secondary cell wall biogenesis|response to osmotic stres…
Lj1A1175G48	20.9105	23.4533	22.874	31.7846	24.2848	34.6654	MRA19.18	PREDICTED: ras-related protein RABA1d [Vitis vinifera]	GO:0005829,GO:0005768,GO:0005634,GO:0005886,GO:0005773,GO:0005525,GO:0003924,GO:0042546,GO:0006886,GO:0032482	cytosol|endosome|nucleus|plasma membrane|vacuole|GTP binding|GTPase activity|cell wall biogenesis|intracellular protein transport|Rab protein signal transduction	ko04144	Endocytosis
Lj1A1175T50	0	0	0	0	0	0.247707	T2K10.8	hypothetical protein F0562_033363 [Nyssa sinensis]	GO:0016021,GO:0005886,GO:0009506,GO:0022857	integral component of membrane|plasma membrane|plasmodesma|transmembrane transporter activity
Lj1A1175T52	1.52581	1.35902	0.901304	8.42717	6.90067	10.4129	T20N10_60	putative WRKY transcription factor 65 [Vitis vinifera]	GO:0005634,GO:0003700,GO:0043565	nucleus|DNA-binding transcription factor activity|sequence-specific DNA binding
Lj1A1175T55	42.4771	40.0108	40.0956	50.2384	47.0395	45.9094	F19K19.14	hypothetical protein F0562_018150 [Nyssa sinensis]
Lj1A1176G54	40.8275	38.3118	39.8165	28.6599	26.6682	31.9875	OsJ_12123	target of rapamycin complex subunit LST8 [Coffea arabica]	GO:0031931,GO:0031932,GO:0007275,GO:0032008,GO:0032956,GO:0040008,GO:0031929	TORC1 complex|TORC2 complex|multicellular organism development|positive regulation of TOR signaling|regulation of actin cytoskeleton organization|regulation of growth|TOR signaling	ko04136	Autophagy - other
Lj1A1176T61	2.58831	2.94852	2.27323	1.48334	1.59074	1.12528	F28A21.230	hypothetical protein F0562_018161 [Nyssa sinensis]	GO:0009360,GO:0005663,GO:0005634,GO:0005886,GO:0005524,GO:0003677,GO:0003887,GO:0006261	DNA polymerase III complex|DNA replication factor C complex|nucleus|plasma membrane|ATP binding|DNA binding|DNA-directed DNA polymerase activity|DNA-dependent DNA replication
Lj1A1176T62	0.426763	0.345556	0.381957	3.25536	3.62623	2.62748	K19M22.15	protein GRAVITROPIC IN THE LIGHT 1-like [Camellia sinensis]	GO:0009959,GO:0009639	negative gravitropism|response to red or far red light
Lj1A1177G101	32.3571	28.4601	33.3537	9.45895	10.4794	6.6112	F15D2.24	hypothetical protein F0562_013959 [Nyssa sinensis]	GO:0005886,GO:0008219,GO:0006955,GO:0009626,GO:0010337	plasma membrane|cell death|immune response|plant-type hypersensitive response|regulation of salicylic acid metabolic process
Lj1A1177G102	23.3082	24.7532	22.0414	23.9964	20.0349	24.5337	YHR016C	SH3 domain-containing YSC84-like protein [Actinidia chinensis var. chinensis]	GO:0030479,GO:0032587,GO:0051015,GO:0035091,GO:0051666,GO:0030036,GO:0051017,GO:0007015,GO:0006897,GO:1900027	actin cortical patch|ruffle membrane|actin filament binding|phosphatidylinositol binding|actin cortical patch localization|actin cytoskeleton organization|actin filament bundle assembly|actin filament organization|endocytosis|regulation of ruffle assembly
Lj1A1177T88	115.685	131.102	121.739	54.8801	63.0903	56.9662	F9K20.26	BES1/BZR1 homolog protein 4-like isoform X1 [Olea europaea var. sylvestris]	GO:0003677,GO:0003700,GO:0009742,GO:0006355,GO:0006351	DNA binding|DNA-binding transcription factor activity|brassinosteroid mediated signaling pathway|regulation of transcription, DNA-templated|transcription, DNA-templated
Lj1A1177T89	3.0176	3.47395	3.88031	2.28935	2.16627	1.66829	OJ1705_E12.32	hypothetical protein F0562_018170 [Nyssa sinensis]	GO:0016021,GO:0015267	integral component of membrane|channel activity
Lj1A1177T98	23.0513	20.5565	21.9817	23.0614	18.7302	18.5504	F1N18.1	seipin-2-like [Camellia sinensis]	GO:0005783,GO:0030176,GO:0140042,GO:0034389,GO:0006629,GO:0019915,GO:0009846,GO:0080155,GO:0010162	endoplasmic reticulum|integral component of endoplasmic reticulum membrane|lipid droplet formation|lipid droplet organization|lipid metabolic process|lipid storage|pollen germination|regulation of double fertilization forming a zygote and endosperm|seed dormancy process
Lj1A1178G69	20.3382	21.2992	21.9301	38.5176	36.1224	28.2542	AG2	RecName: Full=Floral homeotic protein AGAMOUS; AltName: Full=GAG2 [Panax ginseng]	GO:0005634,GO:0003700,GO:0046983,GO:0000977,GO:0045944	nucleus|DNA-binding transcription factor activity|protein dimerization activity|RNA polymerase II regulatory region sequence-specific DNA binding|positive regulation of transcription by RNA polymerase II
Lj1A1178T69	0.148697	0	0.0731968	1.57936	1.19556	2.6338	F20D23.28	hypothetical protein F0562_013799 [Nyssa sinensis]	GO:0051213,GO:0046872,GO:0016682,GO:0010150	dioxygenase activity|metal ion binding|oxidoreductase activity, acting on diphenols and related substances as donors, oxygen as acceptor|leaf senescence
Lj1A1178T70	12.5159	14.9393	14.5795	10.0463	8.834	10.0541	F13C5.100	hypothetical protein F0562_018186 [Nyssa sinensis]	GO:0005737,GO:0004113,GO:0009187,GO:0006388	cytoplasm|2',3'-cyclic-nucleotide 3'-phosphodiesterase activity|cyclic nucleotide metabolic process|tRNA splicing, via endonucleolytic cleavage and ligation
Lj1A1178T74	0	0	0	1.43902	2.47574	1.15497	F15D2.22	hypothetical protein F0562_013962 [Nyssa sinensis]	GO:0048046,GO:0005618,GO:0009507,GO:0009534,GO:0016788,GO:0016042	apoplast|cell wall|chloroplast|chloroplast thylakoid|hydrolase activity, acting on ester bonds|lipid catabolic process
Lj1A1179G51	7.24366	8.67181	8.22418	14.5809	18.7873	12.7817	F13C5.1	hypothetical protein F0562_013962 [Nyssa sinensis]	GO:0005576,GO:0016788,GO:0016042	extracellular region|hydrolase activity, acting on ester bonds|lipid catabolic process
Lj1A1179T49	0.338507	0.469005	0.133305	0.0719078	0	0.211617	MRA19.6	GDSL esterase/lipase At1g29670-like [Olea europaea var. sylvestris]	GO:0005576,GO:0016788,GO:0016042	extracellular region|hydrolase activity, acting on ester bonds|lipid catabolic process
Lj1A1180G72	37.1884	39.5393	35.5341	38.8343	40.1538	43.2033	K17E12.8	Transcription factor like [Actinidia chinensis var. chinensis]	GO:0009507,GO:0005634	chloroplast|nucleus
Lj1A1180T81	0.509135	0.344751	0.474868	2.56154	2.07372	1.9823	F15D2.37	exonuclease 1 isoform X1 [Camellia sinensis]	GO:0005634,GO:0017108,GO:0003677,GO:0051908,GO:0048256,GO:0046872,GO:0045145,GO:0006281	nucleus|5'-flap endonuclease activity|DNA binding|double-stranded DNA 5'-3' exodeoxyribonuclease activity|flap endonuclease activity|metal ion binding|single-stranded DNA 5'-3' exodeoxyribonuclease activity|DNA repair	ko03430	Mismatch repair
Lj1A1181G96	1.51051	0.854215	1.06222	0.744882	0.379527	0.112416	F20D23.28	hypothetical protein F0562_018207 [Nyssa sinensis]	GO:0051213,GO:0046872,GO:0016682,GO:0010150	dioxygenase activity|metal ion binding|oxidoreductase activity, acting on diphenols and related substances as donors, oxygen as acceptor|leaf senescence
Lj1A1181G98	1.45683	2.13777	2.17612	1.6007	1.41367	1.57023	F20D23.28	protein SRG1-like isoform X2 [Camellia sinensis]	GO:0051213,GO:0046872,GO:0016682,GO:0010150	dioxygenase activity|metal ion binding|oxidoreductase activity, acting on diphenols and related substances as donors, oxygen as acceptor|leaf senescence
Lj1A1181T108	8.25385	8.11505	6.95756	1.43246	4.17479	4.04696	F20D23.28	protein SRG1-like [Camellia sinensis]	GO:0051213,GO:0046872,GO:0016682,GO:0010150	dioxygenase activity|metal ion binding|oxidoreductase activity, acting on diphenols and related substances as donors, oxygen as acceptor|leaf senescence
Lj1A1181T109	20.0077	20.0656	19.2904	13.2107	15.387	10.905	OJ1008_D06.12-1	hypothetical protein F0562_018217 [Nyssa sinensis]	GO:0003723,GO:0045836	RNA binding|positive regulation of meiotic nuclear division
Lj1A1181T110	0	0	0.0327836	0.0176842	0.0167334	0	F15J5.20	PREDICTED: ABC transporter B family member 9 [Nicotiana tomentosiformis]	GO:0016021,GO:0005524,GO:0042626	integral component of membrane|ATP binding|ATPase activity, coupled to transmembrane movement of substances	ko02010	ABC transporters
Lj1A1181T111	3.19274	3.76733	2.41791	6.1953	7.09638	7.10092	F15J5.30	PREDICTED: SH3 domain-containing protein 3 isoform X1 [Daucus carota subsp. sativus]	GO:0030136	clathrin-coated vesicle
Lj1A1181T112	2.04458	0.851968	1.58914	1.82873	1.40596	2.803	OSJNBa0088M05.8	uncharacterized protein LOC110668574 [Hevea brasiliensis]	GO:0016021	integral component of membrane
Lj1A1181T113	62.1968	63.573	68.7422	32.8595	38.3263	48.5748	F15J5.70	PREDICTED: 60S ribosomal protein L32-1 [Daucus carota subsp. sativus]	GO:0005829,GO:0022625,GO:0022626,GO:0005730,GO:0042788,GO:0003735,GO:0006412	cytosol|cytosolic large ribosomal subunit|cytosolic ribosome|nucleolus|polysomal ribosome|structural constituent of ribosome|translation	ko03010	Ribosome
Lj1A1182G77	25.1081	25.4409	28.5513	5.76978	5.58855	5.70451	L1341	hypothetical protein F0562_018220 [Nyssa sinensis]	GO:1903293,GO:0005886,GO:0004721,GO:0071472,GO:0006470,GO:0009408,GO:0009651	phosphatase complex|plasma membrane|phosphoprotein phosphatase activity|cellular response to salt stress|protein dephosphorylation|response to heat|response to salt stress
Lj1A1182G78	2.99525	3.86641	3.07706	1.79815	0.785299	0.949805	F15D2.29	hypothetical protein F0562_018224 [Nyssa sinensis]	GO:0009507,GO:0009941,GO:0009535,GO:0031357,GO:0070417,GO:0042631,GO:0009631,GO:0009737	chloroplast|chloroplast envelope|chloroplast thylakoid membrane|integral component of chloroplast inner membrane|cellular response to cold|cellular response to water deprivation|cold acclimation|response to abscisic acid
Lj1A1182G81	8.96879	8.78196	10.0459	4.17774	4.08682	2.77174	PHYE	hypothetical protein F0562_018218 [Nyssa sinensis]	GO:0005622,GO:0000155,GO:0009881,GO:0042803,GO:0009584,GO:0018298,GO:0017006,GO:0009585,GO:0006355	intracellular|phosphorelay sensor kinase activity|photoreceptor activity|protein homodimerization activity|detection of visible light|protein-chromophore linkage|protein-tetrapyrrole linkage|red, far-red light phototransduction|regulation of transcription, DNA-templated
Lj1A1182T91	0.379798	0.563802	0.934789	1.27742	1.33598	0.527623	F17A13.180	PREDICTED: PLASMODESMATA CALLOSE-BINDING PROTEIN 1-like [Daucus carota subsp. sativus]	GO:0031225,GO:0046658,GO:0005618,GO:0005576,GO:0042973,GO:0005975,GO:0071555,GO:0006952	anchored component of membrane|anchored component of plasma membrane|cell wall|extracellular region|glucan endo-1,3-beta-D-glucosidase activity|carbohydrate metabolic process|cell wall organization|defense response
Lj1A1182T92	45.512	46.0267	43.7175	42.2569	40.2631	43.4127	ETR1	ethylene receptor [Lonicera macranthoides]	GO:0005789,GO:0016021,GO:0005524,GO:0051740,GO:0038199,GO:0046872,GO:0000155	endoplasmic reticulum membrane|integral component of membrane|ATP binding|ethylene binding|ethylene receptor activity|metal ion binding|phosphorelay sensor kinase activity	ko04016,ko04075	MAPK signaling pathway - plant|Plant hormone signal transduction
Lj1A1183G65	12.5277	13.3178	15.4811	10.4632	8.29419	9.37322		hypothetical protein DCAR_005073 [Daucus carota subsp. sativus]
Lj1A1183G70	27.847	27.4673	30.3303	41.5653	31.1484	28.243	YALI0B11440g	UDP-N-acetylglucosamine transferase [Actinidia chinensis var. chinensis]	GO:0005789,GO:0016021,GO:0031965,GO:0006488	endoplasmic reticulum membrane|integral component of membrane|nuclear membrane|dolichol-linked oligosaccharide biosynthetic process	ko00510,ko00513	N-Glycan biosynthesis|Various types of N-glycan biosynthesis
Lj1A1183T67	26.5976	25.6061	27.2545	22.2927	24.5493	30.7288	At1g29810	PREDICTED: uncharacterized protein LOC109165438 [Ipomoea nil]	GO:0005739,GO:0008124,GO:0006729	mitochondrion|4-alpha-hydroxytetrahydrobiopterin dehydratase activity|tetrahydrobiopterin biosynthetic process	ko00790	Folate biosynthesis
Lj1A1183T68	0.504269	0.408314	0.225663	1.21727	1.1979	0.859753	F13P17.23	putative CAS1 domain-containing protein 1-like isoform X2 [Capsicum annuum]	GO:0005794,GO:0000139,GO:0016021,GO:0016407,GO:0016491,GO:0005975,GO:0009834,GO:1990937,GO:0045492,GO:0045491,GO:0010411	Golgi apparatus|Golgi membrane|integral component of membrane|acetyltransferase activity|oxidoreductase activity|carbohydrate metabolic process|plant-type secondary cell wall biogenesis|xylan acetylation|xylan biosynthetic process|xylan metabolic process|xyloglucan metabolic process
Lj1A1183T69	0.045101	0	0.0444025	0.0958066	0	0	T9A21.70	hypothetical protein F0562_013827 [Nyssa sinensis]	GO:0016021,GO:0005215	integral component of membrane|transporter activity
Lj1A1183T70	3.6402	3.30232	3.40463	3.35086	4.02437	2.08603	F1N18.26	hypothetical protein F0562_018231 [Nyssa sinensis]
Lj1A1184G79	0	0.0528309	0	0	0	0	MPL12.13	hypothetical protein F0562_018252 [Nyssa sinensis]			ko04016,ko04626	MAPK signaling pathway - plant|Plant-pathogen interaction
Lj1A1184T81	3.8704	2.99766	4.22463	1.69797	1.353	1.05199	CAB21	PREDICTED: chlorophyll a-b binding protein of LHCII type 1 [Eucalyptus grandis]	GO:0009535,GO:0016021,GO:0009522,GO:0009523,GO:0016168,GO:0046872,GO:0009765,GO:0018298	chloroplast thylakoid membrane|integral component of membrane|photosystem I|photosystem II|chlorophyll binding|metal ion binding|photosynthesis, light harvesting|protein-chromophore linkage	ko00196	Photosynthesis - antenna proteins
Lj1A1185G61	6.01849	6.97004	7.43811	5.03235	2.5096	4.33616	SPAPB2B4.01c	N-acetylglucosaminyl-phosphatidylinositol de-N-acetylase-like isoform X1 [Camellia sinensis]	GO:0005783,GO:0005789,GO:0016021,GO:0000225,GO:0006506	endoplasmic reticulum|endoplasmic reticulum membrane|integral component of membrane|N-acetylglucosaminylphosphatidylinositol deacetylase activity|GPI anchor biosynthetic process	ko00563	Glycosylphosphatidylinositol (GPI)-anchor biosynthesis
Lj1A1185G63	0.904682	0.783405	1.02427	0.576535	0.886502	0.28278	ROA2	PREDICTED: DNA replication licensing factor MCM3 homolog 2 [Daucus carota subsp. sativus]	GO:0042555,GO:0005634,GO:0005524,GO:0003677,GO:0004386,GO:0007049,GO:0006270	MCM complex|nucleus|ATP binding|DNA binding|helicase activity|cell cycle|DNA replication initiation	ko03030	DNA replication
Lj1A1185T60	62.5712	56.1674	57.958	90.9832	99.3776	112.023	SPBC2D10.07c	mitochondrial inner membrane protease subunit 1 [Ricinus communis]	GO:0016021,GO:0042720,GO:0005739,GO:0004222,GO:0008236,GO:0006627	integral component of membrane|mitochondrial inner membrane peptidase complex|mitochondrion|metalloendopeptidase activity|serine-type peptidase activity|protein processing involved in protein targeting to mitochondrion	ko03060	Protein export
Lj1A1185T62	2.33095	2.83411	1.63918	0.990314	2.87815	2.22048	ycf23	uncharacterized protein ycf23-like [Camellia sinensis]	GO:0009507	chloroplast
Lj1A1185T64	5.04957	3.08658	4.4596	12.3567	23.6086	14.8552	T10F5.16	cation/H(+) antiporter 15-like [Olea europaea var. sylvestris]	GO:0012505,GO:0016021,GO:0015299,GO:0006813,GO:0006885	endomembrane system|integral component of membrane|solute:proton antiporter activity|potassium ion transport|regulation of pH
Lj1A1185T65	12.133	11.1821	11.4153	15.3442	16.0874	13.3142	T10F5.16	PREDICTED: cation/H(+) antiporter 15-like [Nicotiana tomentosiformis]	GO:0012505,GO:0016021,GO:0015299,GO:0006813,GO:0006885	endomembrane system|integral component of membrane|solute:proton antiporter activity|potassium ion transport|regulation of pH
Lj1A1186G50	34.687	34.9128	33.5679	7.2178	6.77037	6.40314	At2g34470	urease accessory protein G [Quercus suber]	GO:0005525,GO:0003924,GO:0016151,GO:0006807,GO:0043085	GTP binding|GTPase activity|nickel cation binding|nitrogen compound metabolic process|positive regulation of catalytic activity
Lj1A1186G51	0	0	0	0.46369	0.0731269	0.0758106	T9A21.110	hypothetical protein F0562_013768 [Nyssa sinensis]	GO:0016021,GO:0046872,GO:0055114	integral component of membrane|metal ion binding|oxidation-reduction process
Lj1A1186G52	154.771	156.787	157.547	77.7657	83.4574	83.5449	RPL18A	60S ribosomal protein L18a [Camellia sinensis]	GO:0005840,GO:0003735,GO:0006412	ribosome|structural constituent of ribosome|translation	ko03010	Ribosome
Lj1A1186G53	0	0	0	0.13405	0	0	T1P2.8	60S ribosomal protein L18a-like protein [Olea europaea var. sylvestris]	GO:0005840	ribosome
Lj1A1186T63	187.862	189.86	190.181	68.3918	76.8573	76.9113	F22O6_40	hypothetical protein CDL15_Pgr002121 [Punica granatum]	GO:0022627,GO:0048027,GO:0070181,GO:0003735,GO:0000462,GO:0000028,GO:0006412	cytosolic small ribosomal subunit|mRNA 5'-UTR binding|small ribosomal subunit rRNA binding|structural constituent of ribosome|maturation of SSU-rRNA from tricistronic rRNA transcript (SSU-rRNA, 5.8S rRNA, LSU-rRNA)|ribosomal small subunit assembly|translation	ko03010	Ribosome
Lj1A1186T64	12.0747	14.7112	14.3851	12.9866	13.9711	15.4881		hypothetical protein F0562_018276 [Nyssa sinensis]
Lj1A1187G43	0.388703	0.230809	0.382683	4.78912	6.17241	4.13095	F3H9.11	hypothetical protein F0562_018286 [Nyssa sinensis]
Lj1A1188T44	0.239599	0.23712	0.530748	0.0636216	0	0	GA2OX1	hypothetical protein C3L33_06069, partial [Rhododendron williamsianum]	GO:0045543,GO:0046872,GO:0009686	gibberellin 2-beta-dioxygenase activity|metal ion binding|gibberellin biosynthetic process	ko00904	Diterpenoid biosynthesis
Lj1A1188T47	0	0.02645	0.0526251	0	0	0	OSCBPY	hypothetical protein F0562_018100 [Nyssa sinensis]	GO:0042300,GO:0019745	beta-amyrin synthase activity|pentacyclic triterpenoid biosynthetic process
Lj1A1189T62	24.3669	30.6285	28.6771	31.8305	28.4303	33.2673		uncharacterized protein LOC114259403 isoform X2 [Camellia sinensis]
Lj1A1189T65	22.6783	21.9186	23.9264	13.5227	14.3618	10.4326	F24O1.13	hypothetical protein F0562_018526 [Nyssa sinensis]	GO:0005524,GO:0004674	ATP binding|protein serine/threonine kinase activity
Lj1A118T58	0.11728	0.116066	0.0384878	0	0	0	CYP79	isoleucine N-monooxygenase 2-like [Camellia sinensis]	GO:0005789,GO:0016021,GO:0020037,GO:0005506,GO:0004497,GO:0016705,GO:0010132	endoplasmic reticulum membrane|integral component of membrane|heme binding|iron ion binding|monooxygenase activity|oxidoreductase activity, acting on paired donors, with incorporation or reduction of molecular oxygen|dhurrin biosynthetic process	ko00460,ko00966	Cyanoamino acid metabolism|Glucosinolate biosynthesis
Lj1A1191G70	34.1715	33.6638	35.4559	53.4912	50.2243	47.4176	MDE13.3	hypothetical protein F0562_018095 [Nyssa sinensis]	GO:0080008,GO:0031461,GO:0005829,GO:0005634,GO:0000151,GO:0031625,GO:0009738,GO:0048825,GO:0006281,GO:0009908,GO:0010154,GO:0009755,GO:0048366,GO:0010100,GO:0009640,GO:0000209,GO:0048367,GO:0048575,GO:0010182,GO:0006511	Cul4-RING E3 ubiquitin ligase complex|cullin-RING ubiquitin ligase complex|cytosol|nucleus|ubiquitin ligase complex|ubiquitin protein ligase binding|abscisic acid-activated signaling pathway|cotyledon development|DNA repair|flower development|fruit development|hormone-mediated signaling pathway|leaf development|negative regulation of photomorphogenesis|photomorphogenesis|protein polyubiquitinatio…	ko03420,ko04120	Nucleotide excision repair|Ubiquitin mediated proteolysis
Lj1A1192G63	0.904978	0.497563	0.296987	0.640805	0.101059	0.209535	OsJ_15811	two-component response regulator ARR12-like [Camellia sinensis]
Lj1A1192G65	3.11885	2.27206	2.85731	16.1031	17.1094	18.5948	MMG4.7	low-temperature-induced cysteine proteinase-like [Herrania umbratica]	GO:0005829,GO:0005783,GO:0005615,GO:0005764,GO:0005773,GO:0004197,GO:0051603,GO:0009651	cytosol|endoplasmic reticulum|extracellular space|lysosome|vacuole|cysteine-type endopeptidase activity|proteolysis involved in cellular protein catabolic process|response to salt stress
Lj1A1192T66	7.27831	7.84197	8.34058	13.9441	14.6102	12.5982	F28N24.14	hypothetical protein F0562_018293 [Nyssa sinensis]	GO:0005856,GO:0031209,GO:0003779,GO:0030036,GO:0051127	cytoskeleton|SCAR complex|actin binding|actin cytoskeleton organization|positive regulation of actin nucleation
Lj1A1193G75	32.3446	31.5676	32.3936	24.3862	25.377	33.1182		Lipase [Actinidia chinensis var. chinensis]
Lj1A1193G77	9.53051	9.99619	9.70368	1.64385	1.88295	2.54615	F14K14.8	Transcription factor bHLH30 like [Actinidia chinensis var. chinensis]	GO:0005634,GO:0003677,GO:0003700,GO:0046983,GO:0006355	nucleus|DNA binding|DNA-binding transcription factor activity|protein dimerization activity|regulation of transcription, DNA-templated
Lj1A1193T82	0.589216	0.583119	0.58009	0	0	0	K15I22.9	senescence-specific cysteine protease SAG12-like [Camellia sinensis]	GO:0005615,GO:0005764,GO:0010282,GO:0004197,GO:0007568,GO:0009817,GO:0080187,GO:0010150,GO:0009626,GO:0010623,GO:0051603,GO:0009733,GO:0009735,GO:0009750,GO:0009749,GO:0009744,GO:0010224,GO:1990169	extracellular space|lysosome|senescence-associated vacuole|cysteine-type endopeptidase activity|aging|defense response to fungus, incompatible interaction|floral organ senescence|leaf senescence|plant-type hypersensitive response|programmed cell death involved in cell development|proteolysis involved in cellular protein catabolic process|response to auxin|response to cytokinin|response to fructos…
Lj1A1193T84	5.95509	5.30412	7.47513	18.7117	22.4938	17.6834	F13K9.2	hypothetical protein F0562_018312 [Nyssa sinensis]	GO:0005737,GO:0005634,GO:0070696,GO:0004842,GO:0016567	cytoplasm|nucleus|transmembrane receptor protein serine/threonine kinase binding|ubiquitin-protein transferase activity|protein ubiquitination
Lj1A1193T85	0.119218	0	0	0.0633124	0.0599086	0	OsI_14861	PREDICTED: senescence-specific cysteine protease SAG39-like [Daucus carota subsp. sativus]	GO:0010282,GO:0008234,GO:0007568,GO:0010150,GO:0010623,GO:0009737,GO:0009723,GO:0009739	senescence-associated vacuole|cysteine-type peptidase activity|aging|leaf senescence|programmed cell death involved in cell development|response to abscisic acid|response to ethylene|response to gibberellin
Lj1A1193T86	0	0.249037	0	0	0.0632267	0	OsI_14861	PREDICTED: senescence-specific cysteine protease SAG39-like [Daucus carota subsp. sativus]	GO:0010282,GO:0008234,GO:0007568,GO:0010150,GO:0010623,GO:0009737,GO:0009723,GO:0009739	senescence-associated vacuole|cysteine-type peptidase activity|aging|leaf senescence|programmed cell death involved in cell development|response to abscisic acid|response to ethylene|response to gibberellin
Lj1A1194G80	1.19218	0.884879	0.821597	0	0.119817	0.0621072	OsI_14861	senescence-specific cysteine protease SAG39-like isoform X1 [Pistacia vera]	GO:0010282,GO:0008234,GO:0007568,GO:0010150,GO:0010623,GO:0009737,GO:0009723,GO:0009739	senescence-associated vacuole|cysteine-type peptidase activity|aging|leaf senescence|programmed cell death involved in cell development|response to abscisic acid|response to ethylene|response to gibberellin
Lj1A1194T83	344.421	346.287	345.304	51.1842	52.5421	62.7218	F28N24.24	hypothetical protein F0562_018323 [Nyssa sinensis]	GO:0005794,GO:0016021,GO:0016413	Golgi apparatus|integral component of membrane|O-acetyltransferase activity
Lj1A1194T85	0.0920982	0.18229	0.0906717	0.244551	0.138842	0.191917	F28J12.210	phospholipase A1-IIgamma-like [Camellia sinensis]	GO:0005737,GO:0047372,GO:0008970,GO:0046340,GO:0019915,GO:0052651,GO:0010187	cytoplasm|acylglycerol lipase activity|phospholipase A1 activity|diacylglycerol catabolic process|lipid storage|monoacylglycerol catabolic process|negative regulation of seed germination
Lj1A1194T86	0	0.06656	0.0662142	0.0714347	0.0337971	0.105112	T5M7.14	hypothetical protein F0562_018325 [Nyssa sinensis]	GO:0009507,GO:0009707,GO:0009902	chloroplast|chloroplast outer membrane|chloroplast relocation
Lj1A1194T87	0	0	0	0.193033	0	0.0473395	At2g04865	serine/threonine-protein phosphatase 7 long form homolog [Malus domestica]	GO:0005634,GO:0008483	nucleus|transaminase activity
Lj1A1195G28	0.794418	1.07585	1.31724	0	0.504262	1.00197	F1K23.17	unnamed protein product, partial [Vitis vinifera]	GO:0005576,GO:0016788,GO:0016042	extracellular region|hydrolase activity, acting on ester bonds|lipid catabolic process
Lj1A1195T31	0.444474	0.3519	0.175036	0.188836	0.268026	0	F1K23.17	GDSL esterase/lipase At1g28590-like [Ipomoea triloba]	GO:0005576,GO:0016788,GO:0016042	extracellular region|hydrolase activity, acting on ester bonds|lipid catabolic process
Lj1A1196G37	3.24537	2.67649	3.08859	13.6731	12.6119	9.91875	K15I22.12	GDSL esterase/lipase [Actinidia chinensis var. chinensis]	GO:0016788,GO:0016042	hydrolase activity, acting on ester bonds|lipid catabolic process
Lj1A1196T40	16.075	18.504	17.4516	6.1383	6.97971	4.09863	CHLI	PREDICTED: magnesium-chelatase subunit ChlI, chloroplastic-like [Daucus carota subsp. sativus]	GO:0009507,GO:0005524,GO:0016851,GO:0015995,GO:0015979	chloroplast|ATP binding|magnesium chelatase activity|chlorophyll biosynthetic process|photosynthesis	ko00860	Porphyrin and chlorophyll metabolism
Lj1A1196T41	1.18006	1.54867	1.61639	3.59665	2.83608	2.48577	F28J12.150	hypothetical protein F0562_013858 [Nyssa sinensis]
Lj1A1197T76	37.749	31.5504	35.4123	7.39958	6.62124	7.49542	OsJ_06069	sodium/calcium exchanger NCL2-like isoform X2 [Quercus suber]	GO:0016021,GO:0005886,GO:0005509,GO:0015369,GO:0070588,GO:0006874,GO:0006814	integral component of membrane|plasma membrane|calcium ion binding|calcium:proton antiporter activity|calcium ion transmembrane transport|cellular calcium ion homeostasis|sodium ion transport
Lj1A1197T77	1.06212	1.16375	1.00832	4.67361	3.27864	5.33557	OsJ_06069	sodium/calcium exchanger NCL2-like isoform X2 [Quercus suber]	GO:0016021,GO:0005886,GO:0005509,GO:0015369,GO:0070588,GO:0006874,GO:0006814	integral component of membrane|plasma membrane|calcium ion binding|calcium:proton antiporter activity|calcium ion transmembrane transport|cellular calcium ion homeostasis|sodium ion transport
Lj1A1197T78	0	0	0	0.125165	0.059218	0.245565	T14G11.18	peroxidase 19 [Ipomoea triloba]	GO:0005576,GO:0009505,GO:0009506,GO:0020037,GO:0046872,GO:0004601,GO:0042744,GO:0006979	extracellular region|plant-type cell wall|plasmodesma|heme binding|metal ion binding|peroxidase activity|hydrogen peroxide catabolic process|response to oxidative stress	ko00940	Phenylpropanoid biosynthesis
Lj1A1197T80	4.57173	5.65553	5.3761	6.60927	8.55131	7.93892	YALI0D25718g	hypothetical protein F0562_018364 [Nyssa sinensis]	GO:0005737,GO:0002161,GO:0051500,GO:0000049,GO:0006399	cytoplasm|aminoacyl-tRNA editing activity|D-tyrosyl-tRNA(Tyr) deacylase activity|tRNA binding|tRNA metabolic process
Lj1A1197T81	0.119218	0	0	0	0	0	OsI_14861	PREDICTED: senescence-specific cysteine protease SAG39-like [Daucus carota subsp. sativus]	GO:0010282,GO:0008234,GO:0007568,GO:0010150,GO:0010623,GO:0009737,GO:0009723,GO:0009739	senescence-associated vacuole|cysteine-type peptidase activity|aging|leaf senescence|programmed cell death involved in cell development|response to abscisic acid|response to ethylene|response to gibberellin
Lj1A1198T23	2.85854	3.35639	3.67285	22.8997	18.8444	21.2523	K15I22.16	GDSL esterase/lipase [Actinidia chinensis var. chinensis]	GO:0005576,GO:0016788,GO:0016042	extracellular region|hydrolase activity, acting on ester bonds|lipid catabolic process
Lj1A1199G43	4.59634	5.1762	4.64998	6.39701	5.63894	5.38349		hypothetical protein F0562_013983 [Nyssa sinensis]
Lj1A1199T42	1.81165	1.36602	3.56719	0.824664	0.520219	0.269655	RAC13	PREDICTED: rac-like GTP-binding protein RAC13 [Nicotiana attenuata]	GO:0005737,GO:0016020,GO:0005525,GO:0003924,GO:0009834,GO:0090379,GO:0007264	cytoplasm|membrane|GTP binding|GTPase activity|plant-type secondary cell wall biogenesis|secondary cell wall biogenesis involved in seed trichome differentiation|small GTPase mediated signal transduction	ko04145,ko04933	Phagosome|AGE-RAGE signaling pathway in diabetic complications
Lj1A1199T44	103.808	108.984	113.314	100.364	82.274	119.838		PREDICTED: 28 kDa heat- and acid-stable phosphoprotein isoform X2 [Daucus carota subsp. sativus]
Lj1A1199T46	38.0071	38.8732	38.546	42.4411	49.1974	40.6609	F1K23.24	hypothetical protein F0562_018375 [Nyssa sinensis]	GO:0005737,GO:0005634,GO:0046872,GO:0043565,GO:0009631,GO:0009816,GO:0048574,GO:0048578,GO:0045893,GO:0009585,GO:0009408,GO:0009414	cytoplasm|nucleus|metal ion binding|sequence-specific DNA binding|cold acclimation|defense response to bacterium, incompatible interaction|long-day photoperiodism, flowering|positive regulation of long-day photoperiodism, flowering|positive regulation of transcription, DNA-templated|red, far-red light phototransduction|response to heat|response to water deprivation
Lj1A11T68	0	0.0602209	0	0.193894	0	0	GSVIVT00037159001	hypothetical protein F0562_029180 [Nyssa sinensis]	GO:0005576,GO:0020037,GO:0046872,GO:0004601,GO:0042744,GO:0006979	extracellular region|heme binding|metal ion binding|peroxidase activity|hydrogen peroxide catabolic process|response to oxidative stress	ko00940	Phenylpropanoid biosynthesis
Lj1A11T70	9.2954	10.1675	9.33204	9.67809	8.60462	10.5133		hypothetical protein CDL12_17490 [Handroanthus impetiginosus]
Lj1A11T71	192.093	186.203	188.159	206.872	217.473	216.832	F2P16.21	shaggy-related kinase 11 [Prunus dulcis]	GO:0005829,GO:0005524,GO:0004672,GO:0004674,GO:0042538,GO:0009933,GO:1901002,GO:0009651	cytosol|ATP binding|protein kinase activity|protein serine/threonine kinase activity|hyperosmotic salinity response|meristem structural organization|positive regulation of response to salt stress|response to salt stress
Lj1A11T73	14.6864	16.0841	13.5021	3.89973	3.52728	3.88175		PREDICTED: uncharacterized protein LOC104223345 isoform X2 [Nicotiana sylvestris]
Lj1A1200G67	31.4741	40.1006	35.8664	22.7691	19.6769	17.1713	SPBC1703.11	hypothetical protein F0562_013986 [Nyssa sinensis]	GO:0005737,GO:0005739,GO:0019216	cytoplasm|mitochondrion|regulation of lipid metabolic process
Lj1A1200G68	0.466799	1.38591	1.10297	5.35467	3.94084	7.68456	F20O9.190	hypothetical protein F0562_018388 [Nyssa sinensis]	GO:0005634,GO:0003700,GO:0043565,GO:0044212,GO:0045893,GO:2000652	nucleus|DNA-binding transcription factor activity|sequence-specific DNA binding|transcription regulatory region DNA binding|positive regulation of transcription, DNA-templated|regulation of secondary cell wall biogenesis
Lj1A1200T62	31.4551	35.9187	31.6825	33.6665	29.5463	27.6054	dl4575c	beta-amylase 3, chloroplastic-like [Abrus precatorius]	GO:0009570,GO:0102229,GO:0016161,GO:0000024,GO:0009409,GO:0005983	chloroplast stroma|amylopectin maltohydrolase activity|beta-amylase activity|maltose biosynthetic process|response to cold|starch catabolic process	ko00500	Starch and sucrose metabolism
Lj1A1200T65	18.671	23.8174	17.7528	1.80968	3.35343	3.18062	F20O9.200	PREDICTED: prohibitin-1, mitochondrial [Fragaria vesca subsp. vesca]	GO:0016021,GO:0005747,GO:0005739,GO:0005774	integral component of membrane|mitochondrial respiratory chain complex I|mitochondrion|vacuolar membrane
Lj1A1201T79	145.125	143.121	138.341	80.4092	88.4076	78.2683	TPT	hypothetical protein F0562_018393 [Nyssa sinensis]	GO:0031969,GO:0016021,GO:0022857	chloroplast membrane|integral component of membrane|transmembrane transporter activity
Lj1A1201T81	4.20943	3.04175	3.35485	5.32259	5.03644	4.9428	F25L23.280	serine/threonine-protein kinase-like protein ACR4 [Camellia sinensis]
Lj1A1201T82	13.5706	14.2504	13.1896	1.76077	2.28605	2.06868	F3M18.12	receptor-like protein kinase HSL1 isoform X1 [Camellia sinensis]
Lj1A1202G61	13.0973	14.8912	13.8295	11.5749	14.7207	11.0941	K9L2.3	hypothetical protein F0562_014018 [Nyssa sinensis]	GO:0005634,GO:0035102,GO:0046872,GO:0016740,GO:0001709,GO:0006325,GO:0010076,GO:0010077,GO:0010492,GO:0045814,GO:0045892,GO:0016567	nucleus|PRC1 complex|metal ion binding|transferase activity|cell fate determination|chromatin organization|maintenance of floral meristem identity|maintenance of inflorescence meristem identity|maintenance of shoot apical meristem identity|negative regulation of gene expression, epigenetic|negative regulation of transcription, DNA-templated|protein ubiquitination
Lj1A1202G62	18.873	22.8396	23.7308	10.7855	16.0816	8.54961	SBP1	hypothetical protein F0562_018537 [Nyssa sinensis]	GO:0005634,GO:0003677,GO:0003700,GO:0046872,GO:0009908	nucleus|DNA binding|DNA-binding transcription factor activity|metal ion binding|flower development
Lj1A1202T59	12.9389	14.597	13.9641	2.2838	2.76762	3.57666	F3M18.18	MACPF domain-containing protein [Actinidia chinensis var. chinensis]	GO:0005886,GO:0008219,GO:0052542,GO:0006955,GO:0009626,GO:0010337,GO:0009651	plasma membrane|cell death|defense response by callose deposition|immune response|plant-type hypersensitive response|regulation of salicylic acid metabolic process|response to salt stress
Lj1A1203T31	6.27802	6.94627	6.79502	4.84576	4.23253	3.25026	F3H9.5	B3 domain-containing transcription factor LEC2-like [Hevea brasiliensis]	GO:0005634,GO:0003677,GO:0003700,GO:0009793,GO:0010601,GO:0045893,GO:0010431,GO:0010344,GO:0010262	nucleus|DNA binding|DNA-binding transcription factor activity|embryo development ending in seed dormancy|positive regulation of auxin biosynthetic process|positive regulation of transcription, DNA-templated|seed maturation|seed oilbody biogenesis|somatic embryogenesis
Lj1A1203T32	0.368393	0.729161	0.241791	0.0652137	0.308538	0.83164	L23H3.30	hypothetical protein F0562_014027 [Nyssa sinensis]	GO:0005634,GO:0001077,GO:0030154,GO:0006974,GO:0071217,GO:0009908,GO:0010393,GO:0010073,GO:0080001,GO:0048359,GO:0045892,GO:0009944,GO:0051512,GO:0045995,GO:0009909,GO:2000024,GO:1902183,GO:0009733,GO:0009617,GO:0046898,GO:0009620,GO:0001666,GO:0009624,GO:0006979,GO:1902074,GO:0010272,GO:0009414,GO:0009611	nucleus|proximal promoter DNA-binding transcription activator activity, RNA polymerase II-specific|cell differentiation|cellular response to DNA damage stimulus|cellular response to external biotic stimulus|flower development|galacturonan metabolic process|meristem maintenance|mucilage extrusion from seed coat|mucilage metabolic process involved in seed coat development|negative regulation of tra…
Lj1A1203T33	0.346539	0	0	1.47228	0.870706	1.08319
Lj1A1203T34	0.269912	0.0667796	0.132865	0.430023	0.0678174	0.351531	At2g33790	hypothetical protein F0562_018530 [Nyssa sinensis]	GO:0005618,GO:0005576,GO:2000280,GO:2000033	cell wall|extracellular region|regulation of root development|regulation of seed dormancy process
Lj1A1204T32	92.7453	96.639	95.1429	87.4009	92.2334	81.0783	T13K14.140	hypothetical protein F0562_018528 [Nyssa sinensis]	GO:0016282,GO:0033290,GO:0005852,GO:0098808,GO:0003743,GO:0002191,GO:0001732,GO:0006413	eukaryotic 43S preinitiation complex|eukaryotic 48S preinitiation complex|eukaryotic translation initiation factor 3 complex|mRNA cap binding|translation initiation factor activity|cap-dependent translational initiation|formation of cytoplasmic translation initiation complex|translational initiation	ko03013	RNA transport
Lj1A1204T34	16.4368	16.7957	20.5896	18.3097	20.4144	20.1193		uncharacterized protein LOC114295655 [Camellia sinensis]
Lj1A1205G56	0.0387231	0	0	0	0	0		hypothetical protein C1H46_024694 [Malus baccata]
Lj1A1205G57	13.6582	14.4098	14.7944	22.1898	20.6529	19.4496	F18C1.5	hypothetical protein F0562_017079 [Nyssa sinensis]	GO:0016607,GO:0005654,GO:0009793,GO:0080009,GO:0006397,GO:0008380	nuclear speck|nucleoplasm|embryo development ending in seed dormancy|mRNA methylation|mRNA processing|RNA splicing
Lj1A1205T55	2.67445	3.38886	2.90371	6.929	4.82316	4.29701	F18C1.5	protein virilizer homolog [Camellia sinensis]	GO:0016607,GO:0005654,GO:0009793,GO:0080009,GO:0006397,GO:0008380	nuclear speck|nucleoplasm|embryo development ending in seed dormancy|mRNA methylation|mRNA processing|RNA splicing
Lj1A1206G64	18.108	21.4106	18.9978	15.235	19.8318	12.1789	T1J1	hypothetical protein F0562_018500 [Nyssa sinensis]	GO:0005737,GO:0005783,GO:0004038,GO:0050897,GO:0008270,GO:0000256,GO:0006995,GO:0006145,GO:0010136	cytoplasm|endoplasmic reticulum|allantoinase activity|cobalt ion binding|zinc ion binding|allantoin catabolic process|cellular response to nitrogen starvation|purine nucleobase catabolic process|ureide catabolic process	ko00230	Purine metabolism
Lj1A1206T62	11.2818	11.3414	11.1655	15.5776	14.024	16.7659	F14G24.28	hypothetical protein F0562_014109 [Nyssa sinensis]	GO:0005829,GO:0031307,GO:0005739,GO:0008690,GO:0071555,GO:0033468,GO:0009555,GO:0009860	cytosol|integral component of mitochondrial outer membrane|mitochondrion|3-deoxy-manno-octulosonate cytidylyltransferase activity|cell wall organization|CMP-keto-3-deoxy-D-manno-octulosonic acid biosynthetic process|pollen development|pollen tube growth
Lj1A1206T63	21.8756	20.8002	18.2992	15.7936	14.9445	8.93822
Lj1A1206T64	22.7825	19.078	17.8286	9.92739	5.57749	10.3471		PREDICTED: protein LOL2-like isoform X2 [Pyrus x bretschneideri]
Lj1A1206T65	6.73693	6.58969	5.62998	6.48989	8.10924	9.63114	MDJ22.4	hypothetical protein F0562_018512 [Nyssa sinensis]	GO:0009507,GO:0009570,GO:0005737,GO:0047538	chloroplast|chloroplast stroma|cytoplasm|2-carboxy-D-arabinitol-1-phosphatase activity
Lj1A1206T66	0	0	0.246983	0.266456	0.126065	0	RCOM_1174750	hypothetical protein F0562_014105 [Nyssa sinensis]	GO:0016021,GO:0005886	integral component of membrane|plasma membrane
Lj1A1206T67	0	0	0.474743	0.102435	0	0.20097		hypothetical protein F0562_014102 [Nyssa sinensis]
Lj1A1206T68	2.22237	1.88518	1.37528	3.70928	2.48881	1.65394	F5H14.32	hypothetical protein F0562_018507 [Nyssa sinensis]
Lj1A1206T69	25.2248	25.4573	27.1661	10.6374	9.48079	8.31328	T1J1.6	Monothiol glutaredoxin-S17 like [Actinidia chinensis var. chinensis]	GO:0005829,GO:0005634,GO:0051537,GO:0009055,GO:0015038,GO:0042802,GO:0046872,GO:0015035,GO:0009926,GO:0045454,GO:0006879,GO:0006974,GO:0072593,GO:0051726,GO:0009408	cytosol|nucleus|2 iron, 2 sulfur cluster binding|electron transfer activity|glutathione disulfide oxidoreductase activity|identical protein binding|metal ion binding|protein disulfide oxidoreductase activity|auxin polar transport|cell redox homeostasis|cellular iron ion homeostasis|cellular response to DNA damage stimulus|reactive oxygen species metabolic process|regulation of cell cycle|response…
Lj1A1207G74	31.2701	25.8454	33.5767	40.5125	35.917	35.982	F19K19.4	LRR receptor-like serine/threonine-protein kinase [Actinidia chinensis var. chinensis]	GO:0005886,GO:0005524,GO:0004674,GO:0033160,GO:0046777,GO:0009409,GO:0050826,GO:0009625,GO:0002237	plasma membrane|ATP binding|protein serine/threonine kinase activity|positive regulation of protein import into nucleus, translocation|protein autophosphorylation|response to cold|response to freezing|response to insect|response to molecule of bacterial origin
Lj1A1207G80	116.034	122.385	126.108	194.827	202.735	193.06	F5H14.27	hypothetical protein F0562_018488 [Nyssa sinensis]	GO:0030132,GO:0030130,GO:0030125,GO:0005829,GO:0005886,GO:0032050,GO:0005198,GO:0048268,GO:0072583,GO:0006886	clathrin coat of coated pit|clathrin coat of trans-Golgi network vesicle|clathrin vesicle coat|cytosol|plasma membrane|clathrin heavy chain binding|structural molecule activity|clathrin coat assembly|clathrin-dependent endocytosis|intracellular protein transport
Lj1A1207T79	275.327	279.983	279.84	243.994	239.168	227.283	F27G19.60	CBS domain-containing protein CBSX5-like [Camellia sinensis]
Lj1A1207T83	27.3165	24.5662	27.4934	12.3294	5.56874	10.6225		hypothetical protein F0562_018494 [Nyssa sinensis]
Lj1A1207T84	12.421	12.7068	11.9195	17.4359	17.9713	15.0319	T1J1.2	Mediator of RNA polymerase II transcription subunit like [Actinidia chinensis var. chinensis]	GO:0016592,GO:0005634,GO:0032922,GO:1901672,GO:1902066,GO:0010104,GO:2000022,GO:0048586,GO:2001009,GO:0006355,GO:0006970,GO:0048364	mediator complex|nucleus|circadian regulation of gene expression|positive regulation of systemic acquired resistance|regulation of cell wall pectin metabolic process|regulation of ethylene-activated signaling pathway|regulation of jasmonic acid mediated signaling pathway|regulation of long-day photoperiodism, flowering|regulation of plant-type cell wall cellulose biosynthetic process|regulation o…
Lj1A1208G45	1.93406	1.7578	2.02068	9.13923	15.1933	15.2574	F5H14.25	hypothetical protein F0562_018481 [Nyssa sinensis]	GO:0005887,GO:0005351,GO:0005355,GO:0008645	integral component of plasma membrane|carbohydrate:proton symporter activity|glucose transmembrane transporter activity|hexose transmembrane transport
Lj1A1209G64	0.486805	1.28471	0.159755	1.3788	1.79393	0.845348	B1148D12.6-1	hypothetical protein C1H46_028558 [Malus baccata]	GO:0005813,GO:0005737,GO:0000776,GO:0005874,GO:0000922,GO:0051010,GO:0051298,GO:0030951,GO:0046785,GO:0007051	centrosome|cytoplasm|kinetochore|microtubule|spindle pole|microtubule plus-end binding|centrosome duplication|establishment or maintenance of microtubule cytoskeleton polarity|microtubule polymerization|spindle organization
Lj1A1209T60	0.766718	0.758784	1.00646	2.805	2.05487	1.33142	T20F21.17	hypothetical protein DCAR_004114 [Daucus carota subsp. sativus]	GO:0005813,GO:0030981,GO:0000776,GO:0005874,GO:0009524,GO:0009506,GO:0009574,GO:0005819,GO:0000922,GO:0008017,GO:0051010,GO:0009920,GO:0051298,GO:0000911,GO:0030951,GO:0046785,GO:0007051	centrosome|cortical microtubule cytoskeleton|kinetochore|microtubule|phragmoplast|plasmodesma|preprophase band|spindle|spindle pole|microtubule binding|microtubule plus-end binding|cell plate formation involved in plant-type cell wall biogenesis|centrosome duplication|cytokinesis by cell plate formation|establishment or maintenance of microtubule cytoskeleton polarity|microtubule polymerization|s…
Lj1A1209T61	4.10185	3.24334	3.39302	13.4968	19.2737	12.1384	C17L7.1	hypothetical protein F0562_014082 [Nyssa sinensis]	GO:0009707	chloroplast outer membrane
Lj1A1210G35	0.714888	1.83948	0.985341	5.31514	6.17897	5.21396		hypothetical protein F0562_018457 [Nyssa sinensis]
Lj1A1210T52	12.8709	12.3248	12.2607	11.1819	11.1292	10.3002	F11P17.7	hypothetical protein F0562_018455 [Nyssa sinensis]
Lj1A1210T53	0.449358	0.222354	0.368665	1.0341	1.05378	1.63867		uncharacterized protein LOC113728549 [Coffea arabica]
Lj1A1211G80	31.8249	30.7729	33.7882	31.2816	36.6329	31.1299		hypothetical protein F0562_014059 [Nyssa sinensis]
Lj1A1211G82	115.689	114.238	110.931	63.5147	62.5478	86.8138	SPBC1773.06c	hypothetical protein F0562_018447 [Nyssa sinensis]	GO:0005829,GO:0004022,GO:0006066,GO:0006091	cytosol|alcohol dehydrogenase (NAD) activity|alcohol metabolic process|generation of precursor metabolites and energy
Lj1A1211G87	0.815526	1.10057	1.24084	1.96863	1.71377	2.08565	Os03g0255100	hypothetical protein F0562_018445 [Nyssa sinensis]	GO:0048046,GO:0005618,GO:0005773,GO:0004565,GO:0030246,GO:0005975	apoplast|cell wall|vacuole|beta-galactosidase activity|carbohydrate binding|carbohydrate metabolic process
Lj1A1211T69	80.6598	75.8228	80.5165	60.6939	62.1729	58.8362	OsJ_19111	secretory carrier-associated membrane protein 2-like [Helianthus annuus]	GO:0005794,GO:0000139,GO:0016021,GO:0005886,GO:0055038,GO:0032588,GO:0030658,GO:0015031	Golgi apparatus|Golgi membrane|integral component of membrane|plasma membrane|recycling endosome membrane|trans-Golgi network membrane|transport vesicle membrane|protein transport
Lj1A1211T72	25.8861	23.4883	24.6611	55.1159	59.3628	68.3931	F24B18.1	hypothetical protein F0562_018451 [Nyssa sinensis]	GO:0005737,GO:0008441,GO:0046872,GO:0016311,GO:0046854,GO:0006790	cytoplasm|3'(2'),5'-bisphosphate nucleotidase activity|metal ion binding|dephosphorylation|phosphatidylinositol phosphorylation|sulfur compound metabolic process	ko00920	Sulfur metabolism
Lj1A1211T73	7.6813	5.73862	6.37607	2.87949	3.1788	2.86391	F10K1.11	Internal alternative NAD(P)H-ubiquinone oxidoreductase [Actinidia chinensis var. chinensis]	GO:0031304,GO:0005759,GO:0005739,GO:0005777,GO:0003954,GO:0003959,GO:0071482,GO:0055114	intrinsic component of mitochondrial inner membrane|mitochondrial matrix|mitochondrion|peroxisome|NADH dehydrogenase activity|NADPH dehydrogenase activity|cellular response to light stimulus|oxidation-reduction process
Lj1A1212G53	49.5574	47.1015	46.6569	43.2885	48.5139	40.8421		Leucine zipper protein [Actinidia chinensis var. chinensis]
Lj1A1212G54	36.8614	39.8199	40.6453	63.7912	64.4451	55.6467	MUA2.16	hypothetical protein F0562_014044 [Nyssa sinensis]	GO:0005634,GO:0005516,GO:0003700,GO:0043565,GO:0080142	nucleus|calmodulin binding|DNA-binding transcription factor activity|sequence-specific DNA binding|regulation of salicylic acid biosynthetic process
Lj1A1212T53	31.69	31.5458	30.9554	28.2025	21.3988	29.0199	T14N5.8	transmembrane protein 184C-like [Hevea brasiliensis]	GO:0016021,GO:0009705,GO:1900458,GO:0007033,GO:0098876	integral component of membrane|plant-type vacuole membrane|negative regulation of brassinosteroid mediated signaling pathway|vacuole organization|vesicle-mediated transport to the plasma membrane
Lj1A1212T54	28.3394	25.6556	24.758	23.6862	26.4445	19.7747	MDK4.13	hypothetical protein F0562_018440 [Nyssa sinensis]	GO:0030136,GO:0005829,GO:0005768,GO:0005802,GO:0030276,GO:0005096,GO:0046872,GO:0090630,GO:0035652,GO:0050829,GO:0010227,GO:0060866,GO:0030308,GO:0060858	clathrin-coated vesicle|cytosol|endosome|trans-Golgi network|clathrin binding|GTPase activator activity|metal ion binding|activation of GTPase activity|cargo loading into clathrin-coated vesicle|defense response to Gram-negative bacterium|floral organ abscission|leaf abscission|negative regulation of cell growth|vesicle-mediated transport involved in floral organ abscission	ko04144	Endocytosis
Lj1A1212T59	27.0421	28.0886	29.2234	25.9589	22.8597	22.3433	F18E5.160	hypothetical protein F0562_018432 [Nyssa sinensis]	GO:0009705,GO:0005773,GO:0005524,GO:0017050,GO:0003951,GO:0008481,GO:0071215,GO:0009737,GO:0009845,GO:0006665	plant-type vacuole membrane|vacuole|ATP binding|D-erythro-sphingosine kinase activity|NAD+ kinase activity|sphinganine kinase activity|cellular response to abscisic acid stimulus|response to abscisic acid|seed germination|sphingolipid metabolic process	ko00600	Sphingolipid metabolism
Lj1A1213T39	180.063	178.09	175.349	82.4352	81.0077	81.6734	T32N4.4	hypothetical protein VITISV_016566 [Vitis vinifera]	GO:0005743,GO:0005758,GO:0005739,GO:0005777,GO:0005509,GO:0016491,GO:0055114	mitochondrial inner membrane|mitochondrial intermembrane space|mitochondrion|peroxisome|calcium ion binding|oxidoreductase activity|oxidation-reduction process
Lj1A1213T40	1.49865	1.11235	0.79041	1.70546	0.860677	1.67299	F4F15.20	hypothetical protein F0562_009687 [Nyssa sinensis]	GO:0005634,GO:0003700,GO:0000978,GO:0043565,GO:0034605,GO:0061408,GO:0032268,GO:0009408,GO:0009644	nucleus|DNA-binding transcription factor activity|RNA polymerase II proximal promoter sequence-specific DNA binding|sequence-specific DNA binding|cellular response to heat|positive regulation of transcription from RNA polymerase II promoter in response to heat stress|regulation of cellular protein metabolic process|response to heat|response to high light intensity
Lj1A1214G68	0.185309	0.244522	0	0	0	0.0643588	F18E5.60	PREDICTED: protein ODORANT1-like [Nicotiana sylvestris]	GO:0005634,GO:0003700,GO:0043565,GO:0044212,GO:0030154,GO:0006952,GO:0006355,GO:0009737,GO:0006970,GO:0009651,GO:0009611	nucleus|DNA-binding transcription factor activity|sequence-specific DNA binding|transcription regulatory region DNA binding|cell differentiation|defense response|regulation of transcription, DNA-templated|response to abscisic acid|response to osmotic stress|response to salt stress|response to wounding
Lj1A1214T66	61.6879	60.8569	58.3169	25.6044	28.455	31.9744	STC	sugar carrier protein C-like [Olea europaea var. sylvestris]	GO:0016021,GO:0015293,GO:0008643	integral component of membrane|symporter activity|carbohydrate transport
Lj1A1214T67	0.963874	0.823822	0.819543	0.465346	0.660493	0.456488	C17L7.10	hypothetical protein F0562_019005 [Nyssa sinensis]	GO:0009507,GO:0005737,GO:0005739,GO:0008441,GO:0046872,GO:0016311,GO:0046854	chloroplast|cytoplasm|mitochondrion|3'(2'),5'-bisphosphate nucleotidase activity|metal ion binding|dephosphorylation|phosphatidylinositol phosphorylation	ko00920	Sulfur metabolism
Lj1A1214T71	10.1986	10.6218	9.22784	7.84051	6.68686	5.26244	C17L7.40	Equilibrative nucleotide transporter like [Actinidia chinensis var. chinensis]	GO:0016021,GO:0005886,GO:0005337,GO:0015858	integral component of membrane|plasma membrane|nucleoside transmembrane transporter activity|nucleoside transport
Lj1A1215T58	0.963027	1.53956	0.583453	0.786818	0.744517	1.38931	F4C21.20	putative cyclin-D6-1 [Camellia sinensis]	GO:0000307,GO:0005737,GO:0005634,GO:0016538,GO:0019901,GO:0051301,GO:0000278,GO:0045787,GO:0008284,GO:0006468,GO:0000079,GO:0007088	cyclin-dependent protein kinase holoenzyme complex|cytoplasm|nucleus|cyclin-dependent protein serine/threonine kinase regulator activity|protein kinase binding|cell division|mitotic cell cycle|positive regulation of cell cycle|positive regulation of cell proliferation|protein phosphorylation|regulation of cyclin-dependent protein serine/threonine kinase activity|regulation of mitotic nuclear divi…
Lj1A1215T59	1.49418	1.20711	1.38097	1.52224	1.85413	1.30263	F13C5.220	putative disease resistance protein At4g19050 [Camellia sinensis]
Lj1A1216T22	17.8607	18.0635	20.2062	5.32504	6.37717	6.69282	F9I5.19	uncharacterized protein LOC114271469 [Camellia sinensis]	GO:0016021,GO:0005886,GO:0006979	integral component of membrane|plasma membrane|response to oxidative stress
Lj1A1216T23	41.8629	42.9677	42.9836	37.1393	42.2687	40.1261	T25B24.3	E3 ubiquitin-protein ligase CSU1 [Cynara cardunculus var. scolymus]	GO:0016607,GO:0005634,GO:0046872,GO:0061630,GO:0009640,GO:0031648	nuclear speck|nucleus|metal ion binding|ubiquitin protein ligase activity|photomorphogenesis|protein destabilization
Lj1A1217G69	4.89596	5.25476	4.88802	5.23678	4.22755	4.8497	F18E5.10	putative G-type lectin S-receptor-like serine/threonine-protein kinase At1g61610 isoform X1 [Camellia sinensis]
Lj1A1218T61	11.341	11.3422	11.1261	0.933116	1.04349	1.08178	F1E22.15	hypothetical protein EUGRSUZ_E03623 [Eucalyptus grandis]
Lj1A1218T63	69.4402	74.1538	67.5927	8.97643	10.683	8.53321	At4g27270	PREDICTED: probable NAD(P)H dehydrogenase (quinone) FQR1-like 1 isoform X1 [Nelumbo nucifera]	GO:0005886,GO:0009506,GO:0010181,GO:0003955,GO:0055114	plasma membrane|plasmodesma|FMN binding|NAD(P)H dehydrogenase (quinone) activity|oxidation-reduction process	ko00130	Ubiquinone and other terpenoid-quinone biosynthesis
Lj1A121T44	1.21199	0.938701	0.830067	0.279847	0.211842	0.219616	SMH5	hypothetical protein F0562_002126 [Nyssa sinensis]	GO:0000785,GO:0000781,GO:0005730,GO:0000786,GO:0005634,GO:0003691,GO:0042803,GO:0043047,GO:0006334	chromatin|chromosome, telomeric region|nucleolus|nucleosome|nucleus|double-stranded telomeric DNA binding|protein homodimerization activity|single-stranded telomeric DNA binding|nucleosome assembly
Lj1A1220T16	23.2659	27.7697	25.6357	25.5103	25.2725	19.7357		(3S,6E)-nerolidol synthase 1, chloroplastic [Vitis vinifera]	GO:0005829,GO:0000287,GO:0010333,GO:0016114	cytosol|magnesium ion binding|terpene synthase activity|terpenoid biosynthetic process	ko00909	Sesquiterpenoid and triterpenoid biosynthesis
Lj1A1220T17	0.0407287	0.322458	0.360881	0.0432593	0.122801	0.0424358		hypothetical protein F0562_014153 [Nyssa sinensis]	GO:0009507,GO:0000287,GO:0010333,GO:0016114	chloroplast|magnesium ion binding|terpene synthase activity|terpenoid biosynthetic process	ko00909	Sesquiterpenoid and triterpenoid biosynthesis
Lj1A1221G57	24.7605	29.6372	29.3944	16.3829	16.6354	15.2722	F3F20.7	hypothetical protein F0562_000011 [Nyssa sinensis]	GO:0005829,GO:0047724,GO:0008477,GO:0035251,GO:0045437,GO:0006148,GO:0010150,GO:0006152	cytosol|inosine nucleosidase activity|purine nucleosidase activity|UDP-glucosyltransferase activity|uridine nucleosidase activity|inosine catabolic process|leaf senescence|purine nucleoside catabolic process
Lj1A1221T53	0.276295	0	0.136008	0	0	0	RCOM_0906600	hypothetical protein F0562_018943 [Nyssa sinensis]	GO:0000287,GO:0010334,GO:0051762	magnesium ion binding|sesquiterpene synthase activity|sesquiterpene biosynthetic process	ko00909	Sesquiterpenoid and triterpenoid biosynthesis
Lj1A1221T57	34.8006	33.8412	31.2808	42.6757	47.3622	39.154		hypothetical protein F0562_018946 [Nyssa sinensis]
Lj1A1221T59	0	0.15645	0	0	0	0.054904		hypothetical protein F0562_018942 [Nyssa sinensis]
Lj1A1222G63	6.30899	6.59058	8.05165	20.2271	17.848	20.5724		DUF1218 domain-containing protein [Cephalotus follicularis]
Lj1A1222G68	0.0937881	0	0.277006	0	0.56556	0.195438	F7O18.16	receptor-like protein kinase FERONIA isoform X1 [Helianthus annuus]
Lj1A1222T74	0.145006	0	0	0	0.145735	0	F21P8.20	hypothetical protein AMTR_s00106p00036370 [Amborella trichopoda]
Lj1A1222T75	0.226337	0.074665	0.148554	2.44407	1.66816	1.10051	F26O13.190	putative receptor-like protein kinase At5g39000 isoform X2 [Olea europaea var. sylvestris]
Lj1A1224G37	19.9113	24.1136	20.3484	19.6344	17.2358	26.8257	OsI_025378	Bifunctional kinase-pyrophosphorylase [Trema orientale]	GO:0009507,GO:0005524,GO:0016776,GO:0004674	chloroplast|ATP binding|phosphotransferase activity, phosphate group as acceptor|protein serine/threonine kinase activity
Lj1A1224T36	4.17616	2.7553	2.56967	2.40264	2.973	3.17275	C17L7.130	probable UDP-3-O-acylglucosamine N-acyltransferase 2, mitochondrial isoform X1 [Hevea brasiliensis]	GO:0005739,GO:0016410,GO:0043764,GO:0009245,GO:2001289	mitochondrion|N-acyltransferase activity|UDP-3-O-[3-hydroxymyristoyl] glucosamine N-acyltransferase activity|lipid A biosynthetic process|lipid X metabolic process
Lj1A1224T38	0	0	0	0	0.148903	0	F7J7.140	hypothetical protein TEA_016022 [Camellia sinensis var. sinensis]	GO:0052635,GO:0051213,GO:0046872,GO:0009686,GO:0009685,GO:0009735,GO:0009651	C-20 gibberellin 2-beta-dioxygenase activity|dioxygenase activity|metal ion binding|gibberellin biosynthetic process|gibberellin metabolic process|response to cytokinin|response to salt stress	ko00904	Diterpenoid biosynthesis
Lj1A1225G78	1.16247	0.744403	1.34643	11.2575	14.226	10.5445	T23J18.21	probable xyloglucan endotransglucosylase/hydrolase protein 8 [Populus trichocarpa]	GO:0048046,GO:0005618,GO:0004553,GO:0016762,GO:0042546,GO:0071555,GO:0010411	apoplast|cell wall|hydrolase activity, hydrolyzing O-glycosyl compounds|xyloglucan:xyloglucosyl transferase activity|cell wall biogenesis|cell wall organization|xyloglucan metabolic process
Lj1A1225T76	12.761	13.4662	12.2857	13.7785	11.4435	11.7165	F8M21.60	hypothetical protein F0562_014312 [Nyssa sinensis]	GO:0005634,GO:0017005,GO:0003690,GO:0004527,GO:0003697,GO:0006281,GO:0006302,GO:0000012	nucleus|3'-tyrosyl-DNA phosphodiesterase activity|double-stranded DNA binding|exonuclease activity|single-stranded DNA binding|DNA repair|double-strand break repair|single strand break repair
Lj1A1226T39	19.5164	19.372	21.7875	8.94558	13.1932	7.92802	VIT_10s0116g00530	thiamine thiazole synthase 2, chloroplastic [Coffea arabica]	GO:0009570,GO:0005829,GO:0046872,GO:0009228,GO:0052837	chloroplast stroma|cytosol|metal ion binding|thiamine biosynthetic process|thiazole biosynthetic process	ko00730	Thiamine metabolism
Lj1A1226T40	3.93346	4.19688	3.75152	2.807	2.96494	3.90622	T13M11.15	hypothetical protein F0562_014260 [Nyssa sinensis]	GO:0009507,GO:0005783,GO:0016021,GO:0008250,GO:0005886,GO:0010483,GO:0006487,GO:0018279	chloroplast|endoplasmic reticulum|integral component of membrane|oligosaccharyltransferase complex|plasma membrane|pollen tube reception|protein N-linked glycosylation|protein N-linked glycosylation via asparagine	ko00510,ko00513,ko04141	N-Glycan biosynthesis|Various types of N-glycan biosynthesis|Protein processing in endoplasmic reticulum
Lj1A1227G89	58.4524	59.6475	55.3859	68.0795	68.5796	79.8527	T30G6.16	hypothetical protein F0562_025629 [Nyssa sinensis]	GO:0005794,GO:0016021	Golgi apparatus|integral component of membrane
Lj1A1227T97	9.59272	8.48867	9.09946	1.41304	0.774093	1.24023	F8K4.2	hypothetical protein F0562_018905 [Nyssa sinensis]	GO:0008422,GO:0047782,GO:0102483,GO:0005975	beta-glucosidase activity|coniferin beta-glucosidase activity|scopolin beta-glucosidase activity|carbohydrate metabolic process	ko00460,ko00500,ko00940	Cyanoamino acid metabolism|Starch and sucrose metabolism|Phenylpropanoid biosynthesis
Lj1A1228G69	4.1639	4.30572	4.0994	8.41997	8.02095	6.92479	F8K4.6	hypothetical protein FH972_000250 [Carpinus fangiana]	GO:0009507,GO:0047372,GO:0004620,GO:0050832,GO:0009695,GO:0016042	chloroplast|acylglycerol lipase activity|phospholipase activity|defense response to fungus|jasmonic acid biosynthetic process|lipid catabolic process
Lj1A1228G74	9.25285	9.9448	7.88513	5.91779	4.84968	5.49414	RBP45	polyadenylate-binding protein RBP45-like isoform X1 [Cynara cardunculus var. scolymus]	GO:0005634,GO:0008143,GO:0006397	nucleus|poly(A) binding|mRNA processing
Lj1A1228T72	11.4435	12.3318	10.9659	15.99	18.7085	16.9574	F8K4.6	hypothetical protein F0562_018902 [Nyssa sinensis]	GO:0009507,GO:0047372,GO:0004620,GO:0050832,GO:0009695,GO:0016042	chloroplast|acylglycerol lipase activity|phospholipase activity|defense response to fungus|jasmonic acid biosynthetic process|lipid catabolic process
Lj1A1228T73	17.4185	14.5552	16.5481	19.5086	15.0539	19.0666	T4B21.19	cardiolipin synthase (CMP-forming), mitochondrial [Camellia sinensis]	GO:0016021,GO:0005743,GO:0005739,GO:0008808,GO:0030145,GO:0032049,GO:0046474	integral component of membrane|mitochondrial inner membrane|mitochondrion|cardiolipin synthase activity|manganese ion binding|cardiolipin biosynthetic process|glycerophospholipid biosynthetic process	ko00564	Glycerophospholipid metabolism
Lj1A1229G40	156.224	156.992	157.548	76.6265	58.9591	82.151	T4B21.16	hypothetical protein F0562_014270 [Nyssa sinensis]	GO:0009507,GO:0009570,GO:0042626,GO:0005215,GO:0006879,GO:0016226,GO:2000030	chloroplast|chloroplast stroma|ATPase activity, coupled to transmembrane movement of substances|transporter activity|cellular iron ion homeostasis|iron-sulfur cluster assembly|regulation of response to red or far red light
Lj1A1229G41	30.2956	27.7667	27.549	18.4667	21.2986	19.5923	T4B21.7	mediator of RNA polymerase II transcription subunit 21 [Rehmannia glutinosa]	GO:0016592,GO:0043078,GO:0050832,GO:0009817,GO:0006357,GO:0006355	mediator complex|polar nucleus|defense response to fungus|defense response to fungus, incompatible interaction|regulation of transcription by RNA polymerase II|regulation of transcription, DNA-templated
Lj1A1229T46	4.68225	5.95773	6.51946	1.31434	1.3109	0.557542	MIL23.25	hypothetical protein F0562_018892 [Nyssa sinensis]	GO:0016021,GO:0005774,GO:0005773,GO:0015297,GO:0015238,GO:0006855	integral component of membrane|vacuolar membrane|vacuole|antiporter activity|drug transmembrane transporter activity|drug transmembrane transport
Lj1A1229T47	1.05217	1.42694	1.18933	0.0413904	0.0391652	0.365422	MIL23.25	protein DETOXIFICATION 40-like [Olea europaea var. sylvestris]	GO:0016021,GO:0005774,GO:0005773,GO:0015297,GO:0015238,GO:0006855	integral component of membrane|vacuolar membrane|vacuole|antiporter activity|drug transmembrane transporter activity|drug transmembrane transport
Lj1A1229T48	74.574	76.3754	73.768	47.4492	65.0906	47.0385		PREDICTED: uncharacterized protein LOC109242030 [Nicotiana attenuata]
Lj1A122G62	3.39827	2.94619	3.51154	1.43183	1.46776	0.819337	T20K9.8	putative GTP-binding protein EngB [Vitis vinifera]	GO:0005525,GO:0046872	GTP binding|metal ion binding
Lj1A1230T59	37.7145	36.5104	43.3126	42.1222	40.9471	44.397		hypothetical protein E3N88_05226 [Mikania micrantha]	GO:0016020,GO:0005524,GO:0005509,GO:0004674	membrane|ATP binding|calcium ion binding|protein serine/threonine kinase activity	ko04626	Plant-pathogen interaction
Lj1A1230T61	3.62474	5.04454	5.01834	5.9554	7.45672	7.96641	F1N20.3	peroxidase 42-like [Hevea brasiliensis]	GO:0005576,GO:0009505,GO:0009506,GO:0020037,GO:0046872,GO:0004601,GO:0042744,GO:0006979,GO:0048511	extracellular region|plant-type cell wall|plasmodesma|heme binding|metal ion binding|peroxidase activity|hydrogen peroxide catabolic process|response to oxidative stress|rhythmic process	ko00940	Phenylpropanoid biosynthesis
Lj1A1230T62	8.84639	9.00914	9.37793	5.24385	5.62598	4.68508	T19J18.2	TRNA wybutosine-synthesizing protein [Actinidia chinensis var. chinensis]	GO:0005737,GO:0102522,GO:0008175,GO:0030488,GO:0031591	cytoplasm|tRNA 4-demethylwyosine alpha-amino-alpha-carboxypropyltransferase activity|tRNA methyltransferase activity|tRNA methylation|wybutosine biosynthetic process
Lj1A1231T39	0	0.0972799	0	0	0.0987916	0	F9L11.10	Beta-1,3-galactosyltransferase [Actinidia chinensis var. chinensis]	GO:0005783,GO:0005794,GO:0000139,GO:0016021,GO:0008378,GO:0009793,GO:0006486	endoplasmic reticulum|Golgi apparatus|Golgi membrane|integral component of membrane|galactosyltransferase activity|embryo development ending in seed dormancy|protein glycosylation
Lj1A1231T40	7.94241	7.1598	6.58067	3.34095	4.0307	2.62188	F25C20.4	hypothetical protein F0562_014335 [Nyssa sinensis]	GO:0009507,GO:0009570,GO:0047769,GO:0004664,GO:0009094	chloroplast|chloroplast stroma|arogenate dehydratase activity|prephenate dehydratase activity|L-phenylalanine biosynthetic process	ko00400	Phenylalanine, tyrosine and tryptophan biosynthesis
Lj1A1232G87	118.516	117.091	118.801	84.363	92.5697	85.942	GDCST	Aminomethyltransferaseprecursor [Actinidia chinensis var. chinensis]	GO:0005739,GO:0004047,GO:0008483,GO:0006546	mitochondrion|aminomethyltransferase activity|transaminase activity|glycine catabolic process	ko00260,ko00630,ko00670	Glycine, serine and threonine metabolism|Glyoxylate and dicarboxylate metabolism|One carbon pool by folate
Lj1A1232G88	0.0899376	0	0.177089	0.286577	0.09039	0.0937072	T26N6.9	hypothetical protein TEA_020965 [Camellia sinensis var. sinensis]	GO:0005737,GO:0016021,GO:0005778	cytoplasm|integral component of membrane|peroxisomal membrane	ko04146	Peroxisome
Lj1A1232T100	39.1705	38.677	37.6873	8.88818	9.75241	11.0842		hypothetical protein TEA_023259 [Camellia sinensis var. sinensis]
Lj1A1232T101	141.36	144.205	137.87	67.85	69.5607	80.6753	F10M23.250	Dihydrolipoyllysine-residue succinyltransferase component of 2-oxoglutarate dehydrogenase [Actinidia chinensis var. chinensis]	GO:0016020,GO:0005739,GO:0045252,GO:0004149,GO:0008270,GO:0033512,GO:0006099	membrane|mitochondrion|oxoglutarate dehydrogenase complex|dihydrolipoyllysine-residue succinyltransferase activity|zinc ion binding|L-lysine catabolic process to acetyl-CoA via saccharopine|tricarboxylic acid cycle	ko00020,ko00310,ko00380	Citrate cycle (TCA cycle)|Lysine degradation|Tryptophan metabolism
Lj1A1232T92	200.824	187.177	184.352	58.8243	61.25	57.3852	F1N20.90	PREDICTED: 5'-adenylylsulfate reductase 3, chloroplastic-like [Nicotiana sylvestris]	GO:0009507,GO:0051539,GO:0033741,GO:0009973,GO:0046872,GO:0045454,GO:0019344,GO:0000103,GO:0019419	chloroplast|4 iron, 4 sulfur cluster binding|adenylyl-sulfate reductase (glutathione) activity|adenylyl-sulfate reductase activity|metal ion binding|cell redox homeostasis|cysteine biosynthetic process|sulfate assimilation|sulfate reduction	ko00920	Sulfur metabolism
Lj1A1232T93	1.9143	1.34193	2.08097	0.593029	1.08221	0.706399	F12F1.33	PREDICTED: glucan endo-1,3-beta-glucosidase 1 isoform X2 [Nicotiana tomentosiformis]	GO:0046658,GO:0042973,GO:0005975,GO:0006952	anchored component of plasma membrane|glucan endo-1,3-beta-D-glucosidase activity|carbohydrate metabolic process|defense response	ko00500	Starch and sucrose metabolism
Lj1A1232T94	8.27568	8.62802	7.62467	5.87559	5.87105	8.20756		hypothetical protein F0562_014347 [Nyssa sinensis]
Lj1A1232T98	0.0604905	0	0.119107	0	0	0	ATEG_10327	hypothetical protein CRG98_022251 [Punica granatum]	GO:0005576,GO:0030246,GO:0102210,GO:0071555,GO:0000272	extracellular region|carbohydrate binding|rhamnogalacturonan endolyase activity|cell wall organization|polysaccharide catabolic process
Lj1A1233G61	0.778888	1.15624	0.862676	1.13751	2.54412	1.92739		Urease accessory protein like [Actinidia chinensis var. chinensis]			ko04141	Protein processing in endoplasmic reticulum
Lj1A1233G65	0.414722	0.779818	0.489958	0.044049	0.0833617	0	F19K23.22	PREDICTED: WRKY transcription factor 6-like isoform X3 [Nicotiana tabacum]	GO:0005634,GO:0003700,GO:0043565,GO:0044212,GO:0080169,GO:0016036,GO:0009873,GO:0045892,GO:0010200	nucleus|DNA-binding transcription factor activity|sequence-specific DNA binding|transcription regulatory region DNA binding|cellular response to boron-containing substance deprivation|cellular response to phosphate starvation|ethylene-activated signaling pathway|negative regulation of transcription, DNA-templated|response to chitin
Lj1A1233G67	0.369502	0.182839	0.0909448	0.294346	0.835563	0.0962474		Argininosuccinate lyase [Actinidia chinensis var. chinensis]
Lj1A1233T64	0.451749	0.248374	0.395335	1.43945	1.41251	1.67354	F16F4.8	hypothetical protein F0562_018859 [Nyssa sinensis]
Lj1A1233T65	0.208631	0.0516179	0.0513498	0.443187	0.2621	0.543438	F19K23.20	S-type anion channel SLAH1-like [Camellia sinensis]	GO:0016021,GO:0005886,GO:0008308,GO:0006873,GO:0006821,GO:1901529,GO:0009651,GO:0009414	integral component of membrane|plasma membrane|voltage-gated anion channel activity|cellular ion homeostasis|chloride transport|positive regulation of anion channel activity|response to salt stress|response to water deprivation
Lj1A1233T68	14.4912	16.323	15.7194	59.9993	60.4809	49.5783	F12F1.22	putative pectate lyase 2 [Coffea arabica]	GO:0046872,GO:0030570,GO:0045490	metal ion binding|pectate lyase activity|pectin catabolic process	ko00040	Pentose and glucuronate interconversions
Lj1A1234T48	50.269	55.3018	55.9983	44.2487	41.3291	48.612	SPAC644.09	hypothetical protein F0562_018855 [Nyssa sinensis]	GO:0005829,GO:0005622,GO:0005634,GO:0030170,GO:0006522,GO:0051604	cytosol|intracellular|nucleus|pyridoxal phosphate binding|alanine metabolic process|protein maturation
Lj1A1234T51	9.7037	6.94555	7.75553	7.68243	4.13852	6.49156	T19B17.7	hypothetical protein F0562_018851 [Nyssa sinensis]	GO:0009507,GO:0009570,GO:0005739,GO:0002161,GO:0005524,GO:0004823,GO:0009793,GO:0006429,GO:0032543	chloroplast|chloroplast stroma|mitochondrion|aminoacyl-tRNA editing activity|ATP binding|leucine-tRNA ligase activity|embryo development ending in seed dormancy|leucyl-tRNA aminoacylation|mitochondrial translation	ko00970	Aminoacyl-tRNA biosynthesis
Lj1A1235G87	1.91605	2.13325	2.28722	5.03686	5.8252	3.84298	F1N20.230	hypothetical protein F0562_018840 [Nyssa sinensis]
Lj1A1235T90	16.3094	19.6494	19.8964	160.047	140.634	194.065	T19B17.5	Chaperonin-like RBCX protein [Actinidia chinensis var. chinensis]	GO:0009534,GO:0044183,GO:0061077,GO:0009409,GO:0009651,GO:0009414	chloroplast thylakoid|protein binding involved in protein folding|chaperone-mediated protein folding|response to cold|response to salt stress|response to water deprivation
Lj1A1235T93	13.579	12.8099	13.3349	25.1441	18.2367	20.1044	MLP3.6	hypothetical protein F0562_018850 [Nyssa sinensis]	GO:0000785,GO:0005634,GO:0031490,GO:0051213,GO:0032454,GO:0046872,GO:0000976,GO:0033169,GO:0060969	chromatin|nucleus|chromatin DNA binding|dioxygenase activity|histone demethylase activity (H3-K9 specific)|metal ion binding|transcription regulatory region sequence-specific DNA binding|histone H3-K9 demethylation|negative regulation of gene silencing
Lj1A1236G69	0	0.0239458	0.262036	0.462593	0.486359	0.277314	F2401.7	hypothetical protein F0562_014394 [Nyssa sinensis]	GO:0005576,GO:0004252,GO:0042335	extracellular region|serine-type endopeptidase activity|cuticle development
Lj1A1237T44	82.6206	97.0276	87.1117	99.3904	117.892	111.603	ACO	ACC oxidase 6 [Actinidia chinensis]	GO:0009815,GO:0031418,GO:0046872,GO:0009693,GO:0009835	1-aminocyclopropane-1-carboxylate oxidase activity|L-ascorbic acid binding|metal ion binding|ethylene biosynthetic process|fruit ripening	ko00270	Cysteine and methionine metabolism
Lj1A1237T45	12.635	12.2012	12.2132	29.9309	30.7845	25.5314	PAP	Plastid-lipid-associated protein, chloroplastic [Vitis vinifera]	GO:0009507	chloroplast
Lj1A1237T46	35.162	31.366	32.7766	13.0361	13.0626	14.7674	T21L14.11	E3 ubiquitin-protein ligase COP1-like isoform X1 [Camellia sinensis]	GO:0080008,GO:0005737,GO:0016604,GO:0000152,GO:0005634,GO:0042802,GO:0046872,GO:0061630,GO:0004842,GO:0046283,GO:0006281,GO:0009649,GO:0009640,GO:0048573,GO:0009585,GO:0010119,GO:0009641,GO:0009647	Cul4-RING E3 ubiquitin ligase complex|cytoplasm|nuclear body|nuclear ubiquitin ligase complex|nucleus|identical protein binding|metal ion binding|ubiquitin protein ligase activity|ubiquitin-protein transferase activity|anthocyanin-containing compound metabolic process|DNA repair|entrainment of circadian clock|photomorphogenesis|photoperiodism, flowering|red, far-red light phototransduction|regula…	ko04120,ko04712	Ubiquitin mediated proteolysis|Circadian rhythm - plant
Lj1A1237T47	221.228	224.969	208.282	680.101	655.229	767.582	T10I14_90	ubiquinol oxidase 4, chloroplastic/chromoplastic isoform X1 [Olea europaea var. sylvestris]	GO:0009535,GO:0046862,GO:0016021,GO:0070469,GO:0009579,GO:0009916,GO:0046872,GO:0102721,GO:0016117,GO:0009657	chloroplast thylakoid membrane|chromoplast membrane|integral component of membrane|respiratory chain|thylakoid|alternative oxidase activity|metal ion binding|ubiquinol:oxygen oxidoreductase activity|carotenoid biosynthetic process|plastid organization
Lj1A1238G56	28.928	30.6795	32.0706	14.5264	16.3279	18.827	T10I14_140	hypothetical protein F0562_014426 [Nyssa sinensis]	GO:0031305,GO:0005739,GO:0050833,GO:0006850	integral component of mitochondrial inner membrane|mitochondrion|pyruvate transmembrane transporter activity|mitochondrial pyruvate transmembrane transport
Lj1A1238T58	146.26	146.419	148.749	120.892	127.499	133.52		hypothetical protein F0562_018818 [Nyssa sinensis]	GO:0016491	oxidoreductase activity	ko04146	Peroxisome
Lj1A1238T59	16.6974	13.2085	13.0839	14.2362	11.8726	15.2078	F24O1.13	hypothetical protein EZV62_004622 [Acer yangbiense]	GO:0005524,GO:0004674	ATP binding|protein serine/threonine kinase activity
Lj1A1238T62	48.3052	50.8173	49.7082	46.6649	45.1757	45.2074	T10I14_130	unnamed protein product, partial [Vitis vinifera]	GO:0005737,GO:0005886,GO:0052689,GO:0008474,GO:0006631,GO:0002084	cytoplasm|plasma membrane|carboxylic ester hydrolase activity|palmitoyl-(protein) hydrolase activity|fatty acid metabolic process|protein depalmitoylation
Lj1A1239T36	0.168974	0.278708	0.166356	0.299121	0.169824	0.176056		hypothetical protein F0562_018808 [Nyssa sinensis]
Lj1A123G47	44.6779	45.4146	40.8547	44.2366	37.5964	54.4404	T09D09.14	hypothetical protein F0562_021576 [Nyssa sinensis]	GO:0031083,GO:0005768,GO:0016197,GO:0045324,GO:0048364	BLOC-1 complex|endosome|endosomal transport|late endosome to vacuole transport|root development
Lj1A123G48	12.5096	8.85247	13.0442	3.286	2.16302	3.0833	GSVIVT00023967001	Peroxidase [Actinidia chinensis var. chinensis]	GO:0005576,GO:0020037,GO:0046872,GO:0004601,GO:0042744,GO:0006979	extracellular region|heme binding|metal ion binding|peroxidase activity|hydrogen peroxide catabolic process|response to oxidative stress	ko00940	Phenylpropanoid biosynthesis
Lj1A123G49	31.8929	29.0776	31.2959	18.6043	18.845	16.0697	IEP110	PREDICTED: protein TIC110, chloroplastic isoform X1 [Vitis vinifera]	GO:0009706,GO:0016021,GO:0015031	chloroplast inner membrane|integral component of membrane|protein transport
Lj1A1240G33	15.9849	16.6932	16.8124	21.272	22.4167	17.7442	T1P17.160	hypothetical protein F0562_014443 [Nyssa sinensis]	GO:0005737,GO:0030246,GO:0061630,GO:0004842,GO:0010150,GO:0016567,GO:0042542,GO:0009753	cytoplasm|carbohydrate binding|ubiquitin protein ligase activity|ubiquitin-protein transferase activity|leaf senescence|protein ubiquitination|response to hydrogen peroxide|response to jasmonic acid
Lj1A1240T34	4.76491	6.08742	4.60582	7.72948	9.14241	7.67261	F17A17.22	PREDICTED: rho GDP-dissociation inhibitor 1-like [Daucus carota subsp. sativus]	GO:0005737,GO:0005096,GO:0005094,GO:0009932,GO:0010053	cytoplasm|GTPase activator activity|Rho GDP-dissociation inhibitor activity|cell tip growth|root epidermal cell differentiation
Lj1A1241G68	85.7619	86.4056	85.5215	41.6716	46.0956	51.0115	IMP3	inositol monophosphatase 3 isoform X1 [Ipomoea triloba]	GO:0008934,GO:0052832,GO:0052833,GO:0052834,GO:0000287,GO:0006021,GO:0046855,GO:0046854,GO:0007165	inositol monophosphate 1-phosphatase activity|inositol monophosphate 3-phosphatase activity|inositol monophosphate 4-phosphatase activity|inositol monophosphate phosphatase activity|magnesium ion binding|inositol biosynthetic process|inositol phosphate dephosphorylation|phosphatidylinositol phosphorylation|signal transduction	ko00053,ko00562,ko04070	Ascorbate and aldarate metabolism|Inositol phosphate metabolism|Phosphatidylinositol signaling system
Lj1A1241T64	256.022	243.701	244.975	17.1487	16.2661	18.4515	MNJ7.15	hypothetical protein C1H46_044463 [Malus baccata]	GO:0016021,GO:0005774,GO:0005773,GO:0015140,GO:0015743,GO:0051453,GO:0006814	integral component of membrane|vacuolar membrane|vacuole|malate transmembrane transporter activity|malate transport|regulation of intracellular pH|sodium ion transport
Lj1A1241T69	0.440371	0.871628	0.681293	0.066819	0.18968	0.131094	dl4675c	cytochrome b561 and DOMON domain-containing protein At4g17280-like isoform X1 [Olea europaea var. sylvestris]	GO:0016021,GO:0046872,GO:0055114	integral component of membrane|metal ion binding|oxidation-reduction process
Lj1A1241T70	88.2025	90.1723	92.3016	57.469	59.0631	52.162	T20D16.23	U-box domain-containing protein 4 [Cannabis sativa]	GO:0005737,GO:0005634,GO:0004842	cytoplasm|nucleus|ubiquitin-protein transferase activity
Lj1A1243G52	10.5607	8.65673	8.54175	0	0	0	PVIP	hypothetical protein C3L33_06493, partial [Rhododendron williamsianum]	GO:0005634,GO:0046872,GO:0007275,GO:0046740	nucleus|metal ion binding|multicellular organism development|transport of virus in host, cell to cell
Lj1A1244T16	32.78	33.2105	36.6481	27.3812	31.158	28.1335		unnamed protein product, partial [Vitis vinifera]
Lj1A1245T28	0.288783	0.228635	0.113724	0.12269	0.348282	0	MDF20.7	hypothetical protein TEA_018865 [Camellia sinensis var. sinensis]	GO:0005887,GO:0009705,GO:0005774,GO:0005216,GO:0046872,GO:0022841,GO:0030007,GO:0071805,GO:0051260,GO:0010029,GO:0010119	integral component of plasma membrane|plant-type vacuole membrane|vacuolar membrane|ion channel activity|metal ion binding|potassium ion leak channel activity|cellular potassium ion homeostasis|potassium ion transmembrane transport|protein homooligomerization|regulation of seed germination|regulation of stomatal movement
Lj1A1246T23	27.3596	27.2519	26.0631	12.1134	11.1058	12.2522	SPAC6B12.09	hypothetical protein DCAR_006316 [Daucus carota subsp. sativus]	GO:0005737,GO:0005730,GO:0005634,GO:0052905,GO:0009019,GO:0000049,GO:0002939	cytoplasm|nucleolus|nucleus|tRNA (guanine(9)-N(1))-methyltransferase activity|tRNA (guanine-N1-)-methyltransferase activity|tRNA binding|tRNA N1-guanine methylation
Lj1A1247T38	0	0	0.0621269	0.0335126	0.126844	0	T15N24.40	PREDICTED: oligopeptide transporter 1-like [Daucus carota subsp. sativus]	GO:0005887,GO:0016020,GO:0035673,GO:0015031	integral component of plasma membrane|membrane|oligopeptide transmembrane transporter activity|protein transport
Lj1A1248G38	41.4675	39.1385	39.2187	40.6796	45.5351	35.5046	MCA23.8	phosphoglycolate phosphatase 2 [Quercus suber]	GO:0009507,GO:0005829,GO:0016791,GO:0008967,GO:0004674,GO:0016311	chloroplast|cytosol|phosphatase activity|phosphoglycolate phosphatase activity|protein serine/threonine kinase activity|dephosphorylation	ko00630	Glyoxylate and dicarboxylate metabolism
Lj1A1248G41	2.28396	2.17339	1.98913	5.59815	5.14268	6.75007	F15K9.2	PREDICTED: C2 and GRAM domain-containing protein At1g03370 [Nicotiana tomentosiformis]	GO:0016021	integral component of membrane
Lj1A1248T42	81.7832	87.9411	81.2907	76.4242	47.0248	87.6691					ko00630	Glyoxylate and dicarboxylate metabolism
Lj1A1248T45	0.610802	0.604482	0.791239	1.12678	1.32468	0.468929	MCA23.12	hypothetical protein F0562_027054 [Nyssa sinensis]	GO:0016567	protein ubiquitination
Lj1A1248T46	3.6729	2.90791	3.49548	5.46155	8.49017	10.9703	F15K9.2	hypothetical protein F0562_013496 [Nyssa sinensis]	GO:0016021	integral component of membrane
Lj1A1249T62	5.45781	5.31824	5.16661	5.97529	6.66671	6.34271	F6E21.60	glucan endo-1,3-beta-glucosidase 5 [Populus trichocarpa]	GO:0031225,GO:0046658,GO:0009505,GO:0005886,GO:0009506,GO:0005773,GO:0042973,GO:0005975,GO:0006952	anchored component of membrane|anchored component of plasma membrane|plant-type cell wall|plasma membrane|plasmodesma|vacuole|glucan endo-1,3-beta-D-glucosidase activity|carbohydrate metabolic process|defense response
Lj1A124G29	9.73398	7.82977	11.8587	26.5787	39.3998	35.2885	T16O11.21	Alanine-glyoxylate aminotransferase AGT2 [Handroanthus impetiginosus]	GO:0005739,GO:0008453,GO:0030170,GO:0043562,GO:0009853	mitochondrion|alanine-glyoxylate transaminase activity|pyridoxal phosphate binding|cellular response to nitrogen levels|photorespiration	ko00250,ko00260,ko00270,ko00280	Alanine, aspartate and glutamate metabolism|Glycine, serine and threonine metabolism|Cysteine and methionine metabolism|Valine, leucine and isoleucine degradation
Lj1A124T30	0.0986529	0.024408	0	0.130978	0.0495746	0.0256969	IEP110	PREDICTED: protein TIC110, chloroplastic isoform X1 [Vitis vinifera]	GO:0009706,GO:0016021,GO:0015031	chloroplast inner membrane|integral component of membrane|protein transport
Lj1A1250G59	6.81527	6.74474	5.36776	4.34323	3.6531	0	F4F15.260	probable serine/threonine-protein kinase WNK3 isoform X3 [Camellia sinensis]	GO:0009507,GO:0016787	chloroplast|hydrolase activity
Lj1A1250G60	6.1957	8.8908	10.9795	5.42904	3.42478	2.25938	F4F15.260	Uncharacterized protein, chloroplastic [Vitis vinifera]	GO:0009507,GO:0016787	chloroplast|hydrolase activity
Lj1A1250G64	0.391451	0.745001	0.62255	0.0959477	0.0907894	0.0941212	M4I22.100	hypothetical protein F0562_018967 [Nyssa sinensis]
Lj1A1250T64	6.0822	5.40713	5.07457	1.86139	1.93399	1.79015	M4I22.100	G-type lectin S-receptor-like serine/threonine-protein kinase At4g27290 isoform X2 [Coffea arabica]
Lj1A125T41	353.248	323.196	335.379	102.411	90.3207	85.6952	OsJ_03928	hypothetical protein TEA_002238 [Camellia sinensis var. sinensis]	GO:0005634,GO:0003700,GO:0043565,GO:0009738,GO:0009740,GO:0009788,GO:0009938,GO:0045893,GO:0009737,GO:0009739	nucleus|DNA-binding transcription factor activity|sequence-specific DNA binding|abscisic acid-activated signaling pathway|gibberellic acid mediated signaling pathway|negative regulation of abscisic acid-activated signaling pathway|negative regulation of gibberellic acid mediated signaling pathway|positive regulation of transcription, DNA-templated|response to abscisic acid|response to gibberellin	ko04016,ko04626	MAPK signaling pathway - plant|Plant-pathogen interaction
Lj1A126G22	25.1449	25.9244	26.09	27.7871	26.5997	24.2569	T28J14_60	sorting nexin 2A-like isoform X1 [Camellia sinensis]	GO:0005829,GO:0005794,GO:0016020,GO:0032585,GO:0030904,GO:0035091,GO:0005543,GO:0046982,GO:0032502,GO:0045324,GO:0051604,GO:0015031,GO:0090351,GO:0016192	cytosol|Golgi apparatus|membrane|multivesicular body membrane|retromer complex|phosphatidylinositol binding|phospholipid binding|protein heterodimerization activity|developmental process|late endosome to vacuole transport|protein maturation|protein transport|seedling development|vesicle-mediated transport
Lj1A127G60	37.8286	37.5887	36.338	59.1298	59.645	64.9455	E13.14	Protein FLX-like [Actinidia chinensis var. chinensis]	GO:0005737,GO:0005634,GO:0030154,GO:0009908	cytoplasm|nucleus|cell differentiation|flower development
Lj1A127T63	1.43695	1.38145	0.687139	0.0436068	0.495148	0.727203	T9D9.2	hypothetical protein F0562_001148 [Nyssa sinensis]	GO:0048046,GO:0005507,GO:0052716,GO:0016722,GO:0046274	apoplast|copper ion binding|hydroquinone:oxygen oxidoreductase activity|oxidoreductase activity, oxidizing metal ions|lignin catabolic process
Lj1A128T43	2.11938	3.70138	2.57751	0.132416	0.125297	1.03916	T22K18.6	hypothetical protein F0562_001137 [Nyssa sinensis]	GO:0016021,GO:0042721,GO:0030943,GO:0008320,GO:0009793,GO:0045039	integral component of membrane|TIM22 mitochondrial import inner membrane insertion complex|mitochondrion targeting sequence binding|protein transmembrane transporter activity|embryo development ending in seed dormancy|protein import into mitochondrial inner membrane
Lj1A128T44	0.276295	0.375974	0.340019	0.770337	0.451238	0.539766	At2g17700	hypothetical protein F0562_021539 [Nyssa sinensis]	GO:0005829,GO:0005524,GO:0004674,GO:0004712,GO:0009658	cytosol|ATP binding|protein serine/threonine kinase activity|protein serine/threonine/tyrosine kinase activity|chloroplast organization
Lj1A129G71	1.23746	1.42572	1.00009	1.07894	1.35506	1.0584	T27E13.15	ubiquitin-activating enzyme E1 1-like [Camellia sinensis]	GO:0005737,GO:0005829,GO:0005886,GO:0009506,GO:0005524,GO:0004839,GO:0004842,GO:0006974,GO:0016567,GO:0046686,GO:0051707	cytoplasm|cytosol|plasma membrane|plasmodesma|ATP binding|ubiquitin activating enzyme activity|ubiquitin-protein transferase activity|cellular response to DNA damage stimulus|protein ubiquitination|response to cadmium ion|response to other organism	ko04120	Ubiquitin mediated proteolysis
Lj1A129G72	5.4048	4.2228	5.11105	1.43516	1.42947	1.55603	F18O21.10	PREDICTED: inactive receptor-like serine/threonine-protein kinase At2g40270 [Vitis vinifera]
Lj1A129T63	8.29653	7.45244	8.42664	10.3931	8.31627	9.67064	ATEM1.2	hypothetical protein F0562_001085 [Nyssa sinensis]	GO:0005622,GO:0009873,GO:0016567	intracellular|ethylene-activated signaling pathway|protein ubiquitination
Lj1A130T36	1.14412	1.57261	0.938664	0.405068	0.574937	0.52981	P0446G04.41	probable phytol kinase 2, chloroplastic [Camellia sinensis]	GO:0031969,GO:0016021,GO:0016301,GO:0010189	chloroplast membrane|integral component of membrane|kinase activity|vitamin E biosynthetic process	ko00900	Terpenoid backbone biosynthesis
Lj1A130T37	0.949269	2.31248	1.50968	2.63696	2.42181	2.4346	ATEM1.3	BAG family molecular chaperone regulator 4-like isoform X1 [Quercus suber]	GO:0005829,GO:0051087,GO:0009409,GO:0009651,GO:0010228	cytosol|chaperone binding|response to cold|response to salt stress|vegetative to reproductive phase transition of meristem
Lj1A130T38	3.7851	3.65286	4.49028	0.37456	0.779731	0.171467	F10K1.19	hypothetical protein F0562_001094 [Nyssa sinensis]	GO:0005829,GO:0005886,GO:0003873,GO:0005524,GO:0004331,GO:2001070,GO:0006003,GO:0006002,GO:0006000,GO:0043609	cytosol|plasma membrane|6-phosphofructo-2-kinase activity|ATP binding|fructose-2,6-bisphosphate 2-phosphatase activity|starch binding|fructose 2,6-bisphosphate metabolic process|fructose 6-phosphate metabolic process|fructose metabolic process|regulation of carbon utilization	ko00051	Fructose and mannose metabolism
Lj1A131T59	15.6833	16.4149	17.8656	22.1522	19.3108	18.9928	MZN1.4	Ran-binding protein 1 a like [Actinidia chinensis var. chinensis]	GO:0005813,GO:0005737,GO:0005643,GO:0005634,GO:0008536,GO:0051028,GO:0043547,GO:0000060	centrosome|cytoplasm|nuclear pore|nucleus|Ran GTPase binding|mRNA transport|positive regulation of GTPase activity|protein import into nucleus, translocation
Lj1A131T60	201.127	196.886	202.422	184.343	201.792	185.561	F23F1.6	hypothetical protein F0562_001100 [Nyssa sinensis]	GO:0005634,GO:0009536,GO:0046872,GO:0004722,GO:0009738,GO:0050832,GO:0009620,GO:0009611	nucleus|plastid|metal ion binding|protein serine/threonine phosphatase activity|abscisic acid-activated signaling pathway|defense response to fungus|response to fungus|response to wounding
Lj1A131T61	0.0466799	0.0923937	0.0459569	0	0.0938295	0.0972729	MZN1.6	PREDICTED: protein PMR5-like [Nicotiana tomentosiformis]	GO:0005783,GO:0005794,GO:0016021,GO:0016413,GO:0006952,GO:0009620	endoplasmic reticulum|Golgi apparatus|integral component of membrane|O-acetyltransferase activity|defense response|response to fungus
Lj1A133T34	176.603	165.909	174.716	105.653	111.921	100.889	F23F1.6	hypothetical protein F0562_001100 [Nyssa sinensis]	GO:0005634,GO:0009536,GO:0046872,GO:0004722,GO:0009738,GO:0050832,GO:0009620,GO:0009611	nucleus|plastid|metal ion binding|protein serine/threonine phosphatase activity|abscisic acid-activated signaling pathway|defense response to fungus|response to fungus|response to wounding
Lj1A134G35	0.201602	0.0997579	0.248099	0.053532	0.101308	0	K15M2.12	hypothetical protein F0562_022104 [Nyssa sinensis]	GO:0005634,GO:0009506,GO:0010385,GO:0004402,GO:0042393,GO:0046872,GO:0044154,GO:0043971,GO:0043972,GO:0044030,GO:0080188	nucleus|plasmodesma|double-stranded methylated DNA binding|histone acetyltransferase activity|histone binding|metal ion binding|histone H3-K14 acetylation|histone H3-K18 acetylation|histone H3-K23 acetylation|regulation of DNA methylation|RNA-directed DNA methylation
Lj1A134T42	0	0	0.189302	0.102114	0	0.20034	MZN1.6	PREDICTED: protein PMR5-like [Nicotiana tabacum]	GO:0005783,GO:0005794,GO:0016021,GO:0016413,GO:0006952,GO:0009620	endoplasmic reticulum|Golgi apparatus|integral component of membrane|O-acetyltransferase activity|defense response|response to fungus
Lj1A135T18	7.25214	7.26357	6.40863	5.52184	3.60041	4.46084	PGSC0003DMG400004168	hypothetical protein F0562_001105 [Nyssa sinensis]	GO:0005743,GO:0005759,GO:0005777,GO:0003959,GO:0055114	mitochondrial inner membrane|mitochondrial matrix|peroxisome|NADPH dehydrogenase activity|oxidation-reduction process
Lj1A135T19	6.92736	6.3232	4.89985	3.14313	3.44731	2.45262	F15M4.11	hypothetical protein F0562_022100 [Nyssa sinensis]	GO:0005886,GO:0004842	plasma membrane|ubiquitin-protein transferase activity
Lj1A136T32	257.363	243.277	173.231	537.65	253.686	328.622	FAD7	hypothetical protein F0562_022099 [Nyssa sinensis]	GO:0031969,GO:0016717,GO:0006636	chloroplast membrane|oxidoreductase activity, acting on paired donors, with oxidation of a pair of donors resulting in the reduction of molecular oxygen to two molecules of water|unsaturated fatty acid biosynthetic process
Lj1A136T33	9.01374	9.7512	10.4483	6.11364	4.86097	4.39383	F23F1.11	protein SMAX1-LIKE 6 [Camellia sinensis]	GO:0005634,GO:0019538	nucleus|protein metabolic process
Lj1A137G45	14.7323	16.7295	15.062	10.6324	12.8607	10.8728	MZN1.17	inositol 3-kinase isoform X1 [Camellia sinensis]	GO:0005524,GO:0019200,GO:0008865,GO:0019140,GO:0010264	ATP binding|carbohydrate kinase activity|fructokinase activity|inositol 3-kinase activity|myo-inositol hexakisphosphate biosynthetic process	ko00562	Inositol phosphate metabolism
Lj1A137T47	345.009	345.088	367.164	265.815	287.232	292.535	MZN1.15	Peptidyl-prolyl cis-trans isomerase [Actinidia chinensis var. chinensis]	GO:0009507,GO:0005829,GO:0005783,GO:0005768,GO:0005576,GO:0005795,GO:0016020,GO:0005771,GO:0005886,GO:0009506,GO:0005802,GO:0003755,GO:0051082,GO:0006457,GO:0048364	chloroplast|cytosol|endoplasmic reticulum|endosome|extracellular region|Golgi stack|membrane|multivesicular body|plasma membrane|plasmodesma|trans-Golgi network|peptidyl-prolyl cis-trans isomerase activity|unfolded protein binding|protein folding|root development
Lj1A137T51	28.9649	23.5417	26.5808	48.5134	53.6109	45.8146	ER1	Pyridoxal 5'-phosphate synthase subunit PDX1.3 like [Actinidia chinensis var. chinensis]	GO:0036381,GO:0042823	pyridoxal 5'-phosphate synthase (glutamine hydrolysing) activity|pyridoxal phosphate biosynthetic process	ko00750	Vitamin B6 metabolism
Lj1A138G69	4.73763	4.20573	5.03615	8.69315	7.41903	7.7897	F23F1.14	ABC transporter G family member 31 isoform X1 [Camellia sinensis]	GO:0016021,GO:0005886,GO:0009506,GO:0005524,GO:0042626,GO:0006855,GO:0055085	integral component of membrane|plasma membrane|plasmodesma|ATP binding|ATPase activity, coupled to transmembrane movement of substances|drug transmembrane transport|transmembrane transport
Lj1A138T71	1.05913	1.0026	0.317351	1.02712	1.24958	0.479792	ATEM1.11	vacuolar cation/proton exchanger 3-like [Durio zibethinus]	GO:0016021,GO:0009705,GO:0005774,GO:0005773,GO:0015369,GO:0070588,GO:0006874,GO:0030026,GO:0006882,GO:0055062,GO:0006793,GO:0051592,GO:0009624	integral component of membrane|plant-type vacuole membrane|vacuolar membrane|vacuole|calcium:proton antiporter activity|calcium ion transmembrane transport|cellular calcium ion homeostasis|cellular manganese ion homeostasis|cellular zinc ion homeostasis|phosphate ion homeostasis|phosphorus metabolic process|response to calcium ion|response to nematode
Lj1A138T72	0.0482212	0.381778	0.142423	0.153652	0.145391	0.251212	ATEM1.11	Vacuolar cation/proton exchanger like [Actinidia chinensis var. chinensis]	GO:0016021,GO:0009705,GO:0005774,GO:0005773,GO:0015369,GO:0070588,GO:0006874,GO:0030026,GO:0006882,GO:0055062,GO:0006793,GO:0051592,GO:0009624	integral component of membrane|plant-type vacuole membrane|vacuolar membrane|vacuole|calcium:proton antiporter activity|calcium ion transmembrane transport|cellular calcium ion homeostasis|cellular manganese ion homeostasis|cellular zinc ion homeostasis|phosphate ion homeostasis|phosphorus metabolic process|response to calcium ion|response to nematode
Lj1A138T73	13.2216	12.9499	12.6813	8.25214	5.68513	9.08918	F7A7_40	hypothetical protein F0562_001079 [Nyssa sinensis]	GO:0005829,GO:0046872,GO:0061630,GO:0004842,GO:0009789,GO:0009737,GO:0009651,GO:0006511	cytosol|metal ion binding|ubiquitin protein ligase activity|ubiquitin-protein transferase activity|positive regulation of abscisic acid-activated signaling pathway|response to abscisic acid|response to salt stress|ubiquitin-dependent protein catabolic process
Lj1A138T77	6.92101	5.47951	6.81381	38.4091	37.9092	38.2188	F23F1.14	ABC transporter-like [Macleaya cordata]	GO:0016021,GO:0005886,GO:0009506,GO:0005524,GO:0042626,GO:0006855,GO:0055085	integral component of membrane|plasma membrane|plasmodesma|ATP binding|ATPase activity, coupled to transmembrane movement of substances|drug transmembrane transport|transmembrane transport
Lj1A13G30	0.937881	0.278453	0.461677	0.896539	2.3565	1.46579	Os11g0684000	transcription factor MYB108 [Rosa chinensis]	GO:0005634,GO:0043565,GO:0006952	nucleus|sequence-specific DNA binding|defense response
Lj1A140T5	73.9679	71.5896	71.9105	32.7316	30.8602	31.6454		hypothetical protein F0562_001061 [Nyssa sinensis]
Lj1A141G50	0.668432	0.557065	0.761986	1.96174	3.02308	3.24398		hypothetical protein F0562_022057 [Nyssa sinensis]
Lj1A141T51	14.4937	13.3875	15.6771	3.53042	3.18524	3.06051	T27A16.25	Sodium-dependent phosphate transport protein [Actinidia chinensis var. chinensis]	GO:0009535,GO:0016021,GO:0009536,GO:0009579,GO:0005315,GO:0015293,GO:0009416,GO:0009624,GO:0006814	chloroplast thylakoid membrane|integral component of membrane|plastid|thylakoid|inorganic phosphate transmembrane transporter activity|symporter activity|response to light stimulus|response to nematode|sodium ion transport
Lj1A141T52	3.63339	4.21086	4.04779	10.5111	9.75381	12.0544	RPL4	50S ribosomal protein L4, chloroplastic [Cynara cardunculus var. scolymus]	GO:0009507,GO:0005840,GO:0019843,GO:0003735,GO:0006412	chloroplast|ribosome|rRNA binding|structural constituent of ribosome|translation	ko03010	Ribosome
Lj1A141T55	2.50802	2.0504	2.89859	5.73307	7.39752	6.81689		uncharacterized protein LOC112517883 [Cynara cardunculus var. scolymus]
Lj1A141T56	61.4952	62.9509	60.7291	90.2159	93.9594	91.3258	T27A16.27	hypothetical protein DCAR_007390 [Daucus carota subsp. sativus]	GO:0009507,GO:0009570,GO:0009536,GO:0051539,GO:0080041,GO:0016830,GO:0051536,GO:0046872,GO:0019904,GO:0010266,GO:0009228,GO:0009229	chloroplast|chloroplast stroma|plastid|4 iron, 4 sulfur cluster binding|ADP-ribose pyrophosphohydrolase activity|carbon-carbon lyase activity|iron-sulfur cluster binding|metal ion binding|protein domain specific binding|response to vitamin B1|thiamine biosynthetic process|thiamine diphosphate biosynthetic process	ko00730	Thiamine metabolism
Lj1A142G66	5.0099	3.61804	4.53238	0.395493	0.578356	0.493773	AN1804	PREDICTED: beta-glucosidase BoGH3B-like [Daucus carota subsp. sativus]	GO:0005576,GO:0008422,GO:0102483,GO:0030245,GO:0009251	extracellular region|beta-glucosidase activity|scopolin beta-glucosidase activity|cellulose catabolic process|glucan catabolic process	ko00460,ko00500,ko00940	Cyanoamino acid metabolism|Starch and sucrose metabolism|Phenylpropanoid biosynthesis
Lj1A142T69	7.61403	7.26749	7.00143	1.35469	2.48604	3.42294	F13I12.30	probable anion transporter 4, chloroplastic isoform X1 [Camellia sinensis]	GO:0031969,GO:0016021,GO:0009536,GO:0005315	chloroplast membrane|integral component of membrane|plastid|inorganic phosphate transmembrane transporter activity
Lj1A142T70	4.89641	6.08991	6.31885	3.72478	4.32253	1.24094	DIVARICATA	PREDICTED: transcription factor DIVARICATA-like [Daucus carota subsp. sativus]	GO:0005634,GO:0003677,GO:0048262,GO:0009908	nucleus|DNA binding|determination of dorsal/ventral asymmetry|flower development
Lj1A143G38	18.3053	18.9194	16.7864	20.5402	22.9967	23.0716	K19M22.13	Calmodulin-binding receptor-like cytoplasmic kinase [Actinidia chinensis var. chinensis]
Lj1A143T40	27.7245	20.8817	23.5108	42.7374	37.2342	42.6907	PCNA	proliferating cell nuclear antigen [Quercus suber]	GO:0005634,GO:0003677,GO:0030337,GO:0006260,GO:0006275	nucleus|DNA binding|DNA polymerase processivity factor activity|DNA replication|regulation of DNA replication	ko03030,ko03410,ko03420,ko03430	DNA replication|Base excision repair|Nucleotide excision repair|Mismatch repair
Lj1A143T42	363.33	354.699	354.496	228.341	255.793	258.237	F22G5.31	hypothetical protein C3L33_07058, partial [Rhododendron williamsianum]	GO:0016607,GO:1990904,GO:0005681,GO:0003723,GO:0006397,GO:0043484,GO:0009644,GO:0008380	nuclear speck|ribonucleoprotein complex|spliceosomal complex|RNA binding|mRNA processing|regulation of RNA splicing|response to high light intensity|RNA splicing
Lj1A143T43	581.948	627.386	593.063	1878.85	1902.02	1953.02		hypothetical protein F0562_001042 [Nyssa sinensis]
Lj1A144T48	22.5456	21.328	22.7405	13.734	15.106	13.4726		hypothetical protein F0562_001029 [Nyssa sinensis]
Lj1A144T51	0.852985	1.43251	1.0688	1.20798	0.779342	0.673286		hypothetical protein F0562_022018 [Nyssa sinensis]
Lj1A144T52	6.18039	5.1932	7.34751	4.70654	7.14906	5.95344		hypothetical protein F0562_022010 [Nyssa sinensis]
Lj1A145G56	27.1079	24.2129	25.8399	23.3022	23.4347	23.0381	NPP2	hypothetical protein AG4045_030353 [Apium graveolens]	GO:0046872,GO:0004721	metal ion binding|phosphoprotein phosphatase activity	ko03015	mRNA surveillance pathway
Lj1A145T59	46.5199	53.6548	49.305	56.6084	55.643	64.387		DNA-directed RNA polymerase subunit E' [Handroanthus impetiginosus]	GO:0000932,GO:0005665,GO:0003899,GO:0003697,GO:0003727,GO:0031369,GO:0000291,GO:0060213,GO:0045948,GO:0006367	P-body|RNA polymerase II, core complex|DNA-directed 5'-3' RNA polymerase activity|single-stranded DNA binding|single-stranded RNA binding|translation initiation factor binding|nuclear-transcribed mRNA catabolic process, exonucleolytic|positive regulation of nuclear-transcribed mRNA poly(A) tail shortening|positive regulation of translational initiation|transcription initiation from RNA polymerase…	ko03020	RNA polymerase
Lj1A145T60	28.8513	27.3387	25.2732	34.1668	37.2159	29.1611		Myosin-10 like [Actinidia chinensis var. chinensis]
Lj1A146G67	86.8256	95.1556	92.7571	70.6509	69.9071	66.5711	CIMG_07824	eukaryotic translation initiation factor 3 subunit G-like [Camellia sinensis]	GO:0016282,GO:0033290,GO:0005852,GO:0003743,GO:0001732	eukaryotic 43S preinitiation complex|eukaryotic 48S preinitiation complex|eukaryotic translation initiation factor 3 complex|translation initiation factor activity|formation of cytoplasmic translation initiation complex	ko03013	RNA transport
Lj1A146G69	76.0539	75.656	73.9358	46.475	51.541	48.9847	SPBC28F2.09	Transcription initiation factor IIA large subunit like [Actinidia chinensis var. chinensis]	GO:0005829,GO:0005634,GO:0005672,GO:0016251,GO:0006366,GO:0006367	cytosol|nucleus|transcription factor TFIIA complex|RNA polymerase II general transcription initiation factor activity|transcription by RNA polymerase II|transcription initiation from RNA polymerase II promoter	ko03022	Basal transcription factors
Lj1A146T70	27.5349	26.3487	25.0515	19.6868	14.9135	19.7585	F22G5.23	Methylsterol monooxygenase [Actinidia chinensis var. chinensis]	GO:0009941,GO:0005783,GO:0005789,GO:0016021,GO:0000254,GO:0005506,GO:0080065,GO:0009793,GO:0016126	chloroplast envelope|endoplasmic reticulum|endoplasmic reticulum membrane|integral component of membrane|C-4 methylsterol oxidase activity|iron ion binding|4-alpha-methyl-delta7-sterol oxidation|embryo development ending in seed dormancy|sterol biosynthetic process	ko00100	Steroid biosynthesis
Lj1A146T73	66.5813	68.6181	67.5838	13.6148	16.0769	13.5764	F16P2.24	hypothetical protein F0562_001005 [Nyssa sinensis]	GO:0046872,GO:0004722	metal ion binding|protein serine/threonine phosphatase activity	ko04016,ko04075	MAPK signaling pathway - plant|Plant hormone signal transduction
Lj1A147T84	1.34942	2.02342	1.20775	3.86548	4.35632	4.94224	MNC17.140	PREDICTED: D-xylose-proton symporter-like 3, chloroplastic [Juglans regia]	GO:0009507,GO:0009941,GO:0031969,GO:0005887,GO:0005351,GO:0005355,GO:0008645	chloroplast|chloroplast envelope|chloroplast membrane|integral component of plasma membrane|carbohydrate:proton symporter activity|glucose transmembrane transporter activity|hexose transmembrane transport
Lj1A147T86	22.7805	23.228	23.0907	12.3573	12.8775	13.6483	F16P2.43	hypothetical protein F0562_000982 [Nyssa sinensis]	GO:0005829,GO:0003730,GO:0003729,GO:0003723,GO:0006417	cytosol|mRNA 3'-UTR binding|mRNA binding|RNA binding|regulation of translation
Lj1A148T52	2.78123	3.19879	4.58825	8.62259	8.08348	7.28367	T22E16.190	E3 ubiquitin-protein ligase SDIR1-like [Camellia sinensis]	GO:0005789,GO:0016021,GO:0043231,GO:0046872,GO:0061630,GO:0004842,GO:0009789,GO:0016567,GO:0009737,GO:0009651,GO:0009414,GO:0006511	endoplasmic reticulum membrane|integral component of membrane|intracellular membrane-bounded organelle|metal ion binding|ubiquitin protein ligase activity|ubiquitin-protein transferase activity|positive regulation of abscisic acid-activated signaling pathway|protein ubiquitination|response to abscisic acid|response to salt stress|response to water deprivation|ubiquitin-dependent protein catabolic…
Lj1A148T53	0.06406	0	0	0.0340201	0.0321911	0	T9I4.21	PREDICTED: laccase-2-like [Daucus carota subsp. sativus]	GO:0048046,GO:0005507,GO:0052716,GO:0016722,GO:0046274,GO:0009414	apoplast|copper ion binding|hydroquinone:oxygen oxidoreductase activity|oxidoreductase activity, oxidizing metal ions|lignin catabolic process|response to water deprivation
Lj1A149T62	13.7763	18.2865	16.8998	17.6516	12.7468	15.1512		uncharacterized protein LOC114292341 [Camellia sinensis]			ko03018	RNA degradation
Lj1A14G70	5.81165	6.65235	5.92844	7.43704	8.44466	8.31683	T8I13.5	SWR1-complex protein 4-like [Camellia sinensis]	GO:0035267,GO:0005634,GO:0000812,GO:0003677,GO:0003714,GO:0006338,GO:0006281,GO:0043968,GO:0043967,GO:0045892	NuA4 histone acetyltransferase complex|nucleus|Swr1 complex|DNA binding|transcription corepressor activity|chromatin remodeling|DNA repair|histone H2A acetylation|histone H4 acetylation|negative regulation of transcription, DNA-templated
Lj1A14G71	9.96344	11.0929	10.2178	14.2202	13.7686	18.0587	T8I13.5	hypothetical protein C3L33_07702, partial [Rhododendron williamsianum]	GO:0035267,GO:0005634,GO:0000812,GO:0003677,GO:0003714,GO:0006338,GO:0006281,GO:0043968,GO:0043967,GO:0045892	NuA4 histone acetyltransferase complex|nucleus|Swr1 complex|DNA binding|transcription corepressor activity|chromatin remodeling|DNA repair|histone H2A acetylation|histone H4 acetylation|negative regulation of transcription, DNA-templated
Lj1A14T71	4.03868	4.91284	4.3903	3.84278	2.53687	4.47095		DUF724 domain-containing protein 3-like isoform X1 [Camellia sinensis]
Lj1A14T72	6.02171	6.16728	5.23909	3.19793	2.88526	1.53205	T17J13.260	hypothetical protein F0562_000740 [Nyssa sinensis]	GO:0005634,GO:0042803,GO:0009908,GO:0040008	nucleus|protein homodimerization activity|flower development|regulation of growth
Lj1A14T73	0	0	0	0.346074	0	0	MCD7.3	pentatricopeptide repeat-containing protein At4g02750-like [Coffea arabica]
Lj1A14T75	6.42804	5.90165	6.48097	3.00242	2.64642	2.86458	T6A9.17	hypothetical protein F0562_021492 [Nyssa sinensis]	GO:0016021,GO:0016020,GO:0090447,GO:0004366,GO:0016791,GO:0102420,GO:0016024,GO:0010143	integral component of membrane|membrane|glycerol-3-phosphate 2-O-acyltransferase activity|glycerol-3-phosphate O-acyltransferase activity|phosphatase activity|sn-1-glycerol-3-phosphate C16:0-DCA-CoA acyl transferase activity|CDP-diacylglycerol biosynthetic process|cutin biosynthetic process	ko00561,ko00564	Glycerolipid metabolism|Glycerophospholipid metabolism
Lj1A150T42	21.1428	21.0007	19.2904	1.72742	2.02373	2.74354		PGR5-like protein 1B, chloroplastic [Camellia sinensis]
Lj1A151T35	0.233222	0.384681	1.07151	1.65142	1.25011	2.83497	F17A14.7	expansin-A4 [Ricinus communis]
Lj1A152G45	31.2458	31.2488	33.1562	10.4203	7.74718	8.89047	MRC8	T-complex protein 1 subunit delta-like [Cynara cardunculus var. scolymus]	GO:0005832,GO:0005829,GO:0005524,GO:0051082,GO:0006457,GO:0046686	chaperonin-containing T-complex|cytosol|ATP binding|unfolded protein binding|protein folding|response to cadmium ion
Lj1A152T49	39.6008	49.8702	49.4587	29.6678	27.7615	33.299	F22G5.5	hypothetical protein F0562_021951 [Nyssa sinensis]
Lj1A153T35	31.3745	29.6979	27.8849	16.7829	16.5213	13.9014	F22G5.1	hypothetical protein F0562_021941 [Nyssa sinensis]	GO:0005739,GO:0005525	mitochondrion|GTP binding
Lj1A155T26	3.78414	3.81307	3.55618	4.49426	4.66753	3.62016	F8N16.13	putative E3 ubiquitin-protein ligase XBAT31 [Quercus lobata]	GO:0046872,GO:0016740,GO:0016567	metal ion binding|transferase activity|protein ubiquitination
Lj1A156G60	253.971	263.898	256.101	270.929	273.322	289.897	F18L15.180	ubiquitin-conjugating enzyme E2 13 isoform X1 [Abrus precatorius]	GO:0005524,GO:0061631,GO:0004842,GO:0000209,GO:0006511	ATP binding|ubiquitin conjugating enzyme activity|ubiquitin-protein transferase activity|protein polyubiquitination|ubiquitin-dependent protein catabolic process	ko04120,ko04141	Ubiquitin mediated proteolysis|Protein processing in endoplasmic reticulum
Lj1A156G61	11.3449	9.95261	10.7192	9.00426	7.39251	7.27412	SPAC3H8.10	uncharacterized protein LOC114295738 [Camellia sinensis]	GO:0032153,GO:0060187,GO:0051286,GO:0035838,GO:0005634,GO:0005628,GO:0120014,GO:0008525,GO:0008526,GO:0030437,GO:0031322,GO:0048193,GO:0120010,GO:0015031	cell division site|cell pole|cell tip|growing cell tip|nucleus|prospore membrane|intermembrane phospholipid transfer activity|phosphatidylcholine transporter activity|phosphatidylinositol transporter activity|ascospore formation|ascospore-type prospore-specific spindle pole body remodeling|Golgi vesicle transport|intermembrane phospholipid transfer|protein transport
Lj1A156T63	296.293	287.064	288.517	128.318	110.135	131.239	PPF-1	hypothetical protein F0562_021917 [Nyssa sinensis]	GO:0009535,GO:0016021,GO:0032977	chloroplast thylakoid membrane|integral component of membrane|membrane insertase activity	ko03060	Protein export
Lj1A157T39	0	0.142495	0.283509	2.37043	1.95357	2.77536		P-hydroxybenzoic acid efflux pump subunit aaeB [Theobroma cacao]
Lj1A157T40	239.322	243.863	245.854	123.519	113.255	122.83	F18L15.160	hypothetical protein C3L33_04573, partial [Rhododendron williamsianum]	GO:0005737,GO:0005829,GO:0070403,GO:0048040,GO:0042732,GO:0033320	cytoplasm|cytosol|NAD+ binding|UDP-glucuronate decarboxylase activity|D-xylose metabolic process|UDP-D-xylose biosynthetic process	ko00520	Amino sugar and nucleotide sugar metabolism
Lj1A157T41	0.171653	0.226503	0.168994	0.121546	0.51755	0.178848		hypothetical protein F0562_000926 [Nyssa sinensis]
Lj1A157T42	27.67	29.542	29.2543	33.8772	34.3848	37.7769		histone H2A [Punica granatum]	GO:0000786,GO:0005634,GO:0003677,GO:0046982	nucleosome|nucleus|DNA binding|protein heterodimerization activity
Lj1A157T43	159.317	156.557	151.481	117.778	132.881	116.706	MMN10.26	hypothetical protein F0562_000925 [Nyssa sinensis]	GO:0005730,GO:0005654,GO:0003723,GO:0051028	nucleolus|nucleoplasm|RNA binding|mRNA transport	ko03013,ko03015,ko03040	RNA transport|mRNA surveillance pathway|Spliceosome
Lj1A158T51	67.0026	66.6553	67.755	79.337	88.2163	86.7171	F12M12.30	PREDICTED: ras-related protein RABE1c-like [Nicotiana tomentosiformis]	GO:0000139,GO:0005886,GO:0005774,GO:0005773,GO:0005525,GO:0003924,GO:0009873,GO:0006886,GO:0009306,GO:0032482,GO:0017157,GO:0006904	Golgi membrane|plasma membrane|vacuolar membrane|vacuole|GTP binding|GTPase activity|ethylene-activated signaling pathway|intracellular protein transport|protein secretion|Rab protein signal transduction|regulation of exocytosis|vesicle docking involved in exocytosis	ko04144	Endocytosis
Lj1A158T52	0.282661	0	0	1.05078	0	1.17803	F27M3.5	beta-galactosidase 15-like isoform X2 [Olea europaea var. sylvestris]	GO:0048046,GO:0004565,GO:0030246,GO:0005975	apoplast|beta-galactosidase activity|carbohydrate binding|carbohydrate metabolic process
Lj1A159G35	0	0	0	0.0652137	0.0617077	0	Q9CAX1	PREDICTED: protein trichome birefringence-like 8 [Nicotiana sylvestris]	GO:0005794,GO:0016021,GO:0016413	Golgi apparatus|integral component of membrane|O-acetyltransferase activity
Lj1A159T38	0.249339	0.329012	0.409128	0.176554	0.250593	0.25979	F12M12.100	PREDICTED: transcription factor MYB59 [Vitis vinifera]	GO:0005634,GO:0003700,GO:0043565,GO:0006355,GO:0009751	nucleus|DNA-binding transcription factor activity|sequence-specific DNA binding|regulation of transcription, DNA-templated|response to salicylic acid
Lj1A159T39	0.810882	1.60498	1.71069	0.861264	0.523904	0.362087	T22E16.10	Nuclease [Actinidia chinensis var. chinensis]	GO:0005634,GO:0046872,GO:0004518	nucleus|metal ion binding|nuclease activity
Lj1A15G51	23.2543	21.6795	24.7743	13.0058	13.7744	16.2697		hypothetical protein F0562_000752 [Nyssa sinensis]
Lj1A15T56	26.9125	30.9199	31.3684	69.7952	65.4656	61.5601		hypothetical protein F0562_000747 [Nyssa sinensis]
Lj1A160T14	11.718	9.43731	11.616	38.4539	45.1583	44.1211	F11O4.1	probable aquaporin TIP1-2 [Camellia sinensis]	GO:0016021,GO:0005774,GO:0015204,GO:0015250,GO:0015840,GO:0006833	integral component of membrane|vacuolar membrane|urea transmembrane transporter activity|water channel activity|urea transport|water transport
Lj1A161G65	47.8781	51.1448	46.6308	78.3528	83.6403	86.0675	RPL35	60S ribosomal protein L35 [Actinidia chinensis var. chinensis]	GO:0005840,GO:0003735,GO:0006412	ribosome|structural constituent of ribosome|translation	ko03010	Ribosome
Lj1A161T60	0	0	0.323966	0.209705	0.198431	0		hypothetical protein F0562_021879 [Nyssa sinensis]
Lj1A161T61	1.22479	1.16363	1.44698	1.19682	0.935522	0.357315	F12M12.150	UDP-galactose/UDP-glucose transporter like [Actinidia chinensis var. chinensis]	GO:0030176,GO:0030173,GO:0046964,GO:0015297,GO:0008643	integral component of endoplasmic reticulum membrane|integral component of Golgi membrane|3'-phosphoadenosine 5'-phosphosulfate transmembrane transporter activity|antiporter activity|carbohydrate transport
Lj1A161T64	32.8108	29.8466	29.5911	12.0619	11.7209	12.7887	MTH12.13	hypothetical protein F0562_001272 [Nyssa sinensis]	GO:0009507,GO:0008686,GO:0005525,GO:0003935,GO:0046872,GO:0009231	chloroplast|3,4-dihydroxy-2-butanone-4-phosphate synthase activity|GTP binding|GTP cyclohydrolase II activity|metal ion binding|riboflavin biosynthetic process	ko00740,ko00790	Riboflavin metabolism|Folate biosynthesis
Lj1A16T39	5.2124	5.73969	6.28809	10.2148	11.1413	8.75823		hypothetical protein F0562_021483 [Nyssa sinensis]
Lj1A16T42	22.6114	22.2513	23.3272	30.4432	35.4	29.0673		hypothetical protein F0562_021479 [Nyssa sinensis]
Lj1A173G45	0.83113	0.219341	0.545505	0.0588514	0	0.0577311		NKAP family protein CG6066-like [Coffea eugenioides]
Lj1A175T11	6.2857	6.90425	5.78032	5.20894	4.65122	3.74238	F12M12.170	nudix hydrolase 9 isoform X1 [Camellia sinensis]	GO:0005829,GO:0052751,GO:0046872,GO:0071242	cytosol|GDP-mannose hydrolase activity|metal ion binding|cellular response to ammonium ion
Lj1A176G50	2.78635	2.42215	2.22421	7.51867	8.66601	6.47322	T22P11.210	ankyrin repeat-containing protein At5g02620-like [Durio zibethinus]	GO:0005783,GO:0016021,GO:0005886	endoplasmic reticulum|integral component of membrane|plasma membrane
Lj1A176T55	19.0063	17.9411	17.757	18.1023	17.7093	17.6133	F12M12.190	E3 UFM1-protein ligase 1 homolog [Camellia sinensis]	GO:0016740	transferase activity
Lj1A176T56	4.75598	5.77428	4.68231	6.56172	5.37123	6.99875	F3F20.15	LRR receptor-like serine/threonine-protein kinase precursor, partial [Actinidia chinensis var. chinensis]
Lj1A177G53	67.1791	69.1843	65.1737	30.5128	33.9323	30.6327	F24B9.9	Calcium-transporting ATPase 1, endoplasmic reticulum-type like [Actinidia chinensis var. chinensis]	GO:0005783,GO:0005789,GO:0030176,GO:0005886,GO:0005774,GO:0005524,GO:0005388,GO:0046872,GO:0008553,GO:0006816,GO:0046686,GO:0010042	endoplasmic reticulum|endoplasmic reticulum membrane|integral component of endoplasmic reticulum membrane|plasma membrane|vacuolar membrane|ATP binding|calcium-transporting ATPase activity|metal ion binding|proton-exporting ATPase activity, phosphorylative mechanism|calcium ion transport|response to cadmium ion|response to manganese ion
Lj1A178G40	0	0.124518	0	0	0	0.065547		hypothetical protein F0562_021855 [Nyssa sinensis]	GO:0008061,GO:0004568,GO:0006032,GO:0000272	chitin binding|chitinase activity|chitin catabolic process|polysaccharide catabolic process
Lj1A178T39	1.9006	2.05192	1.81446	1.37638	1.01296	1.50019	MMN10.23	hypothetical protein F0562_021852 [Nyssa sinensis]			ko03008,ko03013	Ribosome biogenesis in eukaryotes|RNA transport
Lj1A178T40	3.02013	3.80726	2.93795	4.90714	5.22148	4.00832	F16L2_60	Kinesin-like protein [Actinidia chinensis var. chinensis]	GO:0005737,GO:0005871,GO:0005874,GO:0005886,GO:0005819,GO:0005524,GO:0008574,GO:0016887,GO:0008017,GO:0003777,GO:0007018	cytoplasm|kinesin complex|microtubule|plasma membrane|spindle|ATP binding|ATP-dependent microtubule motor activity, plus-end-directed|ATPase activity|microtubule binding|microtubule motor activity|microtubule-based movement
Lj1A179T60	1.06074	1.07601	1.04431	4.22493	6.18326	4.2274	MMN10.18	Respiratory burst oxidase protein H [Actinidia chinensis var. chinensis]	GO:0016021,GO:0005509,GO:0050664,GO:0004601	integral component of membrane|calcium ion binding|oxidoreductase activity, acting on NAD(P)H, oxygen as acceptor|peroxidase activity
Lj1A179T61	0.941335	0.633484	0.926755	0.559901	0.340586	0.156926	MGO3.3	BTB/POZ domain-containing protein At5g60050 [Camellia sinensis]	GO:0016567	protein ubiquitination
Lj1A179T62	90.0396	90.4152	88.6745	138.046	127.486	128.036	T6D9_110	putative LOV domain-containing protein [Lonicera japonica]	GO:0009986,GO:0005737,GO:0009898,GO:0005634,GO:0005886,GO:0005773,GO:0005524,GO:0009882,GO:0010181,GO:0042802,GO:0016301,GO:0003729,GO:0000155,GO:0004672,GO:0004674,GO:0009904,GO:0009903,GO:0007623,GO:0010362,GO:0009638,GO:0046777,GO:0006468,GO:0018298,GO:0010155,GO:0010119,GO:0009637	cell surface|cytoplasm|cytoplasmic side of plasma membrane|nucleus|plasma membrane|vacuole|ATP binding|blue light photoreceptor activity|FMN binding|identical protein binding|kinase activity|mRNA binding|phosphorelay sensor kinase activity|protein kinase activity|protein serine/threonine kinase activity|chloroplast accumulation movement|chloroplast avoidance movement|circadian rhythm|negative reg…
Lj1A179T63	79.0662	79.3908	76.7046	148.767	173.128	106.868	T6D9_110	putative LOV domain-containing protein [Lonicera japonica]	GO:0009986,GO:0005737,GO:0009898,GO:0005634,GO:0005886,GO:0005773,GO:0005524,GO:0009882,GO:0010181,GO:0042802,GO:0016301,GO:0003729,GO:0000155,GO:0004672,GO:0004674,GO:0009904,GO:0009903,GO:0007623,GO:0010362,GO:0009638,GO:0046777,GO:0006468,GO:0018298,GO:0010155,GO:0010119,GO:0009637	cell surface|cytoplasm|cytoplasmic side of plasma membrane|nucleus|plasma membrane|vacuole|ATP binding|blue light photoreceptor activity|FMN binding|identical protein binding|kinase activity|mRNA binding|phosphorelay sensor kinase activity|protein kinase activity|protein serine/threonine kinase activity|chloroplast accumulation movement|chloroplast avoidance movement|circadian rhythm|negative reg…
Lj1A17T32	0.510436	0.280641	0.307102	0.240956	0.313502	0.206823	OsI_38725	hypothetical protein F0562_021471 [Nyssa sinensis]	GO:0005737,GO:0042555,GO:0000347,GO:0005524,GO:0003677,GO:0003678,GO:0007049,GO:0006270	cytoplasm|MCM complex|THO complex|ATP binding|DNA binding|DNA helicase activity|cell cycle|DNA replication initiation	ko03030	DNA replication
Lj1A17T33	0.0871889	0	0.0858385	0.509334	0.175255	0	T8I13.23	putative glutamyl endopeptidase [Morus notabilis]	GO:0009507,GO:0009570,GO:0008236	chloroplast|chloroplast stroma|serine-type peptidase activity
Lj1A180G32	12.931	15.4102	16.7298	6.97506	5.23923	9.17007	SPAC22A12.08c	uncharacterized protein YKR070W-like isoform X1 [Camellia sinensis]	GO:0016020,GO:0005739,GO:0008808,GO:0016787,GO:0032049,GO:0046474,GO:0007006	membrane|mitochondrion|cardiolipin synthase activity|hydrolase activity|cardiolipin biosynthetic process|glycerophospholipid biosynthetic process|mitochondrial membrane organization
Lj1A180T32	65.1095	64.3816	63.5628	67.8195	64.558	66.1297	F24B9.4	probable serine/threonine-protein kinase PBL7 [Olea europaea var. sylvestris]
Lj1A181T23	22.2774	17.6628	20.7582	53.6118	59.5055	50.5053	T17D12.11	ethylene-responsive transcription factor RAP2-7-like [Camellia sinensis]	GO:0005634,GO:0003677,GO:0003700,GO:0009873	nucleus|DNA binding|DNA-binding transcription factor activity|ethylene-activated signaling pathway
Lj1A182G52	0	0.0566785	0	0	0.115119	0	F9K21.230	Protein NRT1/ PTR FAMILY 2.7 [Morella rubra]	GO:0016021,GO:0005886,GO:0010542,GO:0035673,GO:1904680,GO:0015333,GO:0042128,GO:0015706,GO:0010447	integral component of membrane|plasma membrane|nitrate efflux transmembrane transporter activity|oligopeptide transmembrane transporter activity|peptide transmembrane transporter activity|peptide:proton symporter activity|nitrate assimilation|nitrate transport|response to acidic pH
Lj1A183T51	20.9397	20.2016	21.4257	51.7551	47.0204	50.0838	T2N18.16	interactor of constitutive active ROPs 3-like isoform X1 [Camellia sinensis]	GO:0009507	chloroplast
Lj1A183T52	105.823	91.6073	108.98	136.15	91.3452	127.401		phosphatidylinositol transfer protein 1-like [Punica granatum]
Lj1A184T43	6.6857	6.84732	7.19444	2.60099	3.2034	2.34897		uncharacterized protein LOC114262341 isoform X1 [Camellia sinensis]
Lj1A184T44	9.94266	10.9974	11.732	19.9561	15.0625	15.9961	T25B15.70	hypothetical protein FNV43_RR24964 [Rhamnella rubrinervis]	GO:0009507,GO:0009535,GO:0022626,GO:0005753,GO:0000274,GO:0005739,GO:0005730,GO:0042788,GO:0009579,GO:0005774,GO:0005507,GO:0016787,GO:0015078,GO:0003735,GO:0008270,GO:0099132,GO:0015986,GO:0009651	chloroplast|chloroplast thylakoid membrane|cytosolic ribosome|mitochondrial proton-transporting ATP synthase complex|mitochondrial proton-transporting ATP synthase, stator stalk|mitochondrion|nucleolus|polysomal ribosome|thylakoid|vacuolar membrane|copper ion binding|hydrolase activity|proton transmembrane transporter activity|structural constituent of ribosome|zinc ion binding|ATP hydrolysis cou…	ko00190	Oxidative phosphorylation
Lj1A185G36	7.5822	7.07249	8.0997	4.49874	3.5912	4.03173	T6D22.1	hypothetical protein F0562_021818 [Nyssa sinensis]	GO:0005737,GO:0005634,GO:0005524,GO:0004519,GO:0016301,GO:0046872,GO:0003729,GO:0003972,GO:0009734,GO:0010928,GO:0042245,GO:0006412,GO:0006388,GO:0010069	cytoplasm|nucleus|ATP binding|endonuclease activity|kinase activity|metal ion binding|mRNA binding|RNA ligase (ATP) activity|auxin-activated signaling pathway|regulation of auxin mediated signaling pathway|RNA repair|translation|tRNA splicing, via endonucleolytic cleavage and ligation|zygote asymmetric cytokinesis in embryo sac
Lj1A186T33	26.8668	24.3312	21.7927	18.9343	20.2939	19.5422	K9B18.5	Adenylate kinase isoenzyme 6-like [Vitis vinifera]	GO:0005737,GO:0005634,GO:0004017,GO:0005524,GO:0016887,GO:0080186,GO:0007275,GO:0046939,GO:0040008,GO:0009826	cytoplasm|nucleus|adenylate kinase activity|ATP binding|ATPase activity|developmental vegetative growth|multicellular organism development|nucleotide phosphorylation|regulation of growth|unidimensional cell growth	ko00230,ko03008	Purine metabolism|Ribosome biogenesis in eukaryotes
Lj1A186T34	1370.69	1396.79	1378.76	836.072	905.42	859.732	MUF9.4	elongation factor 1-alpha [Hedera helix]	GO:0005737,GO:0005739,GO:0005634,GO:0005886,GO:0009506,GO:0005773,GO:0005525,GO:0003924,GO:0003746,GO:0006412,GO:0006414	cytoplasm|mitochondrion|nucleus|plasma membrane|plasmodesma|vacuole|GTP binding|GTPase activity|translation elongation factor activity|translation|translational elongation	ko03013	RNA transport
Lj1A187G24	60.8022	57.8953	56.5407	42.807	43.3566	40.3191	PGSC0003DMG400008113	hypothetical protein FH972_011352 [Carpinus fangiana]	GO:0005739,GO:0050660,GO:0008470,GO:1902198,GO:1902196,GO:0006552	mitochondrion|flavin adenine dinucleotide binding|isovaleryl-CoA dehydrogenase activity|3-methylbut-2-enoyl-CoA(4-) metabolic process|isovaleryl-CoA(4-) catabolic process|leucine catabolic process	ko00280	Valine, leucine and isoleucine degradation
Lj1A187G25	5.64801	6.37211	6.339	1.31977	1.24881	2.58929	T7A14.8	general transcription factor IIH subunit 2-like [Coffea arabica]	GO:0000439,GO:0005675,GO:0008270,GO:0006289,GO:0006357,GO:0006351	transcription factor TFIIH core complex|transcription factor TFIIH holo complex|zinc ion binding|nucleotide-excision repair|regulation of transcription by RNA polymerase II|transcription, DNA-templated	ko03022,ko03420	Basal transcription factors|Nucleotide excision repair
Lj1A188G25	0.41821	0.229934	0.22874	0.246775	0.186806	0.0484154	F18N11.50	hypothetical protein F0562_021805 [Nyssa sinensis]	GO:0016021,GO:0005516,GO:0006952,GO:0009607	integral component of membrane|calmodulin binding|defense response|response to biotic stimulus
Lj1A188T23	0	0	0.157259	0	0	0	T25B24.9	MLO-like protein 6 isoform X1 [Rhodamnia argentea]	GO:0016021,GO:0005886,GO:0005516,GO:0009817	integral component of membrane|plasma membrane|calmodulin binding|defense response to fungus, incompatible interaction
Lj1A188T24	0.984023	1.13615	0.861139	3.54194	3.95589	1.65182	T25B24.9	MLO-like protein 6 [Sesamum indicum]	GO:0016021,GO:0005886,GO:0005516,GO:0009817	integral component of membrane|plasma membrane|calmodulin binding|defense response to fungus, incompatible interaction
Lj1A188T28	0	0	0	1.77748	1.0969	1.06135	Solyc04g005610.2.1	hypothetical protein TEA_025268 [Camellia sinensis var. sinensis]	GO:0005634,GO:0003677,GO:0006355	nucleus|DNA binding|regulation of transcription, DNA-templated
Lj1A189T50	0.32754	0.497032	0.472952	0.950904	0.329188	0.955553	T17D12.3	beta-galactosidase 3 [Actinidia deliciosa]	GO:0048046,GO:0005618,GO:0005773,GO:0004565,GO:0030246,GO:0005975	apoplast|cell wall|vacuole|beta-galactosidase activity|carbohydrate binding|carbohydrate metabolic process
Lj1A18T22	3.57887	4.15191	3.81003	6.47484	5.62765	5.95907	T10M13.8	hypothetical protein F0562_021470 [Nyssa sinensis]	GO:0032300,GO:0032301,GO:0005524,GO:0003684,GO:0008094,GO:0000400,GO:0035064,GO:0030983,GO:0036297,GO:0043570,GO:0000710,GO:0006298,GO:0007095,GO:0032876,GO:0045910,GO:0051096,GO:0006290,GO:0043111,GO:0009411	mismatch repair complex|MutSalpha complex|ATP binding|damaged DNA binding|DNA-dependent ATPase activity|four-way junction DNA binding|methylated histone binding|mismatched DNA binding|interstrand cross-link repair|maintenance of DNA repeat elements|meiotic mismatch repair|mismatch repair|mitotic G2 DNA damage checkpoint|negative regulation of DNA endoreduplication|negative regulation of DNA recom…	ko03430	Mismatch repair
Lj1A18T23	4.22434	5.68565	4.32526	4.66628	3.22665	7.74646	T10M13.8	DNA mismatch repair protein MSH6 [Camellia sinensis]	GO:0032300,GO:0032301,GO:0005524,GO:0003684,GO:0008094,GO:0000400,GO:0035064,GO:0030983,GO:0036297,GO:0043570,GO:0000710,GO:0006298,GO:0007095,GO:0032876,GO:0045910,GO:0051096,GO:0006290,GO:0043111,GO:0009411	mismatch repair complex|MutSalpha complex|ATP binding|damaged DNA binding|DNA-dependent ATPase activity|four-way junction DNA binding|methylated histone binding|mismatched DNA binding|interstrand cross-link repair|maintenance of DNA repeat elements|meiotic mismatch repair|mismatch repair|mitotic G2 DNA damage checkpoint|negative regulation of DNA endoreduplication|negative regulation of DNA recom…	ko03430	Mismatch repair
Lj1A18T24	11.2915	11.5272	11.6076	36.3575	37.41	31.3603		Tetratricopeptide repeat protein like [Actinidia chinensis var. chinensis]
Lj1A18T25	23.4085	20.1181	23.4792	10.2817	7.69469	11.4613	F28A23.140	hypothetical protein F0562_021469 [Nyssa sinensis]	GO:0030176,GO:0004842,GO:0008270,GO:0042335,GO:0010143,GO:0008299,GO:1900490,GO:0009414,GO:0010345,GO:0030433,GO:0010025	integral component of endoplasmic reticulum membrane|ubiquitin-protein transferase activity|zinc ion binding|cuticle development|cutin biosynthetic process|isoprenoid biosynthetic process|positive regulation of hydroxymethylglutaryl-CoA reductase (NADPH) activity|response to water deprivation|suberin biosynthetic process|ubiquitin-dependent ERAD pathway|wax biosynthetic process
Lj1A190T89	11.3626	12.2627	12.4014	3.22193	3.15206	4.98195	muf9.190	hypothetical protein F0562_021793 [Nyssa sinensis]	GO:0005829,GO:1903600,GO:0004359,GO:0046982,GO:0036381,GO:0006541,GO:0042823,GO:0008614,GO:0042819	cytosol|glutaminase complex|glutaminase activity|protein heterodimerization activity|pyridoxal 5'-phosphate synthase (glutamine hydrolysing) activity|glutamine metabolic process|pyridoxal phosphate biosynthetic process|pyridoxine metabolic process|vitamin B6 biosynthetic process	ko00750	Vitamin B6 metabolism
Lj1A191G19	30.9222	29.2086	33.8812	9.51204	10.4725	9.80045	SPCC895.03c	PREDICTED: yrdC domain-containing protein, mitochondrial isoform X1 [Solanum tuberosum]	GO:0000781,GO:0005737,GO:0005829,GO:0005634,GO:0005524,GO:0003677,GO:0003725,GO:0061710,GO:0016779,GO:0000049,GO:0006417,GO:0006450,GO:0002949	chromosome, telomeric region|cytoplasm|cytosol|nucleus|ATP binding|DNA binding|double-stranded RNA binding|L-threonylcarbamoyladenylate synthase|nucleotidyltransferase activity|tRNA binding|regulation of translation|regulation of translational fidelity|tRNA threonylcarbamoyladenosine modification
Lj1A192G36	29.6722	32.5428	31.7924	20.109	19.2134	19.1494	MUP24.6	hypothetical protein F0562_002086 [Nyssa sinensis]	GO:0005618,GO:0009507,GO:0005783,GO:0005788,GO:0005576,GO:0005739,GO:0005634,GO:0005774,GO:0003756,GO:0045454,GO:0006457,GO:0034976,GO:0006979	cell wall|chloroplast|endoplasmic reticulum|endoplasmic reticulum lumen|extracellular region|mitochondrion|nucleus|vacuolar membrane|protein disulfide isomerase activity|cell redox homeostasis|protein folding|response to endoplasmic reticulum stress|response to oxidative stress	ko04141	Protein processing in endoplasmic reticulum
Lj1A192T37	59.8353	69.87	64.0845	48.6619	62.9041	60.5173		hypothetical protein F0562_021777 [Nyssa sinensis]
Lj1A192T40	3.45368	2.59764	2.94683	14.0372	10.2281	13.7221	K2I5.14	Leucine-rich repeat receptor-like protein kinase precursor [Actinidia chinensis var. chinensis]
Lj1A193G23	5.72059	4.4033	4.64117	14.5712	16.2366	14.5146	T1B3.10	double-stranded RNA-binding protein 2-like [Camellia sinensis]	GO:0005737,GO:0003725,GO:0035196,GO:0070919	cytoplasm|double-stranded RNA binding|production of miRNAs involved in gene silencing by miRNA|production of siRNA involved in chromatin silencing by small RNA
Lj1A193T25	0.0973095	0	0.0319341	0.0344519	0.0651994	0.16898	MUP24.16	hypothetical protein F0562_021771 [Nyssa sinensis]	GO:0005634,GO:0003700,GO:0008289,GO:0043565,GO:0044212,GO:0030154,GO:0009855,GO:0010014,GO:0009944,GO:0009956,GO:0010051,GO:0010089	nucleus|DNA-binding transcription factor activity|lipid binding|sequence-specific DNA binding|transcription regulatory region DNA binding|cell differentiation|determination of bilateral symmetry|meristem initiation|polarity specification of adaxial/abaxial axis|radial pattern formation|xylem and phloem pattern formation|xylem development
Lj1A194T69	0.891002	0.901823	0.937011	0.774297	0.814077	0.907249	MUP24.16	PREDICTED: homeobox-leucine zipper protein REVOLUTA [Vitis vinifera]	GO:0005634,GO:0003700,GO:0008289,GO:0043565,GO:0044212,GO:0030154,GO:0009855,GO:0010014,GO:0009944,GO:0009956,GO:0010051,GO:0010089	nucleus|DNA-binding transcription factor activity|lipid binding|sequence-specific DNA binding|transcription regulatory region DNA binding|cell differentiation|determination of bilateral symmetry|meristem initiation|polarity specification of adaxial/abaxial axis|radial pattern formation|xylem and phloem pattern formation|xylem development
Lj1A194T70	68.6268	65.3277	68.564	40.7616	46.56	41.7058	CDC48	cell division cycle protein 48 homolog [Camellia sinensis]	GO:0005737,GO:0005829,GO:0005634,GO:0005886,GO:0034098,GO:0005524,GO:0016887,GO:0031593,GO:0097352,GO:0071712,GO:0016236,GO:0051228,GO:0030970,GO:0030433	cytoplasm|cytosol|nucleus|plasma membrane|VCP-NPL4-UFD1 AAA ATPase complex|ATP binding|ATPase activity|polyubiquitin modification-dependent protein binding|autophagosome maturation|ER-associated misfolded protein catabolic process|macroautophagy|mitotic spindle disassembly|retrograde protein transport, ER to cytosol|ubiquitin-dependent ERAD pathway	ko04141	Protein processing in endoplasmic reticulum
Lj1A194T72	0	0	0	0.0277346	0.0262435	0.0272066	CDC48	cell division cycle protein 48 homolog [Quercus suber]	GO:0005737,GO:0005829,GO:0005634,GO:0005886,GO:0034098,GO:0005524,GO:0016887,GO:0031593,GO:0097352,GO:0071712,GO:0016236,GO:0051228,GO:0030970,GO:0030433	cytoplasm|cytosol|nucleus|plasma membrane|VCP-NPL4-UFD1 AAA ATPase complex|ATP binding|ATPase activity|polyubiquitin modification-dependent protein binding|autophagosome maturation|ER-associated misfolded protein catabolic process|macroautophagy|mitotic spindle disassembly|retrograde protein transport, ER to cytosol|ubiquitin-dependent ERAD pathway	ko04141	Protein processing in endoplasmic reticulum
Lj1A195G28	0.24486	0.363489	0.482135	1.17033	1.47655	1.6583		uncharacterized protein LOC18034376 [Citrus clementina]
Lj1A196T31	0.0764329	0	0	0	0	0	MAE1.2	hypothetical protein F0562_022119 [Nyssa sinensis]	GO:0016021,GO:0009705,GO:0005886,GO:0015112,GO:0071249,GO:0042128,GO:0015706	integral component of membrane|plant-type vacuole membrane|plasma membrane|nitrate transmembrane transporter activity|cellular response to nitrate|nitrate assimilation|nitrate transport	ko00910	Nitrogen metabolism
Lj1A198G34	0.913779	1.39416	1.1995	0.930115	1.26277	0.833069	F24D13.16	unnamed protein product [Coffea canephora]
Lj1A198T34	4.74917	4.55541	4.20805	2.0177	2.71698	1.71285	T14D3.40	phosphatidylinositol N-acetylglucosaminyltransferase subunit A isoform X1 [Camellia sinensis]	GO:0005789,GO:0016021,GO:0017176,GO:0006506,GO:0009846,GO:0009860	endoplasmic reticulum membrane|integral component of membrane|phosphatidylinositol N-acetylglucosaminyltransferase activity|GPI anchor biosynthetic process|pollen germination|pollen tube growth	ko00563	Glycosylphosphatidylinositol (GPI)-anchor biosynthesis
Lj1A19G23	0.10521	0.104121	0.172634	0.689106	0.669682	0.383669	T10M13.12	BRCT domain-containing protein At4g02110 [Camellia sinensis]			ko03440	Homologous recombination
Lj1A19T23	20.4458	18.9696	18.3469	65.8271	45.0572	68.18		hypothetical protein F0562_000788 [Nyssa sinensis]
Lj1A19T25	12.3883	13.7553	14.8737	70.845	71.6673	72.3297		hypothetical protein F0562_021462 [Nyssa sinensis]
Lj1A1G13	2.41426	1.19464	1.78265	0.961601	0.303301	0.943296	SPAP8A3.02c	Uncharacterized protein P8A3.02c [Vitis vinifera]	GO:0005829,GO:0000790,GO:0005634,GO:0008198,GO:0042393,GO:0031418,GO:0016706,GO:0080111,GO:0000122,GO:0018126,GO:0061418,GO:0006105	cytosol|nuclear chromatin|nucleus|ferrous iron binding|histone binding|L-ascorbic acid binding|oxidoreductase activity, acting on paired donors, with incorporation or reduction of molecular oxygen, 2-oxoglutarate as one donor, and incorporation of one atom each of oxygen into both donors|DNA demethylation|negative regulation of transcription by RNA polymerase II|protein hydroxylation|regulation o…
Lj1A200T27	0.500714	0	0.164319	0	0	0	T6D22.16	PREDICTED: alpha carbonic anhydrase 7 [Nicotiana tomentosiformis]	GO:0009570,GO:0004089,GO:0008270	chloroplast stroma|carbonate dehydratase activity|zinc ion binding	ko00910	Nitrogen metabolism
Lj1A201T35	2.00376	2.36862	2.24672	4.13829	2.46136	1.39183	T6D22.14	hypothetical protein F0562_021744 [Nyssa sinensis]	GO:0005634,GO:0051537,GO:0005524,GO:0004386,GO:0046872,GO:0042803,GO:0006342,GO:0031047,GO:0006344	nucleus|2 iron, 2 sulfur cluster binding|ATP binding|helicase activity|metal ion binding|protein homodimerization activity|chromatin silencing|gene silencing by RNA|maintenance of chromatin silencing
Lj1A201T36	4.89359	5.17466	5.54376	6.62165	6.13091	6.42575		helicase protein MOM1-like isoform X3 [Camellia sinensis]
Lj1A201T37	6.98355	7.9105	5.82612	5.92801	8.17437	6.28271	K2I5.2	hypothetical protein F0562_021747 [Nyssa sinensis]	GO:0005886,GO:0046872,GO:0061630,GO:0009630,GO:0016567,GO:0048364	plasma membrane|metal ion binding|ubiquitin protein ligase activity|gravitropism|protein ubiquitination|root development
Lj1A202G34	0.347767	0.129063	0.17119	0.784922	0.524275	0.407636	T3B23.8	Receptor-like serine/threonine-protein kinase NCRK [Vitis vinifera]
Lj1A202T32	0	0.124903	0	0	0.380531	0		receptor-like serine/threonine-protein kinase NCRK isoform X4 [Pistacia vera]
Lj1A202T35	20.6496	22.4526	22.2022	16.9545	20.2756	22.2228	F27G19.90	Exosome complex component RRP41-like [Actinidia chinensis var. chinensis]	GO:0005737,GO:0000177,GO:0000176,GO:0005730,GO:0005634,GO:0008408,GO:0003723,GO:0071028,GO:0034427,GO:0071051,GO:0016075,GO:0006364,GO:0009845,GO:0090351,GO:0034475	cytoplasm|cytoplasmic exosome (RNase complex)|nuclear exosome (RNase complex)|nucleolus|nucleus|3'-5' exonuclease activity|RNA binding|nuclear mRNA surveillance|nuclear-transcribed mRNA catabolic process, exonucleolytic, 3'-5'|polyadenylation-dependent snoRNA 3'-end processing|rRNA catabolic process|rRNA processing|seed germination|seedling development|U4 snRNA 3'-end processing	ko03018	RNA degradation
Lj1A202T36	0.227176	0.17986	0.31312	0.241291	0.36531	0.378716		hypothetical protein F0562_002067 [Nyssa sinensis]
Lj1A203G60	1.26306	2.42186	1.78753	0.838462	1.11074	1.72725		serine/threonine-protein phosphatase 6 regulatory subunit 3-like isoform X6 [Durio zibethinus]
Lj1A203T55	23.8684	20.7691	20.5725	23.5338	25.3464	19.0505	F13K3.8	PREDICTED: vacuolar protein-sorting-associated protein 37 homolog 1 [Vitis vinifera]	GO:0000813,GO:0032509,GO:0015031	ESCRT I complex|endosome transport via multivesicular body sorting pathway|protein transport	ko04144	Endocytosis
Lj1A203T59	23.0188	25.0995	23.2729	18.6661	17.1085	18.7416	F28P10.210	hypothetical protein TEA_002852 [Camellia sinensis var. sinensis]	GO:0005634,GO:0003700,GO:0043565,GO:0008270,GO:0007623,GO:0045893,GO:0009845	nucleus|DNA-binding transcription factor activity|sequence-specific DNA binding|zinc ion binding|circadian rhythm|positive regulation of transcription, DNA-templated|seed germination
Lj1A204G34	1.67839	1.51002	1.05152	0	0	0	CAFP	cell division cycle protein 48 homolog [Citrus sinensis]	GO:0005524,GO:0016787,GO:0007049	ATP binding|hydrolase activity|cell cycle	ko04141	Protein processing in endoplasmic reticulum
Lj1A204T31	0	0	0	0.19742	0.373612	0	F10O3.18	PREDICTED: peroxisome biogenesis protein 6 isoform X2 [Lupinus angustifolius]	GO:0005829,GO:0005778,GO:0005524,GO:0016887,GO:0006635,GO:0007031,GO:0016558,GO:0006625	cytosol|peroxisomal membrane|ATP binding|ATPase activity|fatty acid beta-oxidation|peroxisome organization|protein import into peroxisome matrix|protein targeting to peroxisome	ko04146	Peroxisome
Lj1A204T33	0.18296	0.181067	0	0.097164	0.0459702	0.0476572		hypothetical protein DVH24_002707 [Malus domestica]
Lj1A206G45	1.96718	2.29789	2.15896	2.53469	1.58815	1.88163	MMN10.14	hypothetical protein PanWU01x14_163010 [Parasponia andersonii]
Lj1A206T56	12.625	12.135	11.6045	1.78001	2.24576	2.12446	F24D13.14	ABC transporter G family member 3 [Camellia sinensis]	GO:0016021,GO:0005886,GO:0005524,GO:0042626,GO:0055085	integral component of membrane|plasma membrane|ATP binding|ATPase activity, coupled to transmembrane movement of substances|transmembrane transport
Lj1A206T59	25.5268	23.8949	26.7721	42.5257	42.568	36.9304	F14D17.110	hypothetical protein F0562_022125 [Nyssa sinensis]	GO:0005783,GO:0030176,GO:0004168,GO:0043048,GO:0009555,GO:0010483,GO:0006486	endoplasmic reticulum|integral component of endoplasmic reticulum membrane|dolichol kinase activity|dolichyl monophosphate biosynthetic process|pollen development|pollen tube reception|protein glycosylation	ko00510	N-Glycan biosynthesis
Lj1A206T60	61.1445	60.9572	65.388	67.7435	68.6894	69.4685	F28N24.6	hypothetical protein EZV62_026877 [Acer yangbiense]	GO:0080008,GO:0005778,GO:0006625	Cul4-RING E3 ubiquitin ligase complex|peroxisomal membrane|protein targeting to peroxisome	ko04146	Peroxisome
Lj1A208T39	4.39973	3.84194	6.87957	10.9955	11.965	11.5952
Lj1A208T40	105.685	94.4739	101.921	0.764654	2.02592	1.20016	T1J8.5	unnamed protein product [Coffea canephora]	GO:0048046,GO:0005618,GO:0004553,GO:0016762,GO:0042546,GO:0016998,GO:0071555,GO:0010411	apoplast|cell wall|hydrolase activity, hydrolyzing O-glycosyl compounds|xyloglucan:xyloglucosyl transferase activity|cell wall biogenesis|cell wall macromolecule catabolic process|cell wall organization|xyloglucan metabolic process
Lj1A209T33	404.552	409.483	396.377	306.43	298.077	307.248		secoisolariciresinol dehydrogenase-like [Ipomoea triloba]	GO:0102911,GO:0009807	(-)-secoisolariciresinol dehydrogenase activity|lignan biosynthetic process
Lj1A20T47	1.0686	1.69206	1.57807	2.15648	1.18137	1.00205		hypothetical protein F0562_000794 [Nyssa sinensis]			ko00531	Glycosaminoglycan degradation
Lj1A20T48	10.3259	11.6165	12.5119	2.34347	1.77399	1.42529	SPAC6B12.04c	hypothetical protein F0562_021457 [Nyssa sinensis]	GO:0005829,GO:0005739,GO:0005634,GO:0047536,GO:0016212,GO:0030170,GO:0006520,GO:0034276	cytosol|mitochondrion|nucleus|2-aminoadipate transaminase activity|kynurenine-oxoglutarate transaminase activity|pyridoxal phosphate binding|cellular amino acid metabolic process|kynurenic acid biosynthetic process	ko00270	Cysteine and methionine metabolism
Lj1A210G39	0.132765	0.0656955	0.196063	0.352535	1.13418	0	MUA2.20	transcription factor RAX2-like [Quercus suber]	GO:0048226,GO:0005634,GO:0003700,GO:0043565,GO:0044212,GO:0030154,GO:0035987,GO:0050801,GO:0008285,GO:0045892,GO:0045597,GO:0045893,GO:2000067	Casparian strip|nucleus|DNA-binding transcription factor activity|sequence-specific DNA binding|transcription regulatory region DNA binding|cell differentiation|endodermal cell differentiation|ion homeostasis|negative regulation of cell proliferation|negative regulation of transcription, DNA-templated|positive regulation of cell differentiation|positive regulation of transcription, DNA-templated|…
Lj1A210T36	23.1108	22.0063	24.0647	3.14022	2.05068	2.86351	OJ1399_H05.34	hypothetical protein F0562_002011 [Nyssa sinensis]	GO:0005773,GO:0004185,GO:0051603	vacuole|serine-type carboxypeptidase activity|proteolysis involved in cellular protein catabolic process
Lj1A210T38	14.2703	14.42	13.7535	33.824	31.5527	32.9715	SPAC23C4.06c	protein N-lysine methyltransferase METTL21A isoform X1 [Camellia sinensis]	GO:0005829,GO:0005634,GO:0016279,GO:2000765	cytosol|nucleus|protein-lysine N-methyltransferase activity|regulation of cytoplasmic translation
Lj1A211T42	0.173564	0.240475	0.1367	0.81113	0.872184	0.795689	T31P16.140	Protein UPSTREAM OF FLC like [Actinidia chinensis var. chinensis]
Lj1A211T43	18.729	21.3927	23.1254	32.3256	41.0189	35.9383	OsJ_009057	aquaporin TIP1-1-like [Lactuca sativa]	GO:0016021,GO:0005774,GO:0015250	integral component of membrane|vacuolar membrane|water channel activity
Lj1A213T32	2.72611	2.95082	2.51614	1.62871	1.54115	2.04152	T1E2.12	PREDICTED: cyclin-dependent kinases regulatory subunit 1 [Capsicum annuum]	GO:0000307,GO:0005737,GO:0019005,GO:0061575,GO:0042393,GO:0019901,GO:0043130,GO:0051301,GO:0042023,GO:0000278,GO:0045737,GO:0051726,GO:0007346	cyclin-dependent protein kinase holoenzyme complex|cytoplasm|SCF ubiquitin ligase complex|cyclin-dependent protein serine/threonine kinase activator activity|histone binding|protein kinase binding|ubiquitin binding|cell division|DNA endoreduplication|mitotic cell cycle|positive regulation of cyclin-dependent protein serine/threonine kinase activity|regulation of cell cycle|regulation of mitotic c…
Lj1A215T21	31.7473	34.1569	34.1179	44.2292	43.8309	44.8531	T1E2.16	hypothetical protein F0562_001974 [Nyssa sinensis]	GO:0005576,GO:0004185,GO:0051603	extracellular region|serine-type carboxypeptidase activity|proteolysis involved in cellular protein catabolic process
Lj1A216G25	9.73735	9.45476	10.1033	15.0814	12.8198	10.7471	VPS41	Vacuolar protein sorting-associated protein [Actinidia chinensis var. chinensis]	GO:0030897,GO:0005770,GO:0006886,GO:0035542,GO:0042144,GO:0016192	HOPS complex|late endosome|intracellular protein transport|regulation of SNARE complex assembly|vacuole fusion, non-autophagic|vesicle-mediated transport
Lj1A216G26	6.12473	4.90257	6.20722	25.5428	21.9065	18.9566		hypothetical protein F0562_022202 [Nyssa sinensis]
Lj1A216T24	14.2363	12.815	15.1341	13.5123	14.0035	11.3615		uncharacterized protein LOC114272076 isoform X2 [Camellia sinensis]
Lj1A217G36	27.1307	27.7649	28.9159	16.6931	17.2251	16.7088	SPBC530.14c	hypothetical protein F0562_022187 [Nyssa sinensis]	GO:0032153,GO:0005737,GO:0005829,GO:0044732,GO:0005634,GO:0005524,GO:0004674,GO:0050265,GO:0007049,GO:0051301,GO:0035556,GO:0051457,GO:0048026,GO:0046827,GO:0010468,GO:0050684,GO:0000245	cell division site|cytoplasm|cytosol|mitotic spindle pole body|nucleus|ATP binding|protein serine/threonine kinase activity|RNA uridylyltransferase activity|cell cycle|cell division|intracellular signal transduction|maintenance of protein location in nucleus|positive regulation of mRNA splicing, via spliceosome|positive regulation of protein export from nucleus|regulation of gene expression|regul…
Lj1A217T42	0.244129	0.90601	0.300435	0.453771	0.552054	0	MRN17.4	GDSL esterase/lipase [Actinidia chinensis var. chinensis]	GO:0005576,GO:0016788,GO:0016042	extracellular region|hydrolase activity, acting on ester bonds|lipid catabolic process
Lj1A218T45	1.19754	1.30077	1.61033	1.52013	2.02551	1.97811	F28D10.20	hypothetical protein C3L33_06780, partial [Rhododendron williamsianum]	GO:0016021,GO:0008374,GO:0046027,GO:0006071,GO:0006629	integral component of membrane|O-acyltransferase activity|phospholipid:diacylglycerol acyltransferase activity|glycerol metabolic process|lipid metabolic process	ko00561	Glycerolipid metabolism
Lj1A219G36	12.9476	12.7766	12.5263	29.7068	31.5459	31.01	MDJ22.19	AP-2 complex subunit alpha-1 like [Actinidia chinensis var. chinensis]	GO:0030131,GO:0005905,GO:0016020,GO:0005886,GO:0035615,GO:0008289,GO:0072583,GO:0006886	clathrin adaptor complex|clathrin-coated pit|membrane|plasma membrane|clathrin adaptor activity|lipid binding|clathrin-dependent endocytosis|intracellular protein transport	ko04144	Endocytosis
Lj1A219T39	4.05812	3.02855	3.53679	0.77726	1.33722	0.693149	T23G18.9	hypothetical protein F0562_001921 [Nyssa sinensis]	GO:0016021,GO:0005886,GO:0015171,GO:0015185,GO:0003333,GO:0015812	integral component of membrane|plasma membrane|amino acid transmembrane transporter activity|gamma-aminobutyric acid transmembrane transporter activity|amino acid transmembrane transport|gamma-aminobutyric acid transport
Lj1A21G66	24.3822	24.0718	23.3104	11.0453	11.5143	11.5084		hypothetical protein CUMW_056160 [Citrus unshiu]
Lj1A21G69	12.116	11.8033	11.509	12.0645	11.3684	10.9966		hypothetical protein F0562_000803 [Nyssa sinensis]
Lj1A21T72	17.2434	19.9904	13.0961	7.32593	7.42723	6.92982	SPAC13G6.09	hypothetical protein C3L33_07644, partial [Rhododendron williamsianum]	GO:0005829,GO:0005634,GO:0030490	cytosol|nucleus|maturation of SSU-rRNA
Lj1A21T73	0.0875998	0.052016	0	0.111651	0.28173	0	F22D16.26	hypothetical protein F0562_021451 [Nyssa sinensis]	GO:0005794,GO:0000139,GO:0016021,GO:0005886,GO:0005802,GO:0016760,GO:0046527,GO:0051753,GO:0000919,GO:0042546,GO:0071555,GO:0030244,GO:0009833,GO:0006970,GO:0009651,GO:0009414,GO:0048367	Golgi apparatus|Golgi membrane|integral component of membrane|plasma membrane|trans-Golgi network|cellulose synthase (UDP-forming) activity|glucosyltransferase activity|mannan synthase activity|cell plate assembly|cell wall biogenesis|cell wall organization|cellulose biosynthetic process|plant-type primary cell wall biogenesis|response to osmotic stress|response to salt stress|response to water d…	ko00520	Amino sugar and nucleotide sugar metabolism
Lj1A21T75	0	0	0	0.693069	0	0	GSVIVT00026920001	PREDICTED: probable polygalacturonase [Daucus carota subsp. sativus]	GO:0016021,GO:0004650,GO:0005975	integral component of membrane|polygalacturonase activity|carbohydrate metabolic process
Lj1A220T23	98.6704	100.979	103.576	101.984	107.685	98.2894	OsJ_028686	PREDICTED: splicing factor U2af small subunit B-like [Nicotiana sylvestris]	GO:0005681,GO:0089701,GO:0003677,GO:0046872,GO:0030628,GO:0000398	spliceosomal complex|U2AF|DNA binding|metal ion binding|pre-mRNA 3'-splice site binding|mRNA splicing, via spliceosome	ko03040	Spliceosome
Lj1A221T46	9.11094	8.27828	9.11107	9.66179	7.5273	8.53606	F1O11.12	protein ROS1 isoform X1 [Sesamum indicum]	GO:0005730,GO:0005634,GO:0051539,GO:0003677,GO:0019104,GO:0003906,GO:0046872,GO:0006284,GO:0006342,GO:0050832,GO:0080111,GO:0006306,GO:0006281,GO:0031936	nucleolus|nucleus|4 iron, 4 sulfur cluster binding|DNA binding|DNA N-glycosylase activity|DNA-(apurinic or apyrimidinic site) endonuclease activity|metal ion binding|base-excision repair|chromatin silencing|defense response to fungus|DNA demethylation|DNA methylation|DNA repair|negative regulation of chromatin silencing
Lj1A221T47	13.2104	13.8027	15.1089	7.17207	8.14379	6.3192	MDJ22.6	hypothetical protein F0562_022169 [Nyssa sinensis]	GO:0009507,GO:0009941,GO:0009706,GO:0009535,GO:0009536,GO:0008565,GO:0009658,GO:0009793,GO:0045037	chloroplast|chloroplast envelope|chloroplast inner membrane|chloroplast thylakoid membrane|plastid|protein transporter activity|chloroplast organization|embryo development ending in seed dormancy|protein import into chloroplast stroma
Lj1A221T48	40.9576	37.244	37.4012	79.8174	82.7647	87.6162	ADT3	PREDICTED: arogenate dehydratase/prephenate dehydratase 6, chloroplastic-like [Nelumbo nucifera]			ko00400	Phenylalanine, tyrosine and tryptophan biosynthesis
Lj1A222T57	13.5686	17.0151	19.3971	14.1155	10.8347	20.5281		hypothetical protein F0562_001904 [Nyssa sinensis]	GO:0009570,GO:0047538,GO:0016311	chloroplast stroma|2-carboxy-D-arabinitol-1-phosphatase activity|dephosphorylation
Lj1A223G52	1.5307	2.4887	2.36813	1.62581	0.879087	1.59486		E3 ubiquitin-protein like [Actinidia chinensis var. chinensis]
Lj1A223G54	3.53608	3.90328	4.41859	1.05933	1.13906	0.755752	At3g12690	protein kinase G11A [Camellia sinensis]	GO:0005737,GO:0005634,GO:0005886,GO:0005524,GO:0016301,GO:0004674,GO:0009860,GO:0006468	cytoplasm|nucleus|plasma membrane|ATP binding|kinase activity|protein serine/threonine kinase activity|pollen tube growth|protein phosphorylation
Lj1A22G97	4.53232	5.05025	5.05707	27.8138	26.7234	32.0766	F9G14.110	proline-rich receptor-like protein kinase PERK12 [Camellia sinensis]	GO:0005886,GO:0005524,GO:0004675,GO:0009742,GO:1900459,GO:0006468	plasma membrane|ATP binding|transmembrane receptor protein serine/threonine kinase activity|brassinosteroid mediated signaling pathway|positive regulation of brassinosteroid mediated signaling pathway|protein phosphorylation
Lj1A22G98	0	0.0697732	0	0	0.0708575	0		PREDICTED: pectinesterase-like [Juglans regia]	GO:0005618,GO:0045330,GO:0030599,GO:0042545,GO:0045490	cell wall|aspartyl esterase activity|pectinesterase activity|cell wall modification|pectin catabolic process	ko00040	Pentose and glucuronate interconversions
Lj1A22T91	70.8895	56.2947	67.7839	282.823	448.349	328.823	G9	exopolygalacturonase clone GBGE184-like [Camellia sinensis]	GO:0005618,GO:0005576,GO:0004650,GO:0005975,GO:0071555	cell wall|extracellular region|polygalacturonase activity|carbohydrate metabolic process|cell wall organization	ko00040	Pentose and glucuronate interconversions
Lj1A22T92	420.05	420.211	419.622	243.071	267.641	221.886	F22D16.23	PREDICTED: 60S ribosomal protein L19-3-like [Nicotiana sylvestris]	GO:0005829,GO:0022625,GO:0022626,GO:0016020,GO:0005730,GO:0005886,GO:0009506,GO:0042788,GO:0003729,GO:0003735,GO:0006412	cytosol|cytosolic large ribosomal subunit|cytosolic ribosome|membrane|nucleolus|plasma membrane|plasmodesma|polysomal ribosome|mRNA binding|structural constituent of ribosome|translation	ko03010	Ribosome
Lj1A230T36	0.776045	0.886171	0.734639	0	0	0	RPV1	PREDICTED: disease resistance protein TAO1-like [Eucalyptus grandis]
Lj1A231T34	3.78626	4.12179	3.66549	5.29499	4.059	4.73395	L6	PREDICTED: protein SUPPRESSOR OF npr1-1, CONSTITUTIVE 1-like isoform X3 [Eucalyptus grandis]
Lj1A232T43	1.88901	2.60259	2.7714	5.27168	3.57368	4.63104
Lj1A233T8	4.64917	4.33964	3.90099	3.36685	3.61062	2.58716	T23G18.14	Sialyltransferase [Handroanthus impetiginosus]	GO:0000139,GO:0016021,GO:0008378,GO:0008373,GO:0006486	Golgi membrane|integral component of membrane|galactosyltransferase activity|sialyltransferase activity|protein glycosylation
Lj1A234G35	0.851908	0.337237	1.1742	2.71452	1.88363	3.55046	F14L2.80	Protein HIRA [Hibiscus syriacus]	GO:0000775,GO:0000417,GO:0000790,GO:0005730,GO:0005634,GO:0030875,GO:0003714,GO:0030702,GO:0006336,GO:0000070,GO:0031935,GO:0006351	chromosome, centromeric region|HIR complex|nuclear chromatin|nucleolus|nucleus|rDNA protrusion|transcription corepressor activity|chromatin silencing at centromere|DNA replication-independent nucleosome assembly|mitotic sister chromatid segregation|regulation of chromatin silencing|transcription, DNA-templated
Lj1A234T41	0	0	0.127399	0.824664	1.56066	0.269655	OJ1003_C09.12	hypothetical protein FNV43_RR04403 [Rhamnella rubrinervis]	GO:0048046,GO:0005618,GO:0030145,GO:0045735	apoplast|cell wall|manganese ion binding|nutrient reservoir activity
Lj1A234T43	0.107609	0	0	0	0	0	OJ1003_C09.14	PREDICTED: germin-like protein 9-3 [Daucus carota subsp. sativus]	GO:0048046,GO:0005618,GO:0030145,GO:0045735	apoplast|cell wall|manganese ion binding|nutrient reservoir activity
Lj1A235T67	2.83698	3.00125	3.85246	1.87029	2.85125	1.01927	OJ1003_C09.14	putative germin-like protein 9-2 [Prunus yedoensis var. nudiflora]	GO:0048046,GO:0005618,GO:0030145,GO:0045735	apoplast|cell wall|manganese ion binding|nutrient reservoir activity
Lj1A235T68	0.123914	0.981053	0	1.9742	3.86066	1.29108	OJ1003_C09.14	hypothetical protein AG4045_021029 [Apium graveolens]	GO:0048046,GO:0005618,GO:0030145,GO:0045735	apoplast|cell wall|manganese ion binding|nutrient reservoir activity
Lj1A236G34	73.772	74.6137	77.081	35.7586	38.7263	38.2016	MWD9.20	hypothetical protein F0562_001564 [Nyssa sinensis]	GO:0005096,GO:0007165	GTPase activator activity|signal transduction
Lj1A237G39	0.17779	0.17595	0.0583453	0.503563	0.416929	0.123494	T23G18.19	hypothetical protein F0562_022251 [Nyssa sinensis]	GO:0005634,GO:0003700,GO:0042803,GO:0043565,GO:0048653,GO:0071588,GO:0002237,GO:0006351	nucleus|DNA-binding transcription factor activity|protein homodimerization activity|sequence-specific DNA binding|anther development|hydrogen peroxide mediated signaling pathway|response to molecule of bacterial origin|transcription, DNA-templated	ko04075	Plant hormone signal transduction
Lj1A237T41	1.40396	1.20417	1.22863	1.29237	0.940681	0.845176	T27G7.5	hypothetical protein F0562_001548 [Nyssa sinensis]	GO:0010008,GO:0000139,GO:0016021,GO:0016020,GO:0072657,GO:0009624	endosome membrane|Golgi membrane|integral component of membrane|membrane|protein localization to membrane|response to nematode
Lj1A238T18	47.5019	41.6856	44.6473	125.888	124.528	143.914		Lysophospholipase BODYGUARD 1 precursor [Actinidia chinensis var. chinensis]
Lj1A23T80	0.357653	0.29496	0.469484	0.189937	0.119817	0.310536	T14P8.14	probable pectinesterase/pectinesterase inhibitor 7 [Sesamum indicum]	GO:0005618,GO:0005576,GO:0045330,GO:0030599,GO:0046910,GO:0042545,GO:0045490,GO:0009741,GO:0009409,GO:0009620	cell wall|extracellular region|aspartyl esterase activity|pectinesterase activity|pectinesterase inhibitor activity|cell wall modification|pectin catabolic process|response to brassinosteroid|response to cold|response to fungus	ko00040	Pentose and glucuronate interconversions
Lj1A23T81	0.121701	0.0602209	0	0.517052	0.428097	0.126802	NCU02924	Lipid-phosphate phosphatase [Actinidia chinensis var. chinensis]
Lj1A23T82	0.179875	0.0890069	0.885445	1.14631	1.62702	2.06156	F7A7.130	uncharacterized protein LOC114280580 [Camellia sinensis]
Lj1A23T83	39.1988	37.0655	37.8886	28.4024	26.0779	35.9639	T30B22.12	U1 small nuclear ribonucleoprotein A [Prosopis alba]	GO:0005829,GO:0005730,GO:0005634,GO:0005681,GO:0005685,GO:0035614,GO:0030619,GO:0000398	cytosol|nucleolus|nucleus|spliceosomal complex|U1 snRNP|snRNA stem-loop binding|U1 snRNA binding|mRNA splicing, via spliceosome	ko03040	Spliceosome
Lj1A23T84	185.184	197.703	197.188	109.272	103.921	105.835	F18C1.14	PREDICTED: 60S ribosomal protein L18-2-like [Daucus carota subsp. sativus]	GO:0009507,GO:0022625,GO:0015934,GO:0005886,GO:0005774,GO:0005773,GO:0003735,GO:0006412	chloroplast|cytosolic large ribosomal subunit|large ribosomal subunit|plasma membrane|vacuolar membrane|vacuole|structural constituent of ribosome|translation	ko03010	Ribosome
Lj1A23T85	741.169	749.026	773.988	341.827	291.477	324.309	LEA5	protein SENESCENCE-ASSOCIATED GENE 21, mitochondrial-like [Olea europaea var. sylvestris]
Lj1A242G15	87.2176	88.5633	90.3398	94.0561	102.833	92.312	F10A12.27	hypothetical protein DM860_018067 [Cuscuta australis]	GO:0005737,GO:0005771,GO:0032585,GO:0005634,GO:0009506,GO:0005524,GO:0016787,GO:0007049,GO:0007032,GO:0055075,GO:0015031,GO:0055078,GO:0010091,GO:0007033,GO:0016192	cytoplasm|multivesicular body|multivesicular body membrane|nucleus|plasmodesma|ATP binding|hydrolase activity|cell cycle|endosome organization|potassium ion homeostasis|protein transport|sodium ion homeostasis|trichome branching|vacuole organization|vesicle-mediated transport	ko04144	Endocytosis
Lj1A242T18	5.48546	5.55207	5.09365	6.88561	6.32748	5.91022	T23G18.14	Sialyltransferase [Handroanthus impetiginosus]	GO:0000139,GO:0016021,GO:0008378,GO:0008373,GO:0006486	Golgi membrane|integral component of membrane|galactosyltransferase activity|sialyltransferase activity|protein glycosylation
Lj1A243T46	1.51933	0.687362	1.1539	0	0	0	L6	PREDICTED: protein SUPPRESSOR OF npr1-1, CONSTITUTIVE 1-like isoform X3 [Eucalyptus grandis]
Lj1A247G53	5.98414	7.13357	5.48976	15.6491	17.3137	16.6738	At3g12690	protein kinase G11A [Camellia sinensis]	GO:0005737,GO:0005634,GO:0005886,GO:0005524,GO:0016301,GO:0004674,GO:0009860,GO:0006468	cytoplasm|nucleus|plasma membrane|ATP binding|kinase activity|protein serine/threonine kinase activity|pollen tube growth|protein phosphorylation
Lj1A247T60	26.0333	22.8909	25.1691	7.55921	7.43516	8.48858	T10F18.190	hypothetical protein F0562_001736 [Nyssa sinensis]	GO:0005829,GO:0000932,GO:0005844,GO:0003723,GO:0010286,GO:0006402	cytosol|P-body|polysome|RNA binding|heat acclimation|mRNA catabolic process
Lj1A247T62	0.395088	2.05275	2.72278	0	0	0		La-related protein like [Actinidia chinensis var. chinensis]
Lj1A248G20	0.061215	0.121163	0.301334	0.195055	0.123046	0.0637807		uncharacterized protein LOC113714884 [Coffea arabica]
Lj1A249T14	17.6838	17.3943	18.2575	0.190493	0.144201	0.11212		hypothetical protein F0562_015652 [Nyssa sinensis]
Lj1A24G66	9.61401	8.94366	9.5282	5.03761	5.08885	4.27391	T8M16.230	hypothetical protein C3L33_02286, partial [Rhododendron williamsianum]	GO:0005783,GO:0005635,GO:0005643,GO:0051028,GO:0006913,GO:0015031	endoplasmic reticulum|nuclear envelope|nuclear pore|mRNA transport|nucleocytoplasmic transport|protein transport	ko03013	RNA transport
Lj1A24G67	10.8472	10.2716	9.83407	4.72451	3.76464	3.98411	T8M16.230	hypothetical protein F0562_015315 [Nyssa sinensis]	GO:0005783,GO:0005635,GO:0005643,GO:0051028,GO:0006913,GO:0015031	endoplasmic reticulum|nuclear envelope|nuclear pore|mRNA transport|nucleocytoplasmic transport|protein transport	ko03013	RNA transport
Lj1A24T62	6.81527	7.6084	7.48705	10.8139	9.85668	10.8246	T30B22.11	photolyase/blue-light receptor 2 [Camellia oleifera]	GO:0009881,GO:0018298,GO:0050896	photoreceptor activity|protein-chromophore linkage|response to stimulus
Lj1A24T67	15.8394	15.0357	16.3499	50.3849	52.2245	47.405	F26K9_260	hypothetical protein F0562_021412 [Nyssa sinensis]	GO:0005737,GO:0005768,GO:0005794,GO:0032580,GO:0000139,GO:0016021,GO:0016020,GO:0005886,GO:0005802,GO:0008460,GO:0070403,GO:0048040,GO:0042732,GO:0019305,GO:0033320	cytoplasm|endosome|Golgi apparatus|Golgi cisterna membrane|Golgi membrane|integral component of membrane|membrane|plasma membrane|trans-Golgi network|dTDP-glucose 4,6-dehydratase activity|NAD+ binding|UDP-glucuronate decarboxylase activity|D-xylose metabolic process|dTDP-rhamnose biosynthetic process|UDP-D-xylose biosynthetic process	ko00520	Amino sugar and nucleotide sugar metabolism
Lj1A250T9	0.0382165	0.037821	0.075249	0.0811819	0	0.159273		hypothetical protein F0562_015652 [Nyssa sinensis]
Lj1A251G8	1.51077	0.797408	1.73527	3.5837	3.6441	2.99078	T17M13.14	hypothetical protein F0562_022527 [Nyssa sinensis]	GO:0030659,GO:0016021,GO:0102490,GO:0005524,GO:0102485,GO:0102486,GO:0102491,GO:0102488,GO:0102487,GO:0102489,GO:0009901,GO:0010584	cytoplasmic vesicle membrane|integral component of membrane|8-oxo-dGTP phosphohydrolase activity|ATP binding|dATP phosphohydrolase activity|dCTP phosphohydrolase activity|dGTP phosphohydrolase activity|dTTP phosphohydrolase activity|dUTP phosphohydrolase activity|GTP phosphohydrolase activity|anther dehiscence|pollen exine formation	ko00230,ko00240	Purine metabolism|Pyrimidine metabolism
Lj1A252G40	0.0811341	0	0	0	0	0		ent-kaurene synthase [Camellia sinensis]	GO:0009507,GO:0009899,GO:0000287,GO:0009686	chloroplast|ent-kaurene synthase activity|magnesium ion binding|gibberellin biosynthetic process	ko00904	Diterpenoid biosynthesis
Lj1A252G41	0	0	0	0.154015	0.145735	0	KS	hypothetical protein F0562_008565 [Nyssa sinensis]			ko00904	Diterpenoid biosynthesis
Lj1A252T37	1.14497	0.161874	0.805165	0	0	0	EKS	ent-kaur-16-ene synthase, chloroplastic-like [Quercus suber]			ko00904	Diterpenoid biosynthesis
Lj1A252T40	0.670354	0.165854	0.90746	0.267002	0	0		hypothetical protein F0562_022434 [Nyssa sinensis]
Lj1A254G19	33.3691	34.1691	38.5492	165.739	154.115	112.744	T27G7.15	putative axial regulator YABBY 2 isoform X3 [Syzygium oleosum]	GO:0005634,GO:0003677,GO:0003700,GO:0046872,GO:0010158,GO:0045165,GO:0007275	nucleus|DNA binding|DNA-binding transcription factor activity|metal ion binding|abaxial cell fate specification|cell fate commitment|multicellular organism development
Lj1A255T70	1.35484	1.09704	0.848818	1.70066	0.742723	0.25666	OJ1003_C09.12	germin-like protein 9-3 [Citrus clementina]	GO:0048046,GO:0005618,GO:0030145,GO:0045735	apoplast|cell wall|manganese ion binding|nutrient reservoir activity
Lj1A255T71	2.02768	2.17393	0.665425	0	0.509471	0	OJ1003_C09.12	PREDICTED: putative germin-like protein 9-2 [Daucus carota subsp. sativus]	GO:0048046,GO:0005618,GO:0030145,GO:0045735	apoplast|cell wall|manganese ion binding|nutrient reservoir activity
Lj1A255T72	0	0	0	0.512174	0.387711	0	OJ1003_C09.14	putative germin-like protein 9-2 [Prunus yedoensis var. nudiflora]	GO:0048046,GO:0005618,GO:0030145,GO:0045735	apoplast|cell wall|manganese ion binding|nutrient reservoir activity
Lj1A256T63	8.44767	7.02746	8.43735	2.08059	2.46092	1.53074	MWD9.18	NAC domain-containing protein 90-like [Camellia sinensis]	GO:0005634,GO:0003677,GO:0003700	nucleus|DNA binding|DNA-binding transcription factor activity
Lj1A256T64	0.191979	0.0949964	0	0	0	0	OJ1003_C09.12	putative germin-like protein 9-2 [Prunus yedoensis var. nudiflora]	GO:0048046,GO:0005618,GO:0030145,GO:0045735	apoplast|cell wall|manganese ion binding|nutrient reservoir activity
Lj1A257G22	51.0128	49.8306	47.018	48.2401	46.9757	41.7047	T27G7.7	PREDICTED: mRNA-decapping enzyme-like protein [Vitis vinifera]	GO:0005737,GO:0000932,GO:0008047,GO:0016787,GO:0003729,GO:0000290,GO:0031087,GO:0006952,GO:0006397	cytoplasm|P-body|enzyme activator activity|hydrolase activity|mRNA binding|deadenylation-dependent decapping of nuclear-transcribed mRNA|deadenylation-independent decapping of nuclear-transcribed mRNA|defense response|mRNA processing	ko03018	RNA degradation
Lj1A257T27	17.8419	20.5206	22.6453	24.6868	23.2626	26.4777	MWD9.14	mitochondrial fission protein ELM1 [Sesamum indicum]	GO:0005741,GO:0000266	mitochondrial outer membrane|mitochondrial fission
Lj1A257T30	14.6813	17.7829	16.8925	8.1316	6.78921	5.95914		nicalin-1-like [Camellia sinensis]
Lj1A257T31	27.1398	26.2109	28.2237	19.8614	18.6474	22.3641		uncharacterized protein LOC112527930 [Cynara cardunculus var. scolymus]
Lj1A258G36	16.6595	18.2585	14.8427	3.07097	2.69831	2.36697	F12K2.11	F-box protein At2g27310 [Ziziphus jujuba]
Lj1A258G37	6.77799	9.03235	7.49887	25.3751	24.4493	21.8155	MBK23.17	PREDICTED: trichohyalin-like isoform X1 [Nicotiana sylvestris]	GO:0009507,GO:0005886	chloroplast|plasma membrane
Lj1A259G24	0.25221	0.19968	0.645588	0.160728	0.253479	0.315337	F12K2.12	PREDICTED: NAC domain-containing protein 40-like [Gossypium hirsutum]	GO:0016021,GO:0005634,GO:0005886,GO:0003700,GO:0043565,GO:0071472,GO:0009908,GO:0009740,GO:0033619,GO:0009938,GO:0048573,GO:0045893,GO:2000039,GO:0009739,GO:0009651,GO:0009845	integral component of membrane|nucleus|plasma membrane|DNA-binding transcription factor activity|sequence-specific DNA binding|cellular response to salt stress|flower development|gibberellic acid mediated signaling pathway|membrane protein proteolysis|negative regulation of gibberellic acid mediated signaling pathway|photoperiodism, flowering|positive regulation of transcription, DNA-templated|re…
Lj1A25T5	3.38258	3.05001	2.66415	1.75645	1.20874	2.34957		4-coumarate--CoA ligase-like [Actinidia chinensis var. chinensis]
Lj1A260G36	8.44321	5.89824	7.09001	2.72551	2.16302	2.50113	SAF2	PREDICTED: auxin-induced protein PCNT115-like isoform X1 [Ipomoea nil]	GO:0016491	oxidoreductase activity
Lj1A261G25	163.042	162.22	153.291	135.308	109.593	169.694		hypothetical protein EZV62_002123 [Acer yangbiense]
Lj1A261G28	15.8245	17.139	16.5445	27.0708	28.8057	25.3882	F11F19.8	transcription factor E2FB-like [Camellia sinensis]	GO:0005737,GO:0090575,GO:0003677,GO:0000981,GO:0046983,GO:0001077,GO:0001078,GO:0043565,GO:0008134,GO:0007049,GO:0000122,GO:0051446,GO:0045944,GO:0045893,GO:0051726	cytoplasm|RNA polymerase II transcription factor complex|DNA binding|DNA-binding transcription factor activity, RNA polymerase II-specific|protein dimerization activity|proximal promoter DNA-binding transcription activator activity, RNA polymerase II-specific|proximal promoter DNA-binding transcription repressor activity, RNA polymerase II-specific|sequence-specific DNA binding|transcription fact…
Lj1A261T31	0	0	0	0.455584	0	0	F13M7.5	protein TIC 20-I, chloroplastic [Camellia sinensis]	GO:0009706,GO:0016021,GO:0008565,GO:0045037	chloroplast inner membrane|integral component of membrane|protein transporter activity|protein import into chloroplast stroma
Lj1A261T33	25.2784	26.4884	24.7039	12.4374	13.1698	10.0704	SOVF_150800	uncharacterized protein LOC114290195 [Camellia sinensis]	GO:0009507,GO:0005840,GO:0019843,GO:0003735,GO:0006412	chloroplast|ribosome|rRNA binding|structural constituent of ribosome|translation	ko03010	Ribosome
Lj1A262G29	62.091	61.6755	59.5486	103.117	106.563	93.9848	F10A5.15	5'-3' exoribonuclease 3-like [Camellia sinensis]	GO:0005634,GO:0004534,GO:0003676,GO:0008270,GO:0010587,GO:0006397,GO:0060149,GO:0071035,GO:0000967	nucleus|5'-3' exoribonuclease activity|nucleic acid binding|zinc ion binding|miRNA catabolic process|mRNA processing|negative regulation of posttranscriptional gene silencing|nuclear polyadenylation-dependent rRNA catabolic process|rRNA 5'-end processing
Lj1A262T30	53.2862	52.9445	54.0253	110.044	80.8105	86.8667	F10A5.15	5'-3' exoribonuclease 2 [Striga asiatica]	GO:0005634,GO:0004534,GO:0003676,GO:0008270,GO:0010587,GO:0006397,GO:0060149,GO:0071035,GO:0000967	nucleus|5'-3' exoribonuclease activity|nucleic acid binding|zinc ion binding|miRNA catabolic process|mRNA processing|negative regulation of posttranscriptional gene silencing|nuclear polyadenylation-dependent rRNA catabolic process|rRNA 5'-end processing
Lj1A262T31	25.8652	27.9541	30.9617	42.909	37.2187	36.2746	F10A5.15	hypothetical protein F0562_022339 [Nyssa sinensis]	GO:0005634,GO:0004534,GO:0003676,GO:0008270,GO:0010587,GO:0006397,GO:0060149,GO:0071035,GO:0000967	nucleus|5'-3' exoribonuclease activity|nucleic acid binding|zinc ion binding|miRNA catabolic process|mRNA processing|negative regulation of posttranscriptional gene silencing|nuclear polyadenylation-dependent rRNA catabolic process|rRNA 5'-end processing
Lj1A262T32	0.149239	0.0738475	0.0734639	0	0	0	K16E1.1/K16E1.2	hypothetical protein F0562_022339 [Nyssa sinensis]	GO:0005634,GO:0004534,GO:0003676,GO:0008270,GO:0010587,GO:0006397,GO:0060149,GO:0071035,GO:0000967	nucleus|5'-3' exoribonuclease activity|nucleic acid binding|zinc ion binding|miRNA catabolic process|mRNA processing|negative regulation of posttranscriptional gene silencing|nuclear polyadenylation-dependent rRNA catabolic process|rRNA 5'-end processing
Lj1A263T50	3.78795	3.65842	3.59449	0.872524	0.871483	0.57061	UGT2	hypothetical protein F0562_028318 [Nyssa sinensis]	GO:0035251	UDP-glucosyltransferase activity
Lj1A265G35	5.99295	5.8368	5.71282	19.2374	19.121	17.6025	F26G5.150	hypothetical protein F0562_001649 [Nyssa sinensis]	GO:0055028,GO:0005524,GO:0004672,GO:0004674,GO:0043622,GO:0009913,GO:0007017	cortical microtubule|ATP binding|protein kinase activity|protein serine/threonine kinase activity|cortical microtubule organization|epidermal cell differentiation|microtubule-based process
Lj1A265T34	146.947	136.987	148.385	192.774	185.707	170.365	PFICI_10837	Apoptosis-inducing factor A like [Actinidia chinensis var. chinensis]	GO:0016491	oxidoreductase activity
Lj1A266T15	2.01106	1.23206	2.02705	3.25488	4.18673	3.54215	T27G7.12	hypothetical protein F0562_030797 [Nyssa sinensis]	GO:0016021,GO:0009705,GO:0015743	integral component of membrane|plant-type vacuole membrane|malate transport
Lj1A267G32	4.18824	4.41231	4.21204	0.334831	0.226307	0.18769	T27G7.12	hypothetical protein F0562_030797 [Nyssa sinensis]	GO:0016021,GO:0009705,GO:0015743	integral component of membrane|plant-type vacuole membrane|malate transport
Lj1A267T27	0	0.0679001	0	0	0	0		Nucleoredoxin 1-1 like [Actinidia chinensis var. chinensis]
Lj1A268G10	8.02443	9.19243	10.1728	8.056	9.28004	9.90693		uncharacterized protein LOC114322803 isoform X1 [Camellia sinensis]
Lj1A269G34	18.9854	17.8463	18.3788	16.3208	18.2513	17.3995	Os12g0626100	deoxyhypusine hydroxylase [Cynara cardunculus var. scolymus]	GO:0019135,GO:0046872,GO:0008612	deoxyhypusine monooxygenase activity|metal ion binding|peptidyl-lysine modification to peptidyl-hypusine
Lj1A269T39	0.368172	0	0.0724938	0.234628	0.296019	0.383603	MHK10.15	PREDICTED: LOB domain-containing protein 16-like [Juglans regia]	GO:0005634,GO:0010311,GO:0045893	nucleus|lateral root formation|positive regulation of transcription, DNA-templated
Lj1A26T26	0	0.109079	0	0	0	0	F22D16.15	PREDICTED: cyanidin 3-O-glucoside 7-O-glucosyltransferase (acyl-glucose)-like [Daucus carota subsp. sativus]	GO:0008422,GO:0102483,GO:0005975	beta-glucosidase activity|scopolin beta-glucosidase activity|carbohydrate metabolic process
Lj1A26T27	54.7022	58.3969	56.9965	35.291	26.776	36.4663	OsI_27296	hypothetical protein F0562_000849 [Nyssa sinensis]	GO:0005634,GO:0005886,GO:0046872,GO:0004842,GO:0042742,GO:0009626,GO:0010337,GO:0080021,GO:0010167,GO:0009751,GO:0009697,GO:0009627	nucleus|plasma membrane|metal ion binding|ubiquitin-protein transferase activity|defense response to bacterium|plant-type hypersensitive response|regulation of salicylic acid metabolic process|response to benzoic acid|response to nitrate|response to salicylic acid|salicylic acid biosynthetic process|systemic acquired resistance
Lj1A26T29	75.214	82.544	77.0284	65.6973	66.4679	59.7554		hypothetical protein F0562_021405 [Nyssa sinensis]
Lj1A270G22	33.9554	32.4376	35.7058	36.306	32.2582	29.4271	F11F8.30	hypothetical protein F0562_022366 [Nyssa sinensis]	GO:0005737,GO:0005874,GO:0005634,GO:0005516,GO:0008017	cytoplasm|microtubule|nucleus|calmodulin binding|microtubule binding
Lj1A271T7	23.646	17.2431	17.5036	6.60927	6.07526	6.85393	Os03g0650000	PREDICTED: axial regulator YABBY 5-like isoform X2 [Capsicum annuum]	GO:0005634,GO:0046872,GO:0010158,GO:0045165,GO:0007275	nucleus|metal ion binding|abaxial cell fate specification|cell fate commitment|multicellular organism development
Lj1A272T47	4.55701	4.50986	3.40969	4.25934	2.47317	5.41274		hypothetical protein GOBAR_AA20685 [Gossypium barbadense]
Lj1A273G19	0.228993	0.582746	0.322066	0.208475	0.131511	0.170422	TPS4	hypothetical protein F0562_008565 [Nyssa sinensis]			ko00904	Diterpenoid biosynthesis
Lj1A273G20	2.38977	1.60954	2.58149	2.503	3.16903	2.76659	T17M13.14	hypothetical protein F0562_022527 [Nyssa sinensis]	GO:0030659,GO:0016021,GO:0102490,GO:0005524,GO:0102485,GO:0102486,GO:0102491,GO:0102488,GO:0102487,GO:0102489,GO:0009901,GO:0010584	cytoplasmic vesicle membrane|integral component of membrane|8-oxo-dGTP phosphohydrolase activity|ATP binding|dATP phosphohydrolase activity|dCTP phosphohydrolase activity|dGTP phosphohydrolase activity|dTTP phosphohydrolase activity|dUTP phosphohydrolase activity|GTP phosphohydrolase activity|anther dehiscence|pollen exine formation	ko00230,ko00240	Purine metabolism|Pyrimidine metabolism
Lj1A274G37	33.4107	30.9003	32.5187	52.4218	54.7964	49.6074	T20P8.15	hypothetical protein F0562_022507 [Nyssa sinensis]	GO:0009507,GO:0005829,GO:0005846,GO:0010445,GO:0016607,GO:0005730,GO:0005634,GO:0003677,GO:0003700,GO:0046872,GO:0006397,GO:0031053,GO:0010267,GO:2000011,GO:0000381,GO:0048509,GO:0006355,GO:0008380,GO:0048367	chloroplast|cytosol|nuclear cap binding complex|nuclear dicing body|nuclear speck|nucleolus|nucleus|DNA binding|DNA-binding transcription factor activity|metal ion binding|mRNA processing|primary miRNA processing|production of ta-siRNAs involved in RNA interference|regulation of adaxial/abaxial pattern formation|regulation of alternative mRNA splicing, via spliceosome|regulation of meristem devel…
Lj1A274G38	22.9316	22.0485	23.4942	39.802	37.6621	36.7133
Lj1A275T37	0.757252	1.058	1.09636	0	0.134305	0	F18O19.7	hypothetical protein EZV62_020919 [Acer yangbiense]	GO:0005829,GO:0043231,GO:0052641,GO:0090704,GO:0080043,GO:0080044,GO:0052639,GO:0052640,GO:0080002,GO:0035251,GO:0008194,GO:0018874,GO:0046482,GO:0010030,GO:0009696	cytosol|intracellular membrane-bounded organelle|benzoic acid glucosyltransferase activity|nicotinate-O-glucosyltransferase activity|quercetin 3-O-glucosyltransferase activity|quercetin 7-O-glucosyltransferase activity|salicylic acid glucosyltransferase (ester-forming) activity|salicylic acid glucosyltransferase (glucoside-forming) activity|UDP-glucose:4-aminobenzoate acylglucosyltransferase acti…
Lj1A276T64	9.57701	10.6241	9.07784	19.2559	19.2504	17.3578	F18O19.7	hypothetical protein F0562_021664 [Nyssa sinensis]	GO:0005829,GO:0043231,GO:0052641,GO:0090704,GO:0080043,GO:0080044,GO:0052639,GO:0052640,GO:0080002,GO:0035251,GO:0008194,GO:0018874,GO:0046482,GO:0010030,GO:0009696	cytosol|intracellular membrane-bounded organelle|benzoic acid glucosyltransferase activity|nicotinate-O-glucosyltransferase activity|quercetin 3-O-glucosyltransferase activity|quercetin 7-O-glucosyltransferase activity|salicylic acid glucosyltransferase (ester-forming) activity|salicylic acid glucosyltransferase (glucoside-forming) activity|UDP-glucose:4-aminobenzoate acylglucosyltransferase acti…
Lj1A276T65	0.133633	0	0.131563	0.473119	0.940135	0.324879	F18O19.7	hypothetical protein F0562_021664 [Nyssa sinensis]	GO:0005829,GO:0043231,GO:0052641,GO:0090704,GO:0080043,GO:0080044,GO:0052639,GO:0052640,GO:0080002,GO:0035251,GO:0008194,GO:0018874,GO:0046482,GO:0010030,GO:0009696	cytosol|intracellular membrane-bounded organelle|benzoic acid glucosyltransferase activity|nicotinate-O-glucosyltransferase activity|quercetin 3-O-glucosyltransferase activity|quercetin 7-O-glucosyltransferase activity|salicylic acid glucosyltransferase (ester-forming) activity|salicylic acid glucosyltransferase (glucoside-forming) activity|UDP-glucose:4-aminobenzoate acylglucosyltransferase acti…
Lj1A277T26	27.5283	26.8467	24.1637	4.02151	4.29776	3.48084	F18O19.7	hypothetical protein F0562_021664 [Nyssa sinensis]	GO:0005829,GO:0043231,GO:0052641,GO:0090704,GO:0080043,GO:0080044,GO:0052639,GO:0052640,GO:0080002,GO:0035251,GO:0008194,GO:0018874,GO:0046482,GO:0010030,GO:0009696	cytosol|intracellular membrane-bounded organelle|benzoic acid glucosyltransferase activity|nicotinate-O-glucosyltransferase activity|quercetin 3-O-glucosyltransferase activity|quercetin 7-O-glucosyltransferase activity|salicylic acid glucosyltransferase (ester-forming) activity|salicylic acid glucosyltransferase (glucoside-forming) activity|UDP-glucose:4-aminobenzoate acylglucosyltransferase acti…
Lj1A277T27	0.0445442	0.0881666	0.0877086	0.189248	0.492452	0.278468	UGT74AC1	hypothetical protein F0562_021664 [Nyssa sinensis]
Lj1A278G58	27.1575	28.906	23.9224	19.0759	20.736	22.792	OsJ_10635	hypothetical protein F0562_022620 [Nyssa sinensis]	GO:0005634,GO:0003700,GO:0043565,GO:0006952,GO:0006351	nucleus|DNA-binding transcription factor activity|sequence-specific DNA binding|defense response|transcription, DNA-templated	ko04075	Plant hormone signal transduction
Lj1A278G60	15.7771	14.6579	15.0044	10.6016	11.8654	10.3998	F7K24.130	hypothetical protein F0562_001701 [Nyssa sinensis]	GO:0031969,GO:0016021	chloroplast membrane|integral component of membrane
Lj1A278T65	0.668164	0.484916	0.394689	0.23656	0.0447683	0.185645	UGT74AC1	hypothetical protein F0562_002194 [Nyssa sinensis]
Lj1A278T69	20.483	16.8434	21.6324	92.8376	154.508	106.203	MXC9.14	calcium-dependent protein kinase 17-like [Durio zibethinus]	GO:0005737,GO:0005634,GO:0005886,GO:0005524,GO:0005509,GO:0009931,GO:0004683,GO:0004674,GO:0009738,GO:0035556,GO:0018105,GO:0046777,GO:0080092	cytoplasm|nucleus|plasma membrane|ATP binding|calcium ion binding|calcium-dependent protein serine/threonine kinase activity|calmodulin-dependent protein kinase activity|protein serine/threonine kinase activity|abscisic acid-activated signaling pathway|intracellular signal transduction|peptidyl-serine phosphorylation|protein autophosphorylation|regulation of pollen tube growth	ko04626	Plant-pathogen interaction
Lj1A279G19	18.3114	18.3998	24.166	28.9947	27.21	31.7786	MtrunA17_Chr8g0353191	hydroxyproline O-arabinosyltransferase 3 [Sesamum indicum]			ko00514	Other types of O-glycan biosynthesis
Lj1A279T27	21.8146	21.2502	20.8871	20.5349	20.9786	18.1831	F7K24.140	rho GTPase-activating protein 7-like [Camellia sinensis]	GO:0009535,GO:0005737,GO:0005886,GO:0005096,GO:0009920,GO:0007165	chloroplast thylakoid membrane|cytoplasm|plasma membrane|GTPase activator activity|cell plate formation involved in plant-type cell wall biogenesis|signal transduction
Lj1A279T28	0.393189	0.77824	0.387098	0.417619	0.395167	0.819337
Lj1A283G17	6.04219	4.46965	4.68678	25.9946	21.1007	28.1705		uncharacterized protein LOC112184969 [Rosa chinensis]
Lj1A284G15	86.8246	84.1707	80.6084	95.2933	101.43	102.428		hypothetical protein CDL12_20942 [Handroanthus impetiginosus]
Lj1A285T18	3.18955	3.88497	4.34789	1.30297	0.61646	0		hypothetical protein Saspl_020410 [Salvia splendens]
Lj1A285T19	30.0529	30.2294	20.8567	18.5765	28.9662	26.1793		hypothetical protein CDL12_28735 [Handroanthus impetiginosus]
Lj1A288G35	11.7664	10.9805	11.1877	13.3053	9.66731	12.2596		hypothetical protein F0562_022566 [Nyssa sinensis]
Lj1A288T38	2.66843	2.17054	2.69908	3.74662	3.80236	3.42774	F22K20.5	PH, RCC1 and FYVE domains-containing protein 1 isoform X2 [Arachis hypogaea]	GO:0046872,GO:0070300,GO:0035091,GO:0017112	metal ion binding|phosphatidic acid binding|phosphatidylinositol binding|Rab guanyl-nucleotide exchange factor activity
Lj1A289G38	77.5237	80.4311	84.2068	115.458	111.819	96.04	F24I3.1700	hypothetical protein F0562_022572 [Nyssa sinensis]	GO:0009507,GO:0031307,GO:0005779,GO:0005741,GO:0005739,GO:0005777,GO:0006915,GO:0000422,GO:0000266,GO:0043653,GO:0007005,GO:0016559	chloroplast|integral component of mitochondrial outer membrane|integral component of peroxisomal membrane|mitochondrial outer membrane|mitochondrion|peroxisome|apoptotic process|autophagy of mitochondrion|mitochondrial fission|mitochondrial fragmentation involved in apoptotic process|mitochondrion organization|peroxisome fission
Lj1A28T43	101.078	109.068	109.999	75.0948	84.8221	72.2017	SRP	hypothetical protein F0562_000858 [Nyssa sinensis]
Lj1A290G37	2.31462	2.86333	2.50664	2.08967	3.4894	2.29105	T22J18.3	PREDICTED: putative methyltransferase At1g22800 [Ipomoea nil]	GO:0005739,GO:0008168	mitochondrion|methyltransferase activity
Lj1A290G41	4.53344	5.2941	5.04344	1.34823	1.23019	1.41704	F18A8.14	stomatal closure-related actin-binding protein 1-like [Quercus suber]	GO:0005737,GO:0005856,GO:0003779,GO:0007015,GO:0010119	cytoplasm|cytoskeleton|actin binding|actin filament organization|regulation of stomatal movement
Lj1A290T42	1.7525	1.54166	2.68388	1.55115	2.05487	1.52163	T22J18.3	putative methyltransferase At1g22800 [Prunus persica]	GO:0005739,GO:0008168	mitochondrion|methyltransferase activity
Lj1A290T43	2.72611	2.6979	1.78925	2.41291	0.456637	3.31376	T22J18.3	PREDICTED: putative methyltransferase At1g22800 [Vitis vinifera]	GO:0005739,GO:0008168	mitochondrion|methyltransferase activity
Lj1A291T11	2.67313	2.57397	3.41413	5.37149	4.284	7.82858		hypothetical protein AQUCO_06800035v1 [Aquilegia coerulea]
Lj1A292G13	1.06589	1.15076	0.763189	0.20584	0.097387	0		hypothetical protein AQUCO_06800035v1 [Aquilegia coerulea]
Lj1A293T13	4.29027	4.90929	6.99569	2.77682	2.62753	1.74613	F12C20.16	Hydroxymethylglutaryl-CoA lyase, mitochondrial [Morella rubra]	GO:0005759,GO:0005739,GO:0004419,GO:0046872,GO:0046951,GO:0006552,GO:0006629	mitochondrial matrix|mitochondrion|hydroxymethylglutaryl-CoA lyase activity|metal ion binding|ketone body biosynthetic process|leucine catabolic process|lipid metabolic process	ko00072,ko00280,ko00650,ko04146	Synthesis and degradation of ketone bodies|Valine, leucine and isoleucine degradation|Butanoate metabolism|Peroxisome
Lj1A294T17	25.999	31.4755	24.8508	27.6144	39.8289	31.5597		PREDICTED: uncharacterized protein LOC103329321 [Prunus mume]
Lj1A295G40	7.10141	4.55656	5.76215	7.37686	6.19597	4.30934	At1g28420	hypothetical protein F0562_022566 [Nyssa sinensis]	GO:0005634,GO:0003677,GO:0003700,GO:0009908,GO:0045892,GO:0048510,GO:0006351	nucleus|DNA binding|DNA-binding transcription factor activity|flower development|negative regulation of transcription, DNA-templated|regulation of timing of transition from vegetative to reproductive phase|transcription, DNA-templated
Lj1A295G42	0	0.0247261	0	0.0530741	0.0251104	0	F22K20.5	PH, RCC1 and FYVE domains-containing protein 1 [Vitis vinifera]	GO:0046872,GO:0070300,GO:0035091,GO:0017112	metal ion binding|phosphatidic acid binding|phosphatidylinositol binding|Rab guanyl-nucleotide exchange factor activity
Lj1A296T28	0.201436	0.332253	0.628002	0.0356587	0.168708	0	MOE17.3	pentatricopeptide repeat-containing protein At3g20730-like [Camellia sinensis]
Lj1A297G57	3.12946	3.30355	1.43779	1.55115	2.72584	0.869501	T22J18.3	hypothetical protein EZV62_022627 [Acer yangbiense]	GO:0005739,GO:0008168	mitochondrion|methyltransferase activity
Lj1A297G59	3.43365	4.63379	4.45606	3.81276	1.41174	1.30093	At5g12290	hypothetical protein CEY00_Acc09792 [Actinidia chinensis var. chinensis]	GO:0016021,GO:0005741,GO:0005739,GO:0019375,GO:0050665	integral component of membrane|mitochondrial outer membrane|mitochondrion|galactolipid biosynthetic process|hydrogen peroxide biosynthetic process
Lj1A297G61	37.0929	37.7042	42.1282	16.6135	18.1906	13.8526	F24I3.1700	Mitochondrial fission 1 protein A [Morella rubra]	GO:0009507,GO:0031307,GO:0005779,GO:0005741,GO:0005739,GO:0005777,GO:0006915,GO:0000422,GO:0000266,GO:0043653,GO:0007005,GO:0016559	chloroplast|integral component of mitochondrial outer membrane|integral component of peroxisomal membrane|mitochondrial outer membrane|mitochondrion|peroxisome|apoptotic process|autophagy of mitochondrion|mitochondrial fission|mitochondrial fragmentation involved in apoptotic process|mitochondrion organization|peroxisome fission
Lj1A297T60	1.52391	1.50814	1.50031	0.809298	0	0.264631	T22J18.3	putative methyltransferase At1g22800, mitochondrial [Camellia sinensis]	GO:0005739,GO:0008168	mitochondrion|methyltransferase activity
Lj1A299T13	17.4344	21.9596	17.4764	0	0	0
Lj1A303G25	21.8367	23.6754	22.7308	20.0911	18.0325	22.3172		hypothetical protein CJ030_MR4G017904 [Morella rubra]
Lj1A303T24	0	0	0.149105	0	0	0		hypothetical protein F0562_022341 [Nyssa sinensis]
Lj1A303T25	0.457742	0.604007	0.525761	0	0	0		hypothetical protein BC332_17260 [Capsicum chinense]
Lj1A303T26	5.89912	4.4449	5.01578	7.83206	9.3648	10.2672	F12C20.16	Hydroxymethylglutaryl-CoA lyase, mitochondrial [Morella rubra]	GO:0005759,GO:0005739,GO:0004419,GO:0046872,GO:0046951,GO:0006552,GO:0006629	mitochondrial matrix|mitochondrion|hydroxymethylglutaryl-CoA lyase activity|metal ion binding|ketone body biosynthetic process|leucine catabolic process|lipid metabolic process	ko00072,ko00280,ko00650,ko04146	Synthesis and degradation of ketone bodies|Valine, leucine and isoleucine degradation|Butanoate metabolism|Peroxisome
Lj1A304G27	24.0282	23.5201	22.1936	26.8204	25.4663	28.7678	T31E10.20	sanguinarine reductase [Prunus persica]	GO:0009507,GO:0009941,GO:0009534,GO:0009535,GO:0005622,GO:0010287	chloroplast|chloroplast envelope|chloroplast thylakoid|chloroplast thylakoid membrane|intracellular|plastoglobule
Lj1A304T23	30.7082	24.9998	25.6471	18.0269	14.2809	15.0518	F3L24.1	hypothetical protein F0562_001527 [Nyssa sinensis]	GO:0009507,GO:0050897,GO:0050619,GO:0010019,GO:0010024	chloroplast|cobalt ion binding|phytochromobilin:ferredoxin oxidoreductase activity|chloroplast-nucleus signaling pathway|phytochromobilin biosynthetic process	ko00860	Porphyrin and chlorophyll metabolism
Lj1A305G17	4.99611	5.32274	5.347	7.08471	6.55808	6.11201	K3D20.8	DDT domain-containing protein PTM [Camellia sinensis]	GO:0009941,GO:0009707,GO:0016021,GO:0005634,GO:0046872,GO:0035064,GO:0010019,GO:0045893	chloroplast envelope|chloroplast outer membrane|integral component of membrane|nucleus|metal ion binding|methylated histone binding|chloroplast-nucleus signaling pathway|positive regulation of transcription, DNA-templated
Lj1A305G18	7.35165	6.96332	5.93312	3.08316	3.67846	2.79434	CHLD	hypothetical protein C3L33_05894, partial [Rhododendron williamsianum]	GO:0009507,GO:0005524,GO:0016851,GO:0015995,GO:0015979	chloroplast|ATP binding|magnesium chelatase activity|chlorophyll biosynthetic process|photosynthesis	ko00860	Porphyrin and chlorophyll metabolism
Lj1A307T3	0	0	0.125026	0	0.127631	0.926207	F16F4.5	hypothetical protein F0562_023356 [Nyssa sinensis]
Lj1A308G13	0	0	0.0670971	0	0	0.0710092	F3O9.6	hypothetical protein F0562_023356 [Nyssa sinensis]
Lj1A314T9	0.0866348	0	0	0	0	0	F3O9.6	hypothetical protein F0562_023356 [Nyssa sinensis]
Lj1A317T43	1.75878	1.52301	2.7416	5.68201	5.59749	4.8103	F6I18.200	ubiquitin carboxyl-terminal hydrolase 24-like [Sesamum indicum]	GO:0005634,GO:0004197,GO:0004843,GO:0016579,GO:0006511	nucleus|cysteine-type endopeptidase activity|thiol-dependent ubiquitin-specific protease activity|protein deubiquitination|ubiquitin-dependent protein catabolic process
Lj1A317T44	2.51641	2.02342	2.63227	8.35237	6.48073	6.88243	F6I18.200	hypothetical protein F0562_035068 [Nyssa sinensis]	GO:0005634,GO:0004197,GO:0004843,GO:0016579,GO:0006511	nucleus|cysteine-type endopeptidase activity|thiol-dependent ubiquitin-specific protease activity|protein deubiquitination|ubiquitin-dependent protein catabolic process
Lj1A319T38	9.47358	10.6865	9.36636	5.37219	5.84991	4.97715		hypothetical protein F0562_001497 [Nyssa sinensis]
Lj1A319T39	5.07581	4.54353	5.44637	11.903	9.31425	8.31907		hypothetical protein VITISV_015472 [Vitis vinifera]
Lj1A319T41	15.6624	12.3353	14.5317	56.2646	90.9306	65.3892	F4I4.60	receptor-like protein kinase ANXUR1 [Camellia sinensis]
Lj1A320G11	23.0015	24.1125	18.871	19.5445	20.5487	18.6399	F5D21.18	hypothetical protein F0562_035059 [Nyssa sinensis]	GO:0005634,GO:0048188,GO:0031490,GO:0044212,GO:0009793,GO:0051568,GO:0080182,GO:0060776,GO:0006351,GO:0010228	nucleus|Set1C/COMPASS complex|chromatin DNA binding|transcription regulatory region DNA binding|embryo development ending in seed dormancy|histone H3-K4 methylation|histone H3-K4 trimethylation|simple leaf morphogenesis|transcription, DNA-templated|vegetative to reproductive phase transition of meristem
Lj1A320T15	4.18079	3.51407	3.77773	4.13641	3.91403	2.32719	T8B10.160	PREDICTED: exosome complex component RRP45A-like isoform X1 [Nelumbo nucifera]	GO:0005737,GO:0000177,GO:0000176,GO:0005634,GO:0000175,GO:0017091,GO:0043928,GO:0000467,GO:0071028,GO:0071042,GO:0071035,GO:0071038,GO:0034427,GO:0016075,GO:0034473,GO:0034475,GO:0034476	cytoplasm|cytoplasmic exosome (RNase complex)|nuclear exosome (RNase complex)|nucleus|3'-5'-exoribonuclease activity|AU-rich element binding|exonucleolytic nuclear-transcribed mRNA catabolic process involved in deadenylation-dependent decay|exonucleolytic trimming to generate mature 3'-end of 5.8S rRNA from tricistronic rRNA transcript (SSU-rRNA, 5.8S rRNA, LSU-rRNA)|nuclear mRNA surveillance|nuc…	ko03018	RNA degradation
Lj1A321G31	1.91306	0.709973	1.88343	7.61971	10.3344	11.0874		uncharacterized protein LOC112521046 [Cynara cardunculus var. scolymus]
Lj1A321T34	25.5385	27.4237	25.8803	17.6195	21.0003	19.8592	F22K18.250	adaptor protein complex 4 subunit u [Lonicera confusa]	GO:0030124,GO:0030131,GO:0005905,GO:0005829,GO:0005802,GO:0006886,GO:0016192	AP-4 adaptor complex|clathrin adaptor complex|clathrin-coated pit|cytosol|trans-Golgi network|intracellular protein transport|vesicle-mediated transport
Lj1A325G24	1.70841	2.45429	1.57344	0.936546	0.60926	1.1484	PAR	Cinnamoyl-CoA reductase 1 [Vitis vinifera]
Lj1A326G19	0.711158	0.747787	0.83142	31.4412	32.2971	32.7414		hypothetical protein F0562_035053 [Nyssa sinensis]
Lj1A328G27	12.8127	12.9499	15.2981	83.6796	81.6467	90.6078	SGR1	hypothetical protein F0562_013130 [Nyssa sinensis]	GO:0050422,GO:0009821,GO:0005975	strictosidine beta-glucosidase activity|alkaloid biosynthetic process|carbohydrate metabolic process
Lj1A328G28	5.57613	5.65992	4.64518	31.8909	27.4461	43.2014	OsI_16288	beta-glucosidase 12-like [Prunus avium]	GO:0005576,GO:0008422,GO:0102483,GO:0005975	extracellular region|beta-glucosidase activity|scopolin beta-glucosidase activity|carbohydrate metabolic process
Lj1A328T31	27.4236	26.4344	27.4051	32.7137	37.6286	31.8173	F7K24.200	Ca2+/calmodulin-dependent protein kinase, EF-Hand protein superfamily [Handroanthus impetiginosus]	GO:0005886,GO:0005524,GO:0005509,GO:0004674	plasma membrane|ATP binding|calcium ion binding|protein serine/threonine kinase activity	ko04626	Plant-pathogen interaction
Lj1A329T68	22.0865	26.1671	26.2797	32.3061	24.8613	35.3731	F7K24.200	calcium-dependent protein kinase 8 [Sesamum indicum]	GO:0005737,GO:0005634,GO:0005886,GO:0005524,GO:0005509,GO:0009931,GO:0004683,GO:0009738,GO:0035556,GO:0018105	cytoplasm|nucleus|plasma membrane|ATP binding|calcium ion binding|calcium-dependent protein serine/threonine kinase activity|calmodulin-dependent protein kinase activity|abscisic acid-activated signaling pathway|intracellular signal transduction|peptidyl-serine phosphorylation	ko04626	Plant-pathogen interaction
Lj1A329T70	3.48253	3.8912	4.09218	4.23585	3.16133	3.68702	F7K24.200	calcium-dependent protein kinase 8 [Sesamum indicum]	GO:0005737,GO:0005634,GO:0005886,GO:0005524,GO:0005509,GO:0009931,GO:0004683,GO:0009738,GO:0035556,GO:0018105	cytoplasm|nucleus|plasma membrane|ATP binding|calcium ion binding|calcium-dependent protein serine/threonine kinase activity|calmodulin-dependent protein kinase activity|abscisic acid-activated signaling pathway|intracellular signal transduction|peptidyl-serine phosphorylation	ko04626	Plant-pathogen interaction
Lj1A330G22	16.2799	17.0879	19.5895	31.0314	33.4949	30.8976		translocation protein SEC62-like [Helianthus annuus]			ko03060,ko04141	Protein export|Protein processing in endoplasmic reticulum
Lj1A330G24	18.7057	17.5555	17.2739	19.2006	21.4717	23.2669	SPAC26H5.04	armadillo repeat-containing protein 8 isoform X1 [Camellia sinensis]	GO:0005829,GO:0034657,GO:0005634,GO:0045721,GO:0043161	cytosol|GID complex|nucleus|negative regulation of gluconeogenesis|proteasome-mediated ubiquitin-dependent protein catabolic process
Lj1A330G26	13.8445	14.9261	14.8937	13.0492	14.2366	13.9471		hypothetical protein F0562_035045 [Nyssa sinensis]
Lj1A330T24	355.45	333.247	343.613	311.673	307.362	352.746	F28I16	chaperonin-like RbcX protein 2, chloroplastic [Ziziphus jujuba]	GO:0009570,GO:0044183,GO:0061077	chloroplast stroma|protein binding involved in protein folding|chaperone-mediated protein folding
Lj1A331T23	72.2322	72.2754	72.8653	129.178	131.979	147.265	T24H18.30	dicarboxylate transporter 1, chloroplastic [Lactuca sativa]	GO:0009507,GO:0009941,GO:0009706,GO:0009534,GO:0016021,GO:0016020,GO:0005739,GO:0009536,GO:0015139,GO:0015140,GO:0015131,GO:0005215,GO:0015742,GO:0019676,GO:0071423,GO:0015729,GO:0009624,GO:0006814	chloroplast|chloroplast envelope|chloroplast inner membrane|chloroplast thylakoid|integral component of membrane|membrane|mitochondrion|plastid|alpha-ketoglutarate transmembrane transporter activity|malate transmembrane transporter activity|oxaloacetate transmembrane transporter activity|transporter activity|alpha-ketoglutarate transport|ammonia assimilation cycle|malate transmembrane transport|o…
Lj1A335G60	27.5874	22.4571	23.5312	30.7697	32.1833	34.3845	T08I13.9	probable pre-mRNA-splicing factor ATP-dependent RNA helicase DEAH2 isoform X1 [Lactuca sativa]			ko03040	Spliceosome
Lj1A335T65	11.0574	12.6636	11.9816	15.0684	15.1669	12.3179	T12C14_10	Pre-mRNA-splicing factor ATP-dependent RNA helicase [Actinidia chinensis var. chinensis]			ko03040	Spliceosome
Lj1A335T67	2.41486	2.54919	3.64543	3.84735	2.83151	4.02572	At2g47220	DUF724 domain-containing protein 3-like isoform X1 [Camellia sinensis]	GO:0009570,GO:0005634,GO:0042803,GO:0040008	chloroplast stroma|nucleus|protein homodimerization activity|regulation of growth
Lj1A335T68	1.84937	1.93191	3.03454	0.654759	2.27171	1.49869		DUF724 domain-containing protein 3-like isoform X1 [Camellia sinensis]
Lj1A337T22	7.16001	5.53751	6.39641	10.6187	10.9806	9.17318	F7K24.100	polyadenylate-binding protein RBP47B'-like [Camellia sinensis]	GO:0010494,GO:0005634,GO:0003729,GO:0008143,GO:0034605,GO:0006397	cytoplasmic stress granule|nucleus|mRNA binding|poly(A) binding|cellular response to heat|mRNA processing
Lj1A338G11	0.761955	0.251357	0.125026	3.23719	3.76513	4.43256	F15B8.160	hypothetical protein F0562_035036 [Nyssa sinensis]	GO:0005783,GO:0005789,GO:0016021,GO:0003841,GO:0016746,GO:0016024,GO:0007275	endoplasmic reticulum|endoplasmic reticulum membrane|integral component of membrane|1-acylglycerol-3-phosphate O-acyltransferase activity|transferase activity, transferring acyl groups|CDP-diacylglycerol biosynthetic process|multicellular organism development	ko00561,ko00564	Glycerolipid metabolism|Glycerophospholipid metabolism
Lj1A33G81	1.39933	1.46179	1.22459	0.495426	0.546923	1.37698	T1G16.20	hypothetical protein F0562_000866 [Nyssa sinensis]	GO:0046872,GO:0030001	metal ion binding|metal ion transport
Lj1A33G82	4.10702	8.65919	4.2192	2.75008	3.49955	2.60471	F10A12.17	dephospho-CoA kinase-like [Camellia sinensis]	GO:0009507,GO:0005777,GO:0005773,GO:0005524,GO:0004140,GO:0015937	chloroplast|peroxisome|vacuole|ATP binding|dephospho-CoA kinase activity|coenzyme A biosynthetic process	ko00770	Pantothenate and CoA biosynthesis
Lj1A33G86	34.7621	32.2834	33.6036	11.304	11.5824	7.87371	F26K9_200	hypothetical protein F0562_021383 [Nyssa sinensis]	GO:0005829,GO:0019898,GO:0005634,GO:0034045,GO:0005774,GO:0080025,GO:0032266,GO:0000045,GO:0006914,GO:0000422,GO:0050832,GO:0010150,GO:0010508,GO:0006497,GO:0034497,GO:0015031,GO:0006970,GO:0006979,GO:0009651,GO:0042594,GO:0009414	cytosol|extrinsic component of membrane|nucleus|phagophore assembly site membrane|vacuolar membrane|phosphatidylinositol-3,5-bisphosphate binding|phosphatidylinositol-3-phosphate binding|autophagosome assembly|autophagy|autophagy of mitochondrion|defense response to fungus|leaf senescence|positive regulation of autophagy|protein lipidation|protein localization to phagophore assembly site|protein …
Lj1A33T89	146.028	143.653	132.986	23.9804	23.665	25.846		hypothetical protein F0562_000868 [Nyssa sinensis]	GO:0004364,GO:0009734	glutathione transferase activity|auxin-activated signaling pathway	ko00480	Glutathione metabolism
Lj1A33T90	25.0001	20.9055	21.1785	10.1891	13.0499	8.88457		hypothetical protein F0562_000868 [Nyssa sinensis]	GO:0004364,GO:0009734	glutathione transferase activity|auxin-activated signaling pathway	ko00480	Glutathione metabolism
Lj1A343T33	1.17009	0.853251	1.63701	0.0654101	0	0	STR1	hypothetical protein F0562_025083 [Nyssa sinensis]	GO:0005773,GO:0016844,GO:0009820,GO:0009058	vacuole|strictosidine synthase activity|alkaloid metabolic process|biosynthetic process
Lj1A346G32	4.45985	5.50279	5.30314	5.78277	4.19123	6.51756	ANT1	Mitochondrial ADP/ATP carrier protein [Handroanthus impetiginosus]	GO:0016021,GO:0005743,GO:0022857	integral component of membrane|mitochondrial inner membrane|transmembrane transporter activity
Lj1A346T32	522.747	540.455	542.359	520.028	556.435	522.053	AAC	PREDICTED: ADP,ATP carrier protein, mitochondrial-like [Ipomoea nil]	GO:0016021,GO:0005743,GO:0022857	integral component of membrane|mitochondrial inner membrane|transmembrane transporter activity
Lj1A346T33	1.95438	1.85976	1.8501	3.83226	1.96421	3.36772	F6N23.26	hypothetical protein FH972_015604 [Carpinus fangiana]	GO:0009507,GO:0005829,GO:0004477,GO:0004488,GO:0009853,GO:0035999,GO:0046653	chloroplast|cytosol|methenyltetrahydrofolate cyclohydrolase activity|methylenetetrahydrofolate dehydrogenase (NADP+) activity|photorespiration|tetrahydrofolate interconversion|tetrahydrofolate metabolic process
Lj1A347T9	11.3363	10.1887	12.5843	11.3649	9.59131	9.37081	T29J13.40	outer envelope protein 80, chloroplastic [Lactuca sativa]	GO:0009507,GO:0009941,GO:0009707,GO:0016020,GO:0005739,GO:0009536,GO:0009658	chloroplast|chloroplast envelope|chloroplast outer membrane|membrane|mitochondrion|plastid|chloroplast organization
Lj1A348T15	0	0.0832684	0	0	0	0	F12M16.12	hypothetical protein EZV62_020326 [Acer yangbiense]	GO:0016021,GO:0016020,GO:0000325,GO:0005886,GO:0009506,GO:0005774,GO:0005773,GO:0005509,GO:0015369,GO:0005432,GO:0055074,GO:0070588,GO:0006874,GO:0071472	integral component of membrane|membrane|plant-type vacuole|plasma membrane|plasmodesma|vacuolar membrane|vacuole|calcium ion binding|calcium:proton antiporter activity|calcium:sodium antiporter activity|calcium ion homeostasis|calcium ion transmembrane transport|cellular calcium ion homeostasis|cellular response to salt stress
Lj1A348T16	0.117505	0	0	0	0	0	OsJ_00857	sodium/calcium exchanger NCL-like [Papaver somniferum]	GO:0016021,GO:0005886,GO:0005509,GO:0015369,GO:0070588,GO:0006874,GO:0006814	integral component of membrane|plasma membrane|calcium ion binding|calcium:proton antiporter activity|calcium ion transmembrane transport|cellular calcium ion homeostasis|sodium ion transport
Lj1A348T17	20.2608	22.6147	20.038	18.277	16.2716	21.5919	MOE17.18	zinc transporter ZTP29 isoform X2 [Olea europaea var. sylvestris]	GO:0005789,GO:0016021,GO:0005385,GO:0071577	endoplasmic reticulum membrane|integral component of membrane|zinc ion transmembrane transporter activity|zinc ion transmembrane transport
Lj1A34G31	0.166452	0.247094	0.109249	2.62244	3.0112	3.15061	OsJ_04644	hypothetical protein F0562_021373 [Nyssa sinensis]	GO:0016021,GO:0016020,GO:0015079,GO:0006813	integral component of membrane|membrane|potassium ion transmembrane transporter activity|potassium ion transport
Lj1A352T29	0	0.0346872	0	0.223366	0.317037	0.219114	MMN10.27	laccase 17-like protein [Camellia sinensis]	GO:0048046,GO:0005507,GO:0052716,GO:0016491,GO:0016722,GO:0009809,GO:0046274,GO:0009698	apoplast|copper ion binding|hydroquinone:oxygen oxidoreductase activity|oxidoreductase activity|oxidoreductase activity, oxidizing metal ions|lignin biosynthetic process|lignin catabolic process|phenylpropanoid metabolic process
Lj1A353T9	0.98642	0.354986	0.882856	0.476232	0.180251	0		PREDICTED: leukocyte receptor cluster member 1 homolog [Eucalyptus grandis]
Lj1A354T50	0	0	0	0.0738645	0.10484	0.108688		hypothetical protein C1H46_024694 [Malus baccata]
Lj1A355T5	37.7111	39.5692	34.5177	65.7919	59.6672	57.2019	At3g51790	hypothetical protein F0562_001252 [Nyssa sinensis]	GO:0016021,GO:0005743,GO:0005758,GO:0005886,GO:0020037,GO:0046872,GO:0018063	integral component of membrane|mitochondrial inner membrane|mitochondrial intermembrane space|plasma membrane|heme binding|metal ion binding|cytochrome c-heme linkage
Lj1A356T36	1.66905	1.4453	2.67019	10.6365	8.59689	7.39076	T3B23	Chromatin structure-remodeling complex protein like [Actinidia chinensis var. chinensis]	GO:0005829,GO:0005634,GO:0005524,GO:0016887,GO:0003677,GO:0004386,GO:0042393,GO:0043044,GO:0006952,GO:0009873,GO:0009908,GO:0010199,GO:1900150,GO:0010104,GO:0040029,GO:2000022,GO:0006355,GO:0009611	cytosol|nucleus|ATP binding|ATPase activity|DNA binding|helicase activity|histone binding|ATP-dependent chromatin remodeling|defense response|ethylene-activated signaling pathway|flower development|organ boundary specification between lateral organs and the meristem|regulation of defense response to fungus|regulation of ethylene-activated signaling pathway|regulation of gene expression, epigeneti…
Lj1A357G12	2.25584	2.01988	2.29141	5.43855	4.28247	1.9027	T3B23	hypothetical protein F0562_001253 [Nyssa sinensis]	GO:0005829,GO:0005634,GO:0005524,GO:0016887,GO:0003677,GO:0004386,GO:0042393,GO:0043044,GO:0006952,GO:0009873,GO:0009908,GO:0010199,GO:1900150,GO:0010104,GO:0040029,GO:2000022,GO:0006355,GO:0009611	cytosol|nucleus|ATP binding|ATPase activity|DNA binding|helicase activity|histone binding|ATP-dependent chromatin remodeling|defense response|ethylene-activated signaling pathway|flower development|organ boundary specification between lateral organs and the meristem|regulation of defense response to fungus|regulation of ethylene-activated signaling pathway|regulation of gene expression, epigeneti…
Lj1A357G13	1.84751	2.07218	1.63701	5.75609	5.53947	1.92495	T3B23	Chromatin structure-remodeling complex protein like [Actinidia chinensis var. chinensis]	GO:0005829,GO:0005634,GO:0005524,GO:0016887,GO:0003677,GO:0004386,GO:0042393,GO:0043044,GO:0006952,GO:0009873,GO:0009908,GO:0010199,GO:1900150,GO:0010104,GO:0040029,GO:2000022,GO:0006355,GO:0009611	cytosol|nucleus|ATP binding|ATPase activity|DNA binding|helicase activity|histone binding|ATP-dependent chromatin remodeling|defense response|ethylene-activated signaling pathway|flower development|organ boundary specification between lateral organs and the meristem|regulation of defense response to fungus|regulation of ethylene-activated signaling pathway|regulation of gene expression, epigeneti…
Lj1A359T19	0	0.141251	0.105388	0	0	0		hypothetical protein F0562_015652 [Nyssa sinensis]
Lj1A35G65	19.4735	17.3746	17.8641	23.1561	21.6773	17.7071	Os07g0669800	hypothetical protein F0562_000875 [Nyssa sinensis]
Lj1A35T63	1.58114	0.728432	1.10039	0.521188	0.219186	0.255633		uncharacterized protein LOC114286320 [Camellia sinensis]
Lj1A35T64	4.20381	4.61416	4.85356	29.5096	31.7256	24.09	F11M21.23	zinc finger protein GAI-ASSOCIATED FACTOR 1-like [Pistacia vera]	GO:0005634,GO:0003700,GO:0046872,GO:0043565,GO:0044212,GO:0008356,GO:0009740,GO:0009939,GO:0045893,GO:0034504,GO:0010075,GO:0006355	nucleus|DNA-binding transcription factor activity|metal ion binding|sequence-specific DNA binding|transcription regulatory region DNA binding|asymmetric cell division|gibberellic acid mediated signaling pathway|positive regulation of gibberellic acid mediated signaling pathway|positive regulation of transcription, DNA-templated|protein localization to nucleus|regulation of meristem growth|regulat…
Lj1A35T65	29.645	28.8816	26.801	22.972	20.0849	24.037	T10P11.26	cullin-1-like isoform X1 [Cynara cardunculus var. scolymus]	GO:0000794,GO:0031461,GO:0005737,GO:0005829,GO:0005634,GO:0009524,GO:0005819,GO:0031625,GO:0009734,GO:0007049,GO:0009793,GO:0009873,GO:0009867,GO:0048366,GO:0010087,GO:0016567,GO:0042752,GO:0009733,GO:0009753,GO:0006511	condensed nuclear chromosome|cullin-RING ubiquitin ligase complex|cytoplasm|cytosol|nucleus|phragmoplast|spindle|ubiquitin protein ligase binding|auxin-activated signaling pathway|cell cycle|embryo development ending in seed dormancy|ethylene-activated signaling pathway|jasmonic acid mediated signaling pathway|leaf development|phloem or xylem histogenesis|protein ubiquitination|regulation of circ…
Lj1A360T39	0.356613	0.51762	0.491525	0.303016	0.597345	0.0495413		hypothetical protein F0562_035020 [Nyssa sinensis]
Lj1A361T11	2.25321	4.45979	4.43662	8.11032	7.04526	6.91253		hypothetical protein F0562_001427 [Nyssa sinensis]
Lj1A363G10	3.87634	2.48227	3.2925	0	0	0		uncharacterized protein LOC109705920 [Ananas comosus]
Lj1A364T31	0.0218672	0	0	0.0348388	0.0109886	0.0341756	atrA	hypothetical protein F0562_035012 [Nyssa sinensis]	GO:0016788,GO:0016740,GO:0009058	hydrolase activity, acting on ester bonds|transferase activity|biosynthetic process
Lj1A365G18	25.2006	27.0574	26.3317	20.8955	18.1593	18.3922		uncharacterized protein LOC114268615 isoform X1 [Camellia sinensis]
Lj1A365T16	4.95656	3.27018	4.26981	2.55914	1.93725	2.36697	MCO15.8	hypothetical protein C3L33_09812, partial [Rhododendron williamsianum]	GO:0005737,GO:0005829,GO:0005524,GO:0046872,GO:0008265,GO:0061605,GO:0061604,GO:0004792,GO:0008641,GO:0018192,GO:0006777,GO:0002143	cytoplasm|cytosol|ATP binding|metal ion binding|Mo-molybdopterin cofactor sulfurase activity|molybdopterin-synthase adenylyltransferase activity|molybdopterin-synthase sulfurtransferase activity|thiosulfate sulfurtransferase activity|ubiquitin-like modifier activating enzyme activity|enzyme active site formation via cysteine modification to L-cysteine persulfide|Mo-molybdopterin cofactor biosynth…	ko04122	Sulfur relay system
Lj1A365T17	9.68918	7.63862	8.16482	4.70953	4.29129	5.1332	MCO15.8	adenylyltransferase and sulfurtransferase MOCS3 isoform X1 [Citrus clementina]	GO:0005737,GO:0005829,GO:0005524,GO:0046872,GO:0008265,GO:0061605,GO:0061604,GO:0004792,GO:0008641,GO:0018192,GO:0006777,GO:0002143	cytoplasm|cytosol|ATP binding|metal ion binding|Mo-molybdopterin cofactor sulfurase activity|molybdopterin-synthase adenylyltransferase activity|molybdopterin-synthase sulfurtransferase activity|thiosulfate sulfurtransferase activity|ubiquitin-like modifier activating enzyme activity|enzyme active site formation via cysteine modification to L-cysteine persulfide|Mo-molybdopterin cofactor biosynth…	ko04122	Sulfur relay system
Lj1A366T12	2.81676	3.50855	4.59001	4.84874	2.73331	5.97085	OsI_30680	hypothetical protein F0562_001417 [Nyssa sinensis]	GO:0009330,GO:0005634,GO:0005524,GO:0003677,GO:0003918,GO:0006265	DNA topoisomerase complex (ATP-hydrolyzing)|nucleus|ATP binding|DNA binding|DNA topoisomerase type II (ATP-hydrolyzing) activity|DNA topological change
Lj1A36T47	0.104315	0	0.0342332	0	0.139787	0	F10O3.17	hypothetical protein F0562_021362 [Nyssa sinensis]	GO:0009860,GO:0016567	pollen tube growth|protein ubiquitination
Lj1A36T49	61.1637	57.5214	55.911	18.3941	19.0061	17.7422		PREDICTED: spermatogenesis-associated protein 20 isoform X1 [Vitis vinifera]
Lj1A36T50	2.03907	2.01797	2.87559	1.05361	1.66162	1.37808	T20O10.10	peptide chain release factor APG3, chloroplastic isoform X1 [Manihot esculenta]	GO:0009507,GO:0003747,GO:0016149,GO:0009658,GO:0032544,GO:0040008,GO:0010027,GO:0006415	chloroplast|translation release factor activity|translation release factor activity, codon specific|chloroplast organization|plastid translation|regulation of growth|thylakoid membrane organization|translational termination
Lj1A373T28	11.3979	13.6058	13.8821	0	0	0		hypothetical protein GH714_011519 [Hevea brasiliensis]	GO:0004364,GO:0009734	glutathione transferase activity|auxin-activated signaling pathway	ko00480	Glutathione metabolism
Lj1A373T29	0.184196	0.455726	0	0	0	0		PREDICTED: probable glutathione S-transferase [Vitis vinifera]	GO:0004364,GO:0009734	glutathione transferase activity|auxin-activated signaling pathway	ko00480	Glutathione metabolism
Lj1A38T57	19.848	19.8004	19.9329	12.5302	12.9781	11.0459	T9J14.2	hypothetical protein F0562_000893 [Nyssa sinensis]	GO:0016021,GO:0005886,GO:0005774,GO:0015386,GO:0015385,GO:0055075,GO:0010107,GO:0071805,GO:0051453,GO:0090333,GO:0009651,GO:0098719	integral component of membrane|plasma membrane|vacuolar membrane|potassium:proton antiporter activity|sodium:proton antiporter activity|potassium ion homeostasis|potassium ion import|potassium ion transmembrane transport|regulation of intracellular pH|regulation of stomatal closure|response to salt stress|sodium ion import across plasma membrane
Lj1A39T31	0.0692687	0	0.0340979	0.0367863	0	0	F23H11.7	Auxin response factor like [Actinidia chinensis var. chinensis]	GO:0005634,GO:0003677,GO:0003700,GO:0042802,GO:0009734,GO:0010150,GO:0045892,GO:0009733	nucleus|DNA binding|DNA-binding transcription factor activity|identical protein binding|auxin-activated signaling pathway|leaf senescence|negative regulation of transcription, DNA-templated|response to auxin
Lj1A39T32	13.2898	10.8954	11.9226	8.93704	9.80013	7.2921	F24P17.18	PREDICTED: bifunctional 3-dehydroquinate dehydratase/shikimate dehydrogenase, chloroplastic-like [Daucus carota subsp. sativus]	GO:0009507,GO:0009570,GO:0003855,GO:0050661,GO:0004764,GO:0009073,GO:0009423,GO:0009793,GO:0019632	chloroplast|chloroplast stroma|3-dehydroquinate dehydratase activity|NADP binding|shikimate 3-dehydrogenase (NADP+) activity|aromatic amino acid family biosynthetic process|chorismate biosynthetic process|embryo development ending in seed dormancy|shikimate metabolic process	ko00400	Phenylalanine, tyrosine and tryptophan biosynthesis
Lj1A40G69	29.2658	28.7494	24.3929	35.2104	33.3175	33.5957	F4C21.3	RNA-binding protein BRN1-like isoform X1 [Hevea brasiliensis]	GO:0005737,GO:0005634,GO:1990904,GO:0003729,GO:0003723,GO:0009908,GO:0006402,GO:0009626,GO:0080151,GO:2000028	cytoplasm|nucleus|ribonucleoprotein complex|mRNA binding|RNA binding|flower development|mRNA catabolic process|plant-type hypersensitive response|positive regulation of salicylic acid mediated signaling pathway|regulation of photoperiodism, flowering
Lj1A40G74	29.8921	27.9953	28.3011	25.4753	25.3596	25.9453	T4I9.4	PREDICTED: serine/threonine-protein phosphatase BSL1-like isoform X1 [Juglans regia]	GO:0005634,GO:0005886,GO:0046872,GO:0004721,GO:0009742	nucleus|plasma membrane|metal ion binding|phosphoprotein phosphatase activity|brassinosteroid mediated signaling pathway
Lj1A40T79	0.0868187	0.0429601	0.384633	0.230533	0.174511	0	F4C21.2	rho GTPase-activating protein 2 [Manihot esculenta]	GO:0005096,GO:0007165	GTPase activator activity|signal transduction
Lj1A40T82	3.56548	3.85939	3.18117	5.32549	5.48711	3.83102	OJ1136_C12.15	uncharacterized protein LOC113764762 isoform X1 [Coffea eugenioides]	GO:0005244,GO:0006813,GO:0034765	voltage-gated ion channel activity|potassium ion transport|regulation of ion transmembrane transport
Lj1A427G6	0	0.168619	0.167743	0.542904	0.171239	0.177523		hypothetical protein F0562_019083 [Nyssa sinensis]			ko03018	RNA degradation
Lj1A42G56	0.209916	0.373939	0.247997	0.178367	0.464138	0.174971		hypothetical protein F0562_002598 [Nyssa sinensis]
Lj1A42T61	13.2844	11.856	11.2178	8.59598	7.97331	7.76663	F15K9.3	PREDICTED: putative E3 ubiquitin-protein ligase RF298 isoform X2 [Nicotiana tabacum]	GO:0046872,GO:0016740,GO:0016567	metal ion binding|transferase activity|protein ubiquitination
Lj1A432T27	9.42127	8.19511	7.81081	0.526665	0.348846	0.361648	F19C24.5	uncharacterized protein LOC114273489 isoform X5 [Camellia sinensis]	GO:0005783,GO:0016021,GO:0031201,GO:0015031,GO:0006890	endoplasmic reticulum|integral component of membrane|SNARE complex|protein transport|retrograde vesicle-mediated transport, Golgi to ER	ko04130,ko04145	SNARE interactions in vesicular transport|Phagosome
Lj1A436G11	15.0214	14.2465	14.9941	2.65912	3.1452	3.26063		uncharacterized protein LOC111890253 [Lactuca sativa]
Lj1A436T13	13.2429	14.1825	13.5918	23.9475	21.1896	26.775	SPAC20G4.05c	hypothetical protein F0562_001387 [Nyssa sinensis]
Lj1A437T6	28.925	33.0921	28.7799	5.66509	14.5353	7.05342	At2g16005	putative phosphatidylglycerol/phosphatidylinositol transfer protein DDB_G0282179 [Prunus persica]	GO:0005737,GO:0008429,GO:0032934,GO:0032366,GO:0009958,GO:0009651	cytoplasm|phosphatidylethanolamine binding|sterol binding|intracellular sterol transport|positive gravitropism|response to salt stress
Lj1A438G30	15.7415	18.1451	19.5353	19.2178	18.609	15.71	T24H18.190	hypothetical protein F0562_007034 [Nyssa sinensis]	GO:0005634,GO:0050832	nucleus|defense response to fungus
Lj1A438T30	0	0.0838435	0	0	0	0		hypothetical protein PRUPE_4G281000 [Prunus persica]
Lj1A438T32	0	0	0	0.143499	0	0		hypothetical protein L484_025093 [Morus notabilis]
Lj1A43G54	36.4628	35.5912	36.0947	46.2618	41.6663	44.2362	T20O10.130	hypothetical protein F0562_021311 [Nyssa sinensis]	GO:0005634,GO:0008327,GO:0008270,GO:0080111	nucleus|methyl-CpG binding|zinc ion binding|DNA demethylation
Lj1A43G57	13.9665	12.5395	10.3481	10.2464	12.445	9.75127	T9J23.21/T9J23.19/T9J23.20	piezo-type mechanosensitive ion channel homolog isoform X2 [Sesamum indicum]	GO:0016021,GO:0008381,GO:0006811	integral component of membrane|mechanosensitive ion channel activity|ion transport
Lj1A43T58	2.77163	2.98147	3.25269	3.09317	2.92687	2.30187	T9J23.21/T9J23.19/T9J23.20	hypothetical protein F0562_002597 [Nyssa sinensis]	GO:0016021,GO:0008381,GO:0006811	integral component of membrane|mechanosensitive ion channel activity|ion transport
Lj1A43T59	22.8621	22.2577	24.6124	12.24	12.6561	10.0704	T4I9.19	elongation factor Tu, mitochondrial [Camellia sinensis]	GO:0005618,GO:0005739,GO:0005524,GO:0050897,GO:0005525,GO:0003924,GO:0003746,GO:0008270,GO:0046686,GO:0006414	cell wall|mitochondrion|ATP binding|cobalt ion binding|GTP binding|GTPase activity|translation elongation factor activity|zinc ion binding|response to cadmium ion|translational elongation	ko04626	Plant-pathogen interaction
Lj1A446T11	0.287716	0.302535	0.33637	0.305592	0.253018	0.487135	LIN	putative E3 ubiquitin-protein ligase LIN [Camellia sinensis]	GO:0004842,GO:0009877	ubiquitin-protein transferase activity|nodulation
Lj1A454T5	0.157275	0	0.464518	0.167047	0.316133	1.63867		eukaryotic translation initiation factor 3 subunit M-like [Camellia sinensis]
Lj1A457T7	0	0	0	0.501142	0.9484	0.163867		hypothetical protein TEA_028098 [Camellia sinensis var. sinensis]
Lj1A45T35	0	0	0.209678	1.28186	0.784845	0.961583	F15K9.4	exosome complex component RRP4 homolog [Camellia sinensis]	GO:0005737,GO:0000177,GO:0000178,GO:0000176,GO:0005730,GO:0005654,GO:0003723,GO:0071034,GO:0043928,GO:0000467,GO:0000460,GO:0060149,GO:0071035,GO:0071038,GO:0071049,GO:0034427,GO:0071051,GO:0034475	cytoplasm|cytoplasmic exosome (RNase complex)|exosome (RNase complex)|nuclear exosome (RNase complex)|nucleolus|nucleoplasm|RNA binding|CUT catabolic process|exonucleolytic nuclear-transcribed mRNA catabolic process involved in deadenylation-dependent decay|exonucleolytic trimming to generate mature 3'-end of 5.8S rRNA from tricistronic rRNA transcript (SSU-rRNA, 5.8S rRNA, LSU-rRNA)|maturation o…	ko03018	RNA degradation
Lj1A45T36	26.7276	25.4583	28.9944	21.6147	16.7078	19.71	GPXHA-2	probable glutathione peroxidase 4 [Rhodamnia argentea]	GO:0005737,GO:0004602,GO:0047066,GO:0006979	cytoplasm|glutathione peroxidase activity|phospholipid-hydroperoxide glutathione peroxidase activity|response to oxidative stress
Lj1A460T3	41.4485	48.9716	48.7955	20.2797	17.9901	21.883		eukaryotic translation initiation factor 3 subunit C like [Tanacetum cinerariifolium]
Lj1A461G26	59.2404	53.7634	59.0325	27.2148	25.1589	26.1505	T10K17.250	E3 ubiquitin-protein ligase SINAT2-like [Camellia sinensis]	GO:0005737,GO:0005634,GO:0061630,GO:0008270,GO:0007275,GO:0016567,GO:2000785,GO:0006511	cytoplasm|nucleus|ubiquitin protein ligase activity|zinc ion binding|multicellular organism development|protein ubiquitination|regulation of autophagosome assembly|ubiquitin-dependent protein catabolic process	ko04120	Ubiquitin mediated proteolysis
Lj1A46G46	0	0	0	0	0	0.113313		chemocyanin-like [Camellia sinensis]	GO:0009055,GO:0046872	electron transfer activity|metal ion binding
Lj1A46T42	12.7786	13.3314	15.1493	8.53943	7.70575	9.04258	F12K2.11	hypothetical protein F0562_002567 [Nyssa sinensis]
Lj1A46T43	3.85845	5.03887	4.46443	4.73193	3.75793	3.02549	T5J8.14	hypothetical protein F0562_021276 [Nyssa sinensis]
Lj1A46T44	0.0580847	0.114967	0.285925	0.185081	0.291884	0	F16M2.50	Inactive patatin-like protein [Actinidia chinensis var. chinensis]	GO:0016787,GO:0016042	hydrolase activity|lipid catabolic process
Lj1A470G20	4.1763	5.39509	4.95904	5.21459	2.56324	3.4545	P0419A09.31	DEAD-box ATP-dependent RNA helicase [Actinidia chinensis var. chinensis]	GO:0005524,GO:0004386,GO:0046872,GO:0003723	ATP binding|helicase activity|metal ion binding|RNA binding
Lj1A470T21	10.4753	11.7408	12.9845	11.8635	13.826	10.3226	T1B9.18	callose synthase 9 [Hevea brasiliensis]	GO:0000148,GO:0005794,GO:0016021,GO:0005886,GO:0003843,GO:0006075,GO:0052543,GO:0048589,GO:0055047,GO:0009556,GO:0009555,GO:0009846,GO:0008360,GO:0080092	1,3-beta-D-glucan synthase complex|Golgi apparatus|integral component of membrane|plasma membrane|1,3-beta-D-glucan synthase activity|(1->3)-beta-D-glucan biosynthetic process|callose deposition in cell wall|developmental growth|generative cell mitosis|microsporogenesis|pollen development|pollen germination|regulation of cell shape|regulation of pollen tube growth
Lj1A478G35	2.12021	2.83451	3.40571	7.78305	8.29922	6.58848	P0419A09.31	DEAD-box ATP-dependent RNA helicase [Actinidia chinensis var. chinensis]	GO:0005524,GO:0004386,GO:0046872,GO:0003723	ATP binding|helicase activity|metal ion binding|RNA binding
Lj1A479G20	6.58997	6.31274	6.90379	13.4156	11.7603	6.73414	T1B9.18	callose synthase 9 isoform X1 [Camellia sinensis]	GO:0000148,GO:0005794,GO:0016021,GO:0005886,GO:0003843,GO:0006075,GO:0052543,GO:0048589,GO:0055047,GO:0009556,GO:0009555,GO:0009846,GO:0008360,GO:0080092	1,3-beta-D-glucan synthase complex|Golgi apparatus|integral component of membrane|plasma membrane|1,3-beta-D-glucan synthase activity|(1->3)-beta-D-glucan biosynthetic process|callose deposition in cell wall|developmental growth|generative cell mitosis|microsporogenesis|pollen development|pollen germination|regulation of cell shape|regulation of pollen tube growth
Lj1A479T20	6.10163	6.60349	7.34203	9.47477	7.9254	6.95221	T1B9.18	Glycosyl transferase [Macleaya cordata]	GO:0000148,GO:0005794,GO:0016021,GO:0005886,GO:0003843,GO:0006075,GO:0052543,GO:0048589,GO:0055047,GO:0009556,GO:0009555,GO:0009846,GO:0008360,GO:0080092	1,3-beta-D-glucan synthase complex|Golgi apparatus|integral component of membrane|plasma membrane|1,3-beta-D-glucan synthase activity|(1->3)-beta-D-glucan biosynthetic process|callose deposition in cell wall|developmental growth|generative cell mitosis|microsporogenesis|pollen development|pollen germination|regulation of cell shape|regulation of pollen tube growth
Lj1A47G32	21.3924	20.5153	20.5019	14.1758	7.80088	13.4129	RRF	hypothetical protein F0562_002545 [Nyssa sinensis]	GO:0009507,GO:0006412	chloroplast|translation
Lj1A47G33	21.1039	22.1882	22.0729	27.9141	27.1189	27.3827	T5J8.6	hypothetical protein F0562_002539 [Nyssa sinensis]	GO:0019005,GO:0016567,GO:0031146	SCF ubiquitin ligase complex|protein ubiquitination|SCF-dependent proteasomal ubiquitin-dependent protein catabolic process
Lj1A47G37	42.1768	41.1622	50.0352	45.1696	43.5632	41.9969	F10O3.2	N-acetyltransferase [Striga asiatica]	GO:0031416,GO:0004596,GO:0017196	NatB complex|peptide alpha-N-acetyltransferase activity|N-terminal peptidyl-methionine acetylation
Lj1A47T34	4.0259	4.21191	3.87861	7.80377	6.18483	8.0597	K15M2.12	hypothetical protein F0562_002534 [Nyssa sinensis]	GO:0005634,GO:0009506,GO:0010385,GO:0004402,GO:0042393,GO:0046872,GO:0044154,GO:0043971,GO:0043972,GO:0044030,GO:0080188	nucleus|plasmodesma|double-stranded methylated DNA binding|histone acetyltransferase activity|histone binding|metal ion binding|histone H3-K14 acetylation|histone H3-K18 acetylation|histone H3-K23 acetylation|regulation of DNA methylation|RNA-directed DNA methylation
Lj1A47T35	231.764	237.885	225.261	65.72	76.1112	64.1886	F17A8.150	40S ribosomal protein S18-like [Sesamum indicum]	GO:0005618,GO:0005829,GO:0022626,GO:0022627,GO:0016020,GO:0005730,GO:0005886,GO:0009506,GO:0005840,GO:0005774,GO:0005773,GO:0003729,GO:0019843,GO:0003735,GO:0006413	cell wall|cytosol|cytosolic ribosome|cytosolic small ribosomal subunit|membrane|nucleolus|plasma membrane|plasmodesma|ribosome|vacuolar membrane|vacuole|mRNA binding|rRNA binding|structural constituent of ribosome|translational initiation	ko03010	Ribosome
Lj1A47T39	13.1718	15.8566	15.3872	7.62154	8.79246	7.7837		PREDICTED: uncharacterized protein LOC100244184 [Vitis vinifera]
Lj1A487G35	0.823824	0.592944	0.663597	0	0	0	Solyc07g008620.1.1	hypothetical protein TEA_002578 [Camellia sinensis var. sinensis]	GO:0016021,GO:0005886,GO:0050832	integral component of membrane|plasma membrane|defense response to fungus
Lj1A48T55	0	0	0.341171	0	0.0870706	0.45133		hypothetical protein VITISV_029641 [Vitis vinifera]
Lj1A48T56	7.35887	7.68287	7.64296	4.98169	5.0796	4.25494	YALI0E04785g	tRNA (guanine-N(7)-)-methyltransferase non-catalytic subunit wdr4-like [Camellia sinensis]	GO:0005829,GO:0005634,GO:0043527,GO:0106004	cytosol|nucleus|tRNA methyltransferase complex|tRNA (guanine-N7)-methylation
Lj1A491T22	0	0	0	0	0.172195	0.47604	F2H15.15	protein MAINTENANCE OF MERISTEMS-like [Rosa chinensis]	GO:0005634,GO:0008483,GO:0048507,GO:0007275,GO:0040008	nucleus|transaminase activity|meristem development|multicellular organism development|regulation of growth
Lj1A496T19	0.296707	0.240248	0.345222	0.0572986	0	0	Solyc07g008630.1.1	hypothetical protein TEA_002578 [Camellia sinensis var. sinensis]	GO:0016021,GO:0005886,GO:0050832	integral component of membrane|plasma membrane|defense response to fungus
Lj1A498G7	0	0	0	0	0.0550411	0.114122	ABS	ent-kaur-16-ene synthase, chloroplastic-like [Manihot esculenta]	GO:0009507,GO:0016838,GO:0000287,GO:0010333,GO:1902246,GO:1902242	chloroplast|carbon-oxygen lyase activity, acting on phosphates|magnesium ion binding|terpene synthase activity|cis-abienol biosynthetic process|copal-8-ol diphosphate(3-) catabolic process	ko00904	Diterpenoid biosynthesis
Lj1A49T58	1.27124	0.629043	0.417184	0.225038	1.70352	0.551885	F11L15.3	PREDICTED: non-specific lipid-transfer protein-like protein At2g13820 [Daucus carota subsp. sativus]
Lj1A49T59	0.629102	0	0.206452	0	0	0	F16J14.17	Non-specific lipid-transfer protein-like protein [Actinidia chinensis var. chinensis]
Lj1A49T61	20.3557	19.1646	20.2178	8.9926	10.5912	12.2937	SPAP27G11.07c	TP53-regulating kinase [Populus trichocarpa]	GO:0000781,GO:0005829,GO:0000408,GO:0005634,GO:0005524,GO:0016887,GO:0004674,GO:0006468,GO:0070525,GO:0002949	chromosome, telomeric region|cytosol|EKC/KEOPS complex|nucleus|ATP binding|ATPase activity|protein serine/threonine kinase activity|protein phosphorylation|tRNA threonylcarbamoyladenosine metabolic process|tRNA threonylcarbamoyladenosine modification
Lj1A504T19	0	0.113675	0	0	0.0769613	0	Solyc07g008620.1.1	hypothetical protein TEA_002578 [Camellia sinensis var. sinensis]	GO:0016021,GO:0005886,GO:0050832	integral component of membrane|plasma membrane|defense response to fungus
Lj1A509T30	0.0272611	0	0.0536776	0.0289549	0	0.113615	Solyc07g008620.1.1	hypothetical protein TEA_002578 [Camellia sinensis var. sinensis]	GO:0016021,GO:0005886,GO:0050832	integral component of membrane|plasma membrane|defense response to fungus
Lj1A509T32	0.03507	0.0694142	0	0.037249	0	0	Solyc07g008620.1.1	hypothetical protein TEA_002578 [Camellia sinensis var. sinensis]	GO:0016021,GO:0005886,GO:0050832	integral component of membrane|plasma membrane|defense response to fungus
Lj1A50G82	58.481	58.9745	58.3152	31.4074	24.6398	25.0259	F10O3.10	hypothetical protein EZV62_010689 [Acer yangbiense]	GO:0005886,GO:0051015	plasma membrane|actin filament binding
Lj1A50G86	71.812	70.5085	69.9255	28.799	22.1609	29.1684	ATEM1.15	hypothetical protein F0562_021228 [Nyssa sinensis]	GO:0009507,GO:0016021,GO:0015301,GO:0008271,GO:0015116,GO:0015293,GO:0008272	chloroplast|integral component of membrane|anion:anion antiporter activity|secondary active sulfate transmembrane transporter activity|sulfate transmembrane transporter activity|symporter activity|sulfate transport
Lj1A50T85	30.0643	29.389	29.3399	10.551	8.39907	9.03588	T28I24.9	serine/threonine-protein kinase HT1 [Lactuca sativa]	GO:0005886,GO:0005524,GO:0004674,GO:0004712,GO:0004713,GO:0006468,GO:0010344	plasma membrane|ATP binding|protein serine/threonine kinase activity|protein serine/threonine/tyrosine kinase activity|protein tyrosine kinase activity|protein phosphorylation|seed oilbody biogenesis
Lj1A51G14	2.55573	1.67113	2.0219	4.45957	4.26568	5.27814		uncharacterized protein LOC114273401 isoform X1 [Camellia sinensis]
Lj1A51T16	5.16108	4.84574	4.03885	4.70868	4.45554	4.75693	F10O3.11	protein LIFEGUARD 4 [Ricinus communis]	GO:0016021	integral component of membrane
Lj1A521T33	2.03858	1.7208	2.36119	0.573154	0.12052	0.249886	T5A14.12	PREDICTED: uncharacterized protein LOC103964746 [Pyrus x bretschneideri]	GO:0009507,GO:0009941,GO:0031969,GO:0009570,GO:0009534,GO:0009535,GO:0009575,GO:0035448,GO:0009523,GO:0009579,GO:0015979,GO:0010207,GO:0010206,GO:0009644,GO:0009416,GO:0009611	chloroplast|chloroplast envelope|chloroplast membrane|chloroplast stroma|chloroplast thylakoid|chloroplast thylakoid membrane|chromoplast stroma|extrinsic component of thylakoid membrane|photosystem II|thylakoid|photosynthesis|photosystem II assembly|photosystem II repair|response to high light intensity|response to light stimulus|response to wounding
Lj1A522G59	19.3169	18.1239	24.4513	28.3776	29.2472	31.6274		uncharacterized protein LOC7483242 isoform X2 [Populus trichocarpa]
Lj1A522T61	5.07889	6.5729	5.29939	5.21003	5.84612	3.3017	MFL8.12	polyamine oxidase 2 [Camellia sinensis]	GO:0005777,GO:0016491,GO:0046592,GO:0006598	peroxisome|oxidoreductase activity|polyamine oxidase activity|polyamine catabolic process	ko00330,ko00410	Arginine and proline metabolism|beta-Alanine metabolism
Lj1A522T64	5.57613	7.00187	6.49326	1.78315	0.12052	0.562243	T5A14.12	PREDICTED: uncharacterized protein LOC103964746 [Pyrus x bretschneideri]	GO:0009507,GO:0009941,GO:0031969,GO:0009570,GO:0009534,GO:0009535,GO:0009575,GO:0035448,GO:0009523,GO:0009579,GO:0015979,GO:0010207,GO:0010206,GO:0009644,GO:0009416,GO:0009611	chloroplast|chloroplast envelope|chloroplast membrane|chloroplast stroma|chloroplast thylakoid|chloroplast thylakoid membrane|chromoplast stroma|extrinsic component of thylakoid membrane|photosystem II|thylakoid|photosynthesis|photosystem II assembly|photosystem II repair|response to high light intensity|response to light stimulus|response to wounding
Lj1A522T65	0.175896	0.12434	0.173171	0.773989	1.03543	0.890161	MKN22.2	hypothetical protein F0562_001282 [Nyssa sinensis]	GO:0005737,GO:0005634,GO:0003723,GO:0006417	cytoplasm|nucleus|RNA binding|regulation of translation
Lj1A523G15	15.2449	16.9996	16.0657	2.96475	1.43865	2.46088		uncharacterized protein LOC7483242 isoform X2 [Populus trichocarpa]
Lj1A524T16	11.9783	13.8301	12.7417	6.06883	5.53499	7.24438	N3535	pheophytinase, chloroplastic-like isoform X1 [Prunus avium]	GO:0052689,GO:0004301,GO:0009636	carboxylic ester hydrolase activity|epoxide hydrolase activity|response to toxic substance
Lj1A524T17	4.02321	3.0025	4.09076	12.2591	10.672	11.6822	F9K20.4	PREDICTED: RNA pseudouridine synthase 3, mitochondrial isoform X1 [Juglans regia]	GO:0005739,GO:0009982,GO:0003723,GO:0001522	mitochondrion|pseudouridine synthase activity|RNA binding|pseudouridine synthesis
Lj1A524T18	3.16766	3.70486	2.26807	5.35258	7.52486	6.00078	F9K20.4	hypothetical protein F0562_016200 [Nyssa sinensis]	GO:0005739,GO:0009982,GO:0003723,GO:0001522	mitochondrion|pseudouridine synthase activity|RNA binding|pseudouridine synthesis
Lj1A530G29	0.444474	0.27992	0.159123	0.429173	0.60915	0.168401	L73G19.30	protochlorophyllide-dependent translocon component 52, chloroplastic-like [Camellia sinensis]	GO:0009507,GO:0009941,GO:0009706,GO:0016021,GO:0009536,GO:0051537,GO:0010277,GO:0046872,GO:0015031	chloroplast|chloroplast envelope|chloroplast inner membrane|integral component of membrane|plastid|2 iron, 2 sulfur cluster binding|chlorophyllide a oxygenase [overall] activity|metal ion binding|protein transport
Lj1A530T29	0	0	0	0	0.0615229	0	F17A17.21	F-box protein CPR1-like [Camellia sinensis]	GO:0009506,GO:0008284	plasmodesma|positive regulation of cell proliferation
Lj1A538T17	0	0	0.0578423	0	0	0	F1N19.10	hypothetical protein F0562_022470 [Nyssa sinensis]	GO:0005634,GO:0003677,GO:0003700	nucleus|DNA binding|DNA-binding transcription factor activity
Lj1A53G40	0.0270686	0.0267885	0.0266493	0	0	0		uncharacterized protein LOC116210267 [Punica granatum]
Lj1A53G41	0.031215	0.0926759	0	0	0	0		uncharacterized protein LOC21385934 [Morus notabilis]
Lj1A541G24	15.383	14.8384	12.6047	15.3047	13.0631	15.3177	F22I13.130	hypothetical protein TEA_025827 [Camellia sinensis var. sinensis]	GO:0005829,GO:0012505,GO:0016021,GO:0009705,GO:0005886,GO:1900458,GO:0009626,GO:0012501,GO:0007033,GO:0098876	cytosol|endomembrane system|integral component of membrane|plant-type vacuole membrane|plasma membrane|negative regulation of brassinosteroid mediated signaling pathway|plant-type hypersensitive response|programmed cell death|vacuole organization|vesicle-mediated transport to the plasma membrane
Lj1A541G25	8.98597	8.53294	8.2379	7.96002	6.65455	6.21647	F11F8_31	DEAD-box ATP-dependent RNA helicase 57 [Olea europaea var. sylvestris]	GO:0005524,GO:0004386,GO:0003723	ATP binding|helicase activity|RNA binding
Lj1A541T30	0	0.0989449	0	0.106192	0	0		hypothetical protein F0562_025893 [Nyssa sinensis]
Lj1A542T43	2.84733	3.34457	2.43645	0.960976	0.641867	1.3863	F7A10.14	hypothetical protein F0562_001330 [Nyssa sinensis]	GO:0005777,GO:0016874,GO:0009850,GO:0006631	peroxisome|ligase activity|auxin metabolic process|fatty acid metabolic process
Lj1A542T44	0.0567939	0.337237	0.167743	0.120645	0.171239	0.295872	F6H1-2	hypothetical protein FH972_009595 [Carpinus fangiana]			ko00940	Phenylpropanoid biosynthesis
Lj1A545G61	1.25295	1.52179	1.45782	0.544416	0.572386	0.71207	F7A10.14	hypothetical protein F0562_001330 [Nyssa sinensis]	GO:0005777,GO:0016874,GO:0009850,GO:0006631	peroxisome|ligase activity|auxin metabolic process|fatty acid metabolic process
Lj1A545T63	5.84166	4.00237	3.09679	4.53414	7.2259	2.34096	F22I13.130	hypothetical protein TEA_025827 [Camellia sinensis var. sinensis]	GO:0005829,GO:0012505,GO:0016021,GO:0009705,GO:0005886,GO:1900458,GO:0009626,GO:0012501,GO:0007033,GO:0098876	cytosol|endomembrane system|integral component of membrane|plant-type vacuole membrane|plasma membrane|negative regulation of brassinosteroid mediated signaling pathway|plant-type hypersensitive response|programmed cell death|vacuole organization|vesicle-mediated transport to the plasma membrane
Lj1A545T66	3.0761	2.98338	2.5439	1.37223	1.73128	1.66662	F7A10.14	probable acyl-activating enzyme 18, peroxisomal isoform X1 [Camellia sinensis]	GO:0005777,GO:0016874,GO:0009850,GO:0006631	peroxisome|ligase activity|auxin metabolic process|fatty acid metabolic process
Lj1A545T67	0.0567939	0.281031	0.335485	0	0.0570796	0	F6H1-2	feruloyl CoA ortho-hydroxylase 1-like [Quercus suber]			ko00940	Phenylpropanoid biosynthesis
Lj1A547G38	14.2059	15.7669	12.8748	8.60186	8.13941	10.9972	F14P22.90	serine/threonine-protein phosphatase PP2A-2 catalytic subunit isoform X2 [Durio zibethinus]	GO:0005737,GO:0005829,GO:0005730,GO:0005634,GO:0000159,GO:0046872,GO:0004721,GO:0006952,GO:0006470	cytoplasm|cytosol|nucleolus|nucleus|protein phosphatase type 2A complex|metal ion binding|phosphoprotein phosphatase activity|defense response|protein dephosphorylation	ko03015,ko04136	mRNA surveillance pathway|Autophagy - other
Lj1A553T30	0.0365757	0	0.144037	0.194241	0.147039	0.533522		hypothetical protein C3L33_05734, partial [Rhododendron williamsianum]	GO:0005737,GO:0005524,GO:0016301,GO:0000287,GO:0030955,GO:0004743	cytoplasm|ATP binding|kinase activity|magnesium ion binding|potassium ion binding|pyruvate kinase activity	ko00010,ko00230,ko00620	Glycolysis / Gluconeogenesis|Purine metabolism|Pyruvate metabolism
Lj1A554T14	79.6004	82.7371	76.0752	129.06	105.01	130.622		hypothetical protein VITISV_041203 [Vitis vinifera]
Lj1A554T15	3.66481	4.19956	4.46259	5.32661	5.81566	6.63199	L9470.5	hypothetical protein AQUCO_07500032v1 [Aquilegia coerulea]	GO:0030686,GO:0005737,GO:0005880,GO:0034399,GO:0005730,GO:0005654,GO:0005634,GO:0032040,GO:0042802,GO:0070037,GO:0019843,GO:0000480,GO:0000447,GO:0000472,GO:0042274,GO:0070475,GO:0031167,GO:0006364	90S preribosome|cytoplasm|nuclear microtubule|nuclear periphery|nucleolus|nucleoplasm|nucleus|small-subunit processome|identical protein binding|rRNA (pseudouridine) methyltransferase activity|rRNA binding|endonucleolytic cleavage in 5'-ETS of tricistronic rRNA transcript (SSU-rRNA, 5.8S rRNA, LSU-rRNA)|endonucleolytic cleavage in ITS1 to separate SSU-rRNA from 5.8S rRNA and LSU-rRNA from tricist…	ko03008	Ribosome biogenesis in eukaryotes
Lj1A554T16	4.01273	3.40389	3.76245	5.27682	2.49657	5.77365		ribosomal RNA small subunit methyltransferase NEP1-like [Prunus yedoensis var. nudiflora]			ko03008	Ribosome biogenesis in eukaryotes
Lj1A555G38	13.1992	12.5503	15.9249	13.607	13.1355	14.1569		alpha-ketoglutarate-dependent dioxygenase alkB homolog 6 [Lactuca sativa]
Lj1A555T36	0.250357	0.0825887	0.328639	0.35455	0	0	T21P5.22	F-box/LRR-repeat protein At3g03360-like [Quercus lobata]
Lj1A55G20	0.721617	0.588123	0.585068	0.360684	0.170646	0.663408	T10P11.4	hypothetical protein F0562_021218 [Nyssa sinensis]	GO:0005634,GO:0003677,GO:0003700,GO:0046872,GO:0006355	nucleus|DNA binding|DNA-binding transcription factor activity|metal ion binding|regulation of transcription, DNA-templated
Lj1A564T29	14.6715	13.8971	16.2581	11.8604	10.1388	9.59795	MRO11.19	PREDICTED: DUF724 domain-containing protein 6-like isoform X2 [Daucus carota subsp. sativus]	GO:0005634,GO:0040008	nucleus|regulation of growth
Lj1A564T30	63.9863	64.9625	66.7439	52.6639	68.4678	51.6614	F22D22.17	transcription factor Pur-alpha 1 [Quercus lobata]	GO:0005737,GO:0005634,GO:0001227,GO:0003690,GO:0003729,GO:0032422,GO:0000977,GO:0043565,GO:0046686	cytoplasm|nucleus|DNA-binding transcription repressor activity, RNA polymerase II-specific|double-stranded DNA binding|mRNA binding|purine-rich negative regulatory element binding|RNA polymerase II regulatory region sequence-specific DNA binding|sequence-specific DNA binding|response to cadmium ion
Lj1A564T31	24.6107	26.2296	26.5903	22.9226	18.2655	14.4648	F22D22.17	transcription factor Pur-alpha 1 isoform X2 [Cucumis melo var. makuwa]	GO:0005737,GO:0005634,GO:0001227,GO:0003690,GO:0003729,GO:0032422,GO:0000977,GO:0043565,GO:0046686	cytoplasm|nucleus|DNA-binding transcription repressor activity, RNA polymerase II-specific|double-stranded DNA binding|mRNA binding|purine-rich negative regulatory element binding|RNA polymerase II regulatory region sequence-specific DNA binding|sequence-specific DNA binding|response to cadmium ion
Lj1A565G21	74.5379	70.7216	62.5371	9.59306	8.57857	14.2708	OsI_031067	6-phosphogluconolactonase 4 [Artemisia annua]	GO:0009507,GO:0017057,GO:0005975,GO:0006098	chloroplast|6-phosphogluconolactonase activity|carbohydrate metabolic process|pentose-phosphate shunt	ko00030	Pentose phosphate pathway
Lj1A568G9	0.991774	0.679508	0.901304	1.94473	1.45681	0.556416	T21H19.190	Sister chromatid cohesion 1 protein [Actinidia chinensis var. chinensis]	GO:0000775,GO:0000228,GO:0003682,GO:0051301,GO:0070601,GO:0006302,GO:0007062	chromosome, centromeric region|nuclear chromosome|chromatin binding|cell division|centromeric sister chromatid cohesion|double-strand break repair|sister chromatid cohesion
Lj1A56T61	27.6766	24.4291	28.4753	11.9174	18.7945	11.6905	MAA21.30	hypothetical protein C3L33_04136, partial [Rhododendron williamsianum]	GO:0005737,GO:0005829,GO:0016607,GO:0003755,GO:0051082,GO:0006457,GO:0008380	cytoplasm|cytosol|nuclear speck|peptidyl-prolyl cis-trans isomerase activity|unfolded protein binding|protein folding|RNA splicing
Lj1A56T62	28.3027	29.9957	29.3091	15.3646	16.7961	13.387	MAA21.30	peptidyl-prolyl cis-trans isomerase CYP63 isoform X1 [Hevea brasiliensis]	GO:0005737,GO:0005829,GO:0016607,GO:0003755,GO:0051082,GO:0006457,GO:0008380	cytoplasm|cytosol|nuclear speck|peptidyl-prolyl cis-trans isomerase activity|unfolded protein binding|protein folding|RNA splicing
Lj1A56T63	0.972838	1.51636	1.07749	1.85991	2.02879	0.962932		protein LONGIFOLIA 1-like [Camellia sinensis]
Lj1A56T64	150.418	153.637	147.079	264.438	230.581	280.706		2-methyl-6-phytyl-1,4-hydroquinone methyltransferase, chloroplastic isoform X1 [Sesamum indicum]	GO:0009706,GO:0016021,GO:0102550,GO:0010189	chloroplast inner membrane|integral component of membrane|2-methyl-6-geranylgeranyl-1,4-benzoquinol methyltransferase activity|vitamin E biosynthetic process	ko00130	Ubiquinone and other terpenoid-quinone biosynthesis
Lj1A570G27	0.0368725	0.0729819	0.0544521	1.15532	1.61202	1.09491	PGEC668E02.12	putative late blight resistance protein homolog R1B-16 [Lactuca sativa]	GO:0005737,GO:0016020,GO:0043531,GO:0005524,GO:0009626	cytoplasm|membrane|ADP binding|ATP binding|plant-type hypersensitive response
Lj1A570T29	0	0	0	0.0804302	0	0	PGEC858M02.12	Disease resistance protein [Artemisia annua]	GO:0005737,GO:0016020,GO:0043531,GO:0005524,GO:0009626	cytoplasm|membrane|ADP binding|ATP binding|plant-type hypersensitive response
Lj1A572G29	21.6888	21.2523	21.1841	4.37055	4.43713	5.04657	MQK4.1	hypothetical protein F0562_025518 [Nyssa sinensis]	GO:0005948,GO:0009507,GO:0005829,GO:0005777,GO:0003984,GO:0043621,GO:0009097,GO:0006551,GO:0050790,GO:0009099,GO:0006573	acetolactate synthase complex|chloroplast|cytosol|peroxisome|acetolactate synthase activity|protein self-association|isoleucine biosynthetic process|leucine metabolic process|regulation of catalytic activity|valine biosynthetic process|valine metabolic process	ko00290,ko00650,ko00660,ko00770	Valine, leucine and isoleucine biosynthesis|Butanoate metabolism|C5-Branched dibasic acid metabolism|Pantothenate and CoA biosynthesis
Lj1A573G24	27.0459	25.9613	25.3792	28.0659	30.138	26.4104	F5I14.11	LOW QUALITY PROTEIN: type II inositol polyphosphate 5-phosphatase 15-like [Camellia sinensis]	GO:0005634,GO:0052658,GO:0046872,GO:0004439,GO:0010252,GO:0009630,GO:0046855,GO:0010087,GO:0046856,GO:0009846,GO:0009737,GO:0009637,GO:0007584,GO:0009611,GO:0048364,GO:0010182	nucleus|inositol-1,4,5-trisphosphate 5-phosphatase activity|metal ion binding|phosphatidylinositol-4,5-bisphosphate 5-phosphatase activity|auxin homeostasis|gravitropism|inositol phosphate dephosphorylation|phloem or xylem histogenesis|phosphatidylinositol dephosphorylation|pollen germination|response to abscisic acid|response to blue light|response to nutrient|response to wounding|root developme…
Lj1A574T25	290.872	301.698	299.356	515.434	554.99	571.988	IPI2	hypothetical protein C3L33_16913, partial [Rhododendron williamsianum]	GO:0016787,GO:0004452,GO:0046872,GO:0015995,GO:0050992,GO:0008299,GO:0015979	hydrolase activity|isopentenyl-diphosphate delta-isomerase activity|metal ion binding|chlorophyll biosynthetic process|dimethylallyl diphosphate biosynthetic process|isoprenoid biosynthetic process|photosynthesis	ko00900	Terpenoid backbone biosynthesis
Lj1A575G21	119.658	131.025	110.875	143.825	163.716	200.805		hypothetical protein EZV62_024680 [Acer yangbiense]
Lj1A575G23	10.6674	9.51729	10.1043	6.35176	5.36052	4.37843		hypothetical protein F0562_031160 [Nyssa sinensis]
Lj1A577G27	0.633532	0.455983	0.680421	0	0	0	F28L1.18	PREDICTED: F-box/kelch-repeat protein At3g06240-like [Erythranthe guttata]
Lj1A578T39	1.15731	1.19987	1.68195	0	0.0553872	0.229679	MXF12.2	protein kinase-like domain, Concanavalin A-like lectin/glucanase domain protein [Artemisia annua]	GO:0016021,GO:0005886,GO:0009506,GO:0005524,GO:0004672,GO:0004674,GO:0046777	integral component of membrane|plasma membrane|plasmodesma|ATP binding|protein kinase activity|protein serine/threonine kinase activity|protein autophosphorylation
Lj1A579G41	67.4516	69.658	67.707	54.1346	52.3057	51.9319	T8F5.2	PREDICTED: membrane-associated protein VIPP1, chloroplastic isoform X1 [Nicotiana sylvestris]	GO:0009507,GO:0009941,GO:0009706,GO:0009570,GO:0009534,GO:0009535,GO:0009295,GO:0009508,GO:0010027,GO:0016050	chloroplast|chloroplast envelope|chloroplast inner membrane|chloroplast stroma|chloroplast thylakoid|chloroplast thylakoid membrane|nucleoid|plastid chromosome|thylakoid membrane organization|vesicle organization
Lj1A579T43	29.442	28.8675	28.2881	27.4492	33.8642	25.2225		PREDICTED: ER membrane protein complex subunit 10 [Theobroma cacao]
Lj1A579T44	73.7125	71.7073	71.2465	30.9551	31.544	32.6082	F17A22.23	protein TIC 20-II, chloroplastic [Camellia sinensis]	GO:0009507,GO:0009941,GO:0009706,GO:0016021,GO:0005739,GO:0009536,GO:0015031	chloroplast|chloroplast envelope|chloroplast inner membrane|integral component of membrane|mitochondrion|plastid|protein transport
Lj1A579T48	7.93419	4.53005	4.20608	2.59297	6.44063	8.90265		hypothetical protein CK203_057135 [Vitis vinifera]
Lj1A57T46	44.1985	43.7411	44.3891	25.5307	23.1932	24.526	T14E10.180	hypothetical protein F0562_007760 [Nyssa sinensis]	GO:0000123,GO:0005634,GO:0016407,GO:0003677,GO:0010484,GO:0004402,GO:0009908,GO:0016573,GO:0044154,GO:0043970,GO:0045893,GO:1904278,GO:0010321,GO:0009416,GO:0010015	histone acetyltransferase complex|nucleus|acetyltransferase activity|DNA binding|H3 histone acetyltransferase activity|histone acetyltransferase activity|flower development|histone acetylation|histone H3-K14 acetylation|histone H3-K9 acetylation|positive regulation of transcription, DNA-templated|positive regulation of wax biosynthetic process|regulation of vegetative phase change|response to lig…
Lj1A57T47	7.74104	8.59662	7.56296	7.02951	5.46381	8.12707	T10P11.13	hypothetical protein CDL12_01441 [Handroanthus impetiginosus]	GO:0005634,GO:0003677,GO:0001228,GO:0003700,GO:0046983,GO:0009567,GO:0007275,GO:0031347,GO:0006355	nucleus|DNA binding|DNA-binding transcription activator activity, RNA polymerase II-specific|DNA-binding transcription factor activity|protein dimerization activity|double fertilization forming a zygote and endosperm|multicellular organism development|regulation of defense response|regulation of transcription, DNA-templated
Lj1A57T48	81.0618	74.7769	79.1975	90.5643	74.8203	86.1989	F16N3.2	hypothetical protein F0562_021193 [Nyssa sinensis]	GO:0048046,GO:0042645,GO:0005739,GO:0009295,GO:0003697,GO:0006264,GO:0000002,GO:0045910,GO:0051096	apoplast|mitochondrial nucleoid|mitochondrion|nucleoid|single-stranded DNA binding|mitochondrial DNA replication|mitochondrial genome maintenance|negative regulation of DNA recombination|positive regulation of helicase activity
Lj1A57T49	2.52072	3.39547	4.4808	2.82608	2.88526	2.91819	F4H5.11	phospholipase A1-Igamma2, chloroplastic-like [Solanum pennellii]	GO:0009507,GO:0047714,GO:0008970,GO:0004620,GO:0004806,GO:0016042	chloroplast|galactolipase activity|phospholipase A1 activity|phospholipase activity|triglyceride lipase activity|lipid catabolic process
Lj1A57T50	0	0.177493	0.176571	0	0	0	T10P11.14	hypothetical protein FH972_008743 [Carpinus fangiana]	GO:0005747,GO:0005739,GO:0051537,GO:0008137,GO:0008270,GO:0006120,GO:0006979	mitochondrial respiratory chain complex I|mitochondrion|2 iron, 2 sulfur cluster binding|NADH dehydrogenase (ubiquinone) activity|zinc ion binding|mitochondrial electron transport, NADH to ubiquinone|response to oxidative stress	ko00190	Oxidative phosphorylation
Lj1A57T52	541.668	559.27	544.631	712.105	707.906	673.915	ARG13	Auxin-induced protein like [Actinidia chinensis var. chinensis]	GO:0005634,GO:0009734,GO:0006355	nucleus|auxin-activated signaling pathway|regulation of transcription, DNA-templated	ko04075	Plant hormone signal transduction
Lj1A580T7	4.27467	4.46989	5.12161	3.72644	2.99921	1.76473		uncharacterized protein LOC114288162 isoform X3 [Camellia sinensis]
Lj1A582G6	0.351504	0.608766	1.21121	1.68005	2.03131	2.92989	OsJ_20191	FT [Hydrangea macrophylla]	GO:0005737,GO:0005634,GO:0008429,GO:0030154,GO:0009908,GO:0010229,GO:0009909,GO:0048510,GO:0048572,GO:0048575	cytoplasm|nucleus|phosphatidylethanolamine binding|cell differentiation|flower development|inflorescence development|regulation of flower development|regulation of timing of transition from vegetative to reproductive phase|short-day photoperiodism|short-day photoperiodism, flowering
Lj1A583G10	2.96495	2.44522	2.18927	2.95235	6.20806	2.12384	MQK4.28	Auxin efflux carrier component 5 [Vitis vinifera]	GO:0005783,GO:0005789,GO:0016021,GO:0005886,GO:0010329,GO:0080161,GO:0010315,GO:0010252,GO:0009926,GO:0009734,GO:0080162,GO:0009555	endoplasmic reticulum|endoplasmic reticulum membrane|integral component of membrane|plasma membrane|auxin efflux transmembrane transporter activity|auxin transmembrane transporter activity|auxin efflux|auxin homeostasis|auxin polar transport|auxin-activated signaling pathway|intracellular auxin transport|pollen development
Lj1A584G28	35.308	37.2992	32.5785	35.2343	29.4613	27.9759	STO-A	dehydrogenase/reductase SDR family member 7 [Olea europaea var. sylvestris]
Lj1A584G30	0.644424	0.231911	0.230706	0.248896	0.353272	0.610394		N-acetyl-D-glucosamine kinase-like [Cynara cardunculus var. scolymus]
Lj1A584T32	39.6334	42.4141	44.9034	38.3374	33.273	39.7379		Ubiquinol-cytochrome-c reductase complex assembly factor like [Actinidia chinensis var. chinensis]
Lj1A585G38	0.282661	0.0932453	0.241178	1.84137	2.10221	1.92412		hypothetical protein F0562_008039 [Nyssa sinensis]
Lj1A585G39	62.746	66.6167	65.136	106.042	96.1369	102.645	PP5	PREDICTED: serine/threonine-protein phosphatase 5 isoform X2 [Nicotiana attenuata]	GO:0005829,GO:0005789,GO:0016021,GO:0031965,GO:0016607,GO:0046872,GO:0004721	cytosol|endoplasmic reticulum membrane|integral component of membrane|nuclear membrane|nuclear speck|metal ion binding|phosphoprotein phosphatase activity
Lj1A585G40	22.5937	24.5394	22.2437	13.3416	12.1325	14.3624		PREDICTED: pentatricopeptide repeat-containing protein At3g59040-like [Prunus mume]
Lj1A585G41	23.6041	27.1435	25.8569	16.3313	8.8543	12.0369	F17J16_90	hypothetical protein TEA_017213 [Camellia sinensis var. sinensis]
Lj1A585G42	47.9908	44.1219	53.5379	136.178	144.411	157.7	F7D19.18	HVA22-like protein [Actinidia chinensis var. chinensis]	GO:0016021	integral component of membrane
Lj1A585T43	0.038288	0.0757836	0	0.162668	0.0384806	0.0797856	F17J16_80	protein DETOXIFICATION 41-like [Rhodamnia argentea]	GO:0016021,GO:0009705,GO:0015238,GO:0015299,GO:0022857,GO:0006855,GO:0009813,GO:0010231,GO:0010023	integral component of membrane|plant-type vacuole membrane|drug transmembrane transporter activity|solute:proton antiporter activity|transmembrane transporter activity|drug transmembrane transport|flavonoid biosynthetic process|maintenance of seed dormancy|proanthocyanidin biosynthetic process
Lj1A586T32	577.286	573.356	573.348	344.465	353.836	354.743		hypothetical protein F0562_011339 [Nyssa sinensis]	GO:0009514,GO:0046912,GO:0006097,GO:0006099	glyoxysome|transferase activity, transferring acyl groups, acyl groups converted into alkyl on transfer|glyoxylate cycle|tricarboxylic acid cycle	ko00020,ko00630	Citrate cycle (TCA cycle)|Glyoxylate and dicarboxylate metabolism
Lj1A587G24	12.4729	13.2636	14.6394	5.1433	5.84998	4.43383	VIT_12s0028g01330	glutamyl-tRNA(Gln) amidotransferase subunit A, chloroplastic/mitochondrial-like [Ipomoea triloba]	GO:0009570,GO:0030956,GO:0005739,GO:0004040,GO:0005524,GO:0050567,GO:0070681,GO:0032543	chloroplast stroma|glutamyl-tRNA(Gln) amidotransferase complex|mitochondrion|amidase activity|ATP binding|glutaminyl-tRNA synthase (glutamine-hydrolyzing) activity|glutaminyl-tRNAGln biosynthesis via transamidation|mitochondrial translation	ko00970	Aminoacyl-tRNA biosynthesis
Lj1A587T30	12.2675	10.1171	13.0839	7.96259	3.0823	3.19542		PREDICTED: transmembrane protein 56-like isoform X2 [Gossypium arboreum]
Lj1A588G25	15.2834	15.3269	15.7154	13.5997	15.7358	13.8008	NPR1	hypothetical protein F0562_010397 [Nyssa sinensis]			ko04075	Plant hormone signal transduction
Lj1A588T24	0.0447718	0.177234	0.0440784	0	0	0.373187	F12K11.5	hypothetical protein F0562_010401 [Nyssa sinensis]	GO:0007142,GO:0009556,GO:0006355	male meiosis II|microsporogenesis|regulation of transcription, DNA-templated
Lj1A589T9	41.4442	39.3747	36.178	144.677	88.5814	112.271		switch-associated protein 70 isoform X3 [Lactuca sativa]
Lj1A58G31	0.647788	1.04176	0.876912	0.0860046	0.244143	0.0421837	T6B20.10	PREDICTED: phospholipase A1-Igamma2, chloroplastic-like [Solanum tuberosum]	GO:0009507,GO:0047714,GO:0008970,GO:0004620,GO:0004806,GO:0016042	chloroplast|galactolipase activity|phospholipase A1 activity|phospholipase activity|triglyceride lipase activity|lipid catabolic process
Lj1A591G26	2.84969	2.65591	2.66936	13.7232	14.2645	16.2005	F12K11.7	hypothetical protein F0562_010406 [Nyssa sinensis]			ko04120	Ubiquitin mediated proteolysis
Lj1A593G32	5.72345	4.26523	5.80452	2.30711	2.25238	1.79619	F12K11.10	hypothetical protein F0562_008067 [Nyssa sinensis]
Lj1A595G25	106.251	106.81	108.895	1.42401	1.01059	2.44458		Riboflavin biosynthesis protein RibD [Glycine soja]
Lj1A595G27	5.12878	5.41866	5.66345	0.736141	0.696565	0.649915		PREDICTED: uncharacterized protein LOC108197362 [Daucus carota subsp. sativus]
Lj1A599T66	0.25772	0	0	0	0	0		hypothetical protein F0562_012399 [Nyssa sinensis]
Lj1A59T28	46.4475	44.4273	43.8683	17.6739	18.0359	16.1218	GOR	hypothetical protein VITISV_014813 [Vitis vinifera]	GO:0009507,GO:0009055,GO:0050660,GO:0004362,GO:0050661,GO:0045454,GO:0006749	chloroplast|electron transfer activity|flavin adenine dinucleotide binding|glutathione-disulfide reductase activity|NADP binding|cell redox homeostasis|glutathione metabolic process	ko00480	Glutathione metabolism
Lj1A5G13	72.0766	69.6957	77.4666	95.8582	86.761	109.311		peptidyl-prolyl cis-trans isomerase-like [Camellia sinensis]	GO:0009570,GO:0003755,GO:0006457	chloroplast stroma|peptidyl-prolyl cis-trans isomerase activity|protein folding
Lj1A5T12	0.252417	0.749416	0.331343	2.14481	1.94494	0.350663	SPAC24B11.05	unnamed protein product, partial [Vitis vinifera]	GO:0005829,GO:0005634,GO:0008253,GO:0008252,GO:0009166,GO:0006206	cytosol|nucleus|5'-nucleotidase activity|nucleotidase activity|nucleotide catabolic process|pyrimidine nucleobase metabolic process	ko00760	Nicotinate and nicotinamide metabolism
Lj1A600T64	163.124	161.728	167.718	73.3019	73.812	86.903	F12K11.12	hypothetical protein F0562_008065 [Nyssa sinensis]	GO:0003860,GO:0006635,GO:0080167	3-hydroxyisobutyryl-CoA hydrolase activity|fatty acid beta-oxidation|response to karrikin	ko00280,ko00410,ko00640	Valine, leucine and isoleucine degradation|beta-Alanine metabolism|Propanoate metabolism
Lj1A600T65	99.5419	105.102	94.6644	34.1254	22.4274	49.3007	F12K11.12	3-hydroxyisobutyryl-CoA hydrolase-like protein 5 [Cynara cardunculus var. scolymus]	GO:0003860,GO:0006635,GO:0080167	3-hydroxyisobutyryl-CoA hydrolase activity|fatty acid beta-oxidation|response to karrikin	ko00280,ko00410,ko00640	Valine, leucine and isoleucine degradation|beta-Alanine metabolism|Propanoate metabolism
Lj1A600T68	9.47685	8.30122	7.78167	5.01142	4.82306	3.73954	SPAC1F8.04c	uncharacterized protein LOC110894319 [Helianthus annuus]	GO:0005829,GO:0005634,GO:0004000,GO:0046872,GO:0050270	cytosol|nucleus|adenosine deaminase activity|metal ion binding|S-adenosylhomocysteine deaminase activity
Lj1A601G22	7.95115	7.53163	7.21293	7.29904	7.64867	6.9234	F25I24.160	hypothetical protein F0562_008061 [Nyssa sinensis]	GO:0016787,GO:0016042	hydrolase activity|lipid catabolic process
Lj1A601G23	7.32482	6.77626	7.21137	13.8348	14.6913	14.5005	T23K23.22	PREDICTED: conserved oligomeric Golgi complex subunit 5 [Vitis vinifera]
Lj1A603T12	7.89824	7.98282	9.43035	4.64071	4.8416	4.0271	LAMT	loganic acid O-methyltransferase [Lonicera japonica]
Lj1A605T43	6.2455	7.48211	6.14877	4.60857	3.23757	3.28789		hypothetical protein F0562_010415 [Nyssa sinensis]
Lj1A605T45	0.302901	0.0499611	0.198806	2.46653	1.87729	1.15719	MPL12.17	hypothetical protein F0562_010416 [Nyssa sinensis]	GO:0005887,GO:0009705,GO:0046872,GO:0022841,GO:0071805	integral component of plasma membrane|plant-type vacuole membrane|metal ion binding|potassium ion leak channel activity|potassium ion transmembrane transport
Lj1A606T23	0	0.165854	0.0549976	0.118668	0	0.465634	LAMT	loganic acid O-methyltransferase [Lonicera japonica]
Lj1A608G31	0.119218	0.235968	0.586855	0.0633124	0.41936	0.558965	plaa2	hypothetical protein F0562_010417 [Nyssa sinensis]	GO:0005618,GO:0005576,GO:0047911,GO:0019863,GO:0004650,GO:0071555,GO:0045490	cell wall|extracellular region|galacturan 1,4-alpha-galacturonidase activity|IgE binding|polygalacturonase activity|cell wall organization|pectin catabolic process	ko00040	Pentose and glucuronate interconversions
Lj1A609G11	0	0.0310341	0	0	0.0945491	0	TPS28	ent-copalyl diphosphate synthase, chloroplastic-like [Hevea brasiliensis]
Lj1A60G52	1.39304	2.28335	1.84291	1.75702	2.45009	1.40607	OJ1365_D05.9	Magnesium transporter MRS2-I like [Actinidia chinensis var. chinensis]	GO:0016021,GO:0005886,GO:0015095,GO:0015693	integral component of membrane|plasma membrane|magnesium ion transmembrane transporter activity|magnesium ion transport
Lj1A60G56	69.9638	69.9731	71.9542	31.984	33.4558	30.8789	F7O18.9	flowering locus K homology domain-like isoform X1 [Camellia sinensis]	GO:0005737,GO:0005634,GO:0003723,GO:0009911	cytoplasm|nucleus|RNA binding|positive regulation of flower development
Lj1A60T57	1.50442	1.65901	1.69271	2.10009	2.50558	1.97054	T6B20.7	hypothetical protein F0562_002480 [Nyssa sinensis]	GO:0046872,GO:0004842,GO:0051865,GO:0016567,GO:0009414	metal ion binding|ubiquitin-protein transferase activity|protein autoubiquitination|protein ubiquitination|response to water deprivation
Lj1A60T58	13.6705	15.0718	12.0421	10.8899	10.3647	10.0579	T06B20.6	hypothetical protein F0562_021178 [Nyssa sinensis]	GO:0005634,GO:0005516,GO:0003700,GO:0043565,GO:0019760	nucleus|calmodulin binding|DNA-binding transcription factor activity|sequence-specific DNA binding|glucosinolate metabolic process
Lj1A60T59	228.88	229.634	230.487	133.158	150.132	132.708		PREDICTED: histone H1-like [Nicotiana sylvestris]	GO:0000786,GO:0005634,GO:0003677,GO:0006334	nucleosome|nucleus|DNA binding|nucleosome assembly
Lj1A60T61	1.11339	1.25212	1.04632	3.33268	2.59401	3.00559	FRK1	hypothetical protein C1H46_027097 [Malus baccata]	GO:0005829,GO:0005524,GO:0019200,GO:0008865,GO:0006000,GO:0019252	cytosol|ATP binding|carbohydrate kinase activity|fructokinase activity|fructose metabolic process|starch biosynthetic process
Lj1A610T8	0.0661676	0	0	0	0.0332503	0	TPS28	hypothetical protein CCACVL1_14882 [Corchorus capsularis]
Lj1A612G7	0.0527634	0.0261087	0.0779192	0.112083	0.159086	0	TPS28	hypothetical protein F0562_021262 [Nyssa sinensis]
Lj1A614G6	4.2225	4.4354	4.41236	5.66509	4.98826	5.17132		hypothetical protein CDL12_15813 [Handroanthus impetiginosus]
Lj1A616G6	0.0637935	0	0.0314027	0	0	0	TPS28	hypothetical protein CCACVL1_14882 [Corchorus capsularis]
Lj1A617G82	31.5151	35.7515	33.4028	19.7779	21.1399	18.876	T21F11.11	hypothetical protein TEA_027513 [Camellia sinensis var. sinensis]	GO:0009507,GO:0009941,GO:0009570,GO:0009536,GO:0003862,GO:0000287,GO:0051287,GO:0009098	chloroplast|chloroplast envelope|chloroplast stroma|plastid|3-isopropylmalate dehydrogenase activity|magnesium ion binding|NAD binding|leucine biosynthetic process	ko00290,ko00660	Valine, leucine and isoleucine biosynthesis|C5-Branched dibasic acid metabolism
Lj1A618G32	33.9911	35.979	35.9808	46.2147	48.6104	55.4538	PRS4	ribose-phosphate pyrophosphokinase 4 [Cynara cardunculus var. scolymus]	GO:0005737,GO:0005524,GO:0016301,GO:0000287,GO:0004749,GO:0009116,GO:0009165	cytoplasm|ATP binding|kinase activity|magnesium ion binding|ribose phosphate diphosphokinase activity|nucleoside metabolic process|nucleotide biosynthetic process
Lj1A619T46	41.5289	41.6038	37.4221	49.5248	49.9112	41.6227	OJ1008_D06.12-1	hypothetical protein F0562_008052 [Nyssa sinensis]	GO:0003723,GO:0045836	RNA binding|positive regulation of meiotic nuclear division
Lj1A621T28	2.35551	1.77166	2.78283	1.30097	1.32572	1.2762	MYM9.11	Xyloglucan:xyloglucosyl transferase [Handroanthus impetiginosus]	GO:0048046,GO:0005618,GO:0004553,GO:0016762,GO:0042546,GO:0071555,GO:0010411	apoplast|cell wall|hydrolase activity, hydrolyzing O-glycosyl compounds|xyloglucan:xyloglucosyl transferase activity|cell wall biogenesis|cell wall organization|xyloglucan metabolic process
Lj1A622T71	29.0359	24.1687	29.4947	109.259	107.666	123.674	dl3105c	LOW QUALITY PROTEIN: xyloglucan endotransglucosylase/hydrolase protein 24-like [Sesamum indicum]	GO:0048046,GO:0005618,GO:0033946,GO:0016762,GO:0042546,GO:0071555,GO:0010218,GO:0010411	apoplast|cell wall|xyloglucan-specific endo-beta-1,4-glucanase activity|xyloglucan:xyloglucosyl transferase activity|cell wall biogenesis|cell wall organization|response to far red light|xyloglucan metabolic process
Lj1A622T72	14.9331	16.2288	15.1827	210.046	232.277	208.593		LOW QUALITY PROTEIN: xyloglucan endotransglucosylase/hydrolase protein 24-like [Sesamum indicum]	GO:0048046,GO:0005618,GO:0004553,GO:0016762,GO:0042546,GO:0010411	apoplast|cell wall|hydrolase activity, hydrolyzing O-glycosyl compounds|xyloglucan:xyloglucosyl transferase activity|cell wall biogenesis|xyloglucan metabolic process
Lj1A622T73	0	0	0.175036	0.377672	0	0.555724	dl3105c	hypothetical protein GH714_034314 [Hevea brasiliensis]	GO:0048046,GO:0005618,GO:0033946,GO:0016762,GO:0042546,GO:0071555,GO:0010218,GO:0010411	apoplast|cell wall|xyloglucan-specific endo-beta-1,4-glucanase activity|xyloglucan:xyloglucosyl transferase activity|cell wall biogenesis|cell wall organization|response to far red light|xyloglucan metabolic process
Lj1A623G64	0.459456	0	0	0.610005	1.96251	1.07711		Xyloglucan endotransglucosylase/hydrolase [Actinidia chinensis var. chinensis]	GO:0048046,GO:0005618,GO:0004553,GO:0016762,GO:0042546,GO:0010411	apoplast|cell wall|hydrolase activity, hydrolyzing O-glycosyl compounds|xyloglucan:xyloglucosyl transferase activity|cell wall biogenesis|xyloglucan metabolic process
Lj1A623G68	0.0982971	0.29184	0.0967746	0	0.395167	0.204834	dl3105c	hypothetical protein E3N88_35192 [Mikania micrantha]	GO:0048046,GO:0005618,GO:0033946,GO:0016762,GO:0042546,GO:0071555,GO:0010218,GO:0010411	apoplast|cell wall|xyloglucan-specific endo-beta-1,4-glucanase activity|xyloglucan:xyloglucosyl transferase activity|cell wall biogenesis|cell wall organization|response to far red light|xyloglucan metabolic process
Lj1A623T64	10.4671	9.73729	9.61801	33.4266	29.8762	34.0263		Xyloglucan:xyloglucosyl transferase [Handroanthus impetiginosus]	GO:0048046,GO:0005618,GO:0004553,GO:0016762,GO:0042546,GO:0010411	apoplast|cell wall|hydrolase activity, hydrolyzing O-glycosyl compounds|xyloglucan:xyloglucosyl transferase activity|cell wall biogenesis|xyloglucan metabolic process
Lj1A623T65	6.77698	6.13847	7.46361	0.366003	0.346326	0.239357		Xyloglucan endotransglucosylase/hydrolase [Actinidia chinensis var. chinensis]	GO:0048046,GO:0005618,GO:0004553,GO:0016762,GO:0042546,GO:0010411	apoplast|cell wall|hydrolase activity, hydrolyzing O-glycosyl compounds|xyloglucan:xyloglucosyl transferase activity|cell wall biogenesis|xyloglucan metabolic process
Lj1A623T66	203.9	193.088	199.642	85.5306	84.7194	96.9894		LOW QUALITY PROTEIN: xyloglucan endotransglucosylase/hydrolase protein 24-like [Sesamum indicum]	GO:0048046,GO:0005618,GO:0004553,GO:0016762,GO:0042546,GO:0010411	apoplast|cell wall|hydrolase activity, hydrolyzing O-glycosyl compounds|xyloglucan:xyloglucosyl transferase activity|cell wall biogenesis|xyloglucan metabolic process
Lj1A623T67	0.270805	0	0.799832	0.143816	0	0.282156		putative concanavalin A-like lectin/glucanase domain, xyloglucan endotransglucosylase/hydrolase [Tanacetum cinerariifolium]	GO:0048046,GO:0005618,GO:0004553,GO:0016762,GO:0042546,GO:0010411	apoplast|cell wall|hydrolase activity, hydrolyzing O-glycosyl compounds|xyloglucan:xyloglucosyl transferase activity|cell wall biogenesis|xyloglucan metabolic process
Lj1A623T68	20.3062	19.4055	30.228	6.44814	11.2912	14.5411	MUA2.13	LOW QUALITY PROTEIN: xyloglucan endotransglucosylase/hydrolase protein 24-like [Sesamum indicum]	GO:0048046,GO:0005618,GO:0005794,GO:0004553,GO:0016762,GO:0042546,GO:0009664,GO:0009733,GO:0009741,GO:0009409,GO:0009408,GO:0009612,GO:0010411	apoplast|cell wall|Golgi apparatus|hydrolase activity, hydrolyzing O-glycosyl compounds|xyloglucan:xyloglucosyl transferase activity|cell wall biogenesis|plant-type cell wall organization|response to auxin|response to brassinosteroid|response to cold|response to heat|response to mechanical stimulus|xyloglucan metabolic process
Lj1A623T70	0.311357	1.02712	0.919604	0.330703	0.208616	0.324408	dl3105c	Xyloglucan:xyloglucosyl transferase [Handroanthus impetiginosus]	GO:0048046,GO:0005618,GO:0033946,GO:0016762,GO:0042546,GO:0071555,GO:0010218,GO:0010411	apoplast|cell wall|xyloglucan-specific endo-beta-1,4-glucanase activity|xyloglucan:xyloglucosyl transferase activity|cell wall biogenesis|cell wall organization|response to far red light|xyloglucan metabolic process
Lj1A623T71	0.14004	0	0.0689353	6.91645	8.23354	10.7973	MUA2.13	LOW QUALITY PROTEIN: xyloglucan endotransglucosylase/hydrolase protein 24-like [Sesamum indicum]	GO:0048046,GO:0005618,GO:0005794,GO:0004553,GO:0016762,GO:0042546,GO:0009664,GO:0009733,GO:0009741,GO:0009409,GO:0009408,GO:0009612,GO:0010411	apoplast|cell wall|Golgi apparatus|hydrolase activity, hydrolyzing O-glycosyl compounds|xyloglucan:xyloglucosyl transferase activity|cell wall biogenesis|plant-type cell wall organization|response to auxin|response to brassinosteroid|response to cold|response to heat|response to mechanical stimulus|xyloglucan metabolic process
Lj1A623T72	0	0	0	6.02448	3.97716	2.33643		hypothetical protein TSUD_322260 [Trifolium subterraneum]	GO:0048046,GO:0005618,GO:0004553,GO:0016762,GO:0042546,GO:0010411	apoplast|cell wall|hydrolase activity, hydrolyzing O-glycosyl compounds|xyloglucan:xyloglucosyl transferase activity|cell wall biogenesis|xyloglucan metabolic process
Lj1A623T74	0.447216	0.987312	0.880578	3.72695	4.63296	3.58431	SPAC26H5.02c	PREDICTED: ATPase WRNIP1 [Vitis vinifera]	GO:0005634,GO:0048471,GO:0030894,GO:0005524,GO:0003677,GO:0008047,GO:0046872,GO:0043142,GO:0006310,GO:0033567,GO:0000733,GO:0000731,GO:0006261,GO:1903461,GO:0006282,GO:0030174	nucleus|perinuclear region of cytoplasm|replisome|ATP binding|DNA binding|enzyme activator activity|metal ion binding|single-stranded DNA-dependent ATPase activity|DNA recombination|DNA replication, Okazaki fragment processing|DNA strand renaturation|DNA synthesis involved in DNA repair|DNA-dependent DNA replication|Okazaki fragment processing involved in mitotic DNA replication|regulation of DNA…
Lj1A625G28	118.096	109.804	116.694	19.2846	12.6942	21.2616		hypothetical protein F0562_011365 [Nyssa sinensis]	GO:0016021,GO:0020037,GO:0005506,GO:0004497,GO:0016705	integral component of membrane|heme binding|iron ion binding|monooxygenase activity|oxidoreductase activity, acting on paired donors, with incorporation or reduction of molecular oxygen
Lj1A625T29	20.6755	17.9607	19.149	15.8601	17.0084	13.0051	T20N10.180	uncharacterized protein LOC114286859 isoform X2 [Camellia sinensis]			ko00564	Glycerophospholipid metabolism
Lj1A626G57	3.50727	2.36658	1.72647	0.0423317	0.0400559	0		hypothetical protein F0562_011365 [Nyssa sinensis]	GO:0016021,GO:0020037,GO:0005506,GO:0004497,GO:0016705	integral component of membrane|heme binding|iron ion binding|monooxygenase activity|oxidoreductase activity, acting on paired donors, with incorporation or reduction of molecular oxygen
Lj1A626G61	20.7756	16.0732	18.7087	1.92643	1.11858	2.31925		hypothetical protein FNV43_RR16220 [Rhamnella rubrinervis]	GO:0016021,GO:0020037,GO:0005506,GO:0004497,GO:0016705	integral component of membrane|heme binding|iron ion binding|monooxygenase activity|oxidoreductase activity, acting on paired donors, with incorporation or reduction of molecular oxygen
Lj1A626T57	1.27786	1.8548	1.7613	0.090484	0.171239	0.355046		hypothetical protein F0562_031141 [Nyssa sinensis]	GO:0016021,GO:0020037,GO:0005506,GO:0004497,GO:0016705	integral component of membrane|heme binding|iron ion binding|monooxygenase activity|oxidoreductase activity, acting on paired donors, with incorporation or reduction of molecular oxygen
Lj1A627G53	0.0398554	0.0394429	0	0	0	0		hypothetical protein F0562_011365 [Nyssa sinensis]	GO:0016021,GO:0020037,GO:0005506,GO:0004497,GO:0016705	integral component of membrane|heme binding|iron ion binding|monooxygenase activity|oxidoreductase activity, acting on paired donors, with incorporation or reduction of molecular oxygen
Lj1A627G54	1.27289	0.866056	0.979043	1.18298	1.27929	0.663121		hypothetical protein F0562_011365 [Nyssa sinensis]	GO:0016021,GO:0020037,GO:0005506,GO:0004497,GO:0016705	integral component of membrane|heme binding|iron ion binding|monooxygenase activity|oxidoreductase activity, acting on paired donors, with incorporation or reduction of molecular oxygen
Lj1A628T7	0	0	0	0	0.0677056	0	F9K20.12	EP1-like glycoprotein 2 [Coffea arabica]	GO:0048046,GO:0005618,GO:0005794,GO:0009505,GO:0005886,GO:0009506,GO:0030246,GO:0009735	apoplast|cell wall|Golgi apparatus|plant-type cell wall|plasma membrane|plasmodesma|carbohydrate binding|response to cytokinin
Lj1A62G11	0.249339	0	0.490954	0.132416	0.250593	0	ZEAMMB73_Zm00001d033905	PREDICTED: GRF1-interacting factor 1 [Vitis vinifera]
Lj1A62G12	9.90007	8.14694	8.21056	14.3441	11.9507	11.3241	T4I9.9	F-box/kelch-repeat protein OR23 [Camellia sinensis]
Lj1A631G12	0.663107	0.437497	0.326418	0	0	0		hypothetical protein F0562_011365 [Nyssa sinensis]	GO:0016021,GO:0020037,GO:0005506,GO:0004497,GO:0016705	integral component of membrane|heme binding|iron ion binding|monooxygenase activity|oxidoreductase activity, acting on paired donors, with incorporation or reduction of molecular oxygen
Lj1A631T15	1.94062	1.37181	1.15998	0.736141	1.53244	0.79434		hypothetical protein F0562_011369 [Nyssa sinensis]	GO:0016021,GO:0020037,GO:0005506,GO:0004497,GO:0016705	integral component of membrane|heme binding|iron ion binding|monooxygenase activity|oxidoreductase activity, acting on paired donors, with incorporation or reduction of molecular oxygen
Lj1A632G58	0	0.109374	0	0.704308	0.111074	0.2303		hypothetical protein F0562_011365 [Nyssa sinensis]	GO:0016021,GO:0020037,GO:0005506,GO:0004497,GO:0016705	integral component of membrane|heme binding|iron ion binding|monooxygenase activity|oxidoreductase activity, acting on paired donors, with incorporation or reduction of molecular oxygen
Lj1A632T53	0	0.059688	0	0.192178	0.363693	0.43988		hypothetical protein F0562_031133 [Nyssa sinensis]	GO:0016021,GO:0020037,GO:0005506,GO:0004497,GO:0016705	integral component of membrane|heme binding|iron ion binding|monooxygenase activity|oxidoreductase activity, acting on paired donors, with incorporation or reduction of molecular oxygen
Lj1A632T54	0.42469	0.0600422	0.0597303	17.8498	12.9877	18.0157		hypothetical protein F0562_011369 [Nyssa sinensis]	GO:0016021,GO:0020037,GO:0005506,GO:0004497,GO:0016705	integral component of membrane|heme binding|iron ion binding|monooxygenase activity|oxidoreductase activity, acting on paired donors, with incorporation or reduction of molecular oxygen
Lj1A632T55	0	0	0	0	0.123415	0		hypothetical protein F0562_031133 [Nyssa sinensis]	GO:0016021,GO:0020037,GO:0005506,GO:0004497,GO:0016705	integral component of membrane|heme binding|iron ion binding|monooxygenase activity|oxidoreductase activity, acting on paired donors, with incorporation or reduction of molecular oxygen
[truncated: 26,141 more rows]
