# Supplementary material for: Integrated volatile metabolomic and transcriptomic analysis provides insights into the regulation of floral scents between two contrasting varieties of Lonicera japonica
Source: Front Plant Sci. 2022 Sep 12;13:989036. doi: 10.3389/fpls.2022.989036 (PMC9510994; doi:10.3389/fpls.2022.989036)
Supplement: Supplementary file 8 [file Table_8.XLSX]

## Sheet: sheet1
Supplementary Table 8. Detailed information of differentially expressed genes from Lonicera japonica flowers in ‘Yujin2’ compared to ‘Fengjin1’
Gene_id	BaseMean_DESeq2_unpaired	BaseMean_control_F1_T	BaseMean_case_Y2_T	FoldChange	log2FoldChange	p-value	q-value	Regulation	Y2_T_1	Y2_T_2	Y2_T_3	F1_T_1	F1_T_2	F1_T_3	gene_symbol	description	GO_id	GO_term	pathway	pathway_description
Lj1A1000T74	51.2931	17.9173	84.6689	4.72143	2.23922	1.15966e-10	4.4944e-10	Up	3.36775	2.23435	3.60742	0.656015	0.757431	0.645854	MRO11.8	hypothetical protein F0562_031233 [Nyssa sinensis]	GO:0005737,GO:0005847,GO:0005634,GO:0009506,GO:0003723,GO:0006379,GO:0006378,GO:0035194	cytoplasm|mRNA cleavage and polyadenylation specificity factor complex|nucleus|plasmodesma|RNA binding|mRNA cleavage|mRNA polyadenylation|posttranscriptional gene silencing by RNA	ko03015	mRNA surveillance pathway
Lj1A1000T82	614.403	374.654	854.153	2.27977	1.18889	2.98543e-26	2.42975e-25	Up	56.9371	63.6984	65.2761	28.2254	28.5108	29.4397	F13M22.10	PREDICTED: 60S ribosomal protein L36-2-like [Solanum tuberosum]	GO:0022625,GO:0003735,GO:0002181	cytosolic large ribosomal subunit|structural constituent of ribosome|cytoplasmic translation	ko03010	Ribosome
Lj1A1002G28	145.898	224.574	67.2216	0.299393	-1.73989	1.80847e-17	1.02674e-16	Down	2.05316	2.72737	2.67253	8.02962	8.64553	9.66198	OJ1384D03.1	silicon efflux transporter LSI2 [Camellia sinensis]	GO:0016021,GO:0005886,GO:0055085	integral component of membrane|plasma membrane|transmembrane transport
Lj1A1002T28	79.9681	48.7196	111.217	2.28444	1.19184	1.54101e-05	3.90461e-05	Up	3.99266	6.49633	4.72864	2.1546	2.81283	2.0761	MRO11.2	hypothetical protein F0562_026633 [Nyssa sinensis]	GO:0005737,GO:0005829,GO:0016747,GO:0010143,GO:0051179,GO:0090626,GO:0010090	cytoplasm|cytosol|transferase activity, transferring acyl groups other than amino-acyl groups|cutin biosynthetic process|localization|plant epidermis morphogenesis|trichome morphogenesis
Lj1A1004T81	11260.4	7360.66	15160.1	2.05958	1.04235	4.10985e-40	5.07021e-39	Up	726.4	761.849	835.732	385.748	412.666	394.086	LOC107873401	hypothetical protein F0562_026649 [Nyssa sinensis]	GO:0031969,GO:0016021,GO:0016787,GO:0005506,GO:0016491,GO:0016117	chloroplast membrane|integral component of membrane|hydrolase activity|iron ion binding|oxidoreductase activity|carotenoid biosynthetic process	ko00906	Carotenoid biosynthesis
Lj1A1005T64	2075.98	319.596	3832.37	11.9898	3.58373	0	0	Up	157.374	164.174	167.837	13.987	13.9269	15.2021	GSVIVT00026920001	hypothetical protein F0562_026650 [Nyssa sinensis]	GO:0016021,GO:0004650,GO:0005975	integral component of membrane|polygalacturonase activity|carbohydrate metabolic process
Lj1A1009T50	11.5882	0.639069	22.5372	35.7672	5.16057	1.36257e-05	3.47614e-05	Up	1.61957	0.988709	0.717495	0.098376	0	0	MXC20.9	hypothetical protein F0562_026677 [Nyssa sinensis]	GO:0005886	plasma membrane
Lj1A1010T46	20.6813	35.4719	5.89062	0.166105	-2.58983	3.03719e-06	8.27951e-06	Down	0.209481	0.198219	0.171244	1.15049	0.910866	1.6181	MZF18.9	hypothetical protein C3L33_03289, partial [Rhododendron williamsianum]	GO:0016021,GO:0005886,GO:0008308,GO:0006873,GO:0006821,GO:0009651,GO:0009414	integral component of membrane|plasma membrane|voltage-gated anion channel activity|cellular ion homeostasis|chloride transport|response to salt stress|response to water deprivation
Lj1A1012T82	23.6955	45.2603	2.13063	0.0467652	-4.41842	0.00227856	0.0043744	Down	0	0	0.168846	1.43148	0.775155	1.64862	OsJ_27891	Potassium transporter like [Actinidia chinensis var. chinensis]	GO:0016021,GO:0016020,GO:0015079,GO:0006813	integral component of membrane|membrane|potassium ion transmembrane transporter activity|potassium ion transport
Lj1A1012T83	115.81	57.5401	174.08	3.02574	1.59729	8.80149e-14	4.13243e-13	Up	5.93775	5.36601	5.03936	1.88441	2.0514	1.76246	F9D16.210	probable inactive receptor kinase At4g23740 [Coffea arabica]
Lj1A1013G39	5.18027	1.25654	9.104	7.22863	2.85372	0.0105953	0.0182267	Up	0.510168	0.193096	0.600548	0.0480324	0.0950708	0.0472885		uncharacterized protein LOC112324357 [Populus trichocarpa]
Lj1A1013G41	1500.95	81.0425	2920.86	36.0213	5.17078	0	0	Up	220.526	200.349	207.327	5.75938	5.77103	6.87509	F10O5.8	PREDICTED: probable trehalose-phosphate phosphatase 2 [Nicotiana tabacum]	GO:0009507,GO:0015927,GO:0004805,GO:0006970,GO:0006979,GO:0009651,GO:0005992	chloroplast|trehalase activity|trehalose-phosphatase activity|response to osmotic stress|response to oxidative stress|response to salt stress|trehalose biosynthetic process	ko00500	Starch and sucrose metabolism
Lj1A1014G37	175.929	283.168	68.6892	0.242787	-2.04224	1.50008e-05	3.80528e-05	Down	1.23632	1.7463	0.492143	4.87528	5.04186	5.14854	MYN8.7	hypothetical protein TEA_003532 [Camellia sinensis var. sinensis]	GO:0009507,GO:0009570,GO:0009536,GO:0051538,GO:0050660,GO:0010181,GO:0016040,GO:0005506,GO:0016491,GO:0019676,GO:0048589,GO:0006537,GO:0097054,GO:0046686,GO:0009735	chloroplast|chloroplast stroma|plastid|3 iron, 4 sulfur cluster binding|flavin adenine dinucleotide binding|FMN binding|glutamate synthase (NADH) activity|iron ion binding|oxidoreductase activity|ammonia assimilation cycle|developmental growth|glutamate biosynthetic process|L-glutamate biosynthetic process|response to cadmium ion|response to cytokinin	ko00250,ko00910	Alanine, aspartate and glutamate metabolism|Nitrogen metabolism
Lj1A1014T43	373.81	614.429	133.19	0.217	-2.20423	3.5462e-55	6.08999e-54	Down	2.29821	2.80125	2.19715	11.424	12.1587	11.9511		hypothetical protein F0562_030957 [Nyssa sinensis]	GO:0009501,GO:0051538,GO:0050660,GO:0010181,GO:0016040,GO:0005506,GO:0006541,GO:0097054	amyloplast|3 iron, 4 sulfur cluster binding|flavin adenine dinucleotide binding|FMN binding|glutamate synthase (NADH) activity|iron ion binding|glutamine metabolic process|L-glutamate biosynthetic process	ko00250,ko00910	Alanine, aspartate and glutamate metabolism|Nitrogen metabolism
Lj1A1016G72	142.758	6.91563	278.6	40.2907	5.33238	2.69877e-51	4.27349e-50	Up	9.0064	8.89544	7.86762	0.247578	0.153135	0.274211	F2K15.80	probable pectinesterase/pectinesterase inhibitor 61 [Camellia sinensis]	GO:0016021,GO:0009505,GO:0005886,GO:0045330,GO:0030599,GO:0046910,GO:0042545,GO:0045490,GO:0010119	integral component of membrane|plant-type cell wall|plasma membrane|aspartyl esterase activity|pectinesterase activity|pectinesterase inhibitor activity|cell wall modification|pectin catabolic process|regulation of stomatal movement
Lj1A1016T76	191.454	277.099	105.81	0.382287	-1.38727	2.87428e-14	1.39028e-13	Down	3.65629	4.2635	3.07948	11.0227	9.01593	10.3384	At5g24240	phosphatidylinositol 4-kinase gamma 3 [Prunus avium]	GO:0005634,GO:0005777,GO:0004430,GO:0005524,GO:0016301,GO:0035091,GO:0009909,GO:0009737,GO:1902074	nucleus|peroxisome|1-phosphatidylinositol 4-kinase activity|ATP binding|kinase activity|phosphatidylinositol binding|regulation of flower development|response to abscisic acid|response to salt
Lj1A1017T56	71.2436	38.6703	103.817	2.68611	1.42552	9.65319e-08	3.01452e-07	Up	5.79522	7.05042	5.74737	2.39833	2.61087	2.30216	F15G16.180	E3 ubiquitin-protein ligase SINAT3-like [Lactuca sativa]	GO:0005737,GO:0005634,GO:0061630,GO:0008270,GO:0007275,GO:0006511	cytoplasm|nucleus|ubiquitin protein ligase activity|zinc ion binding|multicellular organism development|ubiquitin-dependent protein catabolic process	ko04120	Ubiquitin mediated proteolysis
Lj1A1019T45	28.989	38.9467	19.0313	0.488986	-1.03213	0.0122598	0.0208732	Down	0.755783	1.04889	0.889675	1.89752	1.54926	2.38187		PREDICTED: uncharacterized protein LOC104604051 isoform X3 [Nelumbo nucifera]
Lj1A1019T48	8.55267	16.7502	0.355105	0.0222761	-5.48836	6.57294e-05	0.000155087	Down	0	0	0.0962474	2.67889	1.09704	1.09134	OJ1086_G08.10	hypothetical protein F0562_026732 [Nyssa sinensis]	GO:0005886,GO:0005509	plasma membrane|calcium ion binding
Lj1A101G43	22.7062	14.123	31.2895	2.21283	1.14589	0.0144543	0.0242797	Up	0.765634	0.954986	1.33142	0.393189	0.518826	0.548389	MJE7.9	hypothetical protein F0562_002226 [Nyssa sinensis]	GO:0005884,GO:0032432,GO:0005737,GO:0051015,GO:0051017,GO:0051639	actin filament|actin filament bundle|cytoplasm|actin filament binding|actin filament bundle assembly|actin filament network formation
Lj1A101G44	621.16	952.819	289.502	0.30374	-1.71909	1.60901e-51	2.56297e-50	Down	12.5804	13.1795	14.8385	47.2369	46.1433	47.8471	MWL2.2	hypothetical protein F0562_021682 [Nyssa sinensis]	GO:0009941,GO:0016021	chloroplast envelope|integral component of membrane
Lj1A101T50	25.4087	10.3472	40.4701	3.90855	1.96663	3.7441e-05	9.09415e-05	Up	2.19747	2.87437	2.28244	0.365104	1.02376	0.599081		PREDICTED: uncharacterized protein LOC105792648 isoform X4 [Gossypium raimondii]
Lj1A1020T52	46.2466	92.4932	0	0.00206984	-8.91626	2.04096e-13	9.39114e-13	Down	0	0	0	6.18129	5.88204	5.26634	F15G16.180	E3 ubiquitin-protein ligase SINAT3-like [Lactuca sativa]	GO:0005737,GO:0005634,GO:0061630,GO:0008270,GO:0007275,GO:0006511	cytoplasm|nucleus|ubiquitin protein ligase activity|zinc ion binding|multicellular organism development|ubiquitin-dependent protein catabolic process	ko04120	Ubiquitin mediated proteolysis
Lj1A1021T46	389.822	228.612	551.032	2.41011	1.2691	1.8353e-22	1.29117e-21	Up	15.5842	14.4916	16.2558	6.81527	7.21855	6.26609		hypothetical protein F0562_030975 [Nyssa sinensis]
Lj1A1025T76	899.87	1567.66	232.077	0.148258	-2.75382	6.39649e-80	1.72427e-78	Down	6.33524	9.51728	5.47785	51.4988	50.3574	50.126	MNC6.9	Metal-nicotianamine transporter like [Actinidia chinensis var. chinensis]	GO:0016021,GO:0005886,GO:0051980,GO:0003006,GO:0006811,GO:0055072,GO:0010039,GO:0009624,GO:0048316	integral component of membrane|plasma membrane|iron-nicotianamine transmembrane transporter activity|developmental process involved in reproduction|ion transport|iron ion homeostasis|response to iron ion|response to nematode|seed development
Lj1A1025T80	1331.44	2028.4	634.482	0.312855	-1.67643	5.00696e-78	1.30743e-76	Down	29.2153	32.9173	30.7536	101.248	106.121	106.293	YGR028W	hypothetical protein F0562_026769 [Nyssa sinensis]	GO:0016021,GO:0005741,GO:0005739,GO:0005778,GO:0005524,GO:0016887,GO:0006626	integral component of membrane|mitochondrial outer membrane|mitochondrion|peroxisomal membrane|ATP binding|ATPase activity|protein targeting to mitochondrion
Lj1A1027T36	675.246	19.816	1330.68	67.1752	6.06986	1.78653e-175	1.58236e-173	Up	114.033	100.938	124.786	1.96759	1.52392	1.85289	TOM111	Small heat shock protein [Actinidia chinensis var. chinensis]	GO:0101031,GO:0042644,GO:0000427,GO:0043621,GO:0009658,GO:0006355,GO:0009408,GO:0009644,GO:0042542	chaperone complex|chloroplast nucleoid|plastid-encoded plastid RNA polymerase complex|protein self-association|chloroplast organization|regulation of transcription, DNA-templated|response to heat|response to high light intensity|response to hydrogen peroxide	ko04141	Protein processing in endoplasmic reticulum
Lj1A1027T37	1.72941	0	3.45882	19.947	4.3181	0.0232055	0.0375123	Up	0.141936	0.179073	0.139234	0	0	0	F18O19.21	hypothetical protein F0562_026781 [Nyssa sinensis]
Lj1A1028T70	2.99548	5.99095	0	0.0319671	-4.96727	0.00252878	0.00481653	Down	0	0	0	0.847983	0.372981	0.556565	OSJNBa0040D23.1	protein DOWNY MILDEW RESISTANCE 6 isoform X2 [Solanum lycopersicum]	GO:0031418,GO:0046872,GO:0045486,GO:0009813	L-ascorbic acid binding|metal ion binding|naringenin 3-dioxygenase activity|flavonoid biosynthetic process
Lj1A1030G34	384.843	52.4121	717.273	13.6699	3.77293	2.0356e-117	9.32213e-116	Up	34.3069	32.0878	33.4596	2.05079	2.81373	2.845	MVP7.2	hypothetical protein F0562_026803 [Nyssa sinensis]	GO:0016021,GO:0005886,GO:0022857	integral component of membrane|plasma membrane|transmembrane transporter activity
Lj1A1030T42	60.9123	100.198	21.6267	0.215184	-2.21636	1.09055e-11	4.50532e-11	Down	1.35726	1.28429	2.49642	7.58731	8.69439	8.96375		uncharacterized protein LOC114307712 isoform X1 [Camellia sinensis]
Lj1A1031T82	142.331	223.475	61.1882	0.273481	-1.87049	5.97432e-20	3.80055e-19	Down	2.88702	2.78335	3.68702	11.8469	11.9781	12.3198	F2J7.18	hypothetical protein F0562_031070 [Nyssa sinensis]	GO:0016021,GO:0009705,GO:0005773,GO:0005253,GO:0071423,GO:0090332	integral component of membrane|plant-type vacuole membrane|vacuole|anion channel activity|malate transmembrane transport|stomatal closure
Lj1A1032G30	354.019	498.005	210.033	0.421612	-1.24601	4.00257e-20	2.57057e-19	Down	15.8771	13.6129	14.5512	38.1078	33.6851	38.4158	F27M3.8	hypothetical protein F0562_026823 [Nyssa sinensis]
Lj1A1033T71	103.875	150.195	57.5553	0.383202	-1.38382	5.73097e-09	1.97316e-08	Down	0.859848	1.15421	1.21618	2.67339	3.42827	2.81734	A_TM021B04.10	pentatricopeptide repeat-containing protein At5g27270 isoform X2 [Camellia sinensis]
Lj1A1033T81	5.41642	9.4472	1.38563	0.146828	-2.76781	0.0125987	0.0213931	Down	0.658066	0.207562	0	2.27176	2.45263	1.42327	NBS	PREDICTED: S-norcoclaurine synthase 2-like [Nicotiana attenuata]
Lj1A1034T50	338.205	461.21	215.201	0.466871	-1.0989	7.44156e-14	3.51371e-13	Down	14.7602	19.9868	16.5596	36.6587	37.7021	41.8308	Caros007480	Alcohol dehydrogenase, class III [Handroanthus impetiginosus]			ko00010,ko00071,ko00350	Glycolysis / Gluconeogenesis|Fatty acid degradation|Tyrosine metabolism
Lj1A1034T53	598.491	360.479	836.502	2.32106	1.21478	5.33951e-27	4.47519e-26	Up	57.16	63.3339	61.8541	29.3543	27.6053	26.0241	T6G21.2	probable CCR4-associated factor 1 homolog 11 [Camellia sinensis]	GO:0030015,GO:0005634,GO:0000932,GO:0008408,GO:0046872,GO:0004535,GO:0003723,GO:0042742,GO:0043928,GO:0017148,GO:0000289	CCR4-NOT core complex|nucleus|P-body|3'-5' exonuclease activity|metal ion binding|poly(A)-specific ribonuclease activity|RNA binding|defense response to bacterium|exonucleolytic nuclear-transcribed mRNA catabolic process involved in deadenylation-dependent decay|negative regulation of translation|nuclear-transcribed mRNA poly(A) tail shortening	ko03018	RNA degradation
Lj1A1038G55	2.38701	4.42413	0.34989	0.0843493	-3.56748	0.0394805	0.0609541	Down	0.0394123	0	0	0.296854	0.0734455	0.146128	F14F18.230	mechanosensitive ion channel protein 10-like [Camellia sinensis]	GO:0016021,GO:0005886,GO:0008381,GO:0006820,GO:0050982,GO:0010150,GO:0097468	integral component of membrane|plasma membrane|mechanosensitive ion channel activity|anion transport|detection of mechanical stimulus|leaf senescence|programmed cell death in response to reactive oxygen species
Lj1A1038T59	407.541	544.995	270.086	0.495304	-1.01361	1.2128e-13	5.6591e-13	Down	34.8413	25.4036	30.4325	66.2804	65.5945	61.1615	MMP21.4	OTU domain-containing protein [Gossypium australe]
Lj1A1038T61	920.562	1275.07	566.055	0.444049	-1.17121	2.98344e-33	3.08817e-32	Down	15.0904	15.0724	12.9196	33.4058	33.6649	35.32	dl4355w	PREDICTED: heat shock 70 kDa protein 17 [Vitis vinifera]	GO:0009507,GO:0005783,GO:0034663,GO:0005788,GO:0005794,GO:0005774,GO:0005524,GO:0071456,GO:1903298	chloroplast|endoplasmic reticulum|endoplasmic reticulum chaperone complex|endoplasmic reticulum lumen|Golgi apparatus|vacuolar membrane|ATP binding|cellular response to hypoxia|negative regulation of hypoxia-induced intrinsic apoptotic signaling pathway	ko04141	Protein processing in endoplasmic reticulum
Lj1A103T34	27.6224	37.6531	17.5918	0.468006	-1.0954	0.010711	0.0184074	Down	3.35817	4.87236	2.85501	6.32344	9.59561	9.13073		hypothetical protein TEA_024404 [Camellia sinensis var. sinensis]
Lj1A1042T98	160.055	25.4288	294.68	11.575	3.53294	8.93415e-51	1.39283e-49	Up	10.7588	9.87989	12.2286	0.822318	1.10974	1.06717	F10N7.250	hypothetical protein F0562_002265 [Nyssa sinensis]	GO:0016021,GO:0016020,GO:0020037,GO:0005506,GO:0004497,GO:0016709,GO:0071281,GO:0042343	integral component of membrane|membrane|heme binding|iron ion binding|monooxygenase activity|oxidoreductase activity,acting on paired donors, with incorporation or reduction of molecular oxygen, NAD(P)H as one donor, and incorporation of one atom of oxygen|cellular response to iron ion|indole glucosinolate metabolic process
Lj1A1042T99	1.75031	0	3.50061	20.1501	4.33272	0.0265073	0.0423627	Up	0.393646	0.0620806	0.193076	0	0	0	F10N7.250	hypothetical protein F0562_002263 [Nyssa sinensis]	GO:0016021,GO:0016020,GO:0020037,GO:0005506,GO:0004497,GO:0016709,GO:0071281,GO:0042343	integral component of membrane|membrane|heme binding|iron ion binding|monooxygenase activity|oxidoreductase activity,acting on paired donors, with incorporation or reduction of molecular oxygen, NAD(P)H as one donor, and incorporation of one atom of oxygen|cellular response to iron ion|indole glucosinolate metabolic process
Lj1A1043T28	19.1224	9.15545	29.0893	3.18431	1.67098	0.00152447	0.00300274	Up	8.81236	9.23201	7.71839	4.44474	1.7595	2.33381	dl3610w	hypothetical protein DM860_011243 [Cuscuta australis]	GO:0004105,GO:0031210,GO:0006656	choline-phosphate cytidylyltransferase activity|phosphatidylcholine binding|phosphatidylcholine biosynthetic process	ko00440,ko00564	Phosphonate and phosphinate metabolism|Glycerophospholipid metabolism
Lj1A1043T29	31.2061	14.7652	47.6471	3.22148	1.68772	0.000458858	0.000975744	Up	5.18101	2.19047	7.35324	1.66057	1.12983	2.04357	dl3610w	Choline-phosphate cytidylyltransferase 2 [Spatholobus suberectus]	GO:0004105,GO:0031210,GO:0006656	choline-phosphate cytidylyltransferase activity|phosphatidylcholine binding|phosphatidylcholine biosynthetic process	ko00440,ko00564	Phosphonate and phosphinate metabolism|Glycerophospholipid metabolism
Lj1A1043T30	4.28311	0.940087	7.62614	8.09706	3.0174	0.0197566	0.0323919	Up	0.551172	0.365078	0.27034	0	0.154068	0	YUP8H12.7	hypothetical protein F0562_010639 [Nyssa sinensis]	GO:0005618,GO:0005576,GO:0045330,GO:0030599,GO:0042545,GO:0045490	cell wall|extracellular region|aspartyl esterase activity|pectinesterase activity|cell wall modification|pectin catabolic process
Lj1A1044T22	191.286	57.1373	325.434	5.69253	2.50907	4.48446e-40	5.51828e-39	Up	29.3124	27.821	24.7217	4.45937	4.7463	5.96418	K16E1.3	hypothetical protein F0562_015982 [Nyssa sinensis]
Lj1A1046T48	15.4568	4.1447	26.7689	6.49726	2.69983	0.000418913	0.000895448	Up	3.53893	3.6531	4.89175	1.8174	0	0.149105	F11F19.8	hypothetical protein F0562_017095 [Nyssa sinensis]	GO:0005737,GO:0090575,GO:0003677,GO:0000981,GO:0046983,GO:0001077,GO:0001078,GO:0043565,GO:0008134,GO:0007049,GO:0000122,GO:0051446,GO:0045944,GO:0045893,GO:0051726	cytoplasm|RNA polymerase II transcription factor complex|DNA binding|DNA-binding transcription factor activity, RNA polymerase II-specific|protein dimerization activity|proximal promoter DNA-binding transcription activator activity, RNA polymerase II-specific|proximal promoter DNA-binding transcription repressor activity, RNA polymerase II-specific|sequence-specific DNA binding|transcription fact…
Lj1A1047T40	84.9652	35.1493	134.781	3.83249	1.93828	1.18822e-12	5.21058e-12	Up	17.968	14.5888	11.4853	3.1651	4.5365	4.40548	F11F19.8	hypothetical protein F0562_017095 [Nyssa sinensis]	GO:0005737,GO:0090575,GO:0003677,GO:0000981,GO:0046983,GO:0001077,GO:0001078,GO:0043565,GO:0008134,GO:0007049,GO:0000122,GO:0051446,GO:0045944,GO:0045893,GO:0051726	cytoplasm|RNA polymerase II transcription factor complex|DNA binding|DNA-binding transcription factor activity, RNA polymerase II-specific|protein dimerization activity|proximal promoter DNA-binding transcription activator activity, RNA polymerase II-specific|proximal promoter DNA-binding transcription repressor activity, RNA polymerase II-specific|sequence-specific DNA binding|transcription fact…
Lj1A1049T25	57.5747	14.4796	100.67	6.96022	2.79913	1.40334e-14	6.89551e-14	Up	3.25876	2.67916	1.65077	0.452675	0.323549	0.371386	F22O6.130	hypothetical protein F0562_017089 [Nyssa sinensis]	GO:0019538	protein metabolic process
Lj1A1051T45	48.7964	8.17525	89.4175	10.9337	3.45071	4.9802e-17	2.7734e-16	Up	5.5864	5.73278	8.41305	0.666711	0.586499	0.656384	F3L17.7	PREDICTED: protein CHROMOSOME TRANSMISSION FIDELITY 7-like isoform X3 [Nicotiana tabacum]	GO:0005737,GO:0005634,GO:0016407,GO:0046872,GO:0048653,GO:0051301,GO:0080186,GO:0000724,GO:0009793,GO:0009553,GO:0034089,GO:0060772,GO:0045132,GO:0000070,GO:0048609,GO:0034421,GO:0006275,GO:0048364,GO:0007062	cytoplasm|nucleus|acetyltransferase activity|metal ion binding|anther development|cell division|developmental vegetative growth|double-strand break repair via homologous recombination|embryo development ending in seed dormancy|embryo sac development|establishment of meiotic sister chromatid cohesion|leaf phyllotactic patterning|meiotic chromosome segregation|mitotic sister chromatid segregation|m…
Lj1A1055T70	34.63	6.62693	62.6331	9.46964	3.24331	2.92387e-12	1.25198e-11	Up	5.37923	4.03971	5.61187	0.803898	0.477347	0.395723	At4g19420	pectin acetylesterase 8 isoform X2 [Sesamum indicum]	GO:0005576,GO:0009505,GO:0052793,GO:0071555	extracellular region|plant-type cell wall|pectin acetylesterase activity|cell wall organization
Lj1A1059G39	485.075	684.797	285.354	0.41635	-1.26413	1.6781e-20	1.09552e-19	Down	9.64381	7.65996	10.9103	24.356	23.4481	23.7504	CRTISO	hypothetical protein TEA_001007 [Camellia sinensis var. sinensis]	GO:0031969,GO:0046608,GO:0016491,GO:0016117	chloroplast membrane|carotenoid isomerase activity|oxidoreductase activity|carotenoid biosynthetic process	ko00906	Carotenoid biosynthesis
Lj1A1059T47	251.296	386.271	116.321	0.301388	-1.73031	8.91559e-28	7.65823e-27	Down	3.64184	4.0523	3.34096	13.8104	12.4422	12.4088	F15M7.6	ABC transporter G family member 22 like [Actinidia chinensis var. chinensis]	GO:0016021,GO:0005886,GO:0005524,GO:0042626,GO:0009414,GO:0055085,GO:0010148	integral component of membrane|plasma membrane|ATP binding|ATPase activity, coupled to transmembrane movement of substances|response to water deprivation|transmembrane transport|transpiration
Lj1A1062G22	2567.22	1314.13	3820.31	2.90664	1.53935	7.14298e-38	8.33578e-37	Up	122.595	91.0607	116.046	33.1967	43.2038	43.4061	OSCPNX1	cycloartenol synthase [Kalopanax septemlobus]	GO:0016021,GO:0016871,GO:0019745	integral component of membrane|cycloartenol synthase activity|pentacyclic triterpenoid biosynthetic process	ko00100	Steroid biosynthesis
Lj1A1062T25	3.79478	0	7.58956	43.7879	5.45246	0.000456525	0.000971124	Up	0.334095	0.526889	0.327735	0	0	0	F7D19.27	hypothetical protein F0562_024373 [Nyssa sinensis]
Lj1A1063G39	6.78146	0.319535	13.2434	39.1663	5.29154	0.000248289	0.000545785	Up	0.115665	0.328341	0.624049	0.0272248	0	0		uncharacterized protein LOC114266775 isoform X1 [Camellia sinensis]
Lj1A1064G32	124.657	187.37	61.9437	0.330131	-1.59889	3.39106e-13	1.54012e-12	Down	5.74553	4.60732	6.59144	17.4202	20.1435	16.6088	MBG8.27	BTB/POZ fold [Artemisia annua]	GO:0051260,GO:0016567	protein homooligomerization|protein ubiquitination
Lj1A1065T49	25.4567	1.25038	49.6629	39.5132	5.30426	1.02892e-10	3.9986e-10	Up	2.77831	2.41433	2.72542	0.0533833	0	0.157669	F9G14.10	hypothetical protein F0562_024373 [Nyssa sinensis]
Lj1A1065T51	31.6699	0	63.3398	365.233	8.51267	4.66026e-12	1.97209e-11	Up	4.83635	6.46071	5.58151	0	0	0	MQB2.190	hypothetical protein F0562_023860 [Nyssa sinensis]	GO:0005618,GO:0005783,GO:0016021,GO:0009506,GO:0005773,GO:0022857	cell wall|endoplasmic reticulum|integral component of membrane|plasmodesma|vacuole|transmembrane transporter activity
Lj1A1066G51	147.099	34.2277	259.97	7.59436	2.92493	1.08295e-34	1.16123e-33	Up	14.8506	22.2434	17.4229	2.24834	2.5032	2.83606	T22D6.20	syntaxin-132-like [Helianthus annuus]	GO:0012505,GO:0016021,GO:0005886,GO:0031201,GO:0005484,GO:0000149,GO:0006887,GO:0006886,GO:0048278,GO:0006906	endomembrane system|integral component of membrane|plasma membrane|SNARE complex|SNAP receptor activity|SNARE binding|exocytosis|intracellular protein transport|vesicle docking|vesicle fusion	ko04130	SNARE interactions in vesicular transport
Lj1A1066T54	65.6387	103.953	27.3242	0.263269	-1.92539	3.07913e-10	1.16043e-09	Down	0.886374	1.00001	0.735731	4.39729	3.01766	3.09679	AO090026000123	PREDICTED: beta-glucosidase BoGH3B-like [Daucus carota subsp. sativus]	GO:0005576,GO:0008422,GO:0102483,GO:0030245	extracellular region|beta-glucosidase activity|scopolin beta-glucosidase activity|cellulose catabolic process	ko00460,ko00500,ko00940	Cyanoamino acid metabolism|Starch and sucrose metabolism|Phenylpropanoid biosynthesis
Lj1A1068G46	4.30268	7.21972	1.38563	0.192006	-2.38078	0.0436542	0.0667737	Down	0.210837	0.0665005	0	0.397006	0.589346	0.521142		putative proteasome component Ecm29 [Rosa chinensis]
Lj1A1071G53	50.5895	32.7318	68.4472	2.0931	1.06564	0.00275509	0.00522249	Up	4.62526	4.00299	2.26861	1.85871	2.36504	1.2548	MYH19.19	hypothetical protein F0562_015766 [Nyssa sinensis]	GO:0005794,GO:0000139,GO:0016021,GO:0008375,GO:0015020,GO:0009826	Golgi apparatus|Golgi membrane|integral component of membrane|acetylglucosaminyltransferase activity|glucuronosyltransferase activity|unidimensional cell growth
Lj1A1073T42	18.5133	26.9216	10.1049	0.374433	-1.41722	0.015733	0.0262326	Down	0.517052	1.10082	2.02884	2.06892	3.13149	5.1521		uncharacterized protein LOC114276551 isoform X2 [Camellia sinensis]
Lj1A1075T75	93.6688	182.808	4.52935	0.0246783	-5.34061	6.60749e-32	6.57486e-31	Down	0.0986351	0.186665	0.338651	9.89014	8.40923	8.45697	SPCC23B6.04c	phosphatidylinositol transfer protein 3-like [Quercus lobata]	GO:0005886,GO:0005628,GO:0120014,GO:0120010	plasma membrane|prospore membrane|intermembrane phospholipid transfer activity|intermembrane phospholipid transfer
Lj1A1075T77	1.76249	0	3.52497	20.2769	4.34176	0.0366201	0.0569291	Up	0.223878	0	0.219616	0	0	0	UGT6	7-deoxyloganetin glucosyltransferase-like [Hevea brasiliensis]	GO:0035251,GO:1900994	UDP-glucosyltransferase activity|(-)-secologanin biosynthetic process
Lj1A1076T9	69.3527	106.284	32.421	0.304346	-1.71622	2.40626e-09	8.54382e-09	Down	4.28608	2.54927	4.32462	13.3743	12.4372	12.8266	T20P8.16	hypothetical protein F0562_016207 [Nyssa sinensis]	GO:0005634,GO:0009506,GO:0008270,GO:0006355	nucleus|plasmodesma|zinc ion binding|regulation of transcription, DNA-templated
Lj1A1077T37	1431.26	2068.41	794.107	0.383854	-1.38137	7.62607e-55	1.29949e-53	Down	27.1039	27.6307	30.3275	77.4165	78.4269	78.2668	T12J13.10	protein DETOXIFICATION 24-like [Lactuca sativa]	GO:0016021,GO:0015297,GO:0015238,GO:0006855	integral component of membrane|antiporter activity|drug transmembrane transporter activity|drug transmembrane transport
Lj1A1078G61	289.777	80.4126	499.141	6.20532	2.63351	2.52237e-63	5.05729e-62	Up	44.801	43.5148	39.8308	6.52891	7.6516	7.61185	F24I3.30	hypothetical protein CUMW_007190 [Citrus unshiu]	GO:0005789,GO:0016021,GO:0015267	endoplasmic reticulum membrane|integral component of membrane|channel activity
Lj1A1078G64	771.705	238.685	1304.72	5.46582	2.45044	3.18038e-80	8.60198e-79	Up	73.9506	90.098	71.7235	14.1548	13.709	17.6874	MUG13.7	probable protein S-acyltransferase 4 isoform X2 [Camellia sinensis]	GO:0030659,GO:0005783,GO:0005789,GO:0005794,GO:0016021,GO:0019706,GO:0018230,GO:0006612	cytoplasmic vesicle membrane|endoplasmic reticulum|endoplasmic reticulum membrane|Golgi apparatus|integral component of membrane|protein-cysteine S-palmitoyltransferase activity|peptidyl-L-cysteine S-palmitoylation|protein targeting to membrane
Lj1A1078T64	119.586	166.977	72.1949	0.433012	-1.20752	4.78312e-08	1.5343e-07	Down	3.82289	4.32075	2.65634	9.14812	8.41031	8.76035	ZIP	magnesium-protoporphyrin IX monomethyl ester [Dorcoceras hygrometricum]	GO:0009507,GO:0048529,GO:0046872,GO:0015995,GO:0015979	chloroplast|magnesium-protoporphyrin IX monomethyl ester (oxidative) cyclase activity|metal ion binding|chlorophyll biosynthetic process|photosynthesis	ko00860	Porphyrin and chlorophyll metabolism
Lj1A1082G64	7260.72	4499.35	10022.1	2.22742	1.15538	4.34642e-58	8.00429e-57	Up	357.996	378.937	391.586	173.94	181.847	179.491	CYP98A2	p-coumaroyl quinate/shikimate 3'-hydroxylase [Lonicera japonica]	GO:0016021,GO:0016020,GO:0020037,GO:0005506,GO:0016709,GO:0009809	integral component of membrane|membrane|heme binding|iron ion binding|oxidoreductase activity,acting on paired donors, with incorporation or reduction of molecular oxygen, NAD(P)H as one donor, and incorporation of one atom of oxygen|lignin biosynthetic process	ko00940,ko00941,ko00945	Phenylpropanoid biosynthesis|Flavonoid biosynthesis|Stilbenoid, diarylheptanoid and gingerol biosynthesis
Lj1A1082T64	40.9567	54.8277	27.0857	0.494028	-1.01734	0.00510246	0.00926396	Down	1.48988	0.982576	0.974347	3.01799	2.48195	1.84133	T4P13.22	SNF1-related protein kinase catalytic subunit alpha like [Actinidia chinensis var. chinensis]
Lj1A1084T69	34.4794	46.3903	22.5685	0.485989	-1.04101	0.00777981	0.0137111	Down	3.03298	2.29594	2.3802	3.88356	5.65202	7.197	T5P19.300	PsbP domain-containing protein [Actinidia chinensis var. chinensis]	GO:0009507,GO:0009570,GO:0009534,GO:0009543,GO:0019898,GO:0009654,GO:0009579,GO:0031977,GO:0005509,GO:0015979	chloroplast|chloroplast stroma|chloroplast thylakoid|chloroplast thylakoid lumen|extrinsic component of membrane|photosystem II oxygen evolving complex|thylakoid|thylakoid lumen|calcium ion binding|photosynthesis
Lj1A1085G67	4.57325	1.57608	7.57042	4.81886	2.26869	0.0370035	0.0574843	Up	0.22273	0.386385	0.182075	0.0699002	0.0691768	0.0344087	M4I22.30	disease resistance protein At4g27190-like [Camellia sinensis]
Lj1A1086T45	173.808	102.583	245.033	2.38915	1.2565	1.41456e-12	6.17401e-12	Up	12.5048	11.1995	11.762	5.81397	4.98663	4.86533		G2/mitotic-specific cyclin S13-6 like [Actinidia chinensis var. chinensis]	GO:0000307,GO:0005737,GO:0005634,GO:0016538,GO:0019901,GO:0051301,GO:0000278,GO:0045787,GO:0008284,GO:0006468,GO:0000079,GO:0007088	cyclin-dependent protein kinase holoenzyme complex|cytoplasm|nucleus|cyclin-dependent protein serine/threonine kinase regulator activity|protein kinase binding|cell division|mitotic cell cycle|positive regulation of cell cycle|positive regulation of cell proliferation|protein phosphorylation|regulation of cyclin-dependent protein serine/threonine kinase activity|regulation of mitotic nuclear divi…
Lj1A1089G59	570.105	945.304	194.906	0.206449	-2.27614	8.12953e-68	1.75511e-66	Down	12.3789	15.5956	10.8249	65.7995	67.2936	65.436	F28J12.250	Dual specificity protein like [Actinidia chinensis var. chinensis]
Lj1A1092G18	204.187	109.074	299.3	2.74478	1.45669	3.79744e-13	1.7208e-12	Up	14.7901	24.2351	21.5859	7.53981	8.26847	7.55678	T2E22.9	NUDIX hydrolase, conserved site-containing protein [Cynara cardunculus var. scolymus]	GO:0005737,GO:0005739,GO:0005634,GO:0016787,GO:0046872	cytoplasm|mitochondrion|nucleus|hydrolase activity|metal ion binding
Lj1A1093T68	188.391	46.5138	330.268	7.10177	2.82818	3.61951e-32	3.63605e-31	Up	7.70755	10.3276	8.08512	1.45663	0.707674	1.72088	F24I3.40	phosphatidylinositol 4-phosphate 5-kinase 4-like isoform X2 [Camellia sinensis]	GO:0016324,GO:0005829,GO:0005886,GO:0090406,GO:0016308,GO:0005524,GO:0006897,GO:0007164,GO:0046488,GO:0009827,GO:0009846,GO:0009860,GO:0010118	apical plasma membrane|cytosol|plasma membrane|pollen tube|1-phosphatidylinositol-4-phosphate 5-kinase activity|ATP binding|endocytosis|establishment of tissue polarity|phosphatidylinositol metabolic process|plant-type cell wall modification|pollen germination|pollen tube growth|stomatal movement	ko00562,ko04070,ko04144	Inositol phosphate metabolism|Phosphatidylinositol signaling system|Endocytosis
Lj1A1094T41	8.92991	14.7405	3.11936	0.211589	-2.24067	0.00813331	0.0142872	Down	0	0.352767	0.457141	0.877502	1.82369	1.38226	F13H10.21	PREDICTED: transcription factor ORG2 [Vitis vinifera]	GO:0090575,GO:0003700,GO:0046983,GO:0000977,GO:0008134,GO:0010106,GO:0055072,GO:0006357,GO:0006355,GO:0009414	RNA polymerase II transcription factor complex|DNA-binding transcription factor activity|protein dimerization activity|RNA polymerase II regulatory region sequence-specific DNA binding|transcription factor binding|cellular response to iron ion starvation|iron ion homeostasis|regulation of transcription by RNA polymerase II|regulation of transcription, DNA-templated|response to water deprivation
Lj1A1095T30	4.24739	8.49477	0	0.0225372	-5.47155	0.000302758	0.000658809	Down	0	0	0	0.478368	0.578622	0.366301	F17A17.21	PREDICTED: F-box/kelch-repeat protein At3g06240-like [Nicotiana attenuata]	GO:0009506,GO:0008284	plasmodesma|positive regulation of cell proliferation
Lj1A1095T31	1.9	0	3.8	21.9186	4.45409	0.0168613	0.0279903	Up	0.256996	0.607949	0.504208	0	0	0	MEE6.11	PREDICTED: omega-hydroxypalmitate O-feruloyl transferase-like [Nelumbo nucifera]	GO:0050734,GO:0102406,GO:0052325,GO:0010345	hydroxycinnamoyltransferase activity|omega-hydroxypalmitate O-sinapoyl transferase activity|cell wall pectin biosynthetic process|suberin biosynthetic process	ko00073	Cutin, suberine and wax biosynthesis
Lj1A1096T56	20.0151	30.1725	9.85771	0.324829	-1.62225	0.00474855	0.00865716	Down	0.817763	0.171955	1.51526	2.56642	2.96317	2.61089		disease resistance protein At4g27190-like [Ziziphus jujuba]
Lj1A1096T58	312.762	112.468	513.055	4.55963	2.18892	1.02264e-37	1.18997e-36	Up	25.5378	18.0386	21.3469	4.36008	5.90689	4.75097	F20B18.200	uncharacterized protein LOC115954257 [Quercus lobata]
Lj1A1096T60	122.962	210.04	35.8834	0.170507	-2.5521	1.12406e-20	7.37777e-20	Down	2.50806	1.44709	2.22029	11.5764	16.8714	9.696	SPAC7D4.05	hypothetical protein F0562_015464 [Nyssa sinensis]	GO:0005829,GO:0005634,GO:0016791	cytosol|nucleus|phosphatase activity
Lj1A1097G35	45.1326	20.415	69.8503	3.41925	1.77368	3.14421e-06	8.56354e-06	Up	2.28346	1.16854	1.14285	0.394876	0.564474	0.453553	T24A18.140	probable disease resistance protein At4g27220 [Cynara cardunculus var. scolymus]
Lj1A1097G36	60.995	39.5734	82.4166	2.0811	1.05735	0.00112356	0.00225646	Up	4.70654	2.34395	2.55147	1.39933	1.808	1.64554	F20B18.200	uncharacterized protein LOC111984752 [Quercus suber]
Lj1A1098G65	96.6833	35.1277	158.239	4.49804	2.1693	9.71071e-12	4.02477e-11	Up	4.58254	2.11991	4.62018	0.599232	1.1149	0.943921		PREDICTED: probable disease resistance protein At4g27220 [Juglans regia]
Lj1A1098T75	17.7694	34.839	0.69978	0.0199206	-5.64959	5.12153e-07	1.50253e-06	Down	0.116129	0	0	1.5307	2.4346	2.0452		LOW QUALITY PROTEIN: uncharacterized protein LOC112037987 [Quercus suber]
Lj1A1098T77	321.293	629.655	12.9301	0.0203981	-5.61542	1.11284e-94	3.81682e-93	Down	1.07093	0.337786	0.758729	35.5141	35.7009	40.0376	SPAC7D4.05	hypothetical protein F0562_015464 [Nyssa sinensis]	GO:0005829,GO:0005634,GO:0016791	cytosol|nucleus|phosphatase activity
Lj1A1099T49	1040.46	1643.1	437.812	0.266555	-1.9075	1.59967e-86	4.84713e-85	Down	19.4277	21.5623	18.9623	77.6115	82.3887	77.5377	F24I3.110	protein STRICTOSIDINE SYNTHASE-LIKE 10-like [Camellia sinensis]	GO:0005783,GO:0016020,GO:0009505,GO:0005886,GO:0009506,GO:0005773,GO:0009058	endoplasmic reticulum|membrane|plant-type cell wall|plasma membrane|plasmodesma|vacuole|biosynthetic process
Lj1A109T41	37.9864	56.8701	19.1026	0.335698	-1.57477	0.000416772	0.000891266	Down	0.123998	0.492792	0.705497	1.23749	1.64061	1.31027	T7P1.7	hypothetical protein F0562_002165 [Nyssa sinensis]	GO:0005694,GO:0005737,GO:0005654,GO:0005634,GO:0009506,GO:0005524,GO:0043140,GO:0003677,GO:0009378,GO:0046872,GO:0071215,GO:0070417,GO:0032508,GO:0006310,GO:0006281,GO:0006260,GO:0000724	chromosome|cytoplasm|nucleoplasm|nucleus|plasmodesma|ATP binding|ATP-dependent 3'-5' DNA helicase activity|DNA binding|four-way junction helicase activity|metal ion binding|cellular response to abscisic acid stimulus|cellular response to cold|DNA duplex unwinding|DNA recombination|DNA repair|DNA replication|double-strand break repair via homologous recombination	ko03018	RNA degradation
Lj1A1102T20	8.92994	0	17.8599	103.099	6.68788	1.17924e-06	3.34202e-06	Up	0.827746	1.24398	0.382112	0	0	0	MEE6.11	omega-hydroxypalmitate O-feruloyl transferase-like isoform X2 [Camellia sinensis]	GO:0050734,GO:0102406,GO:0052325,GO:0010345	hydroxycinnamoyltransferase activity|omega-hydroxypalmitate O-sinapoyl transferase activity|cell wall pectin biosynthetic process|suberin biosynthetic process	ko00073	Cutin, suberine and wax biosynthesis
Lj1A1102T21	181.702	24.5288	338.876	13.8143	3.78809	2.12198e-12	9.15915e-12	Up	41.2102	13.6672	41.3175	2.37742	2.91749	2.05972	F24I3.120	two-component response regulator ARR9-like isoform X1 [Camellia sinensis]	GO:0005634,GO:0000156,GO:0007623,GO:0009736,GO:0000160,GO:0006355,GO:0009735	nucleus|phosphorelay response regulator activity|circadian rhythm|cytokinin-activated signaling pathway|phosphorelay signal transduction system|regulation of transcription, DNA-templated|response to cytokinin	ko04075	Plant hormone signal transduction
Lj1A1105T22	38.6706	63.7149	13.6264	0.213003	-2.23105	3.9994e-08	1.28924e-07	Down	1.33276	0.51928	1.15358	4.20726	4.7481	5.88613	CEY00_Acc23110	hypothetical protein F0562_017524 [Nyssa sinensis]			ko00330	Arginine and proline metabolism
Lj1A1108T71	32.782	16.9803	48.5837	2.86116	1.5166	7.59508e-05	0.00017792	Up	2.11865	1.92122	1.99172	0.789574	0.658024	0.777344	UGT6	hypothetical protein F0562_028318 [Nyssa sinensis]	GO:0035251,GO:1900994	UDP-glucosyltransferase activity|(-)-secologanin biosynthetic process
Lj1A1113T54	2.25513	0.313362	4.19689	12.4016	3.63245	0.0374655	0.0581424	Up	0.264187	0.0999935	0.259158	0	0.0492317	0	UGT2	hypothetical protein F0562_028318 [Nyssa sinensis]	GO:0035251	UDP-glucosyltransferase activity
Lj1A1115G88	5.9147	2.19972	9.62968	4.38464	2.13246	0.0264568	0.0422931	Up	0.223417	0.634218	0.350663	0.0841391	0.124903	0.0828359	F17I5.180	hypothetical protein F0562_015530 [Nyssa sinensis]
Lj1A1115T90	164.579	42.7133	286.445	6.70198	2.74459	4.2146e-37	4.82524e-36	Up	14.5583	15.7846	18.4465	2.45578	2.14777	3.09246		Exopolygalacturonase [Actinidia chinensis var. chinensis]	GO:0005618,GO:0005576,GO:0047911,GO:0004650,GO:0005975,GO:0071555	cell wall|extracellular region|galacturan 1,4-alpha-galacturonidase activity|polygalacturonase activity|carbohydrate metabolic process|cell wall organization	ko00040	Pentose and glucuronate interconversions
Lj1A1118T29	15.1125	30.2249	0	0.00633479	-7.30249	1.31761e-08	4.40479e-08	Down	0	0	0	2.00853	1.2742	1.6225	F28O9.30	hypothetical protein F0562_015548 [Nyssa sinensis]	GO:0009507,GO:0009570,GO:0005525,GO:0016787,GO:0019843,GO:0009742,GO:0009658,GO:1901259,GO:0032502,GO:1904143,GO:1902326,GO:0006355,GO:0009646,GO:0009741,GO:0009416,GO:0009651	chloroplast|chloroplast stroma|GTP binding|hydrolase activity|rRNA binding|brassinosteroid mediated signaling pathway|chloroplast organization|chloroplast rRNA processing|developmental process|positive regulation of carotenoid biosynthetic process|positive regulation of chlorophyll biosynthetic process|regulation of transcription, DNA-templated|response to absence of light|response to brassinoste…
Lj1A1119T64	610.817	182.799	1038.84	5.68521	2.50721	3.02332e-70	6.80037e-69	Up	44.9487	59.2888	53.8147	11.0642	8.47718	9.83867	PG1	Exopolygalacturonase [Actinidia chinensis var. chinensis]	GO:0005618,GO:0005576,GO:0004650,GO:0005975,GO:0071555	cell wall|extracellular region|polygalacturonase activity|carbohydrate metabolic process|cell wall organization
Lj1A111G21	24.0441	0.937007	47.1511	50.1247	5.64745	1.52655e-08	5.07241e-08	Up	1.8055	4.12872	0.737971	0	0.0934606	0.0464876	OsJ_35025	hypothetical protein F0562_021636 [Nyssa sinensis]	GO:0016021,GO:0020037,GO:0005506,GO:0004497,GO:0016705	integral component of membrane|heme binding|iron ion binding|monooxygenase activity|oxidoreductase activity, acting on paired donors, with incorporation or reduction of molecular oxygen
Lj1A1120T27	1.56143	0	3.12286	17.9998	4.16991	0.0335589	0.0525894	Up	0.173267	0.163952	0.169969	0	0	0		unnamed protein product, partial [Vitis vinifera]
Lj1A1122T44	502.654	770.827	234.481	0.304334	-1.71627	2.62694e-40	3.25574e-39	Down	10.3384	13.354	12.3417	43.1061	42.711	39.3456	SPBC15D4.04	hypothetical protein F0562_012498 [Nyssa sinensis]	GO:0005783,GO:0030176,GO:0016021,GO:0008963,GO:0016757,GO:0003975,GO:0006489,GO:0006491,GO:0006487	endoplasmic reticulum|integral component of endoplasmic reticulum membrane|integral component of membrane|phospho-N-acetylmuramoyl-pentapeptide-transferase activity|transferase activity, transferring glycosyl groups|UDP-N-acetylglucosamine-dolichyl-phosphate N-acetylglucosaminephosphotransferase activity|dolichyl diphosphate biosynthetic process|N-glycan processing|protein N-linked glycosylation	ko00510	N-Glycan biosynthesis
Lj1A1122T48	420.725	665.399	176.05	0.26447	-1.91882	1.07467e-40	1.34779e-39	Down	9.93913	11.7388	14.1623	49.1109	48.0619	46.1311	T20H2.18	PREDICTED: probable 3-beta-hydroxysteroid-Delta(8),Delta(7)-isomerase [Vitis vinifera]	GO:0005783,GO:0005789,GO:0016021,GO:0005886,GO:0000247,GO:0047750,GO:0004769,GO:0016126	endoplasmic reticulum|endoplasmic reticulum membrane|integral component of membrane|plasma membrane|C-8 sterol isomerase activity|cholestenol delta-isomerase activity|steroid delta-isomerase activity|sterol biosynthetic process	ko00100	Steroid biosynthesis
Lj1A1123G21	1039.24	338.579	1739.9	5.1381	2.36123	1.82576e-90	5.88624e-89	Up	163.218	141.213	180.344	32.3025	36.126	31.2507	F28O9.130	Protein FATTY ACID EXPORT 1 like [Actinidia chinensis var. chinensis]	GO:0009507,GO:0009941,GO:0009706,GO:0016021,GO:0009536,GO:0015245,GO:1902001,GO:0015908,GO:0055088,GO:0071668,GO:0010208	chloroplast|chloroplast envelope|chloroplast inner membrane|integral component of membrane|plastid|fatty acid transmembrane transporter activity|fatty acid transmembrane transport|fatty acid transport|lipid homeostasis|plant-type cell wall assembly|pollen wall assembly
Lj1A1123T22	3.62508	0.313362	6.93679	20.5294	4.35962	0.00481928	0.00877882	Up	0.295458	0.326169	0.338139	0	0.0458826	0	T32G6.3	cytokinin dehydrogenase 1-like [Camellia sinensis]	GO:0005773,GO:0019139,GO:0071949,GO:0009823,GO:0048507	vacuole|cytokinin dehydrogenase activity|FAD binding|cytokinin catabolic process|meristem development	ko00908	Zeatin biosynthesis
Lj1A1125T61	357.481	130.767	584.196	4.46796	2.15962	1.51286e-49	2.27776e-48	Up	20.4191	24.7455	23.5192	5.23948	5.80906	5.19711	B1150F11.17	hypothetical protein F0562_015593 [Nyssa sinensis]	GO:0005829,GO:0009331,GO:0047952,GO:0004367,GO:0051287,GO:0005975,GO:0046168,GO:0006072,GO:0006116	cytosol|glycerol-3-phosphate dehydrogenase complex|glycerol-3-phosphate dehydrogenase [NAD(P)+] activity|glycerol-3-phosphate dehydrogenase [NAD+] activity|NAD binding|carbohydrate metabolic process|glycerol-3-phosphate catabolic process|glycerol-3-phosphate metabolic process|NADH oxidation	ko00564	Glycerophospholipid metabolism
Lj1A1128T59	571.515	233.043	909.986	3.90661	1.96592	1.04539e-35	1.15212e-34	Up	42.6426	38.6066	31.201	11.524	11.323	7.48234	ZOG1	Zeatin O-glucosyltransferase [Actinidia chinensis var. chinensis]	GO:0050403,GO:0050404,GO:0009690,GO:0048439,GO:0009965,GO:0045926,GO:0006486,GO:0010380,GO:0010083,GO:0010015,GO:0048316	trans-zeatin O-beta-D-glucosyltransferase activity|zeatin O-beta-D-xylosyltransferase activity|cytokinin metabolic process|flower morphogenesis|leaf morphogenesis|negative regulation of growth|protein glycosylation|regulation of chlorophyll biosynthetic process|regulation of vegetative meristem growth|root morphogenesis|seed development	ko00908	Zeatin biosynthesis
Lj1A1128T61	8.09755	15.1402	1.05488	0.0689888	-3.85749	0.000359373	0.00077427	Down	0.246775	0	0.121038	2.55573	1.60954	1.37244	OsJ_35157	hypothetical protein F0562_017443 [Nyssa sinensis]	GO:0005887,GO:0005524,GO:0005388,GO:0005516,GO:0046872	integral component of plasma membrane|ATP binding|calcium-transporting ATPase activity|calmodulin binding|metal ion binding
Lj1A1129T67	750.147	1339.33	160.961	0.119977	-3.05918	6.2245e-104	2.40045e-102	Down	11.142	7.99115	12.9487	95.5474	98.989	87.6209	ZOX1	hypothetical protein F0562_017432 [Nyssa sinensis]	GO:0016758,GO:0050404,GO:0009690,GO:0006486	transferase activity, transferring hexosyl groups|zeatin O-beta-D-xylosyltransferase activity|cytokinin metabolic process|protein glycosylation	ko00908	Zeatin biosynthesis
Lj1A112G58	242.431	98.3269	386.535	3.92916	1.97422	1.36637e-32	1.38935e-31	Up	36.8323	36.2623	42.5011	9.822	9.72036	11.5446	RPL10	60S ribosomal protein L10-like [Punica granatum]	GO:0005840,GO:0003735,GO:0006412	ribosome|structural constituent of ribosome|translation	ko03010	Ribosome
Lj1A112T58	27389.7	5024.99	49754.5	9.90155	3.30765	0	0	Up	2264.55	2342.87	2131.41	241.043	241.196	236.104	T6B20.13/T6B20.14	root phototropism protein 2 isoform X1 [Olea europaea var. sylvestris]	GO:0005737,GO:0005634,GO:0009638,GO:0016567,GO:0007165	cytoplasm|nucleus|phototropism|protein ubiquitination|signal transduction
Lj1A112T59	906.377	511.633	1301.12	2.54315	1.34662	8.84338e-44	1.18664e-42	Up	93.6746	89.9988	93.1532	38.8257	40.3275	35.7695	T6A23.19	hypothetical protein F0562_021628 [Nyssa sinensis]	GO:0005829,GO:0005634,GO:0003729	cytosol|nucleus|mRNA binding
Lj1A112T62	2432.31	3306.75	1557.88	0.471202	-1.08558	1.90276e-26	1.56067e-25	Down	120.814	160.082	134.328	292.312	316.856	322.066	RPL10	PREDICTED: 60S ribosomal protein L10-like [Daucus carota subsp. sativus]	GO:0005840,GO:0003735,GO:0006412	ribosome|structural constituent of ribosome|translation	ko03010	Ribosome
Lj1A1134T64	29.203	13.2323	45.1736	3.41592	1.77228	6.52313e-05	0.000154003	Up	4.17321	2.7057	2.95661	1.38246	0.576063	1.07451		PREDICTED: uncharacterized protein LOC100267519 [Vitis vinifera]
Lj1A1134T65	89.0807	50.3296	127.832	2.53966	1.34463	4.09585e-08	1.31857e-07	Up	3.92548	4.05521	4.94592	1.86487	1.91269	1.60232	F14P22.70	IQ domain-containing protein IQM6 [Sesamum indicum]	GO:0005737,GO:0005634	cytoplasm|nucleus
Lj1A1135T88	1427.73	361.139	2494.31	6.90743	2.78815	2.48907e-78	6.53483e-77	Up	86.9114	138.935	101.52	17.1921	14.2292	18.6573	T29J13.190	tubulin alpha-3 chain [Sesamum indicum]	GO:0005737,GO:0005874,GO:0005525,GO:0003924,GO:0005200,GO:0007017	cytoplasm|microtubule|GTP binding|GTPase activity|structural constituent of cytoskeleton|microtubule-based process	ko04145	Phagosome
Lj1A1137G86	281.596	429.011	134.182	0.312788	-1.67674	4.6109e-30	4.28319e-29	Down	5.39504	5.87717	5.82602	19.0372	18.5023	20.2132	F13O11.7	hypothetical protein F0562_016173 [Nyssa sinensis]	GO:0031225,GO:0046658,GO:0048046,GO:0005618,GO:0005886,GO:0009506,GO:0042973,GO:0005975,GO:0006952,GO:0009664	anchored component of membrane|anchored component of plasma membrane|apoplast|cell wall|plasma membrane|plasmodesma|glucan endo-1,3-beta-D-glucosidase activity|carbohydrate metabolic process|defense response|plant-type cell wall organization
Lj1A1137T81	28.5996	40.5475	16.6518	0.410603	-1.28418	0.00187394	0.00364184	Down	0.786379	0.973056	1.06811	2.50589	2.08542	2.69136	F13O11.8	PREDICTED: photosynthetic NDH subunit of subcomplex B 2, chloroplastic [Daucus carota subsp. sativus]	GO:0009534,GO:0009535,GO:0010598,GO:0030246,GO:0003824,GO:0005975,GO:0009773	chloroplast thylakoid|chloroplast thylakoid membrane|NAD(P)H dehydrogenase complex (plastoquinone)|carbohydrate binding|catalytic activity|carbohydrate metabolic process|photosynthetic electron transport in photosystem I
Lj1A1145T22	1316.41	1950.71	682.109	0.349556	-1.5164	1.92305e-44	2.62116e-43	Down	49.7307	35.6963	40.5461	124.651	127.518	127.829	SPCC1281.07c	uncharacterized protein LOC115993622 [Quercus lobata]	GO:0005737,GO:0005829,GO:0005794,GO:0005634,GO:0045174,GO:0004364,GO:0071555,GO:0098869	cytoplasm|cytosol|Golgi apparatus|nucleus|glutathione dehydrogenase (ascorbate) activity|glutathione transferase activity|cell wall organization|cellular oxidant detoxification
Lj1A1149G78	13.5198	6.593	20.4466	3.10004	1.63229	0.00795707	0.013998	Up	1.69461	1.12839	0.800393	0.354552	0.409363	0.465413	OsJ_16134	zinc transporter 8-like isoform X1 [Camellia sinensis]	GO:0016021,GO:0005886,GO:0005385,GO:0071577,GO:0006829	integral component of membrane|plasma membrane|zinc ion transmembrane transporter activity|zinc ion transmembrane transport|zinc ion transport
Lj1A1150T110	1252.79	555.185	1950.4	3.51259	1.81254	7.124e-67	1.5177e-65	Up	124.025	109.508	136.086	37.6533	35.5042	38.0078	OsJ_22313	hypothetical protein F0562_019448 [Nyssa sinensis]	GO:0016829,GO:0008265,GO:0102867,GO:0030151,GO:0030170,GO:0006777	lyase activity|Mo-molybdopterin cofactor sulfurase activity|molybdenum cofactor sulfurtransferase activity|molybdenum ion binding|pyridoxal phosphate binding|Mo-molybdopterin cofactor biosynthetic process
Lj1A1150T112	2259.83	4511.23	8.42686	0.00184587	-9.08148	1.74031e-193	1.87861e-191	Down	0.5356	0.0921465	0.525405	224.904	204.838	222.368	F6F9.23	hypothetical protein F0562_029564 [Nyssa sinensis]	GO:0030246	carbohydrate binding
Lj1A1151T86	81.92	30.7529	133.087	4.32663	2.11324	5.62582e-14	2.67254e-13	Up	2.88977	4.38588	3.42416	0.700383	0.906408	1.00778		uncharacterized protein LOC113710417 [Coffea arabica]
Lj1A1152G38	249.826	431.743	67.9091	0.156969	-2.67145	2.85394e-48	4.2027e-47	Down	6.14409	5.41282	8.62502	46.1776	46.1933	43.4003		ycf3-interacting protein 1, chloroplastic [Helianthus annuus]	GO:0009535,GO:0016021,GO:0048564	chloroplast thylakoid membrane|integral component of membrane|photosystem I assembly
Lj1A1152T39	2102.16	690.284	3514.04	5.09028	2.34774	8.69421e-140	5.20361e-138	Up	215.214	173.659	194.504	40.0027	40.0286	40.9146		PREDICTED: uncharacterized protein LOC109206816 [Nicotiana attenuata]			ko03410	Base excision repair
Lj1A1153T31	379.444	250.713	508.175	2.02651	1.019	2.91158e-15	1.47841e-14	Up	31.6939	33.7887	35.0977	16.1798	18.1124	18.1488	F1C12.195	transcription initiation factor TFIID subunit 11-like [Cynara cardunculus var. scolymus]	GO:0005669,GO:0046982,GO:0003713,GO:0008134,GO:0051123	transcription factor TFIID complex|protein heterodimerization activity|transcription coactivator activity|transcription factor binding|RNA polymerase II preinitiation complex assembly	ko03022	Basal transcription factors
Lj1A1155G51	793.21	1097.42	488.995	0.44585	-1.16537	1.7322e-23	1.26616e-22	Down	11.3682	12.8257	9.2455	27.1239	26.2094	25.8031		Alpha-glucosidase [Actinidia chinensis var. chinensis]	GO:0004558,GO:0030246,GO:0032450	alpha-1,4-glucosidase activity|carbohydrate binding|maltose alpha-glucosidase activity	ko00052,ko00500	Galactose metabolism|Starch and sucrose metabolism
Lj1A1159G88	103.511	64.4835	142.539	2.21216	1.14546	3.94587e-07	1.16997e-06	Up	10.6897	12.9026	10.156	5.8643	4.86249	5.38337	F22O13.19	PREDICTED: F-box protein SKIP24 isoform X2 [Theobroma cacao]	GO:0016567	protein ubiquitination
Lj1A1159T92	2480.68	4472.6	488.758	0.109321	-3.19335	3.80244e-288	8.28315e-286	Down	19.5326	19.2384	16.1828	181.718	174.441	174.201	F21C20.190	hypothetical protein F0562_017981 [Nyssa sinensis]	GO:0048046,GO:0005618,GO:0005886,GO:0071949,GO:0016899	apoplast|cell wall|plasma membrane|FAD binding|oxidoreductase activity, acting on the CH-OH group of donors, oxygen as acceptor
Lj1A1161T63	95.5622	139.578	51.5464	0.369692	-1.4356	1.08861e-09	3.95767e-09	Down	1.12067	1.39033	1.09934	3.35292	3.6895	3.27791	T13K14.70	small RNA 2'-O-methyltransferase isoform X1 [Camellia sinensis]	GO:0005737,GO:0005634,GO:0046872,GO:0008171,GO:0003723,GO:0008173,GO:0010589,GO:0010305,GO:0035279,GO:0034587,GO:0035196,GO:0030422,GO:0009909,GO:0010093,GO:0009616	cytoplasm|nucleus|metal ion binding|O-methyltransferase activity|RNA binding|RNA methyltransferase activity|leaf proximal/distal pattern formation|leaf vascular tissue pattern formation|mRNA cleavage involved in gene silencing by miRNA|piRNA metabolic process|production of miRNAs involved in gene silencing by miRNA|production of siRNA involved in RNA interference|regulation of flower development|…
Lj1A1163T35	96.6016	135.335	57.8686	0.426829	-1.22827	4.64019e-06	1.2417e-05	Down	1.54142	1.27995	2.28354	3.40599	5.12939	4.11136	F7J7.70	hypothetical protein F0562_018023 [Nyssa sinensis]	GO:0080008,GO:0005730,GO:0032040,GO:0030515,GO:0034511,GO:0006364	Cul4-RING E3 ubiquitin ligase complex|nucleolus|small-subunit processome|snoRNA binding|U3 snoRNA binding|rRNA processing
Lj1A1163T37	32.9872	21.7147	44.2597	2.04056	1.02896	0.00739092	0.0130753	Up	5.35853	6.93851	5.25653	3.58465	2.36504	3.13701	T29F13	hypothetical protein F0562_013641 [Nyssa sinensis]	GO:0055028,GO:0009524,GO:0005886,GO:0009506,GO:0009574,GO:0007049,GO:0051301,GO:0010102,GO:0009733	cortical microtubule|phragmoplast|plasma membrane|plasmodesma|preprophase band|cell cycle|cell division|lateral root morphogenesis|response to auxin
Lj1A1164G82	43.3099	60.9841	25.6357	0.420545	-1.24967	0.000388745	0.000834208	Down	0.805545	0.857518	0.757285	2.21207	1.4386	2.42669	F24M12.330	RB1-inducible coiled-coil protein like [Actinidia chinensis var. chinensis]
Lj1A1167T60	159.544	17.6163	301.471	17.1241	4.09796	1.51339e-55	2.61571e-54	Up	10.2268	12.9026	12.5092	0.752849	0.823486	0.624159	T31E10.1	hypothetical protein F0562_018047 [Nyssa sinensis]	GO:0009986,GO:0005737,GO:0005829,GO:0005634,GO:0005886,GO:0005524,GO:0016301,GO:0004672,GO:0004674,GO:0009926,GO:0009734,GO:0048825,GO:0048827,GO:0009958,GO:0006468,GO:0009733,GO:0080167,GO:0048767,GO:0048766	cell surface|cytoplasm|cytosol|nucleus|plasma membrane|ATP binding|kinase activity|protein kinase activity|protein serine/threonine kinase activity|auxin polar transport|auxin-activated signaling pathway|cotyledon development|phyllome development|positive gravitropism|protein phosphorylation|response to auxin|response to karrikin|root hair elongation|root hair initiation
Lj1A1167T61	1653.95	483.028	2824.87	5.84906	2.5482	5.39676e-67	1.15074e-65	Up	147.603	221.104	161.901	35.2926	25.1527	35.3653		hypothetical protein F0562_018050 [Nyssa sinensis]
Lj1A1167T62	165.623	242.834	88.4117	0.364142	-1.45743	9.20185e-11	3.58641e-10	Down	10.6231	7.20538	5.62541	25.4024	18.2196	24.1375	F7K24.230	putative mediator of RNA polymerase II transcription subunit 19b [Morella rubra]	GO:0016592,GO:0008134,GO:0045944	mediator complex|transcription factor binding|positive regulation of transcription by RNA polymerase II
Lj1A1168T68	323.082	441.674	204.49	0.463265	-1.11009	1.01649e-14	5.03352e-14	Down	5.08625	6.07518	4.82584	11.1998	12.2493	13.0101	T31E10.2	hypothetical protein F0562_013692 [Nyssa sinensis]	GO:0009507,GO:0009295,GO:0005634,GO:0009508,GO:0000427,GO:0042793,GO:0090228,GO:0045893,GO:0009585,GO:0009637,GO:0010218,GO:0009416,GO:0010114	chloroplast|nucleoid|nucleus|plastid chromosome|plastid-encoded plastid RNA polymerase complex|plastid transcription|positive regulation of red or far-red light signaling pathway|positive regulation of transcription, DNA-templated|red, far-red light phototransduction|response to blue light|response to far red light|response to light stimulus|response to red light
Lj1A1169G69	1601.91	2497.17	706.663	0.283066	-1.82079	2.63079e-90	8.45912e-89	Down	16.3662	18.9028	17.0887	67.6647	63.6494	64.0516	T4K22.6	hypothetical protein F0562_013691 [Nyssa sinensis]	GO:0005634,GO:0003677,GO:0003700,GO:0009734,GO:0009908,GO:0009733	nucleus|DNA binding|DNA-binding transcription factor activity|auxin-activated signaling pathway|flower development|response to auxin
Lj1A1173T34	18.0249	8.48552	27.5644	3.24387	1.69772	0.00180791	0.00352258	Up	0.909578	0.681369	1.33839	0.285456	0.388441	0.281035	MRA19.22	hypothetical protein F0562_018131 [Nyssa sinensis]
Lj1A1174T76	34.0594	16.6577	51.4611	3.08727	1.62633	2.5106e-05	6.21418e-05	Up	1.14411	0.89523	1.14392	0.331442	0.430515	0.326308	F28A21.190	hypothetical protein TEA_009770 [Camellia sinensis var. sinensis]	GO:0005618,GO:0005794,GO:0016021,GO:0005886,GO:0005802,GO:0016760,GO:0016759,GO:0046872,GO:0071555,GO:0030244,GO:0042742,GO:0050832,GO:0009833,GO:0009834,GO:0006970,GO:0009414	cell wall|Golgi apparatus|integral component of membrane|plasma membrane|trans-Golgi network|cellulose synthase (UDP-forming) activity|cellulose synthase activity|metal ion binding|cell wall organization|cellulose biosynthetic process|defense response to bacterium|defense response to fungus|plant-type primary cell wall biogenesis|plant-type secondary cell wall biogenesis|response to osmotic stres…
Lj1A1175T52	64.4491	15.7546	113.144	7.18667	2.84532	2.702e-17	1.52651e-16	Up	8.42717	6.90067	10.4129	1.52581	1.35902	0.901304	T20N10_60	putative WRKY transcription factor 65 [Vitis vinifera]	GO:0005634,GO:0003700,GO:0043565	nucleus|DNA-binding transcription factor activity|sequence-specific DNA binding
Lj1A1176T62	45.7027	9.43796	81.9674	8.6938	3.11999	1.96363e-15	1.00744e-14	Up	3.25536	3.62623	2.62748	0.426763	0.345556	0.381957	K19M22.15	protein GRAVITROPIC IN THE LIGHT 1-like [Camellia sinensis]	GO:0009959,GO:0009639	negative gravitropism|response to red or far red light
Lj1A1177G101	521.939	804.777	239.101	0.29738	-1.74962	1.07276e-32	1.09588e-31	Down	9.45895	10.4794	6.6112	32.3571	28.4601	33.3537	F15D2.24	hypothetical protein F0562_013959 [Nyssa sinensis]	GO:0005886,GO:0008219,GO:0006955,GO:0009626,GO:0010337	plasma membrane|cell death|immune response|plant-type hypersensitive response|regulation of salicylic acid metabolic process
Lj1A1178T69	12.698	0.949351	24.4467	25.863	4.69282	3.70364e-06	1.00251e-05	Up	1.57936	1.19556	2.6338	0.148697	0	0.0731968	F20D23.28	hypothetical protein F0562_013799 [Nyssa sinensis]	GO:0051213,GO:0046872,GO:0016682,GO:0010150	dioxygenase activity|metal ion binding|oxidoreductase activity, acting on diphenols and related substances as donors, oxygen as acceptor|leaf senescence
Lj1A1178T74	13.7639	0	27.5278	158.871	7.31171	2.13934e-08	7.03704e-08	Up	1.43902	2.47574	1.15497	0	0	0	F15D2.22	hypothetical protein F0562_013962 [Nyssa sinensis]	GO:0048046,GO:0005618,GO:0009507,GO:0009534,GO:0016788,GO:0016042	apoplast|cell wall|chloroplast|chloroplast thylakoid|hydrolase activity, acting on ester bonds|lipid catabolic process
Lj1A1179G51	197.65	130.997	264.303	2.01855	1.01332	4.59236e-08	1.47546e-07	Up	14.5809	18.7873	12.7817	7.24366	8.67181	8.22418	F13C5.1	hypothetical protein F0562_013962 [Nyssa sinensis]	GO:0005576,GO:0016788,GO:0016042	extracellular region|hydrolase activity, acting on ester bonds|lipid catabolic process
Lj1A1180T81	49.1507	15.7299	82.5714	5.25122	2.39265	5.79643e-12	2.4371e-11	Up	2.56154	2.07372	1.9823	0.509135	0.344751	0.474868	F15D2.37	exonuclease 1 isoform X1 [Camellia sinensis]	GO:0005634,GO:0017108,GO:0003677,GO:0051908,GO:0048256,GO:0046872,GO:0045145,GO:0006281	nucleus|5'-flap endonuclease activity|DNA binding|double-stranded DNA 5'-3' exodeoxyribonuclease activity|flap endonuclease activity|metal ion binding|single-stranded DNA 5'-3' exodeoxyribonuclease activity|DNA repair	ko03430	Mismatch repair
Lj1A1181G96	13.8884	20.1664	7.6105	0.377925	-1.40383	0.0316054	0.049783	Down	0.744882	0.379527	0.112416	1.51051	0.854215	1.06222	F20D23.28	hypothetical protein F0562_018207 [Nyssa sinensis]	GO:0051213,GO:0046872,GO:0016682,GO:0010150	dioxygenase activity|metal ion binding|oxidoreductase activity, acting on diphenols and related substances as donors, oxygen as acceptor|leaf senescence
Lj1A1181T108	98.6752	137.167	60.1837	0.43907	-1.18748	9.58253e-05	0.000222025	Down	1.43246	4.17479	4.04696	8.25385	8.11505	6.95756	F20D23.28	protein SRG1-like [Camellia sinensis]	GO:0051213,GO:0046872,GO:0016682,GO:0010150	dioxygenase activity|metal ion binding|oxidoreductase activity, acting on diphenols and related substances as donors, oxygen as acceptor|leaf senescence
Lj1A1181T111	79.8735	48.4555	111.292	2.29768	1.20018	4.06044e-06	1.09358e-05	Up	6.1953	7.09638	7.10092	3.19274	3.76733	2.41791	F15J5.30	PREDICTED: SH3 domain-containing protein 3 isoform X1 [Daucus carota subsp. sativus]	GO:0030136	clathrin-coated vesicle
Lj1A1182G77	359.916	586.269	133.564	0.227766	-2.13438	6.24694e-53	1.02408e-51	Down	5.76978	5.58855	5.70451	25.1081	25.4409	28.5513	L1341	hypothetical protein F0562_018220 [Nyssa sinensis]	GO:1903293,GO:0005886,GO:0004721,GO:0071472,GO:0006470,GO:0009408,GO:0009651	phosphatase complex|plasma membrane|phosphoprotein phosphatase activity|cellular response to salt stress|protein dephosphorylation|response to heat|response to salt stress
Lj1A1182G78	16.6235	24.1969	9.05006	0.373392	-1.42124	0.0104376	0.017981	Down	1.79815	0.785299	0.949805	2.99525	3.86641	3.07706	F15D2.29	hypothetical protein F0562_018224 [Nyssa sinensis]	GO:0009507,GO:0009941,GO:0009535,GO:0031357,GO:0070417,GO:0042631,GO:0009631,GO:0009737	chloroplast|chloroplast envelope|chloroplast thylakoid membrane|integral component of chloroplast inner membrane|cellular response to cold|cellular response to water deprivation|cold acclimation|response to abscisic acid
Lj1A1182G81	328.91	463.782	194.037	0.418663	-1.25614	1.43787e-15	7.43218e-15	Down	4.17774	4.08682	2.77174	8.96879	8.78196	10.0459	PHYE	hypothetical protein F0562_018218 [Nyssa sinensis]	GO:0005622,GO:0000155,GO:0009881,GO:0042803,GO:0009584,GO:0018298,GO:0017006,GO:0009585,GO:0006355	intracellular|phosphorelay sensor kinase activity|photoreceptor activity|protein homodimerization activity|detection of visible light|protein-chromophore linkage|protein-tetrapyrrole linkage|red, far-red light phototransduction|regulation of transcription, DNA-templated
Lj1A1183T68	15.8803	7.88655	23.8741	3.03353	1.601	0.00472884	0.00862317	Up	1.21727	1.1979	0.859753	0.504269	0.408314	0.225663	F13P17.23	putative CAS1 domain-containing protein 1-like isoform X2 [Capsicum annuum]	GO:0005794,GO:0000139,GO:0016021,GO:0016407,GO:0016491,GO:0005975,GO:0009834,GO:1990937,GO:0045492,GO:0045491,GO:0010411	Golgi apparatus|Golgi membrane|integral component of membrane|acetyltransferase activity|oxidoreductase activity|carbohydrate metabolic process|plant-type secondary cell wall biogenesis|xylan acetylation|xylan biosynthetic process|xylan metabolic process|xyloglucan metabolic process
Lj1A1184T81	29.0443	41.804	16.2845	0.389696	-1.35958	0.00113587	0.00228041	Down	1.69797	1.353	1.05199	3.8704	2.99766	4.22463	CAB21	PREDICTED: chlorophyll a-b binding protein of LHCII type 1 [Eucalyptus grandis]	GO:0009535,GO:0016021,GO:0009522,GO:0009523,GO:0016168,GO:0046872,GO:0009765,GO:0018298	chloroplast thylakoid membrane|integral component of membrane|photosystem I|photosystem II|chlorophyll binding|metal ion binding|photosynthesis, light harvesting|protein-chromophore linkage	ko00196	Photosynthesis - antenna proteins
Lj1A1185T64	424.632	161.45	687.814	4.26098	2.09119	2.47264e-09	8.7692e-09	Up	12.3567	23.6086	14.8552	5.04957	3.08658	4.4596	T10F5.16	cation/H(+) antiporter 15-like [Olea europaea var. sylvestris]	GO:0012505,GO:0016021,GO:0015299,GO:0006813,GO:0006885	endomembrane system|integral component of membrane|solute:proton antiporter activity|potassium ion transport|regulation of pH
Lj1A1186G50	334.572	553.677	115.468	0.208567	-2.26141	7.50605e-57	1.34144e-55	Down	7.2178	6.77037	6.40314	34.687	34.9128	33.5679	At2g34470	urease accessory protein G [Quercus suber]	GO:0005525,GO:0003924,GO:0016151,GO:0006807,GO:0043085	GTP binding|GTPase activity|nickel cation binding|nitrogen compound metabolic process|positive regulation of catalytic activity
Lj1A1186T63	958.529	1356.41	560.648	0.413353	-1.27455	2.19912e-39	2.66674e-38	Down	68.3918	76.8573	76.9113	187.862	189.86	190.181	F22O6_40	hypothetical protein CDL15_Pgr002121 [Punica granatum]	GO:0022627,GO:0048027,GO:0070181,GO:0003735,GO:0000462,GO:0000028,GO:0006412	cytosolic small ribosomal subunit|mRNA 5'-UTR binding|small ribosomal subunit rRNA binding|structural constituent of ribosome|maturation of SSU-rRNA from tricistronic rRNA transcript (SSU-rRNA, 5.8S rRNA, LSU-rRNA)|ribosomal small subunit assembly|translation	ko03010	Ribosome
Lj1A1187G43	34.517	4.08917	64.9448	15.9007	3.99102	3.17125e-14	1.53025e-13	Up	4.78912	6.17241	4.13095	0.388703	0.230809	0.382683	F3H9.11	hypothetical protein F0562_018286 [Nyssa sinensis]
Lj1A1188T44	2.83701	5.32412	0.34989	0.0699841	-3.83683	0.0196695	0.0322644	Down	0.0636216	0	0	0.239599	0.23712	0.530748	GA2OX1	hypothetical protein C3L33_06069, partial [Rhododendron williamsianum]	GO:0045543,GO:0046872,GO:0009686	gibberellin 2-beta-dioxygenase activity|metal ion binding|gibberellin biosynthetic process	ko00904	Diterpenoid biosynthesis
Lj1A1192G65	230.6	60.4036	400.797	6.63748	2.73064	9.17826e-51	1.42904e-49	Up	16.1031	17.1094	18.5948	3.11885	2.27206	2.85731	MMG4.7	low-temperature-induced cysteine proteinase-like [Herrania umbratica]	GO:0005829,GO:0005783,GO:0005615,GO:0005764,GO:0005773,GO:0004197,GO:0051603,GO:0009651	cytosol|endoplasmic reticulum|extracellular space|lysosome|vacuole|cysteine-type endopeptidase activity|proteolysis involved in cellular protein catabolic process|response to salt stress
Lj1A1193G77	69.4074	113.787	25.0281	0.219678	-2.18654	7.66307e-14	3.61265e-13	Down	1.64385	1.88295	2.54615	9.53051	9.99619	9.70368	F14K14.8	Transcription factor bHLH30 like [Actinidia chinensis var. chinensis]	GO:0005634,GO:0003677,GO:0003700,GO:0046983,GO:0006355	nucleus|DNA binding|DNA-binding transcription factor activity|protein dimerization activity|regulation of transcription, DNA-templated
Lj1A1193T82	4.71589	9.43179	0	0.0202959	-5.62267	0.000144358	0.000327108	Down	0	0	0	0.589216	0.583119	0.58009	K15I22.9	senescence-specific cysteine protease SAG12-like [Camellia sinensis]	GO:0005615,GO:0005764,GO:0010282,GO:0004197,GO:0007568,GO:0009817,GO:0080187,GO:0010150,GO:0009626,GO:0010623,GO:0051603,GO:0009733,GO:0009735,GO:0009750,GO:0009749,GO:0009744,GO:0010224,GO:1990169	extracellular space|lysosome|senescence-associated vacuole|cysteine-type endopeptidase activity|aging|defense response to fungus, incompatible interaction|floral organ senescence|leaf senescence|plant-type hypersensitive response|programmed cell death involved in cell development|proteolysis involved in cellular protein catabolic process|response to auxin|response to cytokinin|response to fructos…
Lj1A1193T84	258.417	119.66	397.175	3.31932	1.73089	4.88406e-24	3.66077e-23	Up	18.7117	22.4938	17.6834	5.95509	5.30412	7.47513	F13K9.2	hypothetical protein F0562_018312 [Nyssa sinensis]	GO:0005737,GO:0005634,GO:0070696,GO:0004842,GO:0016567	cytoplasm|nucleus|transmembrane receptor protein serine/threonine kinase binding|ubiquitin-protein transferase activity|protein ubiquitination
Lj1A1194G80	8.23105	15.4351	1.02702	0.0672285	-3.89478	0.000275088	0.000601521	Down	0	0.119817	0.0621072	1.19218	0.884879	0.821597	OsI_14861	senescence-specific cysteine protease SAG39-like isoform X1 [Pistacia vera]	GO:0010282,GO:0008234,GO:0007568,GO:0010150,GO:0010623,GO:0009737,GO:0009723,GO:0009739	senescence-associated vacuole|cysteine-type peptidase activity|aging|leaf senescence|programmed cell death involved in cell development|response to abscisic acid|response to ethylene|response to gibberellin
Lj1A1194T83	3712.52	6346.98	1078.05	0.169815	-2.55797	1.29239e-173	1.11607e-171	Down	51.1842	52.5421	62.7218	344.421	346.287	345.304	F28N24.24	hypothetical protein F0562_018323 [Nyssa sinensis]	GO:0005794,GO:0016021,GO:0016413	Golgi apparatus|integral component of membrane|O-acetyltransferase activity
Lj1A1196G37	69.1379	26.4183	111.857	4.23633	2.08282	4.93466e-13	2.22363e-12	Up	13.6731	12.6119	9.91875	3.24537	2.67649	3.08859	K15I22.12	GDSL esterase/lipase [Actinidia chinensis var. chinensis]	GO:0016788,GO:0016042	hydrolase activity, acting on ester bonds|lipid catabolic process
Lj1A1196T40	229.053	339.663	118.443	0.349166	-1.51801	1.24961e-16	6.85005e-16	Down	6.1383	6.97971	4.09863	16.075	18.504	17.4516	CHLI	PREDICTED: magnesium-chelatase subunit ChlI, chloroplastic-like [Daucus carota subsp. sativus]	GO:0009507,GO:0005524,GO:0016851,GO:0015995,GO:0015979	chloroplast|ATP binding|magnesium chelatase activity|chlorophyll biosynthetic process|photosynthesis	ko00860	Porphyrin and chlorophyll metabolism
Lj1A1196T41	84.9188	53.6717	116.166	2.1633	1.11323	1.284e-05	3.2847e-05	Up	3.59665	2.83608	2.48577	1.18006	1.54867	1.61639	F28J12.150	hypothetical protein F0562_013858 [Nyssa sinensis]
Lj1A1197T76	533.751	877.195	190.307	0.216846	-2.20525	2.80874e-66	5.92114e-65	Down	7.39958	6.62124	7.49542	37.749	31.5504	35.4123	OsJ_06069	sodium/calcium exchanger NCL2-like isoform X2 [Quercus suber]	GO:0016021,GO:0005886,GO:0005509,GO:0015369,GO:0070588,GO:0006874,GO:0006814	integral component of membrane|plasma membrane|calcium ion binding|calcium:proton antiporter activity|calcium ion transmembrane transport|cellular calcium ion homeostasis|sodium ion transport
Lj1A1197T77	72.2289	27.0388	117.419	4.33946	2.11752	1.16527e-12	5.11087e-12	Up	4.67361	3.27864	5.33557	1.06212	1.16375	1.00832	OsJ_06069	sodium/calcium exchanger NCL2-like isoform X2 [Quercus suber]	GO:0016021,GO:0005886,GO:0005509,GO:0015369,GO:0070588,GO:0006874,GO:0006814	integral component of membrane|plasma membrane|calcium ion binding|calcium:proton antiporter activity|calcium ion transmembrane transport|cellular calcium ion homeostasis|sodium ion transport
Lj1A1198T23	249.948	64.6796	435.216	6.72316	2.74914	1.13963e-55	1.9782e-54	Up	22.8997	18.8444	21.2523	2.85854	3.35639	3.67285	K15I22.16	GDSL esterase/lipase [Actinidia chinensis var. chinensis]	GO:0005576,GO:0016788,GO:0016042	extracellular region|hydrolase activity, acting on ester bonds|lipid catabolic process
Lj1A1199T42	15.493	24.7559	6.23008	0.251766	-1.98984	0.00187125	0.00363692	Down	0.824664	0.520219	0.269655	1.81165	1.36602	3.56719	RAC13	PREDICTED: rac-like GTP-binding protein RAC13 [Nicotiana attenuata]	GO:0005737,GO:0016020,GO:0005525,GO:0003924,GO:0009834,GO:0090379,GO:0007264	cytoplasm|membrane|GTP binding|GTPase activity|plant-type secondary cell wall biogenesis|secondary cell wall biogenesis involved in seed trichome differentiation|small GTPase mediated signal transduction	ko04145,ko04933	Phagosome|AGE-RAGE signaling pathway in diabetic complications
Lj1A11T73	165.09	260.047	70.1321	0.269563	-1.8913	3.71952e-23	2.68873e-22	Down	3.89973	3.52728	3.88175	14.6864	16.0841	13.5021		PREDICTED: uncharacterized protein LOC104223345 isoform X2 [Nicotiana sylvestris]
Lj1A1200G68	35.5396	10.0215	61.0576	6.07564	2.60304	1.13691e-08	3.82344e-08	Up	5.35467	3.94084	7.68456	0.466799	1.38591	1.10297	F20O9.190	hypothetical protein F0562_018388 [Nyssa sinensis]	GO:0005634,GO:0003700,GO:0043565,GO:0044212,GO:0045893,GO:2000652	nucleus|DNA-binding transcription factor activity|sequence-specific DNA binding|transcription regulatory region DNA binding|positive regulation of transcription, DNA-templated|regulation of secondary cell wall biogenesis
Lj1A1200T65	154.268	269.079	39.457	0.146778	-2.76829	5.05436e-31	4.86717e-30	Down	1.80968	3.35343	3.18062	18.671	23.8174	17.7528	F20O9.200	PREDICTED: prohibitin-1, mitochondrial [Fragaria vesca subsp. vesca]	GO:0016021,GO:0005747,GO:0005739,GO:0005774	integral component of membrane|mitochondrial respiratory chain complex I|mitochondrion|vacuolar membrane
Lj1A1201T82	390.495	674.68	106.31	0.157688	-2.66485	3.0054e-75	7.40026e-74	Down	1.76077	2.28605	2.06868	13.5706	14.2504	13.1896	F3M18.12	receptor-like protein kinase HSL1 isoform X1 [Camellia sinensis]
Lj1A1202T59	212.787	348.791	76.7833	0.219949	-2.18476	1.83787e-31	1.80209e-30	Down	2.2838	2.76762	3.57666	12.9389	14.597	13.9641	F3M18.18	MACPF domain-containing protein [Actinidia chinensis var. chinensis]	GO:0005886,GO:0008219,GO:0052542,GO:0006955,GO:0009626,GO:0010337,GO:0009651	plasma membrane|cell death|defense response by callose deposition|immune response|plant-type hypersensitive response|regulation of salicylic acid metabolic process|response to salt stress
Lj1A1203T33	3.62431	0.639069	6.60955	10.4528	3.38582	0.0195857	0.0321422	Up	1.47228	0.870706	1.08319	0.346539	0	0
Lj1A1206T64	47.2482	64.8431	29.6533	0.456424	-1.13155	0.000889001	0.00181723	Down	9.92739	5.57749	10.3471	22.7825	19.078	17.8286		PREDICTED: protein LOL2-like isoform X2 [Pyrus x bretschneideri]
Lj1A1206T69	411.361	593.956	228.766	0.38521	-1.37628	1.6491e-26	1.35676e-25	Down	10.6374	9.48079	8.31328	25.2248	25.4573	27.1661	T1J1.6	Monothiol glutaredoxin-S17 like [Actinidia chinensis var. chinensis]	GO:0005829,GO:0005634,GO:0051537,GO:0009055,GO:0015038,GO:0042802,GO:0046872,GO:0015035,GO:0009926,GO:0045454,GO:0006879,GO:0006974,GO:0072593,GO:0051726,GO:0009408	cytosol|nucleus|2 iron, 2 sulfur cluster binding|electron transfer activity|glutathione disulfide oxidoreductase activity|identical protein binding|metal ion binding|protein disulfide oxidoreductase activity|auxin polar transport|cell redox homeostasis|cellular iron ion homeostasis|cellular response to DNA damage stimulus|reactive oxygen species metabolic process|regulation of cell cycle|response…
Lj1A1207T83	626.536	908.598	344.474	0.379039	-1.39958	2.42145e-05	6.00643e-05	Down	12.3294	5.56874	10.6225	27.3165	24.5662	27.4934		hypothetical protein F0562_018494 [Nyssa sinensis]
Lj1A1208G45	191.293	45.8932	336.692	7.33717	2.87522	6.96235e-35	7.5089e-34	Up	9.13923	15.1933	15.2574	1.93406	1.7578	2.02068	F5H14.25	hypothetical protein F0562_018481 [Nyssa sinensis]	GO:0005887,GO:0005351,GO:0005355,GO:0008645	integral component of plasma membrane|carbohydrate:proton symporter activity|glucose transmembrane transporter activity|hexose transmembrane transport
Lj1A1209T60	16.8278	9.41945	24.2362	2.57276	1.36332	0.0127871	0.0216856	Up	2.805	2.05487	1.33142	0.766718	0.758784	1.00646	T20F21.17	hypothetical protein DCAR_004114 [Daucus carota subsp. sativus]	GO:0005813,GO:0030981,GO:0000776,GO:0005874,GO:0009524,GO:0009506,GO:0009574,GO:0005819,GO:0000922,GO:0008017,GO:0051010,GO:0009920,GO:0051298,GO:0000911,GO:0030951,GO:0046785,GO:0007051	centrosome|cortical microtubule cytoskeleton|kinetochore|microtubule|phragmoplast|plasmodesma|preprophase band|spindle|spindle pole|microtubule binding|microtubule plus-end binding|cell plate formation involved in plant-type cell wall biogenesis|centrosome duplication|cytokinesis by cell plate formation|establishment or maintenance of microtubule cytoskeleton polarity|microtubule polymerization|s…
Lj1A1209T61	435.899	161.137	710.662	4.4132	2.14182	1.74342e-35	1.9127e-34	Up	13.4968	19.2737	12.1384	4.10185	3.24334	3.39302	C17L7.1	hypothetical protein F0562_014082 [Nyssa sinensis]	GO:0009707	chloroplast outer membrane
Lj1A1210G35	23.4822	7.84336	39.1211	4.98428	2.31739	3.71501e-06	1.00536e-05	Up	5.31514	6.17897	5.21396	0.714888	1.83948	0.985341		hypothetical protein F0562_018457 [Nyssa sinensis]
Lj1A1210T53	10.559	4.4087	16.7092	3.79025	1.92229	0.00637835	0.0113906	Up	1.0341	1.05378	1.63867	0.449358	0.222354	0.368665		uncharacterized protein LOC113728549 [Coffea arabica]
Lj1A1211T72	709.155	392.771	1025.54	2.61095	1.38458	2.13749e-31	2.0908e-30	Up	55.1159	59.3628	68.3931	25.8861	23.4883	24.6611	F24B18.1	hypothetical protein F0562_018451 [Nyssa sinensis]	GO:0005737,GO:0008441,GO:0046872,GO:0016311,GO:0046854,GO:0006790	cytoplasm|3'(2'),5'-bisphosphate nucleotidase activity|metal ion binding|dephosphorylation|phosphatidylinositol phosphorylation|sulfur compound metabolic process	ko00920	Sulfur metabolism
Lj1A1211T73	123.073	166.811	79.3353	0.475888	-1.07131	4.9571e-07	1.45694e-06	Down	2.87949	3.1788	2.86391	7.6813	5.73862	6.37607	F10K1.11	Internal alternative NAD(P)H-ubiquinone oxidoreductase [Actinidia chinensis var. chinensis]	GO:0031304,GO:0005759,GO:0005739,GO:0005777,GO:0003954,GO:0003959,GO:0071482,GO:0055114	intrinsic component of mitochondrial inner membrane|mitochondrial matrix|mitochondrion|peroxisome|NADH dehydrogenase activity|NADPH dehydrogenase activity|cellular response to light stimulus|oxidation-reduction process
Lj1A1213T39	3404.09	4584.38	2223.8	0.485073	-1.04373	5.0546e-51	7.94669e-50	Down	82.4352	81.0077	81.6734	180.063	178.09	175.349	T32N4.4	hypothetical protein VITISV_016566 [Vitis vinifera]	GO:0005743,GO:0005758,GO:0005739,GO:0005777,GO:0005509,GO:0016491,GO:0055114	mitochondrial inner membrane|mitochondrial intermembrane space|mitochondrion|peroxisome|calcium ion binding|oxidoreductase activity|oxidation-reduction process
Lj1A1216T22	152.943	227.161	78.7243	0.34652	-1.52899	2.96654e-15	1.50569e-14	Down	5.32504	6.37717	6.69282	17.8607	18.0635	20.2062	F9I5.19	uncharacterized protein LOC114271469 [Camellia sinensis]	GO:0016021,GO:0005886,GO:0006979	integral component of membrane|plasma membrane|response to oxidative stress
Lj1A1218T61	147.079	268.493	25.6653	0.0955858	-3.38706	1.0326e-46	1.46873e-45	Down	0.933116	1.04349	1.08178	11.341	11.3422	11.1261	F1E22.15	hypothetical protein EUGRSUZ_E03623 [Eucalyptus grandis]
Lj1A1218T63	438.485	768.663	108.306	0.141066	-2.82556	4.35562e-90	1.3968e-88	Down	8.97643	10.683	8.53321	69.4402	74.1538	67.5927	At4g27270	PREDICTED: probable NAD(P)H dehydrogenase (quinone) FQR1-like 1 isoform X1 [Nelumbo nucifera]	GO:0005886,GO:0009506,GO:0010181,GO:0003955,GO:0055114	plasma membrane|plasmodesma|FMN binding|NAD(P)H dehydrogenase (quinone) activity|oxidation-reduction process	ko00130	Ubiquinone and other terpenoid-quinone biosynthesis
Lj1A121T44	11.234	17.9543	4.51371	0.251349	-1.99224	0.00364199	0.00677253	Down	0.279847	0.211842	0.219616	1.21199	0.938701	0.830067	SMH5	hypothetical protein F0562_002126 [Nyssa sinensis]	GO:0000785,GO:0000781,GO:0005730,GO:0000786,GO:0005634,GO:0003691,GO:0042803,GO:0043047,GO:0006334	chromatin|chromosome, telomeric region|nucleolus|nucleosome|nucleus|double-stranded telomeric DNA binding|protein homodimerization activity|single-stranded telomeric DNA binding|nucleosome assembly
Lj1A1222G63	112.473	56.8363	168.111	2.95556	1.56343	1.25935e-12	5.51549e-12	Up	20.2271	17.848	20.5724	6.30899	6.59058	8.05165		DUF1218 domain-containing protein [Cephalotus follicularis]
Lj1A1222T75	24.9268	3.78506	46.0684	12.2017	3.60901	1.52503e-09	5.49228e-09	Up	2.44407	1.66816	1.10051	0.226337	0.074665	0.148554	F26O13.190	putative receptor-like protein kinase At5g39000 isoform X2 [Olea europaea var. sylvestris]
Lj1A1225G78	95.7084	15.0847	176.332	11.6929	3.54756	1.64667e-31	1.61659e-30	Up	11.2575	14.226	10.5445	1.16247	0.744403	1.34643	T23J18.21	probable xyloglucan endotransglucosylase/hydrolase protein 8 [Populus trichocarpa]	GO:0048046,GO:0005618,GO:0004553,GO:0016762,GO:0042546,GO:0071555,GO:0010411	apoplast|cell wall|hydrolase activity, hydrolyzing O-glycosyl compounds|xyloglucan:xyloglucosyl transferase activity|cell wall biogenesis|cell wall organization|xyloglucan metabolic process
Lj1A1227T97	139.501	246.241	32.7605	0.132669	-2.91409	8.58967e-35	9.23513e-34	Down	1.41304	0.774093	1.24023	9.59272	8.48867	9.09946	F8K4.2	hypothetical protein F0562_018905 [Nyssa sinensis]	GO:0008422,GO:0047782,GO:0102483,GO:0005975	beta-glucosidase activity|coniferin beta-glucosidase activity|scopolin beta-glucosidase activity|carbohydrate metabolic process	ko00460,ko00500,ko00940	Cyanoamino acid metabolism|Starch and sucrose metabolism|Phenylpropanoid biosynthesis
Lj1A1229G40	2951.02	3964.64	1937.4	0.488569	-1.03337	7.12468e-22	4.90532e-21	Down	76.6265	58.9591	82.151	156.224	156.992	157.548	T4B21.16	hypothetical protein F0562_014270 [Nyssa sinensis]	GO:0009507,GO:0009570,GO:0042626,GO:0005215,GO:0006879,GO:0016226,GO:2000030	chloroplast|chloroplast stroma|ATPase activity, coupled to transmembrane movement of substances|transporter activity|cellular iron ion homeostasis|iron-sulfur cluster assembly|regulation of response to red or far red light
Lj1A1229T46	97.153	162.576	31.73	0.195618	-2.35389	1.74876e-16	9.51078e-16	Down	1.31434	1.3109	0.557542	4.68225	5.95773	6.51946	MIL23.25	hypothetical protein F0562_018892 [Nyssa sinensis]	GO:0016021,GO:0005774,GO:0005773,GO:0015297,GO:0015238,GO:0006855	integral component of membrane|vacuolar membrane|vacuole|antiporter activity|drug transmembrane transporter activity|drug transmembrane transport
Lj1A1229T47	16.8612	29.8406	3.88179	0.128762	-2.95722	1.92956e-05	4.8354e-05	Down	0.0413904	0.0391652	0.365422	1.05217	1.42694	1.18933	MIL23.25	protein DETOXIFICATION 40-like [Olea europaea var. sylvestris]	GO:0016021,GO:0005774,GO:0005773,GO:0015297,GO:0015238,GO:0006855	integral component of membrane|vacuolar membrane|vacuole|antiporter activity|drug transmembrane transporter activity|drug transmembrane transport
Lj1A122G62	77.7467	111.286	44.2075	0.397872	-1.32962	1.2055e-06	3.41204e-06	Down	1.43183	1.46776	0.819337	3.39827	2.94619	3.51154	T20K9.8	putative GTP-binding protein EngB [Vitis vinifera]	GO:0005525,GO:0046872	GTP binding|metal ion binding
Lj1A1231T40	64.9846	87.4763	42.4929	0.486574	-1.03927	0.000231805	0.000510989	Down	3.34095	4.0307	2.62188	7.94241	7.1598	6.58067	F25C20.4	hypothetical protein F0562_014335 [Nyssa sinensis]	GO:0009507,GO:0009570,GO:0047769,GO:0004664,GO:0009094	chloroplast|chloroplast stroma|arogenate dehydratase activity|prephenate dehydratase activity|L-phenylalanine biosynthetic process	ko00400	Phenylalanine, tyrosine and tryptophan biosynthesis
Lj1A1232T100	523.527	823.165	223.889	0.271902	-1.87884	1.10913e-51	1.77372e-50	Down	8.88818	9.75241	11.0842	39.1705	38.677	37.6873		hypothetical protein TEA_023259 [Camellia sinensis var. sinensis]
Lj1A1232T92	2751.75	4146.51	1356.99	0.327298	-1.61132	4.79958e-94	1.63687e-92	Down	58.8243	61.25	57.3852	200.824	187.177	184.352	F1N20.90	PREDICTED: 5'-adenylylsulfate reductase 3, chloroplastic-like [Nicotiana sylvestris]	GO:0009507,GO:0051539,GO:0033741,GO:0009973,GO:0046872,GO:0045454,GO:0019344,GO:0000103,GO:0019419	chloroplast|4 iron, 4 sulfur cluster binding|adenylyl-sulfate reductase (glutathione) activity|adenylyl-sulfate reductase activity|metal ion binding|cell redox homeostasis|cysteine biosynthetic process|sulfate assimilation|sulfate reduction	ko00920	Sulfur metabolism
Lj1A1232T93	31.2215	42.4369	20.0061	0.472386	-1.08196	0.00865379	0.0151333	Down	0.593029	1.08221	0.706399	1.9143	1.34193	2.08097	F12F1.33	PREDICTED: glucan endo-1,3-beta-glucosidase 1 isoform X2 [Nicotiana tomentosiformis]	GO:0046658,GO:0042973,GO:0005975,GO:0006952	anchored component of plasma membrane|glucan endo-1,3-beta-D-glucosidase activity|carbohydrate metabolic process|defense response	ko00500	Starch and sucrose metabolism
Lj1A1233G65	6.94721	12.8726	1.02181	0.0804247	-3.63622	0.00110638	0.00222455	Down	0.044049	0.0833617	0	0.414722	0.779818	0.489958	F19K23.22	PREDICTED: WRKY transcription factor 6-like isoform X3 [Nicotiana tabacum]	GO:0005634,GO:0003700,GO:0043565,GO:0044212,GO:0080169,GO:0016036,GO:0009873,GO:0045892,GO:0010200	nucleus|DNA-binding transcription factor activity|sequence-specific DNA binding|transcription regulatory region DNA binding|cellular response to boron-containing substance deprivation|cellular response to phosphate starvation|ethylene-activated signaling pathway|negative regulation of transcription, DNA-templated|response to chitin
Lj1A1233T64	18.5711	6.92488	30.2173	4.36522	2.12605	7.815e-05	0.000182788	Up	1.43945	1.41251	1.67354	0.451749	0.248374	0.395335	F16F4.8	hypothetical protein F0562_018859 [Nyssa sinensis]
Lj1A1233T65	4.96587	1.90178	8.02997	4.23421	2.08209	0.0477591	0.0724158	Up	0.443187	0.2621	0.543438	0.208631	0.0516179	0.0513498	F19K23.20	S-type anion channel SLAH1-like [Camellia sinensis]	GO:0016021,GO:0005886,GO:0008308,GO:0006873,GO:0006821,GO:1901529,GO:0009651,GO:0009414	integral component of membrane|plasma membrane|voltage-gated anion channel activity|cellular ion homeostasis|chloride transport|positive regulation of anion channel activity|response to salt stress|response to water deprivation
Lj1A1233T68	679.689	279.97	1079.41	3.85559	1.94695	5.72172e-63	1.14151e-61	Up	59.9993	60.4809	49.5783	14.4912	16.323	15.7194	F12F1.22	putative pectate lyase 2 [Coffea arabica]	GO:0046872,GO:0030570,GO:0045490	metal ion binding|pectate lyase activity|pectin catabolic process	ko00040	Pentose and glucuronate interconversions
Lj1A1235G87	144.565	83.8627	205.267	2.44855	1.29193	6.24552e-10	2.31266e-09	Up	5.03686	5.8252	3.84298	1.91605	2.13325	2.28722	F1N20.230	hypothetical protein F0562_018840 [Nyssa sinensis]
Lj1A1235T90	776.665	149.799	1403.53	9.36443	3.22719	4.4891e-113	1.93143e-111	Up	160.047	140.634	194.065	16.3094	19.6494	19.8964	T19B17.5	Chaperonin-like RBCX protein [Actinidia chinensis var. chinensis]	GO:0009534,GO:0044183,GO:0061077,GO:0009409,GO:0009651,GO:0009414	chloroplast thylakoid|protein binding involved in protein folding|chaperone-mediated protein folding|response to cold|response to salt stress|response to water deprivation
Lj1A1236G69	10.3249	3.72646	16.9234	4.52222	2.17703	0.0125283	0.021284	Up	0.462593	0.486359	0.277314	0	0.0239458	0.262036	F2401.7	hypothetical protein F0562_014394 [Nyssa sinensis]	GO:0005576,GO:0004252,GO:0042335	extracellular region|serine-type endopeptidase activity|cuticle development
Lj1A1237T45	265.109	153.44	376.777	2.45641	1.29655	3.98701e-18	2.33711e-17	Up	29.9309	30.7845	25.5314	12.635	12.2012	12.2132	PAP	Plastid-lipid-associated protein, chloroplastic [Vitis vinifera]	GO:0009507	chloroplast
Lj1A1237T46	749.288	1044.47	454.103	0.434675	-1.20199	2.30855e-28	2.02616e-27	Down	13.0361	13.0626	14.7674	35.162	31.366	32.7766	T21L14.11	E3 ubiquitin-protein ligase COP1-like isoform X1 [Camellia sinensis]	GO:0080008,GO:0005737,GO:0016604,GO:0000152,GO:0005634,GO:0042802,GO:0046872,GO:0061630,GO:0004842,GO:0046283,GO:0006281,GO:0009649,GO:0009640,GO:0048573,GO:0009585,GO:0010119,GO:0009641,GO:0009647	Cul4-RING E3 ubiquitin ligase complex|cytoplasm|nuclear body|nuclear ubiquitin ligase complex|nucleus|identical protein binding|metal ion binding|ubiquitin protein ligase activity|ubiquitin-protein transferase activity|anthocyanin-containing compound metabolic process|DNA repair|entrainment of circadian clock|photomorphogenesis|photoperiodism, flowering|red, far-red light phototransduction|regula…	ko04120,ko04712	Ubiquitin mediated proteolysis|Circadian rhythm - plant
Lj1A1237T47	9057.37	4121.73	13993	3.39491	1.76337	1.81858e-99	6.6026e-98	Up	680.101	655.229	767.582	221.228	224.969	208.282	T10I14_90	ubiquinol oxidase 4, chloroplastic/chromoplastic isoform X1 [Olea europaea var. sylvestris]	GO:0009535,GO:0046862,GO:0016021,GO:0070469,GO:0009579,GO:0009916,GO:0046872,GO:0102721,GO:0016117,GO:0009657	chloroplast thylakoid membrane|chromoplast membrane|integral component of membrane|respiratory chain|thylakoid|alternative oxidase activity|metal ion binding|ubiquinol:oxygen oxidoreductase activity|carotenoid biosynthetic process|plastid organization
Lj1A123G48	102.353	162.236	42.4703	0.261371	-1.93583	8.25671e-14	3.88419e-13	Down	3.286	2.16302	3.0833	12.5096	8.85247	13.0442	GSVIVT00023967001	Peroxidase [Actinidia chinensis var. chinensis]	GO:0005576,GO:0020037,GO:0046872,GO:0004601,GO:0042744,GO:0006979	extracellular region|heme binding|metal ion binding|peroxidase activity|hydrogen peroxide catabolic process|response to oxidative stress	ko00940	Phenylpropanoid biosynthesis
Lj1A1241T64	3242.95	6041.45	444.454	0.0735347	-3.76543	0	0	Down	17.1487	16.2661	18.4515	256.022	243.701	244.975	MNJ7.15	hypothetical protein C1H46_044463 [Malus baccata]	GO:0016021,GO:0005774,GO:0005773,GO:0015140,GO:0015743,GO:0051453,GO:0006814	integral component of membrane|vacuolar membrane|vacuole|malate transmembrane transporter activity|malate transport|regulation of intracellular pH|sodium ion transport
Lj1A1241T69	6.05245	10.0369	2.06798	0.206666	-2.27463	0.0186883	0.0307697	Down	0.066819	0.18968	0.131094	0.440371	0.871628	0.681293	dl4675c	cytochrome b561 and DOMON domain-containing protein At4g17280-like isoform X1 [Olea europaea var. sylvestris]	GO:0016021,GO:0046872,GO:0055114	integral component of membrane|metal ion binding|oxidation-reduction process
Lj1A1243G52	123.849	247.698	0	0.000772932	-10.3374	4.82005e-18	2.81519e-17	Down	0	0	0	10.5607	8.65673	8.54175	PVIP	hypothetical protein C3L33_06493, partial [Rhododendron williamsianum]	GO:0005634,GO:0046872,GO:0007275,GO:0046740	nucleus|metal ion binding|multicellular organism development|transport of virus in host, cell to cell
Lj1A1246T23	316.998	432.978	201.019	0.464115	-1.10745	3.55806e-16	1.89795e-15	Down	12.1134	11.1058	12.2522	27.3596	27.2519	26.0631	SPAC6B12.09	hypothetical protein DCAR_006316 [Daucus carota subsp. sativus]	GO:0005737,GO:0005730,GO:0005634,GO:0052905,GO:0009019,GO:0000049,GO:0002939	cytoplasm|nucleolus|nucleus|tRNA (guanine(9)-N(1))-methyltransferase activity|tRNA (guanine-N1-)-methyltransferase activity|tRNA binding|tRNA N1-guanine methylation
Lj1A1248G41	180.061	93.1138	267.008	2.86703	1.51956	5.27045e-16	2.788e-15	Up	5.59815	5.14268	6.75007	2.28396	2.17339	1.98913	F15K9.2	PREDICTED: C2 and GRAM domain-containing protein At1g03370 [Nicotiana tomentosiformis]	GO:0016021	integral component of membrane
Lj1A1248T46	47.2603	26.1049	68.4156	2.62058	1.38989	9.75902e-05	0.000225898	Up	5.46155	8.49017	10.9703	3.6729	2.90791	3.49548	F15K9.2	hypothetical protein F0562_013496 [Nyssa sinensis]	GO:0016021	integral component of membrane
Lj1A124G29	486.869	209.843	763.894	3.64032	1.86406	2.31133e-28	2.02787e-27	Up	26.5787	39.3998	35.2885	9.73398	7.82977	11.8587	T16O11.21	Alanine-glyoxylate aminotransferase AGT2 [Handroanthus impetiginosus]	GO:0005739,GO:0008453,GO:0030170,GO:0043562,GO:0009853	mitochondrion|alanine-glyoxylate transaminase activity|pyridoxal phosphate binding|cellular response to nitrogen levels|photorespiration	ko00250,ko00260,ko00270,ko00280	Alanine, aspartate and glutamate metabolism|Glycine, serine and threonine metabolism|Cysteine and methionine metabolism|Valine, leucine and isoleucine degradation
Lj1A1250G60	38.6028	53.2967	23.9089	0.448527	-1.15673	0.00355189	0.00661465	Down	5.42904	3.42478	2.25938	6.1957	8.8908	10.9795	F4F15.260	Uncharacterized protein, chloroplastic [Vitis vinifera]	GO:0009507,GO:0016787	chloroplast|hydrolase activity
Lj1A1250G64	10.8134	18.5039	3.12286	0.168637	-2.56801	0.000640756	0.00133668	Down	0.0959477	0.0907894	0.0941212	0.391451	0.745001	0.62255	M4I22.100	hypothetical protein F0562_018967 [Nyssa sinensis]
Lj1A1250T64	103.669	152.925	54.4134	0.355985	-1.49011	5.07187e-11	2.00881e-10	Down	1.86139	1.93399	1.79015	6.0822	5.40713	5.07457	M4I22.100	G-type lectin S-receptor-like serine/threonine-protein kinase At4g27290 isoform X2 [Coffea arabica]
Lj1A125T41	4455.2	6906.09	2004.3	0.290224	-1.78476	1.11116e-107	4.4631e-106	Down	102.411	90.3207	85.6952	353.248	323.196	335.379	OsJ_03928	hypothetical protein TEA_002238 [Camellia sinensis var. sinensis]	GO:0005634,GO:0003700,GO:0043565,GO:0009738,GO:0009740,GO:0009788,GO:0009938,GO:0045893,GO:0009737,GO:0009739	nucleus|DNA-binding transcription factor activity|sequence-specific DNA binding|abscisic acid-activated signaling pathway|gibberellic acid mediated signaling pathway|negative regulation of abscisic acid-activated signaling pathway|negative regulation of gibberellic acid mediated signaling pathway|positive regulation of transcription, DNA-templated|response to abscisic acid|response to gibberellin	ko04016,ko04626	MAPK signaling pathway - plant|Plant-pathogen interaction
Lj1A127T63	18.7655	27.1128	10.4182	0.384227	-1.37997	0.0297599	0.0470599	Down	0.0436068	0.495148	0.727203	1.43695	1.38145	0.687139	T9D9.2	hypothetical protein F0562_001148 [Nyssa sinensis]	GO:0048046,GO:0005507,GO:0052716,GO:0016722,GO:0046274	apoplast|copper ion binding|hydroquinone:oxygen oxidoreductase activity|oxidoreductase activity, oxidizing metal ions|lignin catabolic process
Lj1A128T43	12.4378	21.3489	3.52669	0.16368	-2.61105	0.000682894	0.00141957	Down	0.132416	0.125297	1.03916	2.11938	3.70138	2.57751	T22K18.6	hypothetical protein F0562_001137 [Nyssa sinensis]	GO:0016021,GO:0042721,GO:0030943,GO:0008320,GO:0009793,GO:0045039	integral component of membrane|TIM22 mitochondrial import inner membrane insertion complex|mitochondrion targeting sequence binding|protein transmembrane transporter activity|embryo development ending in seed dormancy|protein import into mitochondrial inner membrane
Lj1A129G72	86.5612	131.474	41.6486	0.316703	-1.6588	5.0896e-11	2.0155e-10	Down	1.43516	1.42947	1.55603	5.4048	4.2228	5.11105	F18O21.10	PREDICTED: inactive receptor-like serine/threonine-protein kinase At2g40270 [Vitis vinifera]
Lj1A130T36	13.1019	18.2399	7.96381	0.436945	-1.19448	0.0483635	0.0732846	Down	0.405068	0.574937	0.52981	1.14412	1.57261	0.938664	P0446G04.41	probable phytol kinase 2, chloroplastic [Camellia sinensis]	GO:0031969,GO:0016021,GO:0016301,GO:0010189	chloroplast membrane|integral component of membrane|kinase activity|vitamin E biosynthetic process	ko00900	Terpenoid backbone biosynthesis
Lj1A130T38	89.8292	160.838	18.8207	0.117828	-3.08525	2.51161e-20	1.62643e-19	Down	0.37456	0.779731	0.171467	3.7851	3.65286	4.49028	F10K1.19	hypothetical protein F0562_001094 [Nyssa sinensis]	GO:0005829,GO:0005886,GO:0003873,GO:0005524,GO:0004331,GO:2001070,GO:0006003,GO:0006002,GO:0006000,GO:0043609	cytosol|plasma membrane|6-phosphofructo-2-kinase activity|ATP binding|fructose-2,6-bisphosphate 2-phosphatase activity|starch binding|fructose 2,6-bisphosphate metabolic process|fructose 6-phosphate metabolic process|fructose metabolic process|regulation of carbon utilization	ko00051	Fructose and mannose metabolism
Lj1A138T77	256.869	70.4405	443.297	6.29428	2.65404	1.79257e-57	3.25891e-56	Up	38.4091	37.9092	38.2188	6.92101	5.47951	6.81381	F23F1.14	ABC transporter-like [Macleaya cordata]	GO:0016021,GO:0005886,GO:0009506,GO:0005524,GO:0042626,GO:0006855,GO:0055085	integral component of membrane|plasma membrane|plasmodesma|ATP binding|ATPase activity, coupled to transmembrane movement of substances|drug transmembrane transport|transmembrane transport
Lj1A13G30	11.2807	5.68684	16.8746	2.9774	1.57405	0.0264903	0.042341	Up	0.896539	2.3565	1.46579	0.937881	0.278453	0.461677	Os11g0684000	transcription factor MYB108 [Rosa chinensis]	GO:0005634,GO:0043565,GO:0006952	nucleus|sequence-specific DNA binding|defense response
Lj1A140T5	1361.39	1861.98	860.805	0.462268	-1.1132	2.06415e-40	2.56876e-39	Down	32.7316	30.8602	31.6454	73.9679	71.5896	71.9105		hypothetical protein F0562_001061 [Nyssa sinensis]
Lj1A141G50	96.4317	35.8223	157.041	4.38344	2.13206	7.69628e-15	3.83466e-14	Up	1.96174	3.02308	3.24398	0.668432	0.557065	0.761986		hypothetical protein F0562_022057 [Nyssa sinensis]
Lj1A141T51	220.983	357.338	84.6272	0.236807	-2.07822	3.32202e-34	3.51231e-33	Down	3.53042	3.18524	3.06051	14.4937	13.3875	15.6771	T27A16.25	Sodium-dependent phosphate transport protein [Actinidia chinensis var. chinensis]	GO:0009535,GO:0016021,GO:0009536,GO:0009579,GO:0005315,GO:0015293,GO:0009416,GO:0009624,GO:0006814	chloroplast thylakoid membrane|integral component of membrane|plastid|thylakoid|inorganic phosphate transmembrane transporter activity|symporter activity|response to light stimulus|response to nematode|sodium ion transport
Lj1A141T52	152.71	78.8581	226.562	2.87132	1.52171	4.81794e-15	2.4235e-14	Up	10.5111	9.75381	12.0544	3.63339	4.21086	4.04779	RPL4	50S ribosomal protein L4, chloroplastic [Cynara cardunculus var. scolymus]	GO:0009507,GO:0005840,GO:0019843,GO:0003735,GO:0006412	chloroplast|ribosome|rRNA binding|structural constituent of ribosome|translation	ko03010	Ribosome
Lj1A141T55	82.9839	43.3616	122.606	2.8278	1.49968	6.70845e-09	2.3002e-08	Up	5.73307	7.39752	6.81689	2.50802	2.0504	2.89859		uncharacterized protein LOC112517883 [Cynara cardunculus var. scolymus]
Lj1A142G66	68.9321	123.333	14.5316	0.118014	-3.08297	2.29415e-20	1.488e-19	Down	0.395493	0.578356	0.493773	5.0099	3.61804	4.53238	AN1804	PREDICTED: beta-glucosidase BoGH3B-like [Daucus carota subsp. sativus]	GO:0005576,GO:0008422,GO:0102483,GO:0030245,GO:0009251	extracellular region|beta-glucosidase activity|scopolin beta-glucosidase activity|cellulose catabolic process|glucan catabolic process	ko00460,ko00500,ko00940	Cyanoamino acid metabolism|Starch and sucrose metabolism|Phenylpropanoid biosynthesis
Lj1A142T69	121.405	179.579	63.2317	0.351936	-1.50661	1.11818e-08	3.76203e-08	Down	1.35469	2.48604	3.42294	7.61403	7.26749	7.00143	F13I12.30	probable anion transporter 4, chloroplastic isoform X1 [Camellia sinensis]	GO:0031969,GO:0016021,GO:0009536,GO:0005315	chloroplast membrane|integral component of membrane|plastid|inorganic phosphate transmembrane transporter activity
Lj1A143T43	9872.08	4528.37	15215.8	3.36006	1.74849	7.12563e-146	4.5946e-144	Up	1878.85	1902.02	1953.02	581.948	627.386	593.063		hypothetical protein F0562_001042 [Nyssa sinensis]
Lj1A146T73	743.73	1213.97	273.489	0.22543	-2.14925	5.36164e-86	1.60253e-84	Down	13.6148	16.0769	13.5764	66.5813	68.6181	67.5838	F16P2.24	hypothetical protein F0562_001005 [Nyssa sinensis]	GO:0046872,GO:0004722	metal ion binding|protein serine/threonine phosphatase activity	ko04016,ko04075	MAPK signaling pathway - plant|Plant hormone signal transduction
Lj1A147T84	71.7326	35.5212	107.944	3.03835	1.60329	2.23666e-08	7.34718e-08	Up	3.86548	4.35632	4.94224	1.34942	2.02342	1.20775	MNC17.140	PREDICTED: D-xylose-proton symporter-like 3, chloroplastic [Juglans regia]	GO:0009507,GO:0009941,GO:0031969,GO:0005887,GO:0005351,GO:0005355,GO:0008645	chloroplast|chloroplast envelope|chloroplast membrane|integral component of plasma membrane|carbohydrate:proton symporter activity|glucose transmembrane transporter activity|hexose transmembrane transport
Lj1A148T52	75.6477	44.5348	106.761	2.39548	1.26031	2.90511e-06	7.93646e-06	Up	8.62259	8.08348	7.28367	2.78123	3.19879	4.58825	T22E16.190	E3 ubiquitin-protein ligase SDIR1-like [Camellia sinensis]	GO:0005789,GO:0016021,GO:0043231,GO:0046872,GO:0061630,GO:0004842,GO:0009789,GO:0016567,GO:0009737,GO:0009651,GO:0009414,GO:0006511	endoplasmic reticulum membrane|integral component of membrane|intracellular membrane-bounded organelle|metal ion binding|ubiquitin protein ligase activity|ubiquitin-protein transferase activity|positive regulation of abscisic acid-activated signaling pathway|protein ubiquitination|response to abscisic acid|response to salt stress|response to water deprivation|ubiquitin-dependent protein catabolic…
Lj1A14T72	57.6137	78.9506	36.2768	0.460165	-1.11978	0.000374349	0.000805102	Down	3.19793	2.88526	1.53205	6.02171	6.16728	5.23909	T17J13.260	hypothetical protein F0562_000740 [Nyssa sinensis]	GO:0005634,GO:0042803,GO:0009908,GO:0040008	nucleus|protein homodimerization activity|flower development|regulation of growth
Lj1A14T75	113.824	154.048	73.5997	0.477581	-1.06618	3.72011e-07	1.10493e-06	Down	3.00242	2.64642	2.86458	6.42804	5.90165	6.48097	T6A9.17	hypothetical protein F0562_021492 [Nyssa sinensis]	GO:0016021,GO:0016020,GO:0090447,GO:0004366,GO:0016791,GO:0102420,GO:0016024,GO:0010143	integral component of membrane|membrane|glycerol-3-phosphate 2-O-acyltransferase activity|glycerol-3-phosphate O-acyltransferase activity|phosphatase activity|sn-1-glycerol-3-phosphate C16:0-DCA-CoA acyl transferase activity|CDP-diacylglycerol biosynthetic process|cutin biosynthetic process	ko00561,ko00564	Glycerolipid metabolism|Glycerophospholipid metabolism
Lj1A150T42	139.876	251.596	28.1562	0.111751	-3.16164	1.13145e-39	1.37965e-38	Down	1.72742	2.02373	2.74354	21.1428	21.0007	19.2904		PGR5-like protein 1B, chloroplastic [Camellia sinensis]
Lj1A151T35	15.8356	6.86936	24.8018	3.59648	1.84658	0.00400166	0.0073919	Up	1.65142	1.25011	2.83497	0.233222	0.384681	1.07151	F17A14.7	expansin-A4 [Ricinus communis]
Lj1A152G45	477.674	735.743	219.605	0.298274	-1.74529	1.35912e-41	1.74158e-40	Down	10.4203	7.74718	8.89047	31.2458	31.2488	33.1562	MRC8	T-complex protein 1 subunit delta-like [Cynara cardunculus var. scolymus]	GO:0005832,GO:0005829,GO:0005524,GO:0051082,GO:0006457,GO:0046686	chaperonin-containing T-complex|cytosol|ATP binding|unfolded protein binding|protein folding|response to cadmium ion
Lj1A156T63	4082.31	5639.35	2525.26	0.44773	-1.1593	2.1652e-43	2.88137e-42	Down	128.318	110.135	131.239	296.293	287.064	288.517	PPF-1	hypothetical protein F0562_021917 [Nyssa sinensis]	GO:0009535,GO:0016021,GO:0032977	chloroplast thylakoid membrane|integral component of membrane|membrane insertase activity	ko03060	Protein export
Lj1A157T39	17.4621	1.86785	33.0564	17.5558	4.13387	5.69517e-08	1.81675e-07	Up	2.37043	1.95357	2.77536	0	0.142495	0.283509		P-hydroxybenzoic acid efflux pump subunit aaeB [Theobroma cacao]
Lj1A159T39	16.3044	22.5561	10.0527	0.445452	-1.16666	0.0420885	0.064583	Down	0.861264	0.523904	0.362087	0.810882	1.60498	1.71069	T22E16.10	Nuclease [Actinidia chinensis var. chinensis]	GO:0005634,GO:0046872,GO:0004518	nucleus|metal ion binding|nuclease activity
Lj1A15T56	1065.06	639.857	1490.27	2.32875	1.21956	1.48589e-36	1.67579e-35	Up	69.7952	65.4656	61.5601	26.9125	30.9199	31.3684		hypothetical protein F0562_000747 [Nyssa sinensis]
Lj1A160T14	329.115	128.61	529.619	4.11884	2.04224	1.69311e-41	2.16611e-40	Up	38.4539	45.1583	44.1211	11.718	9.43731	11.616	F11O4.1	probable aquaporin TIP1-2 [Camellia sinensis]	GO:0016021,GO:0005774,GO:0015204,GO:0015250,GO:0015840,GO:0006833	integral component of membrane|vacuolar membrane|urea transmembrane transporter activity|water channel activity|urea transport|water transport
Lj1A161T64	610.441	860.592	360.29	0.418582	-1.25642	3.0407e-29	2.74651e-28	Down	12.0619	11.7209	12.7887	32.8108	29.8466	29.5911	MTH12.13	hypothetical protein F0562_001272 [Nyssa sinensis]	GO:0009507,GO:0008686,GO:0005525,GO:0003935,GO:0046872,GO:0009231	chloroplast|3,4-dihydroxy-2-butanone-4-phosphate synthase activity|GTP binding|GTP cyclohydrolase II activity|metal ion binding|riboflavin biosynthetic process	ko00740,ko00790	Riboflavin metabolism|Folate biosynthesis
Lj1A173G45	4.92714	9.14929	0.704995	0.0761841	-3.71437	0.00622952	0.0111462	Down	0.0588514	0	0.0577311	0.83113	0.219341	0.545505		NKAP family protein CG6066-like [Coffea eugenioides]
Lj1A176G50	131.969	62.631	201.306	3.21729	1.68585	2.50077e-15	1.27571e-14	Up	7.51867	8.66601	6.47322	2.78635	2.42215	2.22421	T22P11.210	ankyrin repeat-containing protein At5g02620-like [Durio zibethinus]	GO:0005783,GO:0016021,GO:0005886	endoplasmic reticulum|integral component of membrane|plasma membrane
Lj1A177G53	2491.35	3326.03	1656.68	0.498166	-1.0053	2.64058e-36	2.95872e-35	Down	30.5128	33.9323	30.6327	67.1791	69.1843	65.1737	F24B9.9	Calcium-transporting ATPase 1, endoplasmic reticulum-type like [Actinidia chinensis var. chinensis]	GO:0005783,GO:0005789,GO:0030176,GO:0005886,GO:0005774,GO:0005524,GO:0005388,GO:0046872,GO:0008553,GO:0006816,GO:0046686,GO:0010042	endoplasmic reticulum|endoplasmic reticulum membrane|integral component of endoplasmic reticulum membrane|plasma membrane|vacuolar membrane|ATP binding|calcium-transporting ATPase activity|metal ion binding|proton-exporting ATPase activity, phosphorylative mechanism|calcium ion transport|response to cadmium ion|response to manganese ion
Lj1A179T60	111.399	38.0405	184.757	4.86035	2.28106	5.73271e-20	3.65551e-19	Up	4.22493	6.18326	4.2274	1.06074	1.07601	1.04431	MMN10.18	Respiratory burst oxidase protein H [Actinidia chinensis var. chinensis]	GO:0016021,GO:0005509,GO:0050664,GO:0004601	integral component of membrane|calcium ion binding|oxidoreductase activity, acting on NAD(P)H, oxygen as acceptor|peroxidase activity
Lj1A179T61	15.2075	21.0726	9.34251	0.443799	-1.17202	0.0471157	0.0715704	Down	0.559901	0.340586	0.156926	0.941335	0.633484	0.926755	MGO3.3	BTB/POZ domain-containing protein At5g60050 [Camellia sinensis]	GO:0016567	protein ubiquitination
Lj1A181T23	868.859	452.005	1285.71	2.84525	1.50856	1.59518e-40	1.99439e-39	Up	53.6118	59.5055	50.5053	22.2774	17.6628	20.7582	T17D12.11	ethylene-responsive transcription factor RAP2-7-like [Camellia sinensis]	GO:0005634,GO:0003677,GO:0003700,GO:0009873	nucleus|DNA binding|DNA-binding transcription factor activity|ethylene-activated signaling pathway
Lj1A183T51	1058.15	602.605	1513.69	2.51165	1.32864	2.32202e-47	3.35003e-46	Up	51.7551	47.0204	50.0838	20.9397	20.2016	21.4257	T2N18.16	interactor of constitutive active ROPs 3-like isoform X1 [Camellia sinensis]	GO:0009507	chloroplast
Lj1A184T43	119.63	169.071	70.1878	0.41561	-1.2667	2.37909e-09	8.45232e-09	Down	2.60099	3.2034	2.34897	6.6857	6.84732	7.19444		uncharacterized protein LOC114262341 isoform X1 [Camellia sinensis]
Lj1A187G25	33.4406	51.5244	15.3567	0.29714	-1.75078	2.1529e-05	5.36948e-05	Down	1.31977	1.24881	2.58929	5.64801	6.37211	6.339	T7A14.8	general transcription factor IIH subunit 2-like [Coffea arabica]	GO:0000439,GO:0005675,GO:0008270,GO:0006289,GO:0006357,GO:0006351	transcription factor TFIIH core complex|transcription factor TFIIH holo complex|zinc ion binding|nucleotide-excision repair|regulation of transcription by RNA polymerase II|transcription, DNA-templated	ko03022,ko03420	Basal transcription factors|Nucleotide excision repair
Lj1A188T24	36.5636	17.2967	55.8304	3.23189	1.69238	4.56146e-05	0.000109758	Up	3.54194	3.95589	1.65182	0.984023	1.13615	0.861139	T25B24.9	MLO-like protein 6 [Sesamum indicum]	GO:0016021,GO:0005886,GO:0005516,GO:0009817	integral component of membrane|plasma membrane|calmodulin binding|defense response to fungus, incompatible interaction
Lj1A188T28	9.02916	0	18.0583	104.074	6.70146	7.281e-07	2.1029e-06	Up	1.77748	1.0969	1.06135	0	0	0	Solyc04g005610.2.1	hypothetical protein TEA_025268 [Camellia sinensis var. sinensis]	GO:0005634,GO:0003677,GO:0006355	nucleus|DNA binding|regulation of transcription, DNA-templated
Lj1A18T24	646.925	306.465	987.386	3.22235	1.68811	8.58221e-52	1.37611e-50	Up	36.3575	37.41	31.3603	11.2915	11.5272	11.6076		Tetratricopeptide repeat protein like [Actinidia chinensis var. chinensis]
Lj1A18T25	176.787	241.469	112.104	0.463704	-1.10872	7.15671e-09	2.44939e-08	Down	10.2817	7.69469	11.4613	23.4085	20.1181	23.4792	F28A23.140	hypothetical protein F0562_021469 [Nyssa sinensis]	GO:0030176,GO:0004842,GO:0008270,GO:0042335,GO:0010143,GO:0008299,GO:1900490,GO:0009414,GO:0010345,GO:0030433,GO:0010025	integral component of endoplasmic reticulum membrane|ubiquitin-protein transferase activity|zinc ion binding|cuticle development|cutin biosynthetic process|isoprenoid biosynthetic process|positive regulation of hydroxymethylglutaryl-CoA reductase (NADPH) activity|response to water deprivation|suberin biosynthetic process|ubiquitin-dependent ERAD pathway|wax biosynthetic process
Lj1A190T89	148.159	222.157	74.1618	0.333314	-1.58505	1.16899e-13	5.46099e-13	Down	3.22193	3.15206	4.98195	11.3626	12.2627	12.4014	muf9.190	hypothetical protein F0562_021793 [Nyssa sinensis]	GO:0005829,GO:1903600,GO:0004359,GO:0046982,GO:0036381,GO:0006541,GO:0042823,GO:0008614,GO:0042819	cytosol|glutaminase complex|glutaminase activity|protein heterodimerization activity|pyridoxal 5'-phosphate synthase (glutamine hydrolysing) activity|glutamine metabolic process|pyridoxal phosphate biosynthetic process|pyridoxine metabolic process|vitamin B6 biosynthetic process	ko00750	Vitamin B6 metabolism
Lj1A191G19	353.148	529.209	177.088	0.3347	-1.57906	7.98946e-31	7.62071e-30	Down	9.51204	10.4725	9.80045	30.9222	29.2086	33.8812	SPCC895.03c	PREDICTED: yrdC domain-containing protein, mitochondrial isoform X1 [Solanum tuberosum]	GO:0000781,GO:0005737,GO:0005829,GO:0005634,GO:0005524,GO:0003677,GO:0003725,GO:0061710,GO:0016779,GO:0000049,GO:0006417,GO:0006450,GO:0002949	chromosome, telomeric region|cytoplasm|cytosol|nucleus|ATP binding|DNA binding|double-stranded RNA binding|L-threonylcarbamoyladenylate synthase|nucleotidyltransferase activity|tRNA binding|regulation of translation|regulation of translational fidelity|tRNA threonylcarbamoyladenosine modification
Lj1A192T40	169.11	61.9951	276.225	4.4556	2.15562	2.60313e-25	2.03438e-24	Up	14.0372	10.2281	13.7221	3.45368	2.59764	2.94683	K2I5.14	Leucine-rich repeat receptor-like protein kinase precursor [Actinidia chinensis var. chinensis]
Lj1A193G23	187.464	88.4473	286.482	3.24135	1.69659	4.91849e-21	3.2808e-20	Up	14.5712	16.2366	14.5146	5.72059	4.4033	4.64117	T1B3.10	double-stranded RNA-binding protein 2-like [Camellia sinensis]	GO:0005737,GO:0003725,GO:0035196,GO:0070919	cytoplasm|double-stranded RNA binding|production of miRNAs involved in gene silencing by miRNA|production of siRNA involved in chromatin silencing by small RNA
Lj1A195G28	7.30859	2.82028	11.7969	4.17546	2.06193	0.0142028	0.023882	Up	1.17033	1.47655	1.6583	0.24486	0.363489	0.482135		uncharacterized protein LOC18034376 [Citrus clementina]
Lj1A19G23	20.0349	6.9002	33.1696	4.80501	2.26454	2.84545e-05	7.00284e-05	Up	0.689106	0.669682	0.383669	0.10521	0.104121	0.172634	T10M13.12	BRCT domain-containing protein At4g02110 [Camellia sinensis]			ko03440	Homologous recombination
Lj1A19T23	735.342	344.11	1126.57	3.27336	1.71077	7.76634e-32	7.70579e-31	Up	65.8271	45.0572	68.18	20.4458	18.9696	18.3469		hypothetical protein F0562_000788 [Nyssa sinensis]
Lj1A19T25	562.279	172.119	952.44	5.5315	2.46767	4.2996e-94	1.46842e-92	Up	70.845	71.6673	72.3297	12.3883	13.7553	14.8737		hypothetical protein F0562_021462 [Nyssa sinensis]
Lj1A1G13	16.2447	22.6857	9.80377	0.430806	-1.21489	0.0388353	0.0600716	Down	0.961601	0.303301	0.943296	2.41426	1.19464	1.78265	SPAP8A3.02c	Uncharacterized protein P8A3.02c [Vitis vinifera]	GO:0005829,GO:0000790,GO:0005634,GO:0008198,GO:0042393,GO:0031418,GO:0016706,GO:0080111,GO:0000122,GO:0018126,GO:0061418,GO:0006105	cytosol|nuclear chromatin|nucleus|ferrous iron binding|histone binding|L-ascorbic acid binding|oxidoreductase activity, acting on paired donors, with incorporation or reduction of molecular oxygen, 2-oxoglutarate as one donor, and incorporation of one atom each of oxygen into both donors|DNA demethylation|negative regulation of transcription by RNA polymerase II|protein hydroxylation|regulation o…
Lj1A202G34	8.95654	4.73749	13.1756	2.7869	1.47866	0.0494305	0.0747486	Up	0.784922	0.524275	0.407636	0.347767	0.129063	0.17119	T3B23.8	Receptor-like serine/threonine-protein kinase NCRK [Vitis vinifera]
Lj1A204G34	4.41024	8.82048	0	0.0217093	-5.52554	0.000239064	0.000526559	Down	0	0	0	1.67839	1.51002	1.05152	CAFP	cell division cycle protein 48 homolog [Citrus sinensis]	GO:0005524,GO:0016787,GO:0007049	ATP binding|hydrolase activity|cell cycle	ko04141	Protein processing in endoplasmic reticulum
Lj1A206T56	243.364	412.935	73.7928	0.178809	-2.48351	6.75104e-48	9.86942e-47	Down	1.78001	2.24576	2.12446	12.625	12.135	11.6045	F24D13.14	ABC transporter G family member 3 [Camellia sinensis]	GO:0016021,GO:0005886,GO:0005524,GO:0042626,GO:0055085	integral component of membrane|plasma membrane|ATP binding|ATPase activity, coupled to transmembrane movement of substances|transmembrane transport
Lj1A208T39	31.6147	18.5101	44.7192	2.41426	1.27158	0.00139773	0.00276709	Up	10.9955	11.965	11.5952	4.39973	3.84194	6.87957
Lj1A208T40	674.684	1330.78	18.5874	0.014059	-6.15237	1.24324e-165	9.95418e-164	Down	0.764654	2.02592	1.20016	105.685	94.4739	101.921	T1J8.5	unnamed protein product [Coffea canephora]	GO:0048046,GO:0005618,GO:0004553,GO:0016762,GO:0042546,GO:0016998,GO:0071555,GO:0010411	apoplast|cell wall|hydrolase activity, hydrolyzing O-glycosyl compounds|xyloglucan:xyloglucosyl transferase activity|cell wall biogenesis|cell wall macromolecule catabolic process|cell wall organization|xyloglucan metabolic process
Lj1A20T48	144.714	247.487	41.9411	0.169493	-2.5607	1.83855e-30	1.7278e-29	Down	2.34347	1.77399	1.42529	10.3259	11.6165	12.5119	SPAC6B12.04c	hypothetical protein F0562_021457 [Nyssa sinensis]	GO:0005829,GO:0005739,GO:0005634,GO:0047536,GO:0016212,GO:0030170,GO:0006520,GO:0034276	cytosol|mitochondrion|nucleus|2-aminoadipate transaminase activity|kynurenine-oxoglutarate transaminase activity|pyridoxal phosphate binding|cellular amino acid metabolic process|kynurenic acid biosynthetic process	ko00270	Cysteine and methionine metabolism
Lj1A210T36	295.777	526.813	64.7411	0.122639	-3.02751	3.74733e-69	8.29008e-68	Down	3.14022	2.05068	2.86351	23.1108	22.0063	24.0647	OJ1399_H05.34	hypothetical protein F0562_002011 [Nyssa sinensis]	GO:0005773,GO:0004185,GO:0051603	vacuole|serine-type carboxypeptidase activity|proteolysis involved in cellular protein catabolic process
Lj1A210T38	463.214	268.824	657.603	2.44611	1.29049	2.37558e-28	2.08273e-27	Up	33.824	31.5527	32.9715	14.2703	14.42	13.7535	SPAC23C4.06c	protein N-lysine methyltransferase METTL21A isoform X1 [Camellia sinensis]	GO:0005829,GO:0005634,GO:0016279,GO:2000765	cytosol|nucleus|protein-lysine N-methyltransferase activity|regulation of cytoplasmic translation
Lj1A211T42	14.4706	5.03234	23.9089	4.75334	2.24894	0.000232981	0.000513395	Up	0.81113	0.872184	0.795689	0.173564	0.240475	0.1367	T31P16.140	Protein UPSTREAM OF FLC like [Actinidia chinensis var. chinensis]
Lj1A216G26	153.569	60.683	246.454	4.0621	2.02223	5.61991e-23	4.03296e-22	Up	25.5428	21.9065	18.9566	6.12473	4.90257	6.20722		hypothetical protein F0562_022202 [Nyssa sinensis]
Lj1A219G36	1151.58	649.273	1653.88	2.54747	1.34907	1.42906e-51	2.28084e-50	Up	29.7068	31.5459	31.01	12.9476	12.7766	12.5263	MDJ22.19	AP-2 complex subunit alpha-1 like [Actinidia chinensis var. chinensis]	GO:0030131,GO:0005905,GO:0016020,GO:0005886,GO:0035615,GO:0008289,GO:0072583,GO:0006886	clathrin adaptor complex|clathrin-coated pit|membrane|plasma membrane|clathrin adaptor activity|lipid binding|clathrin-dependent endocytosis|intracellular protein transport	ko04144	Endocytosis
Lj1A219T39	32.3903	50.6615	14.119	0.279684	-1.83813	1.08308e-05	2.79139e-05	Down	0.77726	1.33722	0.693149	4.05812	3.02855	3.53679	T23G18.9	hypothetical protein F0562_001921 [Nyssa sinensis]	GO:0016021,GO:0005886,GO:0015171,GO:0015185,GO:0003333,GO:0015812	integral component of membrane|plasma membrane|amino acid transmembrane transporter activity|gamma-aminobutyric acid transmembrane transporter activity|amino acid transmembrane transport|gamma-aminobutyric acid transport
Lj1A21T72	47.1409	64.8184	29.4635	0.454735	-1.1369	0.000563027	0.00118455	Down	7.32593	7.42723	6.92982	17.2434	19.9904	13.0961	SPAC13G6.09	hypothetical protein C3L33_07644, partial [Rhododendron williamsianum]	GO:0005829,GO:0005634,GO:0030490	cytosol|nucleus|maturation of SSU-rRNA
Lj1A221T48	1522.38	926.596	2118.17	2.28609	1.19288	1.08944e-39	1.3291e-38	Up	79.8174	82.7647	87.6162	40.9576	37.244	37.4012	ADT3	PREDICTED: arogenate dehydratase/prephenate dehydratase 6, chloroplastic-like [Nelumbo nucifera]			ko00400	Phenylalanine, tyrosine and tryptophan biosynthesis
Lj1A223G54	52.3412	82.9041	21.7782	0.263063	-1.92652	3.56321e-09	1.24614e-08	Down	1.05933	1.13906	0.755752	3.53608	3.90328	4.41859	At3g12690	protein kinase G11A [Camellia sinensis]	GO:0005737,GO:0005634,GO:0005886,GO:0005524,GO:0016301,GO:0004674,GO:0009860,GO:0006468	cytoplasm|nucleus|plasma membrane|ATP binding|kinase activity|protein serine/threonine kinase activity|pollen tube growth|protein phosphorylation
Lj1A22G97	501.433	138.241	864.625	6.25189	2.64429	1.54042e-84	4.47148e-83	Up	27.8138	26.7234	32.0766	4.53232	5.05025	5.05707	F9G14.110	proline-rich receptor-like protein kinase PERK12 [Camellia sinensis]	GO:0005886,GO:0005524,GO:0004675,GO:0009742,GO:1900459,GO:0006468	plasma membrane|ATP binding|transmembrane receptor protein serine/threonine kinase activity|brassinosteroid mediated signaling pathway|positive regulation of brassinosteroid mediated signaling pathway|protein phosphorylation
Lj1A22T91	3884.86	1152.36	6617.36	5.7426	2.5217	6.68188e-29	5.98178e-28	Up	282.823	448.349	328.823	70.8895	56.2947	67.7839	G9	exopolygalacturonase clone GBGE184-like [Camellia sinensis]	GO:0005618,GO:0005576,GO:0004650,GO:0005975,GO:0071555	cell wall|extracellular region|polygalacturonase activity|carbohydrate metabolic process|cell wall organization	ko00040	Pentose and glucuronate interconversions
Lj1A230T36	12.7329	25.4658	0	0.007517	-7.05563	5.47556e-08	1.74992e-07	Down	0	0	0	0.776045	0.886171	0.734639	RPV1	PREDICTED: disease resistance protein TAO1-like [Eucalyptus grandis]
Lj1A234G35	10.2212	4.39637	16.046	3.64368	1.8654	0.0105437	0.0181418	Up	2.71452	1.88363	3.55046	0.851908	0.337237	1.1742	F14L2.80	Protein HIRA [Hibiscus syriacus]	GO:0000775,GO:0000417,GO:0000790,GO:0005730,GO:0005634,GO:0030875,GO:0003714,GO:0030702,GO:0006336,GO:0000070,GO:0031935,GO:0006351	chromosome, centromeric region|HIR complex|nuclear chromatin|nucleolus|nucleus|rDNA protrusion|transcription corepressor activity|chromatin silencing at centromere|DNA replication-independent nucleosome assembly|mitotic sister chromatid segregation|regulation of chromatin silencing|transcription, DNA-templated
Lj1A234T41	3.57567	0.310282	6.84106	20.2922	4.34285	0.00673662	0.0119764	Up	0.824664	1.56066	0.269655	0	0	0.127399	OJ1003_C09.12	hypothetical protein FNV43_RR04403 [Rhamnella rubrinervis]	GO:0048046,GO:0005618,GO:0030145,GO:0045735	apoplast|cell wall|manganese ion binding|nutrient reservoir activity
Lj1A235T68	11.0203	2.82643	19.2141	6.8042	2.76643	0.00156442	0.00307667	Up	1.9742	3.86066	1.29108	0.123914	0.981053	0	OJ1003_C09.14	hypothetical protein AG4045_021029 [Apium graveolens]	GO:0048046,GO:0005618,GO:0030145,GO:0045735	apoplast|cell wall|manganese ion binding|nutrient reservoir activity
Lj1A238T18	1135.74	552.261	1719.22	3.11303	1.63832	4.97798e-56	8.72862e-55	Up	125.888	124.528	143.914	47.5019	41.6856	44.6473		Lysophospholipase BODYGUARD 1 precursor [Actinidia chinensis var. chinensis]
Lj1A23T82	11.0568	4.05525	18.0583	4.43679	2.14952	0.00555543	0.0100299	Up	1.14631	1.62702	2.06156	0.179875	0.0890069	0.885445	F7A7.130	uncharacterized protein LOC114280580 [Camellia sinensis]
Lj1A23T85	4766.07	6589.72	2942.43	0.446468	-1.16337	2.48581e-51	3.93886e-50	Down	341.827	291.477	324.309	741.169	749.026	773.988	LEA5	protein SENESCENCE-ASSOCIATED GENE 21, mitochondrial-like [Olea europaea var. sylvestris]
Lj1A243T46	12.2876	24.5751	0	0.00779184	-7.00382	1.04875e-07	3.26661e-07	Down	0	0	0	1.51933	0.687362	1.1539	L6	PREDICTED: protein SUPPRESSOR OF npr1-1, CONSTITUTIVE 1-like isoform X3 [Eucalyptus grandis]
Lj1A247G53	248.449	130.168	366.731	2.81781	1.49458	8.27235e-21	5.4607e-20	Up	15.6491	17.3137	16.6738	5.98414	7.13357	5.48976	At3g12690	protein kinase G11A [Camellia sinensis]	GO:0005737,GO:0005634,GO:0005886,GO:0005524,GO:0016301,GO:0004674,GO:0009860,GO:0006468	cytoplasm|nucleus|plasma membrane|ATP binding|kinase activity|protein serine/threonine kinase activity|pollen tube growth|protein phosphorylation
Lj1A247T60	167.482	250.938	84.0266	0.334698	-1.57907	1.24828e-17	7.14737e-17	Down	7.55921	7.43516	8.48858	26.0333	22.8909	25.1691	T10F18.190	hypothetical protein F0562_001736 [Nyssa sinensis]	GO:0005829,GO:0000932,GO:0005844,GO:0003723,GO:0010286,GO:0006402	cytosol|P-body|polysome|RNA binding|heat acclimation|mRNA catabolic process
Lj1A247T62	8.27332	16.5466	0	0.0115595	-6.43478	6.47013e-06	1.70627e-05	Down	0	0	0	0.395088	2.05275	2.72278		La-related protein like [Actinidia chinensis var. chinensis]
Lj1A249T14	237.826	471.494	4.1586	0.00882593	-6.82404	2.11521e-54	3.58666e-53	Down	0.190493	0.144201	0.11212	17.6838	17.3943	18.2575		hypothetical protein F0562_015652 [Nyssa sinensis]
Lj1A24G67	89.6393	125.809	53.4699	0.424854	-1.23496	2.09527e-07	6.3576e-07	Down	4.72451	3.76464	3.98411	10.8472	10.2716	9.83407	T8M16.230	hypothetical protein F0562_015315 [Nyssa sinensis]	GO:0005783,GO:0005635,GO:0005643,GO:0051028,GO:0006913,GO:0015031	endoplasmic reticulum|nuclear envelope|nuclear pore|mRNA transport|nucleocytoplasmic transport|protein transport	ko03013	RNA transport
Lj1A24T67	806.635	370.608	1242.66	3.35335	1.7456	1.45112e-67	3.12449e-66	Up	50.3849	52.2245	47.405	15.8394	15.0357	16.3499	F26K9_260	hypothetical protein F0562_021412 [Nyssa sinensis]	GO:0005737,GO:0005768,GO:0005794,GO:0032580,GO:0000139,GO:0016021,GO:0016020,GO:0005886,GO:0005802,GO:0008460,GO:0070403,GO:0048040,GO:0042732,GO:0019305,GO:0033320	cytoplasm|endosome|Golgi apparatus|Golgi cisterna membrane|Golgi membrane|integral component of membrane|membrane|plasma membrane|trans-Golgi network|dTDP-glucose 4,6-dehydratase activity|NAD+ binding|UDP-glucuronate decarboxylase activity|D-xylose metabolic process|dTDP-rhamnose biosynthetic process|UDP-D-xylose biosynthetic process	ko00520	Amino sugar and nucleotide sugar metabolism
Lj1A251G8	46.6662	25.4597	67.8727	2.66659	1.41499	4.85283e-05	0.000116341	Up	3.5837	3.6441	2.99078	1.51077	0.797408	1.73527	T17M13.14	hypothetical protein F0562_022527 [Nyssa sinensis]	GO:0030659,GO:0016021,GO:0102490,GO:0005524,GO:0102485,GO:0102486,GO:0102491,GO:0102488,GO:0102487,GO:0102489,GO:0009901,GO:0010584	cytoplasmic vesicle membrane|integral component of membrane|8-oxo-dGTP phosphohydrolase activity|ATP binding|dATP phosphohydrolase activity|dCTP phosphohydrolase activity|dGTP phosphohydrolase activity|dTTP phosphohydrolase activity|dUTP phosphohydrolase activity|GTP phosphohydrolase activity|anther dehiscence|pollen exine formation	ko00230,ko00240	Purine metabolism|Pyrimidine metabolism
Lj1A252T37	2.05076	4.10151	0	0.0466958	-4.42056	0.0179351	0.0296102	Down	0	0	0	1.14497	0.161874	0.805165	EKS	ent-kaur-16-ene synthase, chloroplastic-like [Quercus suber]			ko00904	Diterpenoid biosynthesis
Lj1A254G19	461.861	174.359	749.363	4.29788	2.10363	2.6656e-44	3.6129e-43	Up	165.739	154.115	112.744	33.3691	34.1691	38.5492	T27G7.15	putative axial regulator YABBY 2 isoform X3 [Syzygium oleosum]	GO:0005634,GO:0003677,GO:0003700,GO:0046872,GO:0010158,GO:0045165,GO:0007275	nucleus|DNA binding|DNA-binding transcription factor activity|metal ion binding|abaxial cell fate specification|cell fate commitment|multicellular organism development
Lj1A255T71	5.07857	9.14925	1.00788	0.11246	-3.15252	0.0123024	0.0209369	Down	0	0.509471	0	2.02768	2.17393	0.665425	OJ1003_C09.12	PREDICTED: putative germin-like protein 9-2 [Daucus carota subsp. sativus]	GO:0048046,GO:0005618,GO:0030145,GO:0045735	apoplast|cell wall|manganese ion binding|nutrient reservoir activity
Lj1A256T63	39.2607	61.9426	16.5787	0.268209	-1.89857	3.57133e-07	1.0627e-06	Down	2.08059	2.46092	1.53074	8.44767	7.02746	8.43735	MWD9.18	NAC domain-containing protein 90-like [Camellia sinensis]	GO:0005634,GO:0003677,GO:0003700	nucleus|DNA binding|DNA-binding transcription factor activity
Lj1A257T30	251.195	347.417	154.974	0.446064	-1.16468	6.06402e-13	2.71332e-12	Down	8.1316	6.78921	5.95914	14.6813	17.7829	16.8925		nicalin-1-like [Camellia sinensis]
Lj1A258G36	134.388	229.26	39.5163	0.172422	-2.53599	1.74077e-29	1.58478e-28	Down	3.07097	2.69831	2.36697	16.6595	18.2585	14.8427	F12K2.11	F-box protein At2g27310 [Ziziphus jujuba]
Lj1A258G37	467.246	220.215	714.278	3.24318	1.69741	1.67916e-37	1.94175e-36	Up	25.3751	24.4493	21.8155	6.77799	9.03235	7.49887	MBK23.17	PREDICTED: trichohyalin-like isoform X1 [Nicotiana sylvestris]	GO:0009507,GO:0005886	chloroplast|plasma membrane
Lj1A260G36	56.0144	82.1491	29.8796	0.36353	-1.45985	2.44898e-06	6.72988e-06	Down	2.72551	2.16302	2.50113	8.44321	5.89824	7.09001	SAF2	PREDICTED: auxin-induced protein PCNT115-like isoform X1 [Ipomoea nil]	GO:0016491	oxidoreductase activity
Lj1A261T33	194.663	260.938	128.387	0.4924	-1.0221	1.8921e-09	6.76089e-09	Down	12.4374	13.1698	10.0704	25.2784	26.4884	24.7039	SOVF_150800	uncharacterized protein LOC114290195 [Camellia sinensis]	GO:0009507,GO:0005840,GO:0019843,GO:0003735,GO:0006412	chloroplast|ribosome|rRNA binding|structural constituent of ribosome|translation	ko03010	Ribosome
Lj1A263T50	46.8344	76.7263	16.9425	0.221191	-2.17663	4.31366e-10	1.61063e-09	Down	0.872524	0.871483	0.57061	3.78795	3.65842	3.59449	UGT2	hypothetical protein F0562_028318 [Nyssa sinensis]	GO:0035251	UDP-glucosyltransferase activity
Lj1A265G35	638.41	292.432	984.388	3.36683	1.75139	3.80348e-60	7.24158e-59	Up	19.2374	19.121	17.6025	5.99295	5.8368	5.71282	F26G5.150	hypothetical protein F0562_001649 [Nyssa sinensis]	GO:0055028,GO:0005524,GO:0004672,GO:0004674,GO:0043622,GO:0009913,GO:0007017	cortical microtubule|ATP binding|protein kinase activity|protein serine/threonine kinase activity|cortical microtubule organization|epidermal cell differentiation|microtubule-based process
Lj1A266T15	55.8719	34.91	76.8339	2.20226	1.13898	0.000244434	0.000537751	Up	3.25488	4.18673	3.54215	2.01106	1.23206	2.02705	T27G7.12	hypothetical protein F0562_030797 [Nyssa sinensis]	GO:0016021,GO:0009705,GO:0015743	integral component of membrane|plant-type vacuole membrane|malate transport
Lj1A267G32	47.8829	90.2164	5.54945	0.0615068	-4.02311	1.19197e-18	7.17317e-18	Down	0.334831	0.226307	0.18769	4.18824	4.41231	4.21204	T27G7.12	hypothetical protein F0562_030797 [Nyssa sinensis]	GO:0016021,GO:0009705,GO:0015743	integral component of membrane|plant-type vacuole membrane|malate transport
Lj1A271T7	70.5217	104.236	36.8077	0.353049	-1.50206	8.65181e-08	2.7154e-07	Down	6.60927	6.07526	6.85393	23.646	17.2431	17.5036	Os03g0650000	PREDICTED: axial regulator YABBY 5-like isoform X2 [Capsicum annuum]	GO:0005634,GO:0046872,GO:0010158,GO:0045165,GO:0007275	nucleus|metal ion binding|abaxial cell fate specification|cell fate commitment|multicellular organism development
Lj1A275T37	10.8589	20.7098	1.00788	0.0499112	-4.32449	2.90798e-05	7.148e-05	Down	0	0.134305	0	0.757252	1.058	1.09636	F18O19.7	hypothetical protein EZV62_020919 [Acer yangbiense]	GO:0005829,GO:0043231,GO:0052641,GO:0090704,GO:0080043,GO:0080044,GO:0052639,GO:0052640,GO:0080002,GO:0035251,GO:0008194,GO:0018874,GO:0046482,GO:0010030,GO:0009696	cytosol|intracellular membrane-bounded organelle|benzoic acid glucosyltransferase activity|nicotinate-O-glucosyltransferase activity|quercetin 3-O-glucosyltransferase activity|quercetin 7-O-glucosyltransferase activity|salicylic acid glucosyltransferase (ester-forming) activity|salicylic acid glucosyltransferase (glucoside-forming) activity|UDP-glucose:4-aminobenzoate acylglucosyltransferase acti…
Lj1A276T64	314.063	208.449	419.677	2.01372	1.00986	2.36009e-13	1.08286e-12	Up	19.2559	19.2504	17.3578	9.57701	10.6241	9.07784	F18O19.7	hypothetical protein F0562_021664 [Nyssa sinensis]	GO:0005829,GO:0043231,GO:0052641,GO:0090704,GO:0080043,GO:0080044,GO:0052639,GO:0052640,GO:0080002,GO:0035251,GO:0008194,GO:0018874,GO:0046482,GO:0010030,GO:0009696	cytosol|intracellular membrane-bounded organelle|benzoic acid glucosyltransferase activity|nicotinate-O-glucosyltransferase activity|quercetin 3-O-glucosyltransferase activity|quercetin 7-O-glucosyltransferase activity|salicylic acid glucosyltransferase (ester-forming) activity|salicylic acid glucosyltransferase (glucoside-forming) activity|UDP-glucose:4-aminobenzoate acylglucosyltransferase acti…
Lj1A276T65	7.46462	1.88945	13.0398	6.92108	2.791	0.00377339	0.00699859	Up	0.473119	0.940135	0.324879	0.133633	0	0.131563	F18O19.7	hypothetical protein F0562_021664 [Nyssa sinensis]	GO:0005829,GO:0043231,GO:0052641,GO:0090704,GO:0080043,GO:0080044,GO:0052639,GO:0052640,GO:0080002,GO:0035251,GO:0008194,GO:0018874,GO:0046482,GO:0010030,GO:0009696	cytosol|intracellular membrane-bounded organelle|benzoic acid glucosyltransferase activity|nicotinate-O-glucosyltransferase activity|quercetin 3-O-glucosyltransferase activity|quercetin 7-O-glucosyltransferase activity|salicylic acid glucosyltransferase (ester-forming) activity|salicylic acid glucosyltransferase (glucoside-forming) activity|UDP-glucose:4-aminobenzoate acylglucosyltransferase acti…
Lj1A277T26	323.95	559.275	88.6256	0.158622	-2.65634	4.65177e-65	9.63013e-64	Down	4.02151	4.29776	3.48084	27.5283	26.8467	24.1637	F18O19.7	hypothetical protein F0562_021664 [Nyssa sinensis]	GO:0005829,GO:0043231,GO:0052641,GO:0090704,GO:0080043,GO:0080044,GO:0052639,GO:0052640,GO:0080002,GO:0035251,GO:0008194,GO:0018874,GO:0046482,GO:0010030,GO:0009696	cytosol|intracellular membrane-bounded organelle|benzoic acid glucosyltransferase activity|nicotinate-O-glucosyltransferase activity|quercetin 3-O-glucosyltransferase activity|quercetin 7-O-glucosyltransferase activity|salicylic acid glucosyltransferase (ester-forming) activity|salicylic acid glucosyltransferase (glucoside-forming) activity|UDP-glucose:4-aminobenzoate acylglucosyltransferase acti…
Lj1A277T27	4.39628	1.56682	7.22574	4.61173	2.20531	0.046563	0.0708065	Up	0.189248	0.492452	0.278468	0.0445442	0.0881666	0.0877086	UGT74AC1	hypothetical protein F0562_021664 [Nyssa sinensis]
Lj1A278T69	1840.99	502.017	3179.95	6.33457	2.66325	9.52242e-26	7.57658e-25	Up	92.8376	154.508	106.203	20.483	16.8434	21.6324	MXC9.14	calcium-dependent protein kinase 17-like [Durio zibethinus]	GO:0005737,GO:0005634,GO:0005886,GO:0005524,GO:0005509,GO:0009931,GO:0004683,GO:0004674,GO:0009738,GO:0035556,GO:0018105,GO:0046777,GO:0080092	cytoplasm|nucleus|plasma membrane|ATP binding|calcium ion binding|calcium-dependent protein serine/threonine kinase activity|calmodulin-dependent protein kinase activity|protein serine/threonine kinase activity|abscisic acid-activated signaling pathway|intracellular signal transduction|peptidyl-serine phosphorylation|protein autophosphorylation|regulation of pollen tube growth	ko04626	Plant-pathogen interaction
Lj1A283G17	246.106	79.0247	413.187	5.23004	2.38682	2.10662e-38	2.48722e-37	Up	25.9946	21.1007	28.1705	6.04219	4.46965	4.68678		uncharacterized protein LOC112184969 [Rosa chinensis]
Lj1A285T18	17.3422	29.5056	5.1787	0.17589	-2.50726	0.000121149	0.000277325	Down	1.30297	0.61646	0	3.18955	3.88497	4.34789		hypothetical protein Saspl_020410 [Salvia splendens]
Lj1A290G41	66.7565	103.992	29.521	0.283638	-1.81788	1.33625e-10	5.15236e-10	Down	1.34823	1.23019	1.41704	4.53344	5.2941	5.04344	F18A8.14	stomatal closure-related actin-binding protein 1-like [Quercus suber]	GO:0005737,GO:0005856,GO:0003779,GO:0007015,GO:0010119	cytoplasm|cytoskeleton|actin binding|actin filament organization|regulation of stomatal movement
Lj1A291T11	59.6211	37.9974	81.2448	2.13526	1.09441	0.000568171	0.00119454	Up	5.37149	4.284	7.82858	2.67313	2.57397	3.41413		hypothetical protein AQUCO_06800035v1 [Aquilegia coerulea]
Lj1A292G13	5.39661	9.75748	1.03574	0.106509	-3.23096	0.00576081	0.0103689	Down	0.20584	0.097387	0	1.06589	1.15076	0.763189		hypothetical protein AQUCO_06800035v1 [Aquilegia coerulea]
Lj1A293T13	56.0773	76.5289	35.6258	0.46576	-1.10234	0.000586563	0.00123109	Down	2.77682	2.62753	1.74613	4.29027	4.90929	6.99569	F12C20.16	Hydroxymethylglutaryl-CoA lyase, mitochondrial [Morella rubra]	GO:0005759,GO:0005739,GO:0004419,GO:0046872,GO:0046951,GO:0006552,GO:0006629	mitochondrial matrix|mitochondrion|hydroxymethylglutaryl-CoA lyase activity|metal ion binding|ketone body biosynthetic process|leucine catabolic process|lipid metabolic process	ko00072,ko00280,ko00650,ko04146	Synthesis and degradation of ketone bodies|Valine, leucine and isoleucine degradation|Butanoate metabolism|Peroxisome
Lj1A296T28	6.48794	10.9462	2.02969	0.187677	-2.41368	0.0193882	0.0318482	Down	0.0356587	0.168708	0	0.201436	0.332253	0.628002	MOE17.3	pentatricopeptide repeat-containing protein At3g20730-like [Camellia sinensis]
Lj1A297G61	238.724	331.78	145.668	0.439355	-1.18654	1.26005e-13	5.87166e-13	Down	16.6135	18.1906	13.8526	37.0929	37.7042	42.1282	F24I3.1700	Mitochondrial fission 1 protein A [Morella rubra]	GO:0009507,GO:0031307,GO:0005779,GO:0005741,GO:0005739,GO:0005777,GO:0006915,GO:0000422,GO:0000266,GO:0043653,GO:0007005,GO:0016559	chloroplast|integral component of mitochondrial outer membrane|integral component of peroxisomal membrane|mitochondrial outer membrane|mitochondrion|peroxisome|apoptotic process|autophagy of mitochondrion|mitochondrial fission|mitochondrial fragmentation involved in apoptotic process|mitochondrion organization|peroxisome fission
Lj1A297T60	7.06385	11.3181	2.80955	0.246747	-2.01889	0.0294911	0.0466807	Down	0.809298	0	0.264631	1.52391	1.50814	1.50031	T22J18.3	putative methyltransferase At1g22800, mitochondrial [Camellia sinensis]	GO:0005739,GO:0008168	mitochondrion|methyltransferase activity
Lj1A299T13	56.8856	113.771	0	0.00168247	-9.2152	2.45916e-14	1.19427e-13	Down	0	0	0	17.4344	21.9596	17.4764
Lj1A303T25	3.29804	6.59608	0	0.029017	-5.10696	0.00136187	0.00270117	Down	0	0	0	0.457742	0.604007	0.525761		hypothetical protein BC332_17260 [Capsicum chinense]
Lj1A305G18	152.47	203.595	101.345	0.498314	-1.00487	2.6341e-07	7.91212e-07	Down	3.08316	3.67846	2.79434	7.35165	6.96332	5.93312	CHLD	hypothetical protein C3L33_05894, partial [Rhododendron williamsianum]	GO:0009507,GO:0005524,GO:0016851,GO:0015995,GO:0015979	chloroplast|ATP binding|magnesium chelatase activity|chlorophyll biosynthetic process|photosynthesis	ko00860	Porphyrin and chlorophyll metabolism
Lj1A317T43	49.7433	26.0401	73.4465	2.8189	1.49513	5.9959e-06	1.58674e-05	Up	5.68201	5.59749	4.8103	1.75878	1.52301	2.7416	F6I18.200	ubiquitin carboxyl-terminal hydrolase 24-like [Sesamum indicum]	GO:0005634,GO:0004197,GO:0004843,GO:0016579,GO:0006511	nucleus|cysteine-type endopeptidase activity|thiol-dependent ubiquitin-specific protease activity|protein deubiquitination|ubiquitin-dependent protein catabolic process
Lj1A317T44	60.6443	28.9221	92.3665	3.19288	1.67486	1.42108e-08	4.73368e-08	Up	8.35237	6.48073	6.88243	2.51641	2.02342	2.63227	F6I18.200	hypothetical protein F0562_035068 [Nyssa sinensis]	GO:0005634,GO:0004197,GO:0004843,GO:0016579,GO:0006511	nucleus|cysteine-type endopeptidase activity|thiol-dependent ubiquitin-specific protease activity|protein deubiquitination|ubiquitin-dependent protein catabolic process
Lj1A319T39	256.823	167.523	346.123	2.06604	1.04687	3.38542e-10	1.27309e-09	Up	11.903	9.31425	8.31907	5.07581	4.54353	5.44637		hypothetical protein VITISV_015472 [Vitis vinifera]
Lj1A319T41	1549.49	493.539	2605.43	5.28008	2.40056	7.87354e-60	1.48736e-58	Up	56.2646	90.9306	65.3892	15.6624	12.3353	14.5317	F4I4.60	receptor-like protein kinase ANXUR1 [Camellia sinensis]
Lj1A321G31	46.7237	11.9572	81.4902	6.81898	2.76956	2.45685e-12	1.05743e-11	Up	7.61971	10.3344	11.0874	1.91306	0.709973	1.88343		uncharacterized protein LOC112521046 [Cynara cardunculus var. scolymus]
Lj1A325G24	24.7005	33.0051	16.3959	0.495658	-1.01258	0.0263686	0.0421771	Down	0.936546	0.60926	1.1484	1.70841	2.45429	1.57344	PAR	Cinnamoyl-CoA reductase 1 [Vitis vinifera]
Lj1A326G19	371.66	16.3351	726.985	44.4781	5.47502	3.04101e-122	1.50372e-120	Up	31.4412	32.2971	32.7414	0.711158	0.747787	0.83142		hypothetical protein F0562_035053 [Nyssa sinensis]
Lj1A328G27	181.129	47.7456	314.513	6.58344	2.71884	3.52862e-44	4.7746e-43	Up	83.6796	81.6467	90.6078	12.8127	12.9499	15.2981	SGR1	hypothetical protein F0562_013130 [Nyssa sinensis]	GO:0050422,GO:0009821,GO:0005975	strictosidine beta-glucosidase activity|alkaloid biosynthetic process|carbohydrate metabolic process
Lj1A328G28	137.931	35.2356	240.626	6.82806	2.77148	3.93564e-29	3.5456e-28	Up	31.8909	27.4461	43.2014	5.57613	5.65992	4.64518	OsI_16288	beta-glucosidase 12-like [Prunus avium]	GO:0005576,GO:0008422,GO:0102483,GO:0005975	extracellular region|beta-glucosidase activity|scopolin beta-glucosidase activity|carbohydrate metabolic process
Lj1A338G11	33.0584	5.70843	60.4084	10.6396	3.41137	2.8821e-11	1.16032e-10	Up	3.23719	3.76513	4.43256	0.761955	0.251357	0.125026	F15B8.160	hypothetical protein F0562_035036 [Nyssa sinensis]	GO:0005783,GO:0005789,GO:0016021,GO:0003841,GO:0016746,GO:0016024,GO:0007275	endoplasmic reticulum|endoplasmic reticulum membrane|integral component of membrane|1-acylglycerol-3-phosphate O-acyltransferase activity|transferase activity, transferring acyl groups|CDP-diacylglycerol biosynthetic process|multicellular organism development	ko00561,ko00564	Glycerolipid metabolism|Glycerophospholipid metabolism
Lj1A33G86	335.051	506.878	163.225	0.322337	-1.63336	8.95794e-27	7.45365e-26	Down	11.304	11.5824	7.87371	34.7621	32.2834	33.6036	F26K9_200	hypothetical protein F0562_021383 [Nyssa sinensis]	GO:0005829,GO:0019898,GO:0005634,GO:0034045,GO:0005774,GO:0080025,GO:0032266,GO:0000045,GO:0006914,GO:0000422,GO:0050832,GO:0010150,GO:0010508,GO:0006497,GO:0034497,GO:0015031,GO:0006970,GO:0006979,GO:0009651,GO:0042594,GO:0009414	cytosol|extrinsic component of membrane|nucleus|phagophore assembly site membrane|vacuolar membrane|phosphatidylinositol-3,5-bisphosphate binding|phosphatidylinositol-3-phosphate binding|autophagosome assembly|autophagy|autophagy of mitochondrion|defense response to fungus|leaf senescence|positive regulation of autophagy|protein lipidation|protein localization to phagophore assembly site|protein …
Lj1A33T89	818.779	1383.49	254.069	0.18359	-2.44544	3.10028e-112	1.31517e-110	Down	23.9804	23.665	25.846	146.028	143.653	132.986		hypothetical protein F0562_000868 [Nyssa sinensis]	GO:0004364,GO:0009734	glutathione transferase activity|auxin-activated signaling pathway	ko00480	Glutathione metabolism
Lj1A343T33	9.59286	18.8358	0.34989	0.0197901	-5.65908	2.41908e-05	6.00117e-05	Down	0.0654101	0	0	1.17009	0.853251	1.63701	STR1	hypothetical protein F0562_025083 [Nyssa sinensis]	GO:0005773,GO:0016844,GO:0009820,GO:0009058	vacuole|strictosidine synthase activity|alkaloid metabolic process|biosynthetic process
Lj1A34G31	56.0544	5.9786	106.13	17.765	4.15097	2.36824e-22	1.6579e-21	Up	2.62244	3.0112	3.15061	0.166452	0.247094	0.109249	OsJ_04644	hypothetical protein F0562_021373 [Nyssa sinensis]	GO:0016021,GO:0016020,GO:0015079,GO:0006813	integral component of membrane|membrane|potassium ion transmembrane transporter activity|potassium ion transport
Lj1A352T29	3.78348	0.313362	7.2536	21.4833	4.42515	0.0039793	0.00735279	Up	0.223366	0.317037	0.219114	0	0.0346872	0	MMN10.27	laccase 17-like protein [Camellia sinensis]	GO:0048046,GO:0005507,GO:0052716,GO:0016491,GO:0016722,GO:0009809,GO:0046274,GO:0009698	apoplast|copper ion binding|hydroquinone:oxygen oxidoreductase activity|oxidoreductase activity|oxidoreductase activity, oxidizing metal ions|lignin biosynthetic process|lignin catabolic process|phenylpropanoid metabolic process
Lj1A356T36	25.713	8.78348	42.6426	4.84989	2.27795	1.48618e-06	4.16743e-06	Up	10.6365	8.59689	7.39076	1.66905	1.4453	2.67019	T3B23	Chromatin structure-remodeling complex protein like [Actinidia chinensis var. chinensis]	GO:0005829,GO:0005634,GO:0005524,GO:0016887,GO:0003677,GO:0004386,GO:0042393,GO:0043044,GO:0006952,GO:0009873,GO:0009908,GO:0010199,GO:1900150,GO:0010104,GO:0040029,GO:2000022,GO:0006355,GO:0009611	cytosol|nucleus|ATP binding|ATPase activity|DNA binding|helicase activity|histone binding|ATP-dependent chromatin remodeling|defense response|ethylene-activated signaling pathway|flower development|organ boundary specification between lateral organs and the meristem|regulation of defense response to fungus|regulation of ethylene-activated signaling pathway|regulation of gene expression, epigeneti…
Lj1A357G13	100.13	57.2359	143.024	2.50067	1.32231	4.52695e-05	0.000108971	Up	5.75609	5.53947	1.92495	1.84751	2.07218	1.63701	T3B23	Chromatin structure-remodeling complex protein like [Actinidia chinensis var. chinensis]	GO:0005829,GO:0005634,GO:0005524,GO:0016887,GO:0003677,GO:0004386,GO:0042393,GO:0043044,GO:0006952,GO:0009873,GO:0009908,GO:0010199,GO:1900150,GO:0010104,GO:0040029,GO:2000022,GO:0006355,GO:0009611	cytosol|nucleus|ATP binding|ATPase activity|DNA binding|helicase activity|histone binding|ATP-dependent chromatin remodeling|defense response|ethylene-activated signaling pathway|flower development|organ boundary specification between lateral organs and the meristem|regulation of defense response to fungus|regulation of ethylene-activated signaling pathway|regulation of gene expression, epigeneti…
Lj1A35T63	25.9485	39.7153	12.1816	0.306416	-1.70644	0.00056202	0.00118253	Down	0.521188	0.219186	0.255633	1.58114	0.728432	1.10039		uncharacterized protein LOC114286320 [Camellia sinensis]
Lj1A35T64	430.058	113.405	746.711	6.58426	2.71902	2.9852e-76	7.53466e-75	Up	29.5096	31.7256	24.09	4.20381	4.61416	4.85356	F11M21.23	zinc finger protein GAI-ASSOCIATED FACTOR 1-like [Pistacia vera]	GO:0005634,GO:0003700,GO:0046872,GO:0043565,GO:0044212,GO:0008356,GO:0009740,GO:0009939,GO:0045893,GO:0034504,GO:0010075,GO:0006355	nucleus|DNA-binding transcription factor activity|metal ion binding|sequence-specific DNA binding|transcription regulatory region DNA binding|asymmetric cell division|gibberellic acid mediated signaling pathway|positive regulation of gibberellic acid mediated signaling pathway|positive regulation of transcription, DNA-templated|protein localization to nucleus|regulation of meristem growth|regulat…
Lj1A361T11	43.5902	28.2028	58.9776	2.08875	1.06264	0.00243178	0.00464826	Up	8.11032	7.04526	6.91253	2.25321	4.45979	4.43662		hypothetical protein F0562_001427 [Nyssa sinensis]
Lj1A363G10	20.1448	40.2896	0	0.00475211	-7.71722	9.16525e-10	3.34919e-09	Down	0	0	0	3.87634	2.48227	3.2925		uncharacterized protein LOC109705920 [Ananas comosus]
Lj1A36T49	1274.83	1912.24	637.417	0.333397	-1.58469	2.07255e-69	4.61032e-68	Down	18.3941	19.0061	17.7422	61.1637	57.5214	55.911		PREDICTED: spermatogenesis-associated protein 20 isoform X1 [Vitis vinifera]
Lj1A373T28	52.446	104.892	0	0.00182468	-9.09814	5.54619e-14	2.63523e-13	Down	0	0	0	11.3979	13.6058	13.8821		hypothetical protein GH714_011519 [Hevea brasiliensis]	GO:0004364,GO:0009734	glutathione transferase activity|auxin-activated signaling pathway	ko00480	Glutathione metabolism
Lj1A432T27	85.5123	162.688	8.33635	0.0511851	-4.28813	1.89409e-31	1.85572e-30	Down	0.526665	0.348846	0.361648	9.42127	8.19511	7.81081	F19C24.5	uncharacterized protein LOC114273489 isoform X5 [Camellia sinensis]	GO:0005783,GO:0016021,GO:0031201,GO:0015031,GO:0006890	endoplasmic reticulum|integral component of membrane|SNARE complex|protein transport|retrograde vesicle-mediated transport, Golgi to ER	ko04130,ko04145	SNARE interactions in vesicular transport|Phagosome
Lj1A436G11	40.9219	67.2791	14.5646	0.216492	-2.20762	2.34399e-09	8.33128e-09	Down	2.65912	3.1452	3.26063	15.0214	14.2465	14.9941		uncharacterized protein LOC111890253 [Lactuca sativa]
Lj1A437T6	184.848	280.695	89.0015	0.317733	-1.65411	8.47689e-11	3.31026e-10	Down	5.66509	14.5353	7.05342	28.925	33.0921	28.7799	At2g16005	putative phosphatidylglycerol/phosphatidylinositol transfer protein DDB_G0282179 [Prunus persica]	GO:0005737,GO:0008429,GO:0032934,GO:0032366,GO:0009958,GO:0009651	cytoplasm|phosphatidylethanolamine binding|sterol binding|intracellular sterol transport|positive gravitropism|response to salt stress
Lj1A457T7	1.71027	0	3.42053	19.7602	4.30452	0.0281682	0.0447684	Up	0.501142	0.9484	0.163867	0	0	0		hypothetical protein TEA_028098 [Camellia sinensis var. sinensis]
Lj1A45T35	7.59545	0.930845	14.26	15.1654	3.92271	0.000428796	0.0009152	Up	1.28186	0.784845	0.961583	0	0	0.209678	F15K9.4	exosome complex component RRP4 homolog [Camellia sinensis]	GO:0005737,GO:0000177,GO:0000178,GO:0000176,GO:0005730,GO:0005654,GO:0003723,GO:0071034,GO:0043928,GO:0000467,GO:0000460,GO:0060149,GO:0071035,GO:0071038,GO:0071049,GO:0034427,GO:0071051,GO:0034475	cytoplasm|cytoplasmic exosome (RNase complex)|exosome (RNase complex)|nuclear exosome (RNase complex)|nucleolus|nucleoplasm|RNA binding|CUT catabolic process|exonucleolytic nuclear-transcribed mRNA catabolic process involved in deadenylation-dependent decay|exonucleolytic trimming to generate mature 3'-end of 5.8S rRNA from tricistronic rRNA transcript (SSU-rRNA, 5.8S rRNA, LSU-rRNA)|maturation o…	ko03018	RNA degradation
Lj1A460T3	404.003	554.695	253.312	0.456361	-1.13175	4.85877e-17	2.70828e-16	Down	20.2797	17.9901	21.883	41.4485	48.9716	48.7955		eukaryotic translation initiation factor 3 subunit C like [Tanacetum cinerariifolium]
Lj1A461G26	616.847	832.545	401.149	0.481762	-1.05361	1.9843e-22	1.39356e-21	Down	27.2148	25.1589	26.1505	59.2404	53.7634	59.0325	T10K17.250	E3 ubiquitin-protein ligase SINAT2-like [Camellia sinensis]	GO:0005737,GO:0005634,GO:0061630,GO:0008270,GO:0007275,GO:0016567,GO:2000785,GO:0006511	cytoplasm|nucleus|ubiquitin protein ligase activity|zinc ion binding|multicellular organism development|protein ubiquitination|regulation of autophagosome assembly|ubiquitin-dependent protein catabolic process	ko04120	Ubiquitin mediated proteolysis
Lj1A478G35	137.539	71.1986	203.879	2.86221	1.51713	1.71637e-12	7.46303e-12	Up	7.78305	8.29922	6.58848	2.12021	2.83451	3.40571	P0419A09.31	DEAD-box ATP-dependent RNA helicase [Actinidia chinensis var. chinensis]	GO:0005524,GO:0004386,GO:0046872,GO:0003723	ATP binding|helicase activity|metal ion binding|RNA binding
Lj1A47T35	1075.53	1638.33	512.733	0.313105	-1.67528	3.65165e-65	7.56615e-64	Down	65.72	76.1112	64.1886	231.764	237.885	225.261	F17A8.150	40S ribosomal protein S18-like [Sesamum indicum]	GO:0005618,GO:0005829,GO:0022626,GO:0022627,GO:0016020,GO:0005730,GO:0005886,GO:0009506,GO:0005840,GO:0005774,GO:0005773,GO:0003729,GO:0019843,GO:0003735,GO:0006413	cell wall|cytosol|cytosolic ribosome|cytosolic small ribosomal subunit|membrane|nucleolus|plasma membrane|plasmodesma|ribosome|vacuolar membrane|vacuole|mRNA binding|rRNA binding|structural constituent of ribosome|translational initiation	ko03010	Ribosome
Lj1A487G35	8.81432	17.6286	0	0.0108611	-6.52469	1.34273e-06	3.78052e-06	Down	0	0	0	0.823824	0.592944	0.663597	Solyc07g008620.1.1	hypothetical protein TEA_002578 [Camellia sinensis var. sinensis]	GO:0016021,GO:0005886,GO:0050832	integral component of membrane|plasma membrane|defense response to fungus
Lj1A491T22	1.92436	0	3.84872	22.1606	4.46993	0.0288635	0.0458073	Up	0	0.172195	0.47604	0	0	0	F2H15.15	protein MAINTENANCE OF MERISTEMS-like [Rosa chinensis]	GO:0005634,GO:0008483,GO:0048507,GO:0007275,GO:0040008	nucleus|transaminase activity|meristem development|multicellular organism development|regulation of growth
Lj1A496T19	5.53429	10.3688	0.69978	0.0670312	-3.89902	0.00301137	0.00567757	Down	0.0572986	0	0	0.296707	0.240248	0.345222	Solyc07g008630.1.1	hypothetical protein TEA_002578 [Camellia sinensis var. sinensis]	GO:0016021,GO:0005886,GO:0050832	integral component of membrane|plasma membrane|defense response to fungus
Lj1A50G82	3582.18	4819.91	2344.46	0.48638	-1.03984	2.2633e-30	2.12201e-29	Down	31.4074	24.6398	25.0259	58.481	58.9745	58.3152	F10O3.10	hypothetical protein EZV62_010689 [Acer yangbiense]	GO:0005886,GO:0051015	plasma membrane|actin filament binding
Lj1A50G86	1496.52	2139.88	853.156	0.398535	-1.32722	1.13085e-35	1.24403e-34	Down	28.799	22.1609	29.1684	71.812	70.5085	69.9255	ATEM1.15	hypothetical protein F0562_021228 [Nyssa sinensis]	GO:0009507,GO:0016021,GO:0015301,GO:0008271,GO:0015116,GO:0015293,GO:0008272	chloroplast|integral component of membrane|anion:anion antiporter activity|secondary active sulfate transmembrane transporter activity|sulfate transmembrane transporter activity|symporter activity|sulfate transport
Lj1A50T85	356.946	535.753	178.139	0.33235	-1.58923	1.84268e-31	1.80608e-30	Down	10.551	8.39907	9.03588	30.0643	29.389	29.3399	T28I24.9	serine/threonine-protein kinase HT1 [Lactuca sativa]	GO:0005886,GO:0005524,GO:0004674,GO:0004712,GO:0004713,GO:0006468,GO:0010344	plasma membrane|ATP binding|protein serine/threonine kinase activity|protein serine/threonine/tyrosine kinase activity|protein tyrosine kinase activity|protein phosphorylation|seed oilbody biogenesis
Lj1A51G14	73.1509	43.451	102.851	2.36751	1.24337	5.223e-06	1.39073e-05	Up	4.45957	4.26568	5.27814	2.55573	1.67113	2.0219		uncharacterized protein LOC114273401 isoform X1 [Camellia sinensis]
Lj1A521T33	18.8022	32.363	5.24135	0.161243	-2.63269	1.06203e-05	2.73977e-05	Down	0.573154	0.12052	0.249886	2.03858	1.7208	2.36119	T5A14.12	PREDICTED: uncharacterized protein LOC103964746 [Pyrus x bretschneideri]	GO:0009507,GO:0009941,GO:0031969,GO:0009570,GO:0009534,GO:0009535,GO:0009575,GO:0035448,GO:0009523,GO:0009579,GO:0015979,GO:0010207,GO:0010206,GO:0009644,GO:0009416,GO:0009611	chloroplast|chloroplast envelope|chloroplast membrane|chloroplast stroma|chloroplast thylakoid|chloroplast thylakoid membrane|chromoplast stroma|extrinsic component of thylakoid membrane|photosystem II|thylakoid|photosynthesis|photosystem II assembly|photosystem II repair|response to high light intensity|response to light stimulus|response to wounding
Lj1A522T64	57.2446	100.824	13.6648	0.135354	-2.88519	0.0010118	0.00204696	Down	1.78315	0.12052	0.562243	5.57613	7.00187	6.49326	T5A14.12	PREDICTED: uncharacterized protein LOC103964746 [Pyrus x bretschneideri]	GO:0009507,GO:0009941,GO:0031969,GO:0009570,GO:0009534,GO:0009535,GO:0009575,GO:0035448,GO:0009523,GO:0009579,GO:0015979,GO:0010207,GO:0010206,GO:0009644,GO:0009416,GO:0009611	chloroplast|chloroplast envelope|chloroplast membrane|chloroplast stroma|chloroplast thylakoid|chloroplast thylakoid membrane|chromoplast stroma|extrinsic component of thylakoid membrane|photosystem II|thylakoid|photosynthesis|photosystem II assembly|photosystem II repair|response to high light intensity|response to light stimulus|response to wounding
Lj1A522T65	20.9851	5.97553	35.9947	6.02792	2.59166	1.08493e-06	3.08813e-06	Up	0.773989	1.03543	0.890161	0.175896	0.12434	0.173171	MKN22.2	hypothetical protein F0562_001282 [Nyssa sinensis]	GO:0005737,GO:0005634,GO:0003723,GO:0006417	cytoplasm|nucleus|RNA binding|regulation of translation
Lj1A523G15	123.048	214.012	32.0834	0.14945	-2.74226	3.27055e-28	2.8457e-27	Down	2.96475	1.43865	2.46088	15.2449	16.9996	16.0657		uncharacterized protein LOC7483242 isoform X2 [Populus trichocarpa]
Lj1A524T17	114.571	53.454	175.688	3.28635	1.71649	1.22321e-14	6.02754e-14	Up	12.2591	10.672	11.6822	4.02321	3.0025	4.09076	F9K20.4	PREDICTED: RNA pseudouridine synthase 3, mitochondrial isoform X1 [Juglans regia]	GO:0005739,GO:0009982,GO:0003723,GO:0001522	mitochondrion|pseudouridine synthase activity|RNA binding|pseudouridine synthesis
Lj1A524T18	32.031	20.1417	43.9202	2.18293	1.12626	0.00438242	0.00803999	Up	5.35258	7.52486	6.00078	3.16766	3.70486	2.26807	F9K20.4	hypothetical protein F0562_016200 [Nyssa sinensis]	GO:0005739,GO:0009982,GO:0003723,GO:0001522	mitochondrion|pseudouridine synthase activity|RNA binding|pseudouridine synthesis
Lj1A542T43	70.279	102.843	37.7145	0.365837	-1.45073	2.12761e-06	5.88152e-06	Down	0.960976	0.641867	1.3863	2.84733	3.34457	2.43645	F7A10.14	hypothetical protein F0562_001330 [Nyssa sinensis]	GO:0005777,GO:0016874,GO:0009850,GO:0006631	peroxisome|ligase activity|auxin metabolic process|fatty acid metabolic process
Lj1A545G61	34.3277	47.1157	21.5397	0.45674	-1.13056	0.00249518	0.00475853	Down	0.544416	0.572386	0.71207	1.25295	1.52179	1.45782	F7A10.14	hypothetical protein F0562_001330 [Nyssa sinensis]	GO:0005777,GO:0016874,GO:0009850,GO:0006631	peroxisome|ligase activity|auxin metabolic process|fatty acid metabolic process
Lj1A553T30	4.81271	1.56066	8.06476	5.13972	2.36169	0.043011	0.0658607	Up	0.194241	0.147039	0.533522	0.0365757	0	0.144037		hypothetical protein C3L33_05734, partial [Rhododendron williamsianum]	GO:0005737,GO:0005524,GO:0016301,GO:0000287,GO:0030955,GO:0004743	cytoplasm|ATP binding|kinase activity|magnesium ion binding|potassium ion binding|pyruvate kinase activity	ko00010,ko00230,ko00620	Glycolysis / Gluconeogenesis|Purine metabolism|Pyruvate metabolism
Lj1A565G21	386.954	664.172	109.737	0.164955	-2.59985	8.12139e-52	1.30569e-50	Down	9.59306	8.57857	14.2708	74.5379	70.7216	62.5371	OsI_031067	6-phosphogluconolactonase 4 [Artemisia annua]	GO:0009507,GO:0017057,GO:0005975,GO:0006098	chloroplast|6-phosphogluconolactonase activity|carbohydrate metabolic process|pentose-phosphate shunt	ko00030	Pentose phosphate pathway
Lj1A570G27	36.4682	2.82336	70.113	24.8084	4.63275	2.97261e-15	1.50814e-14	Up	1.15532	1.61202	1.09491	0.0368725	0.0729819	0.0544521	PGEC668E02.12	putative late blight resistance protein homolog R1B-16 [Lactuca sativa]	GO:0005737,GO:0016020,GO:0043531,GO:0005524,GO:0009626	cytoplasm|membrane|ADP binding|ATP binding|plant-type hypersensitive response
Lj1A572G29	291.38	474.441	108.32	0.228198	-2.13164	2.55813e-45	3.52855e-44	Down	4.37055	4.43713	5.04657	21.6888	21.2523	21.1841	MQK4.1	hypothetical protein F0562_025518 [Nyssa sinensis]	GO:0005948,GO:0009507,GO:0005829,GO:0005777,GO:0003984,GO:0043621,GO:0009097,GO:0006551,GO:0050790,GO:0009099,GO:0006573	acetolactate synthase complex|chloroplast|cytosol|peroxisome|acetolactate synthase activity|protein self-association|isoleucine biosynthetic process|leucine metabolic process|regulation of catalytic activity|valine biosynthetic process|valine metabolic process	ko00290,ko00650,ko00660,ko00770	Valine, leucine and isoleucine biosynthesis|Butanoate metabolism|C5-Branched dibasic acid metabolism|Pantothenate and CoA biosynthesis
Lj1A577G27	4.87258	9.74516	0	0.019643	-5.66984	0.000120867	0.000276706	Down	0	0	0	0.633532	0.455983	0.680421	F28L1.18	PREDICTED: F-box/kelch-repeat protein At3g06240-like [Erythranthe guttata]
Lj1A578T39	12.4897	23.2229	1.75638	0.0749015	-3.73886	1.43761e-05	3.65678e-05	Down	0	0.0553872	0.229679	1.15731	1.19987	1.68195	MXF12.2	protein kinase-like domain, Concanavalin A-like lectin/glucanase domain protein [Artemisia annua]	GO:0016021,GO:0005886,GO:0009506,GO:0005524,GO:0004672,GO:0004674,GO:0046777	integral component of membrane|plasma membrane|plasmodesma|ATP binding|protein kinase activity|protein serine/threonine kinase activity|protein autophosphorylation
Lj1A579T44	560.742	766.252	355.232	0.463568	-1.10915	3.38143e-24	2.54555e-23	Down	30.9551	31.544	32.6082	73.7125	71.7073	71.2465	F17A22.23	protein TIC 20-II, chloroplastic [Camellia sinensis]	GO:0009507,GO:0009941,GO:0009706,GO:0016021,GO:0005739,GO:0009536,GO:0015031	chloroplast|chloroplast envelope|chloroplast inner membrane|integral component of membrane|mitochondrion|plastid|protein transport
Lj1A582G6	16.602	7.81562	25.3884	3.23918	1.69563	0.00397957	0.00735279	Up	1.68005	2.03131	2.92989	0.351504	0.608766	1.21121	OsJ_20191	FT [Hydrangea macrophylla]	GO:0005737,GO:0005634,GO:0008429,GO:0030154,GO:0009908,GO:0010229,GO:0009909,GO:0048510,GO:0048572,GO:0048575	cytoplasm|nucleus|phosphatidylethanolamine binding|cell differentiation|flower development|inflorescence development|regulation of flower development|regulation of timing of transition from vegetative to reproductive phase|short-day photoperiodism|short-day photoperiodism, flowering
Lj1A585G38	57.3376	10.3935	104.282	10.0476	3.32878	4.29649e-19	2.63277e-18	Up	1.84137	2.10221	1.92412	0.282661	0.0932453	0.241178		hypothetical protein F0562_008039 [Nyssa sinensis]
Lj1A585G42	679.86	325.236	1034.48	3.18019	1.66911	1.20308e-45	1.66899e-44	Up	136.178	144.411	157.7	47.9908	44.1219	53.5379	F7D19.18	HVA22-like protein [Actinidia chinensis var. chinensis]	GO:0016021	integral component of membrane
Lj1A587G24	183.59	261.668	105.512	0.40355	-1.30918	2.5129e-13	1.15101e-12	Down	5.1433	5.84998	4.43383	12.4729	13.2636	14.6394	VIT_12s0028g01330	glutamyl-tRNA(Gln) amidotransferase subunit A, chloroplastic/mitochondrial-like [Ipomoea triloba]	GO:0009570,GO:0030956,GO:0005739,GO:0004040,GO:0005524,GO:0050567,GO:0070681,GO:0032543	chloroplast stroma|glutamyl-tRNA(Gln) amidotransferase complex|mitochondrion|amidase activity|ATP binding|glutaminyl-tRNA synthase (glutamine-hydrolyzing) activity|glutaminyl-tRNAGln biosynthesis via transamidation|mitochondrial translation	ko00970	Aminoacyl-tRNA biosynthesis
Lj1A587T30	23.4611	33.0051	13.9172	0.42115	-1.24759	0.0103981	0.0179257	Down	7.96259	3.0823	3.19542	12.2675	10.1171	13.0839		PREDICTED: transmembrane protein 56-like isoform X2 [Gossypium arboreum]
Lj1A589T9	276.24	134.322	418.158	3.1126	1.63812	1.81638e-19	1.13313e-18	Up	144.677	88.5814	112.271	41.4442	39.3747	36.178		switch-associated protein 70 isoform X3 [Lactuca sativa]
Lj1A58G31	11.5784	20.0862	3.07064	0.154329	-2.69592	0.000387768	0.000832333	Down	0.0860046	0.244143	0.0421837	0.647788	1.04176	0.876912	T6B20.10	PREDICTED: phospholipase A1-Igamma2, chloroplastic-like [Solanum tuberosum]	GO:0009507,GO:0047714,GO:0008970,GO:0004620,GO:0004806,GO:0016042	chloroplast|galactolipase activity|phospholipase A1 activity|phospholipase activity|triglyceride lipase activity|lipid catabolic process
Lj1A591G26	314.515	93.7158	535.315	5.7124	2.5141	8.43273e-59	1.57333e-57	Up	13.7232	14.2645	16.2005	2.84969	2.65591	2.66936	F12K11.7	hypothetical protein F0562_010406 [Nyssa sinensis]			ko04120	Ubiquitin mediated proteolysis
Lj1A593G32	103.453	145.271	61.6357	0.424545	-1.23601	1.56976e-07	4.81381e-07	Down	2.30711	2.25238	1.79619	5.72345	4.26523	5.80452	F12K11.10	hypothetical protein F0562_008067 [Nyssa sinensis]
Lj1A595G25	154.741	304.588	4.89317	0.0159499	-5.97031	7.64452e-46	1.06785e-44	Down	1.42401	1.01059	2.44458	106.251	106.81	108.895		Riboflavin biosynthesis protein RibD [Glycine soja]
Lj1A595G27	42.1045	74.1546	10.0544	0.1356	-2.88257	3.36334e-13	1.52782e-12	Down	0.736141	0.696565	0.649915	5.12878	5.41866	5.66345		PREDICTED: uncharacterized protein LOC108197362 [Daucus carota subsp. sativus]
Lj1A59T28	1081.38	1538.35	624.407	0.405995	-1.30046	2.00754e-45	2.77544e-44	Down	17.6739	18.0359	16.1218	46.4475	44.4273	43.8683	GOR	hypothetical protein VITISV_014813 [Vitis vinifera]	GO:0009507,GO:0009055,GO:0050660,GO:0004362,GO:0050661,GO:0045454,GO:0006749	chloroplast|electron transfer activity|flavin adenine dinucleotide binding|glutathione-disulfide reductase activity|NADP binding|cell redox homeostasis|glutathione metabolic process	ko00480	Glutathione metabolism
Lj1A5T12	11.2824	5.01999	17.5448	3.497	1.80612	0.0195528	0.0320991	Up	2.14481	1.94494	0.350663	0.252417	0.749416	0.331343	SPAC24B11.05	unnamed protein product, partial [Vitis vinifera]	GO:0005829,GO:0005634,GO:0008253,GO:0008252,GO:0009166,GO:0006206	cytosol|nucleus|5'-nucleotidase activity|nucleotidase activity|nucleotide catabolic process|pyrimidine nucleobase metabolic process	ko00760	Nicotinate and nicotinamide metabolism
Lj1A600T65	558.329	812.452	304.205	0.374317	-1.41767	1.74267e-05	4.38936e-05	Down	34.1254	22.4274	49.3007	99.5419	105.102	94.6644	F12K11.12	3-hydroxyisobutyryl-CoA hydrolase-like protein 5 [Cynara cardunculus var. scolymus]	GO:0003860,GO:0006635,GO:0080167	3-hydroxyisobutyryl-CoA hydrolase activity|fatty acid beta-oxidation|response to karrikin	ko00280,ko00410,ko00640	Valine, leucine and isoleucine degradation|beta-Alanine metabolism|Propanoate metabolism
Lj1A601G23	332.361	212.231	452.491	2.13229	1.09241	1.69635e-16	9.23408e-16	Up	13.8348	14.6913	14.5005	7.32482	6.77626	7.21137	T23K23.22	PREDICTED: conserved oligomeric Golgi complex subunit 5 [Vitis vinifera]
Lj1A605T45	19.9047	3.4717	36.3377	10.4978	3.39201	1.39228e-07	4.28802e-07	Up	2.46653	1.87729	1.15719	0.302901	0.0499611	0.198806	MPL12.17	hypothetical protein F0562_010416 [Nyssa sinensis]	GO:0005887,GO:0009705,GO:0046872,GO:0022841,GO:0071805	integral component of plasma membrane|plant-type vacuole membrane|metal ion binding|potassium ion leak channel activity|potassium ion transmembrane transport
Lj1A60G56	939.42	1269.58	609.265	0.479974	-1.05897	1.05489e-30	1.00028e-29	Down	31.984	33.4558	30.8789	69.9638	69.9731	71.9542	F7O18.9	flowering locus K homology domain-like isoform X1 [Camellia sinensis]	GO:0005737,GO:0005634,GO:0003723,GO:0009911	cytoplasm|nucleus|RNA binding|positive regulation of flower development
Lj1A60T61	40.2239	21.3797	59.0681	2.76181	1.46562	2.79143e-05	6.87549e-05	Up	3.33268	2.59401	3.00559	1.11339	1.25212	1.04632	FRK1	hypothetical protein C1H46_027097 [Malus baccata]	GO:0005829,GO:0005524,GO:0019200,GO:0008865,GO:0006000,GO:0019252	cytosol|ATP binding|carbohydrate kinase activity|fructokinase activity|fructose metabolic process|starch biosynthetic process
Lj1A622T71	988.557	369.425	1607.69	4.35164	2.12156	1.77705e-79	4.74796e-78	Up	109.259	107.666	123.674	29.0359	24.1687	29.4947	dl3105c	LOW QUALITY PROTEIN: xyloglucan endotransglucosylase/hydrolase protein 24-like [Sesamum indicum]	GO:0048046,GO:0005618,GO:0033946,GO:0016762,GO:0042546,GO:0071555,GO:0010218,GO:0010411	apoplast|cell wall|xyloglucan-specific endo-beta-1,4-glucanase activity|xyloglucan:xyloglucosyl transferase activity|cell wall biogenesis|cell wall organization|response to far red light|xyloglucan metabolic process
Lj1A622T72	1666.84	210.593	3123.08	14.8303	3.89047	0	0	Up	210.046	232.277	208.593	14.9331	16.2288	15.1827		LOW QUALITY PROTEIN: xyloglucan endotransglucosylase/hydrolase protein 24-like [Sesamum indicum]	GO:0048046,GO:0005618,GO:0004553,GO:0016762,GO:0042546,GO:0010411	apoplast|cell wall|hydrolase activity, hydrolyzing O-glycosyl compounds|xyloglucan:xyloglucosyl transferase activity|cell wall biogenesis|xyloglucan metabolic process
Lj1A623G64	5.96742	1.27814	10.6567	8.428	3.07519	0.00786099	0.013841	Up	0.610005	1.96251	1.07711	0.459456	0	0		Xyloglucan endotransglucosylase/hydrolase [Actinidia chinensis var. chinensis]	GO:0048046,GO:0005618,GO:0004553,GO:0016762,GO:0042546,GO:0010411	apoplast|cell wall|hydrolase activity, hydrolyzing O-glycosyl compounds|xyloglucan:xyloglucosyl transferase activity|cell wall biogenesis|xyloglucan metabolic process
Lj1A623T64	301.331	135.554	467.108	3.44579	1.78484	1.92479e-34	2.04938e-33	Up	33.4266	29.8762	34.0263	10.4671	9.73729	9.61801		Xyloglucan:xyloglucosyl transferase [Handroanthus impetiginosus]	GO:0048046,GO:0005618,GO:0004553,GO:0016762,GO:0042546,GO:0010411	apoplast|cell wall|hydrolase activity, hydrolyzing O-glycosyl compounds|xyloglucan:xyloglucosyl transferase activity|cell wall biogenesis|xyloglucan metabolic process
Lj1A623T65	29.5102	56.2527	2.76776	0.0492964	-4.34237	2.66274e-12	1.14401e-11	Down	0.366003	0.346326	0.239357	6.77698	6.13847	7.46361		Xyloglucan endotransglucosylase/hydrolase [Actinidia chinensis var. chinensis]	GO:0048046,GO:0005618,GO:0004553,GO:0016762,GO:0042546,GO:0010411	apoplast|cell wall|hydrolase activity, hydrolyzing O-glycosyl compounds|xyloglucan:xyloglucosyl transferase activity|cell wall biogenesis|xyloglucan metabolic process
Lj1A623T66	1997.42	2711.52	1283.32	0.473211	-1.07944	1.81301e-34	1.93292e-33	Down	85.5306	84.7194	96.9894	203.9	193.088	199.642		LOW QUALITY PROTEIN: xyloglucan endotransglucosylase/hydrolase protein 24-like [Sesamum indicum]	GO:0048046,GO:0005618,GO:0004553,GO:0016762,GO:0042546,GO:0010411	apoplast|cell wall|hydrolase activity, hydrolyzing O-glycosyl compounds|xyloglucan:xyloglucosyl transferase activity|cell wall biogenesis|xyloglucan metabolic process
Lj1A623T68	236.557	317.563	155.551	0.48967	-1.03012	2.07435e-05	5.18214e-05	Down	6.44814	11.2912	14.5411	20.3062	19.4055	30.228	MUA2.13	LOW QUALITY PROTEIN: xyloglucan endotransglucosylase/hydrolase protein 24-like [Sesamum indicum]	GO:0048046,GO:0005618,GO:0005794,GO:0004553,GO:0016762,GO:0042546,GO:0009664,GO:0009733,GO:0009741,GO:0009409,GO:0009408,GO:0009612,GO:0010411	apoplast|cell wall|Golgi apparatus|hydrolase activity, hydrolyzing O-glycosyl compounds|xyloglucan:xyloglucosyl transferase activity|cell wall biogenesis|plant-type cell wall organization|response to auxin|response to brassinosteroid|response to cold|response to heat|response to mechanical stimulus|xyloglucan metabolic process
Lj1A623T71	62.6759	0.949351	124.403	131.836	7.0426	1.06555e-15	5.54206e-15	Up	6.91645	8.23354	10.7973	0.14004	0	0.0689353	MUA2.13	LOW QUALITY PROTEIN: xyloglucan endotransglucosylase/hydrolase protein 24-like [Sesamum indicum]	GO:0048046,GO:0005618,GO:0005794,GO:0004553,GO:0016762,GO:0042546,GO:0009664,GO:0009733,GO:0009741,GO:0009409,GO:0009408,GO:0009612,GO:0010411	apoplast|cell wall|Golgi apparatus|hydrolase activity, hydrolyzing O-glycosyl compounds|xyloglucan:xyloglucosyl transferase activity|cell wall biogenesis|plant-type cell wall organization|response to auxin|response to brassinosteroid|response to cold|response to heat|response to mechanical stimulus|xyloglucan metabolic process
Lj1A623T72	15.5804	0	31.1608	179.669	7.4892	7.74312e-09	2.64447e-08	Up	6.02448	3.97716	2.33643	0	0	0		hypothetical protein TSUD_322260 [Trifolium subterraneum]	GO:0048046,GO:0005618,GO:0004553,GO:0016762,GO:0042546,GO:0010411	apoplast|cell wall|hydrolase activity, hydrolyzing O-glycosyl compounds|xyloglucan:xyloglucosyl transferase activity|cell wall biogenesis|xyloglucan metabolic process
Lj1A623T74	68.7633	21.3088	116.218	5.44784	2.44568	8.33933e-15	4.14651e-14	Up	3.72695	4.63296	3.58431	0.447216	0.987312	0.880578	SPAC26H5.02c	PREDICTED: ATPase WRNIP1 [Vitis vinifera]	GO:0005634,GO:0048471,GO:0030894,GO:0005524,GO:0003677,GO:0008047,GO:0046872,GO:0043142,GO:0006310,GO:0033567,GO:0000733,GO:0000731,GO:0006261,GO:1903461,GO:0006282,GO:0030174	nucleus|perinuclear region of cytoplasm|replisome|ATP binding|DNA binding|enzyme activator activity|metal ion binding|single-stranded DNA-dependent ATPase activity|DNA recombination|DNA replication, Okazaki fragment processing|DNA strand renaturation|DNA synthesis involved in DNA repair|DNA-dependent DNA replication|Okazaki fragment processing involved in mitotic DNA replication|regulation of DNA…
Lj1A625G28	1610.37	2768.69	452.046	0.163143	-2.61579	1.93984e-81	5.35448e-80	Down	19.2846	12.6942	21.2616	118.096	109.804	116.694		hypothetical protein F0562_011365 [Nyssa sinensis]	GO:0016021,GO:0020037,GO:0005506,GO:0004497,GO:0016705	integral component of membrane|heme binding|iron ion binding|monooxygenase activity|oxidoreductase activity, acting on paired donors, with incorporation or reduction of molecular oxygen
Lj1A626G57	30.6295	60.5732	0.68585	0.0114477	-6.4488	3.70988e-09	1.29482e-08	Down	0.0423317	0.0400559	0	3.50727	2.36658	1.72647		hypothetical protein F0562_011365 [Nyssa sinensis]	GO:0016021,GO:0020037,GO:0005506,GO:0004497,GO:0016705	integral component of membrane|heme binding|iron ion binding|monooxygenase activity|oxidoreductase activity, acting on paired donors, with incorporation or reduction of molecular oxygen
Lj1A626G61	235.596	427.55	43.6417	0.101716	-3.29739	1.09604e-52	1.79069e-51	Down	1.92643	1.11858	2.31925	20.7756	16.0732	18.7087		hypothetical protein FNV43_RR16220 [Rhamnella rubrinervis]	GO:0016021,GO:0020037,GO:0005506,GO:0004497,GO:0016705	integral component of membrane|heme binding|iron ion binding|monooxygenase activity|oxidoreductase activity, acting on paired donors, with incorporation or reduction of molecular oxygen
Lj1A626T57	10.3226	18.2029	2.44223	0.133603	-2.90397	0.000331248	0.00071764	Down	0.090484	0.171239	0.355046	1.27786	1.8548	1.7613		hypothetical protein F0562_031141 [Nyssa sinensis]	GO:0016021,GO:0020037,GO:0005506,GO:0004497,GO:0016705	integral component of membrane|heme binding|iron ion binding|monooxygenase activity|oxidoreductase activity, acting on paired donors, with incorporation or reduction of molecular oxygen
Lj1A631G12	2.05075	4.1015	0	0.046698	-4.4205	0.014701	0.0246511	Down	0	0	0	0.663107	0.437497	0.326418		hypothetical protein F0562_011365 [Nyssa sinensis]	GO:0016021,GO:0020037,GO:0005506,GO:0004497,GO:0016705	integral component of membrane|heme binding|iron ion binding|monooxygenase activity|oxidoreductase activity, acting on paired donors, with incorporation or reduction of molecular oxygen
Lj1A632T53	2.93226	0.313362	5.55116	16.4275	4.03804	0.0134352	0.0226987	Up	0.192178	0.363693	0.43988	0	0.059688	0		hypothetical protein F0562_031133 [Nyssa sinensis]	GO:0016021,GO:0020037,GO:0005506,GO:0004497,GO:0016705	integral component of membrane|heme binding|iron ion binding|monooxygenase activity|oxidoreductase activity, acting on paired donors, with incorporation or reduction of molecular oxygen
Lj1A632T54	136.272	2.86039	269.684	95.204	6.57295	2.68101e-36	3.00263e-35	Up	17.8498	12.9877	18.0157	0.42469	0.0600422	0.0597303		hypothetical protein F0562_011369 [Nyssa sinensis]	GO:0016021,GO:0020037,GO:0005506,GO:0004497,GO:0016705	integral component of membrane|heme binding|iron ion binding|monooxygenase activity|oxidoreductase activity, acting on paired donors, with incorporation or reduction of molecular oxygen
Lj1A635G48	63.17	17.6472	108.693	6.1652	2.62415	7.01323e-13	3.12474e-12	Up	8.85872	5.18082	4.82782	1.50592	0.573208	1.14046		hypothetical protein F0562_011369 [Nyssa sinensis]	GO:0016021,GO:0020037,GO:0005506,GO:0004497,GO:0016705	integral component of membrane|heme binding|iron ion binding|monooxygenase activity|oxidoreductase activity, acting on paired donors, with incorporation or reduction of molecular oxygen
Lj1A635T47	32.2337	8.49785	55.9696	6.58804	2.71985	9.47163e-10	3.4554e-09	Up	3.71545	2.84893	3.51904	0.542809	0.716256	0.356268		hypothetical protein F0562_031133 [Nyssa sinensis]	GO:0016021,GO:0020037,GO:0005506,GO:0004497,GO:0016705	integral component of membrane|heme binding|iron ion binding|monooxygenase activity|oxidoreductase activity, acting on paired donors, with incorporation or reduction of molecular oxygen
Lj1A63G31	46.5013	20.4088	72.5937	3.55928	1.83158	1.36967e-05	3.49241e-05	Up	1.73564	1.9356	0.567533	0.36962	0.4043	0.478809	F22O13.20	myosin-9-like isoform X2 [Coffea arabica]	GO:0016459,GO:0003779,GO:0005524,GO:0005516,GO:0000146,GO:0003774,GO:0007015,GO:0030048,GO:0051640,GO:0009860	myosin complex|actin binding|ATP binding|calmodulin binding|microfilament motor activity|motor activity|actin filament organization|actin filament-based movement|organelle localization|pollen tube growth
Lj1A63G32	24.6109	11.0233	38.1986	3.47203	1.79578	0.000651288	0.00135713	Up	3.57355	4.59527	1.70782	1.38031	0.426882	1.18906	F7C8.80	hypothetical protein TEA_028481 [Camellia sinensis var. sinensis]	GO:0016459,GO:0009506,GO:0035619,GO:0030133,GO:0003779,GO:0005524,GO:0005516,GO:0003774,GO:0007015,GO:0030048,GO:0051645,GO:0048467,GO:0090436,GO:0051646,GO:0060151,GO:0048768,GO:0048767,GO:0010091,GO:0010090	myosin complex|plasmodesma|root hair tip|transport vesicle|actin binding|ATP binding|calmodulin binding|motor activity|actin filament organization|actin filament-based movement|Golgi localization|gynoecium development|leaf pavement cell development|mitochondrion localization|peroxisome localization|root hair cell tip growth|root hair elongation|trichome branching|trichome morphogenesis
Lj1A640G56	145.049	76.1242	213.974	2.81073	1.49095	4.55684e-13	2.05837e-12	Up	9.70742	7.36426	8.12707	3.19096	3.62579	2.63734		hypothetical protein F0562_011365 [Nyssa sinensis]	GO:0016021,GO:0020037,GO:0005506,GO:0004497,GO:0016705	integral component of membrane|heme binding|iron ion binding|monooxygenase activity|oxidoreductase activity, acting on paired donors, with incorporation or reduction of molecular oxygen
Lj1A642G24	40.7386	61.2326	20.2446	0.32964	-1.60104	2.06635e-05	5.16373e-05	Down	0.669477	0.554299	1.14928	2.28489	2.41719	2.90883		hypothetical protein F0562_011365 [Nyssa sinensis]	GO:0016021,GO:0020037,GO:0005506,GO:0004497,GO:0016705	integral component of membrane|heme binding|iron ion binding|monooxygenase activity|oxidoreductase activity, acting on paired donors, with incorporation or reduction of molecular oxygen
Lj1A643G53	584.426	1035.3	133.55	0.128977	-2.95482	4.46475e-126	2.27759e-124	Down	5.7324	5.06788	4.9255	42.0341	42.5348	44.0591		hypothetical protein F0562_011365 [Nyssa sinensis]	GO:0016021,GO:0020037,GO:0005506,GO:0004497,GO:0016705	integral component of membrane|heme binding|iron ion binding|monooxygenase activity|oxidoreductase activity, acting on paired donors, with incorporation or reduction of molecular oxygen
Lj1A644T53	3716.25	6185.8	1246.7	0.201508	-2.31109	5.03883e-181	4.75933e-179	Down	52.1355	45.4525	49.1318	254.292	269.244	244.885		hypothetical protein F0562_011365 [Nyssa sinensis]	GO:0016021,GO:0020037,GO:0005506,GO:0004497,GO:0016705	integral component of membrane|heme binding|iron ion binding|monooxygenase activity|oxidoreductase activity, acting on paired donors, with incorporation or reduction of molecular oxygen
Lj1A647G48	20.8643	36.1634	5.56509	0.153612	-2.70263	8.30452e-07	2.38824e-06	Down	0.203113	0.240242	0.348681	1.91231	1.70327	1.83562		hypothetical protein F0562_031141 [Nyssa sinensis]	GO:0016021,GO:0020037,GO:0005506,GO:0004497,GO:0016705	integral component of membrane|heme binding|iron ion binding|monooxygenase activity|oxidoreductase activity, acting on paired donors, with incorporation or reduction of molecular oxygen
Lj1A64T37	163.147	107.774	218.52	2.02612	1.01872	3.40157e-07	1.01368e-06	Up	6.00793	5.38884	7.79669	3.24069	3.11969	3.65457		Sn1-specific diacylglycerol lipase [Actinidia chinensis var. chinensis]
Lj1A64T38	132.631	178.242	87.0189	0.488269	-1.03425	9.01715e-08	2.82575e-07	Down	2.34101	2.37723	2.26844	4.97258	5.18713	4.94848	T21E18.20	hypothetical protein F0562_021150 [Nyssa sinensis]	GO:0005634,GO:0003677,GO:0046983,GO:0048364	nucleus|DNA binding|protein dimerization activity|root development
Lj1A651T46	465.647	645.238	286.055	0.443057	-1.17444	5.37105e-19	3.28126e-18	Down	20.4197	19.5519	25.1182	51.2671	49.3021	54.6791	PSBP	Oxygen-evolving enhancer protein 2, chloroplastic [Morella rubra]	GO:0009535,GO:0019898,GO:0009654,GO:0005509,GO:0015979	chloroplast thylakoid membrane|extrinsic component of membrane|photosystem II oxygen evolving complex|calcium ion binding|photosynthesis	ko00195	Photosynthesis
Lj1A651T47	475.802	686.048	265.557	0.386964	-1.36973	1.82071e-31	1.78672e-30	Down	22.5883	20.4661	22.0727	60.3521	58.3461	58.9322	F14P13.14	Reticulon-like protein [Actinidia chinensis var. chinensis]	GO:0005789,GO:0016021,GO:0005739	endoplasmic reticulum membrane|integral component of membrane|mitochondrion
Lj1A653T21	3.76963	7.53926	0	0.0253874	-5.29975	0.000617797	0.00129213	Down	0	0	0	0.445859	0.567315	0.50166	F1N19.10	hypothetical protein F0562_022470 [Nyssa sinensis]	GO:0005634,GO:0003677,GO:0003700	nucleus|DNA binding|DNA-binding transcription factor activity
Lj1A663T71	128.785	76.4006	181.169	2.37205	1.24613	7.92267e-10	2.90919e-09	Up	10.038	12.1678	11.1984	4.94158	5.1961	4.74342	At4g19420	Pectin acetylesterase 8, partial [Mucuna pruriens]	GO:0005576,GO:0009505,GO:0052793,GO:0071555	extracellular region|plant-type cell wall|pectin acetylesterase activity|cell wall organization
Lj1A664T49	8.20253	12.9097	3.4954	0.269882	-1.8896	0.0289065	0.0458695	Down	0.322289	0.0435661	0.0903298	0.780264	0.300296	0.682825	T20D16.2	hypothetical protein DKX38_014287 [Salix brachista]	GO:0005737,GO:0005829,GO:0005634,GO:1990904,GO:0003730,GO:0003729,GO:0008143,GO:0008266,GO:0003723,GO:0006417,GO:0046686,GO:0016032	cytoplasm|cytosol|nucleus|ribonucleoprotein complex|mRNA 3'-UTR binding|mRNA binding|poly(A) binding|poly(U) RNA binding|RNA binding|regulation of translation|response to cadmium ion|viral process	ko03013,ko03015,ko03018	RNA transport|mRNA surveillance pathway|RNA degradation
Lj1A66T68	132.703	46.2744	219.131	4.74057	2.24506	3.74452e-21	2.51089e-20	Up	8.83797	12.7115	9.56147	2.80535	1.78814	2.3406	T5I8.14	hypothetical protein F0562_021133 [Nyssa sinensis]	GO:0005829,GO:0005634,GO:0005886,GO:0008289,GO:0007049,GO:0051301	cytosol|nucleus|plasma membrane|lipid binding|cell cycle|cell division
Lj1A671T55	35.4712	49.0946	21.8478	0.445119	-1.16774	0.002305	0.00442095	Down	0.888641	1.20874	1.30759	2.82372	3.2085	2.05924	F28L1.18	F-box/kelch-repeat protein At3g06240-like [Camellia sinensis]
Lj1A674T84	21.786	29.5766	13.9955	0.471741	-1.08393	0.0294808	0.0466675	Down	1.23309	0.388934	1.07522	2.19293	1.97874	1.84147	MBA10.16	11-beta-hydroxysteroid dehydrogenase 1B [Vitis vinifera]	GO:0016021,GO:0005811,GO:0070524,GO:0006694	integral component of membrane|lipid droplet|11-beta-hydroxysteroid dehydrogenase (NADP+) activity|steroid biosynthetic process
Lj1A678T29	1573.53	2278.83	868.235	0.380916	-1.39245	9.1296e-31	8.67402e-30	Down	49.6023	35.5707	41.8745	127.521	101.01	123.184	F7F1.18	Aspartate aminotransferase/Glutamic oxaloacetic transaminase AAT1/GOT2 [Handroanthus impetiginosus]	GO:0005759,GO:0005739,GO:0005507,GO:0004069,GO:0030170,GO:0006103,GO:0006531,GO:0009058,GO:0006536,GO:0046686	mitochondrial matrix|mitochondrion|copper ion binding|L-aspartate:2-oxoglutarate aminotransferase activity|pyridoxal phosphate binding|2-oxoglutarate metabolic process|aspartate metabolic process|biosynthetic process|glutamate metabolic process|response to cadmium ion	ko00220,ko00250,ko00270,ko00330,ko00350,ko00360,ko00400,ko00710,ko00950,ko00960	Arginine biosynthesis|Alanine, aspartate and glutamate metabolism|Cysteine and methionine metabolism|Arginine and proline metabolism|Tyrosine metabolism|Phenylalanine metabolism|Phenylalanine, tyrosine and tryptophan biosynthesis|Carbon fixation in photosynthetic organisms|Isoquinoline alkaloid biosynthesis|Tropane, piperidine and pyridine alkaloid biosynthesis
Lj1A67G43	423.013	565.022	281.004	0.497589	-1.00697	3.61152e-14	1.73336e-13	Down	13.2457	17.2135	14.4435	30.9363	30.7221	33.7242	F9P14.7	hypothetical protein F0562_002432 [Nyssa sinensis]	GO:0005737,GO:0016020,GO:0043130,GO:0006886	cytoplasm|membrane|ubiquitin binding|intracellular protein transport
Lj1A681T38	57.1344	86.5825	27.6863	0.320151	-1.64318	2.41494e-07	7.27823e-07	Down	2.00264	1.71732	1.16643	6.42246	4.66495	4.98877	At2g31040	hypothetical protein F0562_010676 [Nyssa sinensis]	GO:0009534,GO:0009535,GO:0016021,GO:0033614	chloroplast thylakoid|chloroplast thylakoid membrane|integral component of membrane|chloroplast proton-transporting ATP synthase complex assembly
Lj1A685T56	31.3944	0.933926	61.8549	65.6168	6.03599	2.70905e-11	1.09284e-10	Up	3.45921	3.39447	4.27312	0	0.059688	0.118756	OsI_14861	hypothetical protein F0562_010683 [Nyssa sinensis]	GO:0010282,GO:0008234,GO:0007568,GO:0010150,GO:0010623,GO:0009737,GO:0009723,GO:0009739	senescence-associated vacuole|cysteine-type peptidase activity|aging|leaf senescence|programmed cell death involved in cell development|response to abscisic acid|response to ethylene|response to gibberellin
Lj1A685T57	814.18	3.76655	1624.59	430.648	8.75037	4.82241e-91	1.56728e-89	Up	93.2065	88.438	110.661	0.241248	0.119376	0.356268	OsI_14861	hypothetical protein F0562_010683 [Nyssa sinensis]	GO:0010282,GO:0008234,GO:0007568,GO:0010150,GO:0010623,GO:0009737,GO:0009723,GO:0009739	senescence-associated vacuole|cysteine-type peptidase activity|aging|leaf senescence|programmed cell death involved in cell development|response to abscisic acid|response to ethylene|response to gibberellin
Lj1A686G49	64.2252	38.9405	89.5099	2.2975	1.20006	1.34204e-05	3.42559e-05	Up	9.45704	9.72195	10.1933	3.84733	5.00416	4.65351	F14N22.16	hypothetical protein Saspl_017124 [Salvia splendens]	GO:0005794,GO:0016021,GO:0009506,GO:0005773,GO:0016413	Golgi apparatus|integral component of membrane|plasmodesma|vacuole|O-acetyltransferase activity
Lj1A689G19	8.96686	17.5978	0.33596	0.0211856	-5.56077	3.58067e-05	8.71382e-05	Down	0	0.0658611	0	1.0485	1.55648	1.03226		seed biotin-containing protein SBP65 isoform X2 [Cynara cardunculus var. scolymus]
Lj1A693G57	5.27623	1.25346	9.29901	7.41394	2.89024	0.0148746	0.0249129	Up	0.539309	0.374231	0.0352695	0.0338507	0.0335004	0.0666527	F3M18.12	hypothetical protein F0562_008459 [Nyssa sinensis]
Lj1A693T56	724.647	1222.28	227.012	0.185663	-2.42924	3.66153e-98	1.30391e-96	Down	15.3511	12.1639	12.3654	74.6154	78.4367	73.4019	SPCC830.07c	hypothetical protein FH972_014660 [Carpinus fangiana]	GO:0005829,GO:0005634,GO:0051087,GO:0030544,GO:0051082,GO:0051085,GO:0002183,GO:0006413	cytosol|nucleus|chaperone binding|Hsp70 protein binding|unfolded protein binding|chaperone cofactor-dependent protein refolding|cytoplasmic translational initiation|translational initiation
Lj1A694T10	122.511	176.322	68.6994	0.389534	-1.36018	2.67916e-10	1.01285e-09	Down	4.36	5.55369	6.25101	14.0516	15.3905	14.4557	F26B6.27	PREDICTED: salicylic acid-binding protein 2-like [Daucus carota subsp. sativus]	GO:0016788,GO:0080030,GO:0080032,GO:0080031,GO:0009817,GO:0009694,GO:0009696,GO:0009627	hydrolase activity, acting on ester bonds|methyl indole-3-acetate esterase activity|methyl jasmonate esterase activity|methyl salicylate esterase activity|defense response to fungus, incompatible interaction|jasmonic acid metabolic process|salicylic acid metabolic process|systemic acquired resistance
Lj1A696T9	56.2858	16.3042	96.2673	5.89773	2.56016	3.82204e-14	1.83076e-13	Up	10.4083	12.8885	11.4707	1.33079	2.63404	2.26304	F26B6.27	methylesterase 3-like [Durio zibethinus]	GO:0016788,GO:0080030,GO:0080032,GO:0080031,GO:0009817,GO:0009694,GO:0009696,GO:0009627	hydrolase activity, acting on ester bonds|methyl indole-3-acetate esterase activity|methyl jasmonate esterase activity|methyl salicylate esterase activity|defense response to fungus, incompatible interaction|jasmonic acid metabolic process|salicylic acid metabolic process|systemic acquired resistance
Lj1A697G44	52.8532	101.513	4.19339	0.0410455	-4.60663	2.40632e-20	1.5595e-19	Down	0.159678	0.22664	0.548233	7.74234	8.18296	8.14045	SPCC830.07c	dnaJ homolog subfamily B member 13-like isoform X3 [Abrus precatorius]	GO:0005829,GO:0005634,GO:0051087,GO:0030544,GO:0051082,GO:0051085,GO:0002183,GO:0006413	cytosol|nucleus|chaperone binding|Hsp70 protein binding|unfolded protein binding|chaperone cofactor-dependent protein refolding|cytoplasmic translational initiation|translational initiation
Lj1A698T11	69.53	103.083	35.9772	0.348154	-1.5222	2.54634e-06	6.98632e-06	Down	1.89913	1.95329	4.45495	8.00729	8.9246	8.34249	F26B6.27	PREDICTED: salicylic acid-binding protein 2-like [Daucus carota subsp. sativus]	GO:0016788,GO:0080030,GO:0080032,GO:0080031,GO:0009817,GO:0009694,GO:0009696,GO:0009627	hydrolase activity, acting on ester bonds|methyl indole-3-acetate esterase activity|methyl jasmonate esterase activity|methyl salicylate esterase activity|defense response to fungus, incompatible interaction|jasmonic acid metabolic process|salicylic acid metabolic process|systemic acquired resistance
Lj1A69G67	1805.81	2890.54	721.082	0.249461	-2.00311	2.16969e-131	1.17895e-129	Down	52.4236	51.1914	50.9024	226.195	213.276	214.357	F21M11.17	hypothetical protein F0562_021124 [Nyssa sinensis]	GO:0030125,GO:0042626,GO:0006897	clathrin vesicle coat|ATPase activity, coupled to transmembrane movement of substances|endocytosis
Lj1A69G69	21.0775	5.3457	36.8094	6.88532	2.78352	3.64725e-07	1.08462e-06	Up	1.40543	1.50147	1.77894	0.213422	0.337941	0.168093	CBK1	unnamed protein product [Coffea canephora]	GO:0005524,GO:0004674	ATP binding|protein serine/threonine kinase activity
Lj1A705T24	3781	7398.22	163.771	0.0221304	-5.49782	0	0	Down	12.7249	11.1756	11.212	598.811	526.587	547.865	T20E23_40	methylesterase 10-like isoform X1 [Quercus lobata]	GO:0016788,GO:0080030,GO:0080032,GO:0080031,GO:0009694,GO:0009696	hydrolase activity, acting on ester bonds|methyl indole-3-acetate esterase activity|methyl jasmonate esterase activity|methyl salicylate esterase activity|jasmonic acid metabolic process|salicylic acid metabolic process
Lj1A706G22	35.0936	17.9636	52.2236	2.9079	1.53998	0.000204483	0.000453905	Up	6.43442	3.51991	4.83257	2.08244	2.24825	1.02509	F26B6.26	methylesterase 3 isoform X2 [Solanum lycopersicum]	GO:0016788,GO:0080030,GO:0080032,GO:0080031,GO:0009694,GO:0009696	hydrolase activity, acting on ester bonds|methyl indole-3-acetate esterase activity|methyl jasmonate esterase activity|methyl salicylate esterase activity|jasmonic acid metabolic process|salicylic acid metabolic process
Lj1A709T38	311.313	415.208	207.418	0.499355	-1.00186	1.96687e-10	7.50968e-10	Down	14.4195	15.9458	20.195	38.5199	33.5888	34.9441	F20O9.200	hypothetical protein C3L33_10397, partial [Rhododendron williamsianum]	GO:0016021,GO:0005747,GO:0005739,GO:0005774	integral component of membrane|mitochondrial respiratory chain complex I|mitochondrion|vacuolar membrane
Lj1A710G32	23.8523	0	47.7046	274.813	8.10231	8.81978e-11	3.44027e-10	Up	3.17639	2.20821	3.3067	0	0	0	OMT3	resveratrol O-methyltransferase-like protein [Camptotheca acuminata]	GO:0008171,GO:0046983	O-methyltransferase activity|protein dimerization activity	ko00945	Stilbenoid, diarylheptanoid and gingerol biosynthesis
Lj1A710T38	202.35	0.620564	404.08	642.669	9.32793	1.71131e-19	1.06896e-18	Up	21.8348	20.4925	25.0278	0	0	0.109995	OMT3	PREDICTED: trans-resveratrol di-O-methyltransferase-like [Fragaria vesca subsp. vesca]	GO:0008171,GO:0046983	O-methyltransferase activity|protein dimerization activity	ko00945	Stilbenoid, diarylheptanoid and gingerol biosynthesis
Lj1A71T64	12.6959	20.154	5.23785	0.259059	-1.94865	0.00272747	0.00517378	Down	0.172123	0.0814346	0.168846	0.675225	0.561319	0.478632	K21G20.4	hypothetical protein F0562_021101 [Nyssa sinensis]	GO:0005618,GO:0005856,GO:0005829,GO:0000145,GO:0005576,GO:0048471,GO:0009524,GO:0001927,GO:0051601	cell wall|cytoskeleton|cytosol|exocyst|extracellular region|perinuclear region of cytoplasm|phragmoplast|exocyst assembly|exocyst localization
Lj1A720T31	494.933	660.77	329.095	0.498143	-1.00537	2.16174e-13	9.93742e-13	Down	10.9787	9.47522	7.51514	18.1173	21.3865	19.6818	F14J9.26	Serine/threonine-protein kinase [Actinidia chinensis var. chinensis]	GO:0005634,GO:0005524,GO:0004693,GO:0006468	nucleus|ATP binding|cyclin-dependent protein serine/threonine kinase activity|protein phosphorylation
Lj1A724G17	55.5711	80.502	30.6402	0.380011	-1.39589	8.39819e-06	2.19059e-05	Down	1.08581	1.02743	1.61901	3.4349	3.8445	3.09988	F5H14.32	hypothetical protein F0562_010805 [Nyssa sinensis]
Lj1A725T39	8.70202	3.16142	14.2426	4.51686	2.17532	0.00691255	0.0122712	Up	1.20645	1.14159	1.36556	0.524251	0.0864711	0.258066	T3G21.14	laccase-12-like [Olea europaea var. sylvestris]	GO:0048046,GO:0005507,GO:0052716,GO:0016722,GO:0046274,GO:0046688	apoplast|copper ion binding|hydroquinone:oxygen oxidoreductase activity|oxidoreductase activity, oxidizing metal ions|lignin catabolic process|response to copper ion
Lj1A726G40	520.349	721.544	319.154	0.442556	-1.17607	6.373e-22	4.39655e-21	Down	17.0707	18.4302	14.7692	39.3634	42.9195	37.6124	F5H14.27	hypothetical protein F0562_011473 [Nyssa sinensis]	GO:0030132,GO:0030130,GO:0030125,GO:0005829,GO:0005886,GO:0032050,GO:0005198,GO:0048268,GO:0072583,GO:0006886	clathrin coat of coated pit|clathrin coat of trans-Golgi network vesicle|clathrin vesicle coat|cytosol|plasma membrane|clathrin heavy chain binding|structural molecule activity|clathrin coat assembly|clathrin-dependent endocytosis|intracellular protein transport
Lj1A726T39	3.57594	0.319535	6.83235	20.2709	4.34134	0.00663917	0.0118197	Up	0.248658	0.764693	0.182944	0.0585281	0	0	F26K10.130	hypothetical protein F0562_011472 [Nyssa sinensis]
Lj1A727T52	552.53	114.085	990.976	8.687	3.11886	2.06639e-123	1.03021e-121	Up	36.4219	41.0592	34.8196	4.36228	4.73008	4.55613	F5H14.25	PREDICTED: probable polyol transporter 4 [Daucus carota subsp. sativus]	GO:0005887,GO:0005351,GO:0005355,GO:0008645	integral component of plasma membrane|carbohydrate:proton symporter activity|glucose transmembrane transporter activity|hexose transmembrane transport
Lj1A72G57	6.88818	10.9616	2.81476	0.254878	-1.97212	0.0358179	0.055786	Down	0.868647	0	0.511266	1.14497	1.94249	2.57653		uncharacterized protein LOC105644487 [Jatropha curcas]
Lj1A72T50	9.48943	14.1292	4.84967	0.343334	-1.54231	0.0351116	0.054813	Down	0.184035	0.174141	0.144426	0.519809	0.308658	0.71646	F21M11.4	BRCA1-associated RING domain protein 1 isoform X2 [Camellia sinensis]	GO:0070531,GO:0031436,GO:0005634,GO:0005886,GO:0003677,GO:0046872,GO:0004842,GO:0006281,GO:0000724,GO:0080182,GO:0048366,GO:0010078,GO:0010492,GO:0045717,GO:0035067,GO:0045892,GO:0071158,GO:0035066,GO:0045944,GO:0065004,GO:0009934	BRCA1-A complex|BRCA1-BARD1 complex|nucleus|plasma membrane|DNA binding|metal ion binding|ubiquitin-protein transferase activity|DNA repair|double-strand break repair via homologous recombination|histone H3-K4 trimethylation|leaf development|maintenance of root meristem identity|maintenance of shoot apical meristem identity|negative regulation of fatty acid biosynthetic process|negative regulatio…	ko03440	Homologous recombination
Lj1A730T48	18.7075	31.091	6.32402	0.202109	-2.30679	0.000194435	0.000432872	Down	0.141936	0.201457	0.90502	2.07131	1.8515	2.63126		ELMO domain-containing protein B isoform X4 [Camellia sinensis]
Lj1A733G59	6.75872	12.8264	0.691064	0.0539915	-4.21112	0.000975862	0.00197989	Down	0	0.160536	0.166428	1.11813	2.05504	3.30243		uncharacterized protein LOC114310145 [Camellia sinensis]
Lj1A733T62	1065.82	1583.12	548.524	0.346657	-1.52842	4.26537e-49	6.37434e-48	Down	33.9101	39.7361	32.055	113.065	102.448	106.424		uncharacterized protein LOC114311704 [Camellia sinensis]
Lj1A733T63	2045.41	2800.38	1290.45	0.460674	-1.11818	1.61696e-24	1.22873e-23	Down	88.2177	66.319	90.852	184.522	183.432	194.581	AFR120C	hypothetical protein F0562_010870 [Nyssa sinensis]	GO:0005737,GO:0016021,GO:0005743	cytoplasm|integral component of membrane|mitochondrial inner membrane	ko04146	Peroxisome
Lj1A733T64	3.93885	1.24729	6.63041	5.28572	2.4021	0.0497217	0.0751607	Up	0.254735	0.3013	0.624715	0	0.118676	0.118059		hypothetical protein F0562_010876 [Nyssa sinensis]
Lj1A734T65	11.1127	4.71899	17.5065	3.70446	1.88926	0.00938972	0.0163164	Up	5.08251	1.53022	4.75913	1.30505	0.645773	1.28484
Lj1A735T46	322.207	205.317	439.098	2.13763	1.09601	8.84008e-13	3.90845e-12	Up	23.0191	25.0694	28.424	10.9823	12.2562	14.608		formimidoyltransferase-cyclodeaminase-like [Camellia sinensis]
Lj1A737T46	246.311	23.9391	468.684	19.6118	4.29365	1.38377e-77	3.59393e-76	Up	30.8116	35.5599	26.6285	2.19062	1.11682	1.69921	T13J8.210	PREDICTED: uncharacterized GPI-anchored protein At4g28100 [Daucus carota subsp. sativus]	GO:0031225,GO:0046658	anchored component of membrane|anchored component of plasma membrane
Lj1A73T40	630.209	952.029	308.388	0.323702	-1.62726	1.8048e-26	1.48335e-25	Down	9.60293	9.80303	15.0487	36.1272	39.466	37.045	MSL3.12	putative G3BP-like protein isoform X2 [Camellia sinensis]
Lj1A741T29	5455.87	2607.15	8304.58	3.18519	1.67138	5.49725e-39	6.5967e-38	Up	731.998	493.33	777.762	230.238	213.939	220.147	OsJ_15470	hypothetical protein F0562_008348 [Nyssa sinensis]	GO:0005634,GO:0043565,GO:0044212,GO:0030154,GO:0045893,GO:0009409	nucleus|sequence-specific DNA binding|transcription regulatory region DNA binding|cell differentiation|positive regulation of transcription, DNA-templated|response to cold
Lj1A748T29	1335.59	635.298	2035.88	3.2054	1.68051	7.83069e-52	1.26063e-50	Up	135.292	160.554	118.869	47.8432	44.5153	44.1499	F4C21.14	hypothetical protein FNV43_RR13459 [Rhamnella rubrinervis]	GO:0048046,GO:0005618,GO:0004553,GO:0016762,GO:0042546,GO:0071555,GO:0010411	apoplast|cell wall|hydrolase activity, hydrolyzing O-glycosyl compounds|xyloglucan:xyloglucosyl transferase activity|cell wall biogenesis|cell wall organization|xyloglucan metabolic process
Lj1A74T106	1773.81	1058.3	2489.31	2.35181	1.23377	2.77458e-31	2.69868e-30	Up	159.959	132.605	175.764	68.4609	71.558	70.3795	F4P9.8	hypothetical protein F0562_021083 [Nyssa sinensis]	GO:0005634,GO:0003700,GO:0009734,GO:0009733	nucleus|DNA-binding transcription factor activity|auxin-activated signaling pathway|response to auxin	ko04075	Plant hormone signal transduction
Lj1A751G18	695.181	274.195	1116.17	4.07063	2.02525	1.85344e-57	3.36459e-56	Up	87.6233	96.9107	112.654	25.8921	27.1262	24.1725		hypothetical protein TEA_027985 [Camellia sinensis var. sinensis]
Lj1A753G57	633.765	218.418	1049.11	4.80394	2.26422	1.79747e-47	2.60101e-46	Up	31.8112	47.1694	36.3874	8.69407	6.96349	9.72001	MRB17.15	hypothetical protein F0562_010984 [Nyssa sinensis]	GO:0005618,GO:0005737,GO:0016021,GO:0009524,GO:0003779,GO:0030041,GO:0045010,GO:0009960,GO:0048317	cell wall|cytoplasm|integral component of membrane|phragmoplast|actin binding|actin filament polymerization|actin nucleation|endosperm development|seed morphogenesis
Lj1A756G87	42.9467	10.1109	75.7824	7.51904	2.91055	5.25614e-12	2.21533e-11	Up	2.1676	3.38046	2.99263	0.604682	0.411417	0.186036		uncharacterized protein LOC114260585 [Camellia sinensis]
Lj1A758T10	25.0836	13.1767	36.9905	2.80161	1.48626	0.0016689	0.00326885	Up	7.76838	3.67537	6.92773	1.66226	2.7966	2.45477	At3g21710	uncharacterized protein LOC110423413 [Herrania umbratica]	GO:0005829,GO:0005634,GO:0010089	cytosol|nucleus|xylem development
Lj1A759T40	45.0645	89.457	0.671919	0.007742	-7.01308	4.6104e-11	1.83384e-10	Down	0	0.208263	0	7.8744	10.7665	10.6086		uncharacterized protein LOC18050394 [Citrus clementina]
Lj1A75T44	223.391	134.356	312.426	2.32668	1.21827	4.90031e-14	2.33569e-13	Up	10.7283	11.0226	9.37785	5.13367	4.71765	4.2665	SPAC343.17c	WD repeat-containing protein [Actinidia chinensis var. chinensis]	GO:0080008,GO:0005634,GO:0035861,GO:1903775,GO:2001173	Cul4-RING E3 ubiquitin ligase complex|nucleus|site of double-strand break|regulation of DNA double-strand break processing|regulation of histone H2B conserved C-terminal lysine ubiquitination
Lj1A760T24	221.517	113.811	329.223	2.89182	1.53198	8.90531e-17	4.90614e-16	Up	31.0336	30.4065	40.2665	11.8116	14.4579	10.9146		uncharacterized protein LOC18050394 [Citrus clementina]
Lj1A760T25	17.4668	9.40402	25.5295	2.7147	1.4408	0.00865713	0.0151381	Up	2.5587	2.97987	1.54461	0.555928	1.19205	1.00342		transmembrane protein 97-like isoform X1 [Helianthus annuus]
Lj1A761T43	20.3506	38.6333	2.06798	0.0537877	-4.21658	6.44181e-09	2.21097e-08	Down	0.123387	0.350261	0.242077	4.1821	5.05856	4.91791	SPAC222.06	hypothetical protein F0562_033258 [Nyssa sinensis]	GO:0005829,GO:0005730,GO:0005634,GO:0030687,GO:0007049,GO:0042254	cytosol|nucleolus|nucleus|preribosome, large subunit precursor|cell cycle|ribosome biogenesis
Lj1A762T41	2599.88	3813.75	1386.01	0.363387	-1.46042	4.81741e-85	1.41365e-83	Down	57.5651	53.8995	56.4692	164.297	163.721	159.835	MIL23.25	PREDICTED: protein DETOXIFICATION 40-like isoform X1 [Nicotiana tomentosiformis]	GO:0016021,GO:0005774,GO:0005773,GO:0015297,GO:0015238,GO:0006855	integral component of membrane|vacuolar membrane|vacuole|antiporter activity|drug transmembrane transporter activity|drug transmembrane transport
Lj1A765G34	983.373	1475.04	491.707	0.333433	-1.58453	4.34056e-63	8.67395e-62	Down	25.2464	25.7111	23.0343	79.1142	75.4049	79.7232	T32F6.5	hypothetical protein F0562_011106 [Nyssa sinensis]	GO:0005783,GO:0005794,GO:0000139,GO:0016021,GO:0008378,GO:0006486	endoplasmic reticulum|Golgi apparatus|Golgi membrane|integral component of membrane|galactosyltransferase activity|protein glycosylation
Lj1A765T39	37.2201	3.77889	70.6613	18.7417	4.22818	7.32198e-15	3.65193e-14	Up	2.63928	4.20612	2.36193	0.217972	0.12943	0.171677	At2g32460	hypothetical protein F0562_011062 [Nyssa sinensis]	GO:0005634,GO:0090406,GO:0003700,GO:0043565,GO:0044212,GO:0030154,GO:0009740,GO:0009555,GO:0048235,GO:0009789,GO:0043068,GO:0045893,GO:1990019,GO:0010468,GO:1901371,GO:0080092,GO:0009739	nucleus|pollen tube|DNA-binding transcription factor activity|sequence-specific DNA binding|transcription regulatory region DNA binding|cell differentiation|gibberellic acid mediated signaling pathway|pollen development|pollen sperm cell differentiation|positive regulation of abscisic acid-activated signaling pathway|positive regulation of programmed cell death|positive regulation of transcriptio…
Lj1A770G42	412.852	21.6746	804.029	37.0771	5.21246	2.08008e-127	1.07242e-125	Up	18.9476	23.3594	22.8305	0.543049	0.698659	0.614834	OSJNBa0035F15.9	hypothetical protein F0562_011138 [Nyssa sinensis]	GO:0005794,GO:0000139,GO:0016021,GO:0005886,GO:0005802,GO:0016760,GO:0016759,GO:0071555,GO:0030244,GO:0009833	Golgi apparatus|Golgi membrane|integral component of membrane|plasma membrane|trans-Golgi network|cellulose synthase (UDP-forming) activity|cellulose synthase activity|cell wall organization|cellulose biosynthetic process|plant-type primary cell wall biogenesis
Lj1A773G36	7.90974	1.25654	14.5629	11.5844	3.53411	0.000324999	0.000705238	Up	0.478593	0.396255	0.352112	0.0281623	0.0557417	0.0277261	OSJNBa0035F15.9	hypothetical protein F0562_011138 [Nyssa sinensis]	GO:0005794,GO:0000139,GO:0016021,GO:0005886,GO:0005802,GO:0016760,GO:0016759,GO:0071555,GO:0030244,GO:0009833	Golgi apparatus|Golgi membrane|integral component of membrane|plasma membrane|trans-Golgi network|cellulose synthase (UDP-forming) activity|cellulose synthase activity|cell wall organization|cellulose biosynthetic process|plant-type primary cell wall biogenesis
Lj1A773T40	41.4802	5.66523	77.2952	13.6468	3.77049	6.75888e-16	3.55437e-15	Up	4.16057	2.78463	4.08137	0.286623	0.37821	0.188123		hypothetical protein C3L33_14636, partial [Rhododendron williamsianum]
Lj1A777G14	6.27964	12.5593	0	0.0152387	-6.03611	1.9195e-05	4.81217e-05	Down	0	0	0	1.16279	1.15076	1.52638
Lj1A777T18	4.7159	9.4318	0	0.0202959	-5.62266	0.000156114	0.000351835	Down	0	0	0	1.52996	0.963535	1.64319
Lj1A777T20	78.8015	157.253	0.34989	0.00237113	-8.72021	3.66445e-13	1.66148e-12	Down	0.0441385	0	0	7.3555	6.33348	6.91427		uncharacterized protein LOC114274267 [Camellia sinensis]
Lj1A779T44	659.262	388.178	930.345	2.39655	1.26096	1.21104e-31	1.19133e-30	Up	41.0531	36.5537	35.6461	16.6173	15.7601	17.4827	MIL23.22	serine/threonine protein phosphatase 2A 59 kDa regulatory subunit B' gamma isoform-like [Cynara cardunculus var. scolymus]	GO:0005829,GO:0005739,GO:0005634,GO:0000159,GO:0072542,GO:0009742,GO:0006952,GO:1900458,GO:0045824,GO:0031952,GO:0080183	cytosol|mitochondrion|nucleus|protein phosphatase type 2A complex|protein phosphatase activator activity|brassinosteroid mediated signaling pathway|defense response|negative regulation of brassinosteroid mediated signaling pathway|negative regulation of innate immune response|regulation of protein autophosphorylation|response to photooxidative stress	ko03015	mRNA surveillance pathway
Lj1A780T62	2217.88	4230.12	205.636	0.0486574	-4.3612	0	0	Down	6.81291	6.81856	5.33372	138.433	136.146	136.775	MIL23.23	protein NRT1/ PTR FAMILY 6.4 isoform X1 [Olea europaea var. sylvestris]	GO:0016021,GO:0035673,GO:1904680,GO:0015333,GO:0042128	integral component of membrane|oligopeptide transmembrane transporter activity|peptide transmembrane transporter activity|peptide:proton symporter activity|nitrate assimilation
Lj1A786G23	20.911	10.6822	31.1398	2.91599	1.54399	0.00139	0.0027529	Up	1.54674	2.10756	1.76006	0.582502	0.749416	0.630827	T31J18.2	uncharacterized protein LOC109705920 [Ananas comosus]
Lj1A788T66	266.784	93.8362	439.731	4.68962	2.22947	1.64302e-31	1.61366e-30	Up	17.3945	25.558	23.7404	6.05236	4.42938	4.55659	PG1	polygalacturonase-like [Durio zibethinus]	GO:0005618,GO:0005576,GO:0004650,GO:0005975,GO:0071555	cell wall|extracellular region|polygalacturonase activity|carbohydrate metabolic process|cell wall organization	ko00040	Pentose and glucuronate interconversions
Lj1A788T67	2.61892	0	5.23785	30.1591	4.91452	0.00393208	0.00727283	Up	1.88836	0.89342	1.85241	0	0	0	PG1	exopolygalacturonase-like [Cucurbita moschata]	GO:0005618,GO:0005576,GO:0004650,GO:0005975,GO:0071555	cell wall|extracellular region|polygalacturonase activity|carbohydrate metabolic process|cell wall organization	ko00040	Pentose and glucuronate interconversions
Lj1A788T68	489.24	239.702	738.778	3.08216	1.62394	3.8218e-31	3.69792e-30	Up	35.342	48.062	42.8442	13.4587	14.3963	15.4492	PG1	Exopolygalacturonase [Actinidia chinensis var. chinensis]	GO:0005618,GO:0005576,GO:0004650,GO:0005975,GO:0071555	cell wall|extracellular region|polygalacturonase activity|carbohydrate metabolic process|cell wall organization	ko00040	Pentose and glucuronate interconversions
Lj1A789G56	97.6566	63.6605	131.653	2.07048	1.04997	0.000157403	0.000354641	Up	5.39871	9.52815	7.49762	4.68312	4.12597	2.64265	PG1	Exopolygalacturonase [Actinidia chinensis var. chinensis]	GO:0005618,GO:0005576,GO:0004650,GO:0005975,GO:0071555	cell wall|extracellular region|polygalacturonase activity|carbohydrate metabolic process|cell wall organization	ko00040	Pentose and glucuronate interconversions
Lj1A789T54	9.30092	0.310282	18.2916	54.1803	5.7597	1.78995e-05	4.50187e-05	Up	1.19089	1.52458	0.893342	0	0	0.0649326	PG1	Exopolygalacturonase [Actinidia chinensis var. chinensis]	GO:0005618,GO:0005576,GO:0004650,GO:0005975,GO:0071555	cell wall|extracellular region|polygalacturonase activity|carbohydrate metabolic process|cell wall organization	ko00040	Pentose and glucuronate interconversions
Lj1A789T55	127.804	76.9286	178.68	2.32245	1.21565	4.87349e-09	1.68633e-08	Up	11.3105	14.0559	12.5006	5.04046	5.76113	6.43013	PG1	Exopolygalacturonase [Actinidia chinensis var. chinensis]	GO:0005618,GO:0005576,GO:0004650,GO:0005975,GO:0071555	cell wall|extracellular region|polygalacturonase activity|carbohydrate metabolic process|cell wall organization	ko00040	Pentose and glucuronate interconversions
Lj1A789T57	122.098	49.6659	194.529	3.91677	1.96967	8.82966e-16	4.60827e-15	Up	7.88038	11.8966	13.0413	2.9451	2.91463	3.011	PG1	Exopolygalacturonase [Actinidia chinensis var. chinensis]	GO:0005618,GO:0005576,GO:0004650,GO:0005975,GO:0071555	cell wall|extracellular region|polygalacturonase activity|carbohydrate metabolic process|cell wall organization	ko00040	Pentose and glucuronate interconversions
Lj1A78G29	17.9311	34.4714	1.39084	0.0402944	-4.63328	2.49713e-07	7.51562e-07	Down	0.200149	0.0946943	0.0981694	5.65322	2.8906	1.6697		glutathione S-transferase [Salix babylonica]	GO:0004364,GO:0009734	glutathione transferase activity|auxin-activated signaling pathway	ko00480	Glutathione metabolism
Lj1A792G57	42.6829	79.8599	5.50594	0.0693462	-3.85004	7.69185e-16	4.03184e-15	Down	2.51782	2.08465	0.308736	25.7795	23.1667	25.6719	CAB37	chlorophyll a-b binding protein 36, chloroplastic [Coffea arabica]	GO:0009535,GO:0016021,GO:0009522,GO:0009523,GO:0016168,GO:0046872,GO:0009765,GO:0018298	chloroplast thylakoid membrane|integral component of membrane|photosystem I|photosystem II|chlorophyll binding|metal ion binding|photosynthesis, light harvesting|protein-chromophore linkage	ko00196	Photosynthesis - antenna proteins
Lj1A792G58	35.2869	49.0915	21.4824	0.437835	-1.19154	0.00317853	0.00596482	Down	1.1266	0.735194	0.495413	1.93851	2.31662	1.40436	F5G3.6	hypothetical protein F0562_011246 [Nyssa sinensis]	GO:0003677,GO:0046872,GO:0004518,GO:0003723	DNA binding|metal ion binding|nuclease activity|RNA binding
Lj1A794T52	4708.17	1308.38	8107.95	6.19732	2.63164	3.92044e-88	1.22634e-86	Up	325.521	518.788	414.184	77.4651	64.0493	73.0897	PG1	PREDICTED: polygalacturonase-like [Nicotiana sylvestris]	GO:0005618,GO:0005576,GO:0004650,GO:0005975,GO:0071555	cell wall|extracellular region|polygalacturonase activity|carbohydrate metabolic process|cell wall organization	ko00040	Pentose and glucuronate interconversions
Lj1A797G65	109.843	51.2543	168.431	3.28571	1.7162	2.04947e-14	9.98514e-14	Up	8.21316	6.58611	7.19196	2.49019	2.11854	2.45162	MDF20.20	hypothetical protein TEA_022102 [Camellia sinensis var. sinensis]	GO:0005634,GO:0016787,GO:0046872,GO:0070403,GO:0043970	nucleus|hydrolase activity|metal ion binding|NAD+ binding|histone H3-K9 acetylation	ko00760	Nicotinate and nicotinamide metabolism
Lj1A797T64	117.724	160.058	75.391	0.471492	-1.08469	1.8878e-06	5.24559e-06	Down	3.37325	3.1919	2.07313	6.88754	5.64236	6.78086	T20K18.80	fasciclin-like arabinogalactan protein 2 [Camellia sinensis]	GO:0031225,GO:0046658,GO:0016020,GO:0005886,GO:0005774	anchored component of membrane|anchored component of plasma membrane|membrane|plasma membrane|vacuolar membrane
Lj1A798T44	2.8043	0	5.6086	32.2768	5.01243	0.00335424	0.0062712	Up	0.359936	0.340586	1.17695	0	0	0		uncharacterized protein LOC109705920 [Ananas comosus]
Lj1A798T45	16.3966	0.943179	31.85	33.7834	5.07824	1.22127e-07	3.78011e-07	Up	2.31023	3.14788	2.81015	0.0870034	0.0861031	0.0856558		uncharacterized protein LOC114308730 [Camellia sinensis]
Lj1A800G33	15.5529	7.57629	23.5294	3.11261	1.63813	0.00614783	0.0110147	Up	1.14035	1.21978	0.924093	0.606839	0.138591	0.367655	F3H9.11	PREDICTED: uncharacterized protein LOC108200103 [Daucus carota subsp. sativus]
Lj1A800G35	1954.64	39.5795	3869.71	97.7097	6.61043	0	0	Up	190.89	185.64	199.623	1.69551	2.71435	1.81653	MIF21.14	hypothetical protein F0562_011325 [Nyssa sinensis]	GO:0005634,GO:0005886,GO:0003700,GO:0008270	nucleus|plasma membrane|DNA-binding transcription factor activity|zinc ion binding
Lj1A800T38	192.572	259.584	125.56	0.483759	-1.04764	9.03046e-10	3.30143e-09	Down	7.50195	7.78358	7.94012	18.3393	17.1684	15.1883		RRP15-like protein [Actinidia chinensis var. chinensis]
Lj1A800T39	8.79892	14.4611	3.13679	0.216306	-2.20885	0.00516659	0.00937196	Down	0.561625	0.265715	0.4132	2.11508	1.70072	2.21247		RRP15-like protein [Actinidia chinensis var. chinensis]
Lj1A801T72	104.047	26.6977	181.396	6.79102	2.76363	5.20771e-28	4.49723e-27	Up	11.7721	12.5921	12.9108	1.65219	2.24825	1.89769	MED24	Glycosyltransferase [Actinidia chinensis var. chinensis]	GO:0000139,GO:0016021,GO:0016757,GO:0071555,GO:0006486	Golgi membrane|integral component of membrane|transferase activity, transferring glycosyl groups|cell wall organization|protein glycosylation
Lj1A801T75	2434.54	1326.68	3542.39	2.67031	1.417	3.65628e-58	6.74361e-57	Up	208.952	242.888	207.702	83.6533	91.3625	85.7942	dl4620c	hypothetical protein DKX38_008762 [Salix brachista]	GO:0005794,GO:0016020,GO:0005886,GO:0005773,GO:0005525,GO:0003924,GO:0006888,GO:0006886,GO:0032482	Golgi apparatus|membrane|plasma membrane|vacuole|GTP binding|GTPase activity|ER to Golgi vesicle-mediated transport|intracellular protein transport|Rab protein signal transduction
Lj1A802G34	123.885	46.7932	200.977	4.29375	2.10224	2.89295e-21	1.94688e-20	Up	9.85119	10.8666	10.0374	2.4084	2.07921	3.07738	F20N2.14	hypothetical protein F0562_008139 [Nyssa sinensis]	GO:0016021,GO:0009705,GO:0015369,GO:0070588,GO:0006874	integral component of membrane|plant-type vacuole membrane|calcium:proton antiporter activity|calcium ion transmembrane transport|cellular calcium ion homeostasis
Lj1A802T39	194.997	296.367	93.6267	0.315915	-1.66239	1.00852e-21	6.90232e-21	Down	3.34825	3.10084	2.9351	9.82606	11.417	10.1031	AGPS1	glucose-1-phosphate adenylyltransferase small subunit, chloroplastic/amyloplastic [Lactuca sativa]	GO:0009507,GO:0005524,GO:0008878,GO:0005978,GO:0019252	chloroplast|ATP binding|glucose-1-phosphate adenylyltransferase activity|glycogen biosynthetic process|starch biosynthetic process	ko00500,ko00520	Starch and sucrose metabolism|Amino sugar and nucleotide sugar metabolism
Lj1A804T49	237.763	330.576	144.95	0.439044	-1.18756	5.54927e-11	2.19502e-10	Down	6.29819	8.82019	5.4369	16.1764	15.3048	17.9808	T1O24.15	hypothetical protein F0562_011442 [Nyssa sinensis]	GO:0000785,GO:0005634,GO:0003723,GO:0030154,GO:0031048,GO:0009553,GO:0009908,GO:0006378,GO:0009911,GO:0010228	chromatin|nucleus|RNA binding|cell differentiation|chromatin silencing by small RNA|embryo sac development|flower development|mRNA polyadenylation|positive regulation of flower development|vegetative to reproductive phase transition of meristem
Lj1A805T79	3095.93	4450.59	1741.27	0.391243	-1.35386	1.31583e-68	2.88719e-67	Down	34.7543	34.3079	34.5703	98.8812	88.8847	91.8563	F20D23.8	hypothetical protein DCAR_017559 [Daucus carota subsp. sativus]	GO:0009507,GO:0009941,GO:0009570,GO:0005525,GO:0003924,GO:0003743	chloroplast|chloroplast envelope|chloroplast stroma|GTP binding|GTPase activity|translation initiation factor activity
Lj1A806T57	67.4664	128.993	5.93934	0.0457618	-4.44971	1.22356e-24	9.34184e-24	Down	0.396642	0.375318	0.875456	10.643	12.3808	14.9819		putative glutathione S-transferase [Vitis vinifera]	GO:0004364,GO:0009734	glutathione transferase activity|auxin-activated signaling pathway	ko00480	Glutathione metabolism
Lj1A806T58	21.3774	39.9732	2.78169	0.0694653	-3.84756	5.44804e-09	1.87922e-08	Down	0.396642	0.187659	0.194546	4.57463	3.41857	3.76846		putative glutathione S-transferase [Vitis vinifera]	GO:0004364,GO:0009734	glutathione transferase activity|auxin-activated signaling pathway	ko00480	Glutathione metabolism
Lj1A806T62	19.7836	39.5673	0	0.00483719	-7.69161	1.21266e-09	4.39415e-09	Down	0	0	0	5.58852	4.04685	7.38068		PREDICTED: probable glutathione S-transferase parC [Vitis vinifera]	GO:0004364,GO:0009734	glutathione transferase activity|auxin-activated signaling pathway	ko00480	Glutathione metabolism
Lj1A807T26	5.38224	10.0647	0.69978	0.0690824	-3.85554	0.00418034	0.00769732	Down	0.202011	0	0	1.23626	0.470563	1.31073		Glutathione S-transferase [Actinidia chinensis var. chinensis]	GO:0004364,GO:0009734	glutathione transferase activity|auxin-activated signaling pathway	ko00480	Glutathione metabolism
Lj1A807T27	104.723	143.397	66.0484	0.461135	-1.11674	7.13029e-07	2.06085e-06	Down	3.20493	4.02607	3.03551	7.90779	8.39231	7.2219	MLN21.18	hypothetical protein F0562_010474 [Nyssa sinensis]	GO:0004197,GO:0004843,GO:0016579,GO:0006511	cysteine-type endopeptidase activity|thiol-dependent ubiquitin-specific protease activity|protein deubiquitination|ubiquitin-dependent protein catabolic process
Lj1A808T27	32.2881	62.8303	1.74595	0.0276167	-5.17832	1.24813e-12	5.46834e-12	Down	0.103657	0.0490422	0.101684	2.9278	3.42871	3.31482	MLN21.19	probable sugar phosphate/phosphate translocator At3g14410 [Camellia sinensis]	GO:0022626,GO:0016021,GO:0008643	cytosolic ribosome|integral component of membrane|carbohydrate transport
Lj1A811T44	1549.58	2391.67	707.495	0.29578	-1.7574	5.51289e-98	1.96032e-96	Down	25.1152	24.444	25.5633	91.0638	87.4471	89.6533		polyphenol oxidase [Populus alba]	GO:0009543,GO:0004097,GO:0046872,GO:0046148	chloroplast thylakoid lumen|catechol oxidase activity|metal ion binding|pigment biosynthetic process	ko00350,ko00950	Tyrosine metabolism|Isoquinoline alkaloid biosynthesis
Lj1A815G22	349.008	470.36	227.656	0.484014	-1.04688	7.79724e-12	3.25653e-11	Down	35.8945	37.7009	41.1971	95.3011	85.7864	69.3706	T1P2.8	60S ribosomal protein L18a-like protein [Helianthus annuus]	GO:0005840	ribosome
Lj1A816T35	51.9644	19.1276	84.8013	4.42984	2.14725	5.97174e-10	2.21298e-09	Up	4.55281	4.71833	3.66861	0.867501	0.70702	1.50717	F3F9.6	interactor of constitutive active ROPs 1-like [Pyrus ussuriensis x Pyrus communis]
Lj1A817T50	280.089	379.297	180.881	0.477295	-1.06705	1.62182e-11	6.63883e-11	Down	5.18913	7.16345	5.71793	14.2552	12.4187	13.3425	F20D23.19	Cationic amino acid transporter 8, vacuolar like [Actinidia chinensis var. chinensis]	GO:0016021,GO:0043231,GO:0005886,GO:0005774,GO:0022857,GO:0006865	integral component of membrane|intracellular membrane-bounded organelle|plasma membrane|vacuolar membrane|transmembrane transporter activity|amino acid transport
Lj1A817T52	7405.82	14053.9	757.769	0.053902	-4.21352	0	0	Down	52.2739	51.9588	60.8651	1122.4	1073.57	1039.6	OSJNBa0022H21.12	hypothetical protein F0562_035186 [Nyssa sinensis]	GO:0051213,GO:0050302,GO:0046872,GO:0009852,GO:0010252	dioxygenase activity|indole-3-acetaldehyde oxidase activity|metal ion binding|auxin catabolic process|auxin homeostasis	ko00380	Tryptophan metabolism
Lj1A819T31	240.91	354.013	127.806	0.360772	-1.47084	1.82224e-20	1.18669e-19	Down	16.8604	14.8052	16.804	42.7965	49.2659	49.7602	T1P2.8	60S ribosomal protein L18a-like protein [Helianthus annuus]	GO:0005840	ribosome
Lj1A81T57	32.3889	4.40252	60.3753	13.7161	3.7778	4.61361e-13	2.08284e-12	Up	8.8753	10.8997	12.2259	0.711158	1.23165	0.525107
Lj1A821G46	1008.25	1751.16	265.339	0.151427	-2.72331	5.13297e-158	3.784e-156	Down	13.5791	11.7701	13.3206	88.566	90.7401	90.1727	F20D23.25	Solanesyl diphosphate synthase [Actinidia chinensis var. chinensis]	GO:0009507,GO:0009570,GO:0009536,GO:0052924,GO:0046872,GO:0050347,GO:0008299,GO:0015979,GO:0010236	chloroplast|chloroplast stroma|plastid|all-trans-nonaprenyl-diphosphate synthase (geranylgeranyl-diphosphate specific) activity|metal ion binding|trans-octaprenyltranstransferase activity|isoprenoid biosynthetic process|photosynthesis|plastoquinone biosynthetic process	ko00900	Terpenoid backbone biosynthesis
Lj1A822T51	70.7895	103.737	37.8417	0.364613	-1.45556	7.25821e-08	2.29717e-07	Down	1.9742	1.54912	1.60597	5.07745	4.48653	5.2666	T30F21.11	PREDICTED: probable sodium/metabolite cotransporter BASS1, chloroplastic [Ipomoea nil]	GO:0009507,GO:0009941,GO:0016021,GO:0098717	chloroplast|chloroplast envelope|integral component of membrane|pantothenate import across plasma membrane
Lj1A824G61	84.8785	113.587	56.1697	0.49465	-1.01552	2.60261e-05	6.42942e-05	Down	3.64317	3.85287	3.78404	8.74327	8.05376	7.28356	T30F21.7	hypothetical protein F0562_009035 [Nyssa sinensis]	GO:0005634,GO:0008270,GO:0009640,GO:0006355	nucleus|zinc ion binding|photomorphogenesis|regulation of transcription, DNA-templated
Lj1A824G62	2132.06	3651.14	612.984	0.167832	-2.57491	1.52171e-169	1.2558e-167	Down	31.3741	30.823	36.2147	215.327	202.875	201.185	CAD	hypothetical protein F0562_003094 [Nyssa sinensis]	GO:0046029,GO:0008270	mannitol dehydrogenase activity|zinc ion binding
Lj1A825G61	7.71268	12.2799	3.14551	0.255285	-1.96982	0.0251026	0.0402988	Down	0.635595	0.100237	0.207832	1.69551	0.690925	1.47286	F28N24.24	PREDICTED: protein trichome birefringence-like 41 [Nicotiana sylvestris]	GO:0005794,GO:0016021,GO:0016413	Golgi apparatus|integral component of membrane|O-acetyltransferase activity
Lj1A825T64	620.288	874.251	366.324	0.419062	-1.25476	5.93518e-21	3.9459e-20	Down	37.8022	30.1042	24.3711	74.1266	78.2723	79.6053	T30F21.4	50S ribosomal protein [Actinidia chinensis var. chinensis]	GO:0009507,GO:0009941,GO:0009570,GO:0022625,GO:0005840,GO:0009579,GO:0003729,GO:0003735,GO:0017148,GO:0009735,GO:0006412	chloroplast|chloroplast envelope|chloroplast stroma|cytosolic large ribosomal subunit|ribosome|thylakoid|mRNA binding|structural constituent of ribosome|negative regulation of translation|response to cytokinin|translation	ko03010	Ribosome
Lj1A826G57	467.304	645.406	289.203	0.44798	-1.15849	1.1356e-21	7.75013e-21	Down	16.2287	14.8591	16.3779	38.913	38.0752	34.8472	T3F20.25	PREDICTED: probable LRR receptor-like serine/threonine-protein kinase At1g53440 isoform X1 [Vitis vinifera]
Lj1A826T68	1206.37	1751.1	661.65	0.377983	-1.4036	1.03226e-47	1.50271e-46	Down	30.7556	36.8965	31.8492	93.819	90.4061	93.8532	T3F20.24	PREDICTED: probable LRR receptor-like serine/threonine-protein kinase At1g53430 [Vitis vinifera]
Lj1A82T75	10.4552	4.41178	16.4986	3.75106	1.9073	0.00819044	0.0143782	Up	0.418237	0.761062	0.315597	0.18174	0.119907	0.119284	MSD24.3	Kinase-like protein TMKL1 precursor [Actinidia chinensis var. chinensis]	GO:0016021,GO:0005886,GO:0009506,GO:0005524,GO:0004672	integral component of membrane|plasma membrane|plasmodesma|ATP binding|protein kinase activity
Lj1A830T48	180.83	59.4726	302.188	5.08222	2.34546	4.36832e-29	3.931e-28	Up	11.2879	11.2011	13.3954	2.50763	3.15134	1.80261	F9K20.12	PREDICTED: epidermis-specific secreted glycoprotein EP1 [Theobroma cacao]	GO:0048046,GO:0005618,GO:0005794,GO:0009505,GO:0005886,GO:0009506,GO:0030246,GO:0009735	apoplast|cell wall|Golgi apparatus|plant-type cell wall|plasma membrane|plasmodesma|carbohydrate binding|response to cytokinin
Lj1A831G68	1033.19	1387.43	678.942	0.489424	-1.03084	7.52542e-31	7.18944e-30	Down	60.636	62.0018	56.8996	127.454	128.588	131.231	GF14D	14-3-3-like protein [Euphorbia esula]	GO:0019904	protein domain specific binding
Lj1A831T66	5416.17	9692.82	1139.52	0.117564	-3.08849	0	0	Down	22.3219	24.582	24.9339	212.484	222.681	210.441	PPCC	hypothetical protein F0562_009011 [Nyssa sinensis]	GO:0005737,GO:0008964,GO:0015977,GO:0006099	cytoplasm|phosphoenolpyruvate carboxylase activity|carbon fixation|tricarboxylic acid cycle	ko00620,ko00710	Pyruvate metabolism|Carbon fixation in photosynthetic organisms
Lj1A831T71	134.895	47.7394	222.051	4.65034	2.21734	7.98032e-23	5.69048e-22	Up	7.5348	6.4921	5.1379	1.24001	1.65527	1.44793	F12M16.20	hypothetical protein F0562_010583 [Nyssa sinensis]	GO:0005623,GO:0009738,GO:0045454,GO:0009789,GO:0009737,GO:0006970,GO:0009651	cell|abscisic acid-activated signaling pathway|cell redox homeostasis|positive regulation of abscisic acid-activated signaling pathway|response to abscisic acid|response to osmotic stress|response to salt stress
Lj1A833G53	139.218	68.511	209.925	3.06532	1.61604	2.46805e-14	1.19834e-13	Up	8.18665	9.86662	7.39679	3.00196	2.40884	3.35485	K15M2.15	UBP1-associated protein 2C-like [Camellia sinensis]	GO:0005730,GO:0005634,GO:1990904,GO:0003729,GO:0003723,GO:0008219,GO:0006952,GO:0009693,GO:0010150	nucleolus|nucleus|ribonucleoprotein complex|mRNA binding|RNA binding|cell death|defense response|ethylene biosynthetic process|leaf senescence	ko03040	Spliceosome
Lj1A834G14	1314.11	1993.48	634.732	0.318442	-1.6509	8.11098e-83	2.28051e-81	Down	34.0386	33.4635	31.1682	109.096	110.027	107.919	F12M16.12	sodium/calcium exchanger NCL-like [Camellia sinensis]	GO:0016021,GO:0016020,GO:0000325,GO:0005886,GO:0009506,GO:0005774,GO:0005773,GO:0005509,GO:0015369,GO:0005432,GO:0055074,GO:0070588,GO:0006874,GO:0071472	integral component of membrane|membrane|plant-type vacuole|plasma membrane|plasmodesma|vacuolar membrane|vacuole|calcium ion binding|calcium:proton antiporter activity|calcium:sodium antiporter activity|calcium ion homeostasis|calcium ion transmembrane transport|cellular calcium ion homeostasis|cellular response to salt stress
Lj1A836G33	708.284	1018.93	397.638	0.390396	-1.35699	4.27782e-34	4.50709e-33	Down	22.7033	22.9112	19.3662	62.2668	54.0481	59.3109	Solyc05g005480	hypothetical protein F0562_008974 [Nyssa sinensis]	GO:0009507,GO:0102978,GO:0008270	chloroplast|furaneol oxidoreductase activity|zinc ion binding
Lj1A839T37	173.689	251.214	96.1646	0.382198	-1.38761	1.70673e-12	7.4251e-12	Down	4.74457	3.42746	5.60511	12.9207	12.5018	12.626		uncharacterized protein LOC114319503 isoform X1 [Camellia sinensis]
Lj1A840T51	25.0842	35.8161	14.3523	0.402325	-1.31357	0.02271	0.0367753	Down	0.864325	1.2779	0.052992	1.67839	2.26503	1.80261	Os11g0446000	protein RICE SALT SENSITIVE 3-like isoform X1 [Coffea arabica]	GO:0005737,GO:0005634	cytoplasm|nucleus
Lj1A844T39	8.34778	12.584	4.1116	0.32859	-1.60564	0.0449541	0.0685928	Down	0.314727	0.694882	0.205824	1.58035	0.781999	1.55587	SPAC926.07c	dynein light chain-like [Lactuca sativa]	GO:0005868,GO:0005829,GO:0030286,GO:0035974,GO:0005874,GO:0034399,GO:0005634,GO:0045505,GO:0051959,GO:0003774,GO:0030437,GO:0030989,GO:0000743,GO:2000582	cytoplasmic dynein complex|cytosol|dynein complex|meiotic spindle pole body|microtubule|nuclear periphery|nucleus|dynein intermediate chain binding|dynein light intermediate chain binding|motor activity|ascospore formation|dynein-driven meiotic oscillatory nuclear movement|nuclear migration involved in conjugation with cellular fusion|positive regulation of ATP-dependent microtubule motor activit…
Lj1A846T67	3.09804	0.620564	5.57552	8.90353	3.15438	0.0419621	0.0644177	Up	0.104405	0.246979	0.460877	0	0	0.0967746		Leucine-rich repeat family protein [Theobroma cacao]
Lj1A848T58	600.584	945.023	256.144	0.271114	-1.88303	8.86482e-61	1.70934e-59	Down	18.6244	18.041	16.3923	72.6346	65.2297	68.6437	TSJT1	stem-specific protein TSJT1-like [Lactuca sativa]
Lj1A848T59	43.8541	64.4434	23.2648	0.360806	-1.4707	1.30906e-05	3.34706e-05	Down	1.43842	1.19095	1.29345	3.94997	3.4065	4.11101	F14G24.20	ribosome biogenesis protein BRX1 homolog 1-like [Camellia sinensis]	GO:0005829,GO:0005730,GO:0000027,GO:0006364	cytosol|nucleolus|ribosomal large subunit assembly|rRNA processing
Lj1A848T62	9.93547	3.77272	16.0982	4.25949	2.09068	0.00554019	0.0100054	Up	1.56513	0.740492	2.11109	0.368393	0.364581	0.362687		uncharacterized protein LOC105644242 [Jatropha curcas]
Lj1A84T53	6.31489	2.2028	10.427	4.73405	2.24307	0.0172115	0.0285285	Up	1.08194	0.585015	0.606484	0.145522	0.288032	0.0716339	K24G6.19	hypothetical protein F0562_002329 [Nyssa sinensis]	GO:0090568,GO:0010438,GO:0010439,GO:0006792	nuclear transcriptional repressor complex|cellular response to sulfur starvation|regulation of glucosinolate biosynthetic process|regulation of sulfur utilization
Lj1A84T55	56.7926	22.326	91.2592	4.08775	2.03131	7.76241e-11	3.03714e-10	Up	3.89644	4.47351	4.94347	1.22284	1.01655	1.20389	F17A9.25	probable serine/threonine-protein kinase PBL26 [Durio zibethinus]
Lj1A850G59	9310.05	12706.5	5913.63	0.465398	-1.10346	5.35309e-64	1.08954e-62	Down	347.865	354.646	363.447	804.691	811.659	802.688	Solyc07g063410	NAC072 [Vaccinium corymbosum]
Lj1A851G60	571.447	233.695	909.198	3.89018	1.95984	2.41182e-44	3.27813e-43	Up	42.9751	53.751	49.2767	11.2452	15.7614	12.6602	F24B18.1	hypothetical protein F0562_010270 [Nyssa sinensis]	GO:0005737,GO:0008441,GO:0046872,GO:0016311,GO:0046854,GO:0006790	cytoplasm|3'(2'),5'-bisphosphate nucleotidase activity|metal ion binding|dephosphorylation|phosphatidylinositol phosphorylation|sulfur compound metabolic process	ko00920	Sulfur metabolism
Lj1A851T62	165.08	44.6798	285.481	6.39397	2.67671	4.1897e-40	5.16083e-39	Up	19.5741	20.968	18.7667	3.68581	2.8906	3.21792		hypothetical protein F0562_008911 [Nyssa sinensis]
Lj1A852T44	43.5715	62.2159	24.9272	0.400906	-1.31866	0.00011899	0.000272692	Down	3.53108	4.67774	4.15664	10.9709	9.04783	12.6012	OJ1720_F04.105	B3 domain-containing protein Os07g0563300-like [Camellia sinensis]	GO:0005634,GO:0003677,GO:0008270	nucleus|DNA binding|zinc ion binding
Lj1A853G77	44.8776	10.338	79.4172	7.67238	2.93967	5.45129e-13	2.44958e-12	Up	1.73318	2.20164	1.37412	0.178826	0.176976	0.37412	MDK4.10	hypothetical protein F0562_010254 [Nyssa sinensis]	GO:0005768,GO:0016459,GO:0005886,GO:0009506,GO:0051015,GO:0005524,GO:0005516,GO:0003774,GO:0030048,GO:0006897	endosome|myosin complex|plasma membrane|plasmodesma|actin filament binding|ATP binding|calmodulin binding|motor activity|actin filament-based movement|endocytosis
Lj1A853T83	22.1969	31.73	12.6638	0.400817	-1.31899	0.0172464	0.0285766	Down	0.569338	0.808093	0.0797856	1.18693	1.28832	1.35702		PREDICTED: uncharacterized protein LOC100247040 isoform X2 [Vitis vinifera]
Lj1A854G33	5.12111	8.51021	1.73202	0.203766	-2.29501	0.0277375	0.0441564	Down	0.070507	0.133433	0.13833	0.79659	0.459869	0.522834	F18E5.60	MYB21 [Betula platyphylla]	GO:0005634,GO:0003700,GO:0043565,GO:0044212,GO:0030154,GO:0006952,GO:0006355,GO:0009737,GO:0006970,GO:0009651,GO:0009611	nucleus|DNA-binding transcription factor activity|sequence-specific DNA binding|transcription regulatory region DNA binding|cell differentiation|defense response|regulation of transcription, DNA-templated|response to abscisic acid|response to osmotic stress|response to salt stress|response to wounding
Lj1A854T34	398.115	178.113	618.117	3.47025	1.79504	9.36507e-29	8.32527e-28	Up	36.8443	53.7959	50.5043	13.4774	13.6411	15.9073		hypothetical protein F0562_008900 [Nyssa sinensis]
Lj1A854T36	244.264	447.263	41.2656	0.092265	-3.43807	4.06073e-74	9.78947e-73	Down	1.53592	1.69557	1.71594	18.5177	18.9224	19.2196	OSJNBa0043L09.15	hypothetical protein F0562_010244 [Nyssa sinensis]			ko00561,ko00564,ko04070	Glycerolipid metabolism|Glycerophospholipid metabolism|Phosphatidylinositol signaling system
Lj1A856T31	13.7079	4.72206	22.6938	4.80359	2.26411	0.000993999	0.00201365	Up	1.35726	1.81941	3.99427	0.532443	0.737706	0.314517	F18E5.10	G-type lectin S-receptor-like serine/threonine-protein kinase At4g27290 [Quercus lobata]
Lj1A858G105	57.7072	37.4385	77.9758	2.08373	1.05917	0.000373647	0.000803664	Up	3.06149	3.09002	2.803	1.76787	1.10299	1.66481	M4I22.100	hypothetical protein GH714_008845 [Hevea brasiliensis]
Lj1A858T95	24.2124	39.0022	9.42252	0.240848	-2.0538	3.16996e-05	7.76355e-05	Down	0.223111	0.246302	0.510683	1.43541	1.66309	1.20637	M4I22.100	hypothetical protein TEA_029704 [Camellia sinensis var. sinensis]
Lj1A85T20	201.612	113.507	289.716	2.55179	1.35151	1.43631e-15	7.42571e-15	Up	24.0687	22.6035	26.9835	10.2229	10.5387	9.72907	YML018C	hypothetical protein C3L33_04318, partial [Rhododendron williamsianum]	GO:0016021,GO:0005774	integral component of membrane|vacuolar membrane
Lj1A863T61	65.5798	3.15524	128.004	40.7013	5.347	5.40036e-25	4.16924e-24	Up	4.7622	4.61699	4.67155	0.183755	0.0727414	0.108545	K5F14.3	Galacturonosyltransferase [Actinidia chinensis var. chinensis]	GO:0005794,GO:0000139,GO:0016021,GO:0047262,GO:0071555,GO:0010417,GO:0010413,GO:0045489,GO:0045492	Golgi apparatus|Golgi membrane|integral component of membrane|polygalacturonate 4-alpha-galacturonosyltransferase activity|cell wall organization|glucuronoxylan biosynthetic process|glucuronoxylan metabolic process|pectin biosynthetic process|xylan biosynthetic process
Lj1A864T27	16.6561	0.313362	32.9989	97.7877	6.61158	3.00612e-07	8.98603e-07	Up	0.391924	0.859706	0.401939	0	0.016599	0	MZF16.16	putative multidrug resistance protein [Lactuca sativa]	GO:0016021,GO:0005886,GO:0005524,GO:0042626	integral component of membrane|plasma membrane|ATP binding|ATPase activity, coupled to transmembrane movement of substances	ko02010	ABC transporters
Lj1A865T16	70.4455	23.2322	117.659	5.05769	2.33848	1.55216e-11	6.36123e-11	Up	5.69199	4.68346	10.0141	1.10675	1.78707	1.37635	F7J7.140	Gibberellin 2-beta-dioxygenase [Actinidia chinensis var. chinensis]	GO:0052635,GO:0051213,GO:0046872,GO:0009686,GO:0009685,GO:0009735,GO:0009651	C-20 gibberellin 2-beta-dioxygenase activity|dioxygenase activity|metal ion binding|gibberellin biosynthetic process|gibberellin metabolic process|response to cytokinin|response to salt stress	ko00904	Diterpenoid biosynthesis
Lj1A866T44	961.113	456.455	1465.77	3.21194	1.68344	5.15763e-43	6.78517e-42	Up	76.3099	99.8734	73.9051	27.8703	25.8862	28.4507	THI1	thiamine thiazole synthase 1, chloroplastic [Camellia sinensis]	GO:0009570,GO:0005829,GO:0046872,GO:0009228,GO:0052837	chloroplast stroma|cytosol|metal ion binding|thiamine biosynthetic process|thiazole biosynthetic process	ko00730	Thiamine metabolism
Lj1A866T45	260.576	79.599	441.552	5.55119	2.4728	7.34768e-42	9.45036e-41	Up	12.3594	17.3772	13.5968	3.05701	2.50488	2.68604	K10D20.11	hypothetical protein F0562_010141 [Nyssa sinensis]	GO:0031225,GO:0005886,GO:0010215	anchored component of membrane|plasma membrane|cellulose microfibril organization
Lj1A870G91	137.221	200.903	73.5389	0.366585	-1.44778	3.65197e-10	1.37034e-09	Down	12.2615	12.1615	6.23142	30.321	27.5296	30.2621		hypothetical protein F0562_010125 [Nyssa sinensis]
Lj1A872T54	974.949	393.045	1556.85	3.96143	1.98602	1.21962e-90	3.94785e-89	Up	97.894	101.965	99.9953	27.9275	24.5747	27.4315		1-acyl-sn-glycerol-3-phosphate acyltransferase [Spatholobus suberectus]	GO:0016021,GO:0003841,GO:0008654	integral component of membrane|1-acylglycerol-3-phosphate O-acyltransferase activity|phospholipid biosynthetic process	ko00561,ko00564	Glycerolipid metabolism|Glycerophospholipid metabolism
Lj1A874G25	63.861	38.7135	89.0086	2.30091	1.2022	2.75598e-05	6.79027e-05	Up	4.92434	5.03451	4.21984	2.29149	2.58422	1.62642	T32F6.5	probable beta-1,3-galactosyltransferase 2 isoform X1 [Olea europaea var. sylvestris]	GO:0005783,GO:0005794,GO:0000139,GO:0016021,GO:0008378,GO:0006486	endoplasmic reticulum|Golgi apparatus|Golgi membrane|integral component of membrane|galactosyltransferase activity|protein glycosylation
Lj1A874T30	1248.43	559.464	1937.4	3.46244	1.79179	3.45384e-56	6.08258e-55	Up	99.2316	98.1521	124.508	32.4793	31.647	34.1701	K13P22.5	hypothetical protein F0562_008783 [Nyssa sinensis]	GO:0005576,GO:0016298,GO:0016042	extracellular region|lipase activity|lipid catabolic process
Lj1A880T58	17.1723	10.6482	23.6964	2.22054	1.15091	0.0487683	0.0738442	Up	0.590195	0.859178	1.55874	0.341951	0.338412	0.757472		uncharacterized protein LOC113690548 isoform X1 [Coffea arabica]
Lj1A880T60	471.677	775.179	168.175	0.216961	-2.20449	2.8472e-70	6.41614e-69	Down	6.94855	7.54579	7.54822	35.2569	36.5867	35.4889	MCO15.15	hypothetical protein F0562_008759 [Nyssa sinensis]	GO:0005739,GO:0001405,GO:0000774,GO:0005524,GO:0051087,GO:0005507,GO:0042803,GO:0051082,GO:0006457,GO:0030150,GO:0009411	mitochondrion|PAM complex, Tim23 associated import motor|adenyl-nucleotide exchange factor activity|ATP binding|chaperone binding|copper ion binding|protein homodimerization activity|unfolded protein binding|protein folding|protein import into mitochondrial matrix|response to UV
Lj1A880T63	4.89499	9.43487	0.355105	0.0395203	-4.66126	0.00140009	0.00277153	Down	0	0	0.0503612	0.483352	0.526186	0.428279	CDS1	phosphatidate cytidylyltransferase 1-like [Hevea brasiliensis]	GO:0016021,GO:0004605,GO:0016024	integral component of membrane|phosphatidate cytidylyltransferase activity|CDP-diacylglycerol biosynthetic process	ko00564,ko04070	Glycerophospholipid metabolism|Phosphatidylinositol signaling system
Lj1A883G40	346.962	536.714	157.21	0.293277	-1.76967	8.80723e-32	8.70641e-31	Down	13.9748	18.0752	12.4266	50.4519	55.3631	54.4232	RPS8	Ribosomal protein S8e [Corchorus capsularis]	GO:0005840,GO:0003735,GO:0006412	ribosome|structural constituent of ribosome|translation	ko03010	Ribosome
Lj1A883T39	296.342	468.277	124.408	0.265443	-1.91353	1.56603e-34	1.67403e-33	Down	7.50592	7.8609	10.0795	32.9328	33.4068	34.9895		pirin-like protein [Malus domestica]	GO:0005634	nucleus
Lj1A885G30	145.446	259.882	31.011	0.119002	-3.07095	1.25744e-38	1.49117e-37	Down	1.68224	1.0612	1.70022	14.3985	12.5395	12.3799	MDF20.2	transcription termination factor MTERF9, chloroplastic [Sesamum indicum]	GO:0009507,GO:0003690,GO:0009658,GO:0032502,GO:0006353,GO:0006355,GO:0009651,GO:0048364,GO:0048367	chloroplast|double-stranded DNA binding|chloroplast organization|developmental process|DNA-templated transcription, termination|regulation of transcription, DNA-templated|response to salt stress|root development|shoot system development
Lj1A885G31	72.1899	108.93	35.4498	0.325268	-1.6203	1.4348e-06	4.0285e-06	Down	2.52684	3.53451	4.8497	12.2054	15.969	7.33202		uncharacterized protein LOC114302451 isoform X2 [Camellia sinensis]
Lj1A889T104	9.06862	2.19047	15.9468	7.25978	2.85993	0.000608135	0.00127313	Up	0.654759	0.877707	0.909917	0.0513714	0.152519	0.151727	MDC12_15	hypothetical protein F0562_009970 [Nyssa sinensis]	GO:0046872,GO:0030570,GO:0045490	metal ion binding|pectate lyase activity|pectin catabolic process	ko00040	Pentose and glucuronate interconversions
Lj1A88G44	130.034	73.1281	186.94	2.55391	1.35271	1.29098e-10	4.98577e-10	Up	6.13812	5.00912	5.9257	1.92635	2.45111	2.6792	P0561B08.33	PREDICTED: probable methionine--tRNA ligase [Vitis vinifera]	GO:0005829,GO:0005524,GO:0004825,GO:0000049,GO:0006431	cytosol|ATP binding|methionine-tRNA ligase activity|tRNA binding|methionyl-tRNA aminoacylation	ko00450,ko00970	Selenocompound metabolism|Aminoacyl-tRNA biosynthesis
Lj1A890T53	5.16212	0	10.3242	59.5879	5.89695	6.25752e-05	0.000148021	Up	0.628695	1.11543	0.539636	0	0	0	F27C12.2	hypothetical protein F0562_008700 [Nyssa sinensis]	GO:0031225,GO:0046658,GO:0005886,GO:0009506,GO:0009055	anchored component of membrane|anchored component of plasma membrane|plasma membrane|plasmodesma|electron transfer activity
Lj1A890T54	58.0116	94.8891	21.1341	0.222813	-2.16609	1.9098e-11	7.78997e-11	Down	0.627356	1.09593	1.13615	4.22547	4.72132	4.65206	MBD2.21	26S proteasome regulatory subunit 10B homolog A [Glycine max]	GO:0005618,GO:0005829,GO:0031597,GO:0005634,GO:0000502,GO:0008540,GO:0005524,GO:0016787,GO:0045899,GO:0030433	cell wall|cytosol|cytosolic proteasome complex|nucleus|proteasome complex|proteasome regulatory particle, base subcomplex|ATP binding|hydrolase activity|positive regulation of RNA polymerase II transcriptional preinitiation complex assembly|ubiquitin-dependent ERAD pathway	ko03050	Proteasome
Lj1A891T71	39.8038	57.8102	21.7974	0.377402	-1.40583	7.09708e-05	0.000166868	Down	0.679918	0.701852	0.51539	1.60036	1.95815	1.74745	F14J16.9	cellulose synthase-like protein E1 [Rosa chinensis]	GO:0005783,GO:0005794,GO:0000139,GO:0016021,GO:0005886,GO:0005802,GO:0016760,GO:0016759,GO:0071555,GO:0030244,GO:0009833	endoplasmic reticulum|Golgi apparatus|Golgi membrane|integral component of membrane|plasma membrane|trans-Golgi network|cellulose synthase (UDP-forming) activity|cellulose synthase activity|cell wall organization|cellulose biosynthetic process|plant-type primary cell wall biogenesis
Lj1A891T72	255.384	168.641	342.128	2.02765	1.01981	2.90996e-10	1.0977e-09	Up	13.2355	10.0057	10.9299	5.34531	5.78593	6.64392	P0556A05.32	hypothetical protein F0562_008693 [Nyssa sinensis]	GO:0005794,GO:0000139,GO:0016021,GO:0005886,GO:0005802,GO:0016760,GO:0016759,GO:0071555,GO:0030244,GO:0009833	Golgi apparatus|Golgi membrane|integral component of membrane|plasma membrane|trans-Golgi network|cellulose synthase (UDP-forming) activity|cellulose synthase activity|cell wall organization|cellulose biosynthetic process|plant-type primary cell wall biogenesis
Lj1A892G87	3793.86	1675.43	5912.3	3.52864	1.81911	1.53172e-84	4.45156e-83	Up	471.392	380.489	470.378	132.036	135.414	128.222	CaO19.8556	hypothetical protein F0562_008689 [Nyssa sinensis]	GO:0005794,GO:0000139,GO:0008526,GO:0006657,GO:0006892,GO:0015031	Golgi apparatus|Golgi membrane|phosphatidylinositol transporter activity|CDP-choline pathway|post-Golgi vesicle-mediated transport|protein transport
Lj1A893T55	135.076	6.60533	263.546	39.9004	5.31833	1.08662e-45	1.51003e-44	Up	8.04068	6.17059	9.22292	0.208631	0.235968	0.176056	MJG19.19	hypothetical protein F0562_008683 [Nyssa sinensis]	GO:0016021,GO:0005886,GO:0005524,GO:0042626,GO:0009555,GO:0010584,GO:0010152,GO:0055085	integral component of membrane|plasma membrane|ATP binding|ATPase activity, coupled to transmembrane movement of substances|pollen development|pollen exine formation|pollen maturation|transmembrane transport
Lj1A894T47	12.5187	4.08608	20.9513	5.12054	2.3563	0.000767507	0.00158172	Up	0.688561	0.75178	1.66266	0.199471	0.246759	0.196382	T8O11	hypothetical protein F0562_008680 [Nyssa sinensis]	GO:0016021,GO:0005774,GO:0046872,GO:0016740,GO:0009793,GO:0016567	integral component of membrane|vacuolar membrane|metal ion binding|transferase activity|embryo development ending in seed dormancy|protein ubiquitination
Lj1A894T48	4110.59	2280.66	5940.53	2.60457	1.38105	1.11657e-28	9.91501e-28	Up	379.748	266.653	410.404	140.14	149.545	139.026	FPS	farnesyl pyrophosphate synthase [Valeriana officinalis]			ko00900	Terpenoid backbone biosynthesis
Lj1A895T71	38.5838	15.9847	61.183	3.82052	1.93377	4.36847e-07	1.29131e-06	Up	1.07191	1.01428	1.32412	0.224268	0.29593	0.42319	M3E9.30	PREDICTED: probable LRR receptor-like serine/threonine-protein kinase At4g26540 [Vitis vinifera]
Lj1A895T73	119.361	174.11	64.6122	0.371619	-1.42811	1.25878e-10	4.8653e-10	Down	2.55886	3.87406	2.86157	8.72119	8.34483	9.39253		Regulatory protein like [Actinidia chinensis var. chinensis]
Lj1A897T42	76.8299	106.967	46.6933	0.43706	-1.1941	4.68627e-06	1.25361e-05	Down	2.86367	2.93552	2.04834	6.85271	6.17033	5.91708	F20N2.15	BTB/POZ domain-containing protein [Vitis vinifera]	GO:0016567	protein ubiquitination
Lj1A898G72	784.103	46.7562	1521.45	32.5119	5.0229	3.26618e-163	2.54762e-161	Up	42.8548	48.5025	32.3791	1.1963	1.02247	1.79342	F20N2.12	hypothetical protein F0562_009930 [Nyssa sinensis]	GO:0047274,GO:0010325	galactinol-sucrose galactosyltransferase activity|raffinose family oligosaccharide biosynthetic process	ko00052	Galactose metabolism
Lj1A898G74	87.5963	147.686	27.507	0.187019	-2.41874	1.49387e-16	8.16497e-16	Down	1.21163	1.76383	0.639997	6.53739	6.68685	7.21365	MRO11.15	hypothetical protein F0562_008656 [Nyssa sinensis]	GO:0016021,GO:0016020,GO:0005886,GO:0015171,GO:0015293,GO:0003333,GO:0006865	integral component of membrane|membrane|plasma membrane|amino acid transmembrane transporter activity|symporter activity|amino acid transmembrane transport|amino acid transport
Lj1A898T82	4.42734	1.55757	7.29711	4.66076	2.22056	0.0495592	0.0749292	Up	0.327379	0.43369	0.578065	0	0.122015	0.182072	OSJNBa0089K21.5	unnamed protein product, partial [Vitis vinifera]	GO:0005634,GO:0043565,GO:0044212,GO:0048658,GO:0030154	nucleus|sequence-specific DNA binding|transcription regulatory region DNA binding|anther wall tapetum development|cell differentiation
Lj1A89G64	116.688	165.084	68.2922	0.413775	-1.27308	1.2063e-09	4.3724e-09	Down	3.66867	3.91936	3.77297	9.74936	10.1447	9.10472	FATA	oleoyl-acyl carrier protein thioesterase 1, chloroplastic [Morus notabilis]	GO:0009507,GO:0016295,GO:0004320,GO:0016296,GO:0006633	chloroplast|myristoyl-[acyl-carrier-protein] hydrolase activity|oleoyl-[acyl-carrier-protein] hydrolase activity|palmitoyl-[acyl-carrier-protein] hydrolase activity|fatty acid biosynthetic process	ko00061	Fatty acid biosynthesis
Lj1A89T73	97.2429	44.9438	149.542	3.32676	1.73412	4.14664e-12	1.76028e-11	Up	8.76543	11.4325	12.9366	3.34568	3.75253	3.44025	ERD2	hypothetical protein F0562_021725 [Nyssa sinensis]	GO:0005789,GO:0016021,GO:0046923,GO:0006621,GO:0015031,GO:0016192	endoplasmic reticulum membrane|integral component of membrane|ER retention sequence binding|protein retention in ER lumen|protein transport|vesicle-mediated transport
Lj1A903G71	970.711	1515.13	426.289	0.281349	-1.82957	7.48412e-51	1.16979e-49	Down	36.3398	27.2598	24.2436	111.11	109.483	108.304	F14J16.32	hypothetical protein F0562_009893 [Nyssa sinensis]	GO:0005634,GO:0003677,GO:0003700,GO:0009734,GO:0048527,GO:0010072	nucleus|DNA binding|DNA-binding transcription factor activity|auxin-activated signaling pathway|lateral root development|primary shoot apical meristem specification
Lj1A903T68	133.079	197.447	68.7118	0.347923	-1.52316	9.86276e-13	4.34314e-12	Down	4.20485	3.12259	2.97612	10.9746	9.07565	11.15	F19K19.4	hypothetical protein F0562_009894 [Nyssa sinensis]	GO:0005886,GO:0005524,GO:0004674,GO:0033160,GO:0046777,GO:0009409,GO:0050826,GO:0009625,GO:0002237	plasma membrane|ATP binding|protein serine/threonine kinase activity|positive regulation of protein import into nucleus, translocation|protein autophosphorylation|response to cold|response to freezing|response to insect|response to molecule of bacterial origin
Lj1A906G54	11.2324	20.3934	2.07148	0.10185	-3.29548	0.00012835	0.000292702	Down	0.246076	0.116423	0	1.1584	0.74517	1.82474	F23E6.1	hypothetical protein F0562_009876 [Nyssa sinensis]	GO:0005634,GO:0003677,GO:0003700,GO:0009718,GO:0010120,GO:0042538,GO:0010150,GO:1900056,GO:0006561,GO:0005992	nucleus|DNA binding|DNA-binding transcription factor activity|anthocyanin-containing compound biosynthetic process|camalexin biosynthetic process|hyperosmotic salinity response|leaf senescence|negative regulation of leaf senescence|proline biosynthetic process|trehalose biosynthetic process
Lj1A906T50	5604.2	8449.68	2758.71	0.326516	-1.61478	1.1234e-104	4.38125e-103	Down	63.2702	70.9708	65.3218	219.211	215.984	210.235	T6H22.13	elongation factor 2 [Quercus suber]	GO:0048046,GO:0009507,GO:0005829,GO:0016020,GO:0005730,GO:0005886,GO:0009506,GO:0005774,GO:0005507,GO:0005525,GO:0003924,GO:0003729,GO:0003746,GO:0009631,GO:0009409,GO:0009735,GO:0006414	apoplast|chloroplast|cytosol|membrane|nucleolus|plasma membrane|plasmodesma|vacuolar membrane|copper ion binding|GTP binding|GTPase activity|mRNA binding|translation elongation factor activity|cold acclimation|response to cold|response to cytokinin|translational elongation
Lj1A906T51	7.52588	1.91104	13.1407	6.93101	2.79307	0.00370373	0.00688099	Up	0.560551	0.94296	0.794271	0.2932	0.0580332	0	SPAC823.07	hypothetical protein F0562_019814 [Nyssa sinensis]	GO:0005789,GO:0000329,GO:0016021,GO:0031227,GO:0016788,GO:0030026,GO:0006506	endoplasmic reticulum membrane|fungal-type vacuole membrane|integral component of membrane|intrinsic component of endoplasmic reticulum membrane|hydrolase activity, acting on ester bonds|cellular manganese ion homeostasis|GPI anchor biosynthetic process
Lj1A914G41	534.364	776.923	291.805	0.375968	-1.41132	1.71126e-19	1.06896e-18	Down	12.5126	18.7873	11.1586	38.9931	39.0232	41.2647	T16B24.14	hypothetical protein F0562_026019 [Nyssa sinensis]	GO:0016787,GO:0006952,GO:0016042	hydrolase activity|defense response|lipid catabolic process
Lj1A914G42	28.6918	6.59608	50.7874	7.70139	2.94512	9.6201e-10	3.50851e-09	Up	2.30397	2.8295	1.87541	0.276918	0.365404	0.318067		hypothetical protein F0562_026018 [Nyssa sinensis]
Lj1A914T38	1548.5	2805.46	291.538	0.103988	-3.26551	4.81752e-241	7.66366e-239	Down	16.7867	20.2335	17.5781	190.096	182.915	181.78	F14G24.3	caffeoylshikimate esterase-like [Vigna unguiculata]	GO:0005783,GO:0005794,GO:0016020,GO:0005886,GO:0009506,GO:0003846,GO:0090430,GO:0016787,GO:0004622,GO:0009809,GO:0046686,GO:0042542,GO:0006979,GO:0010043	endoplasmic reticulum|Golgi apparatus|membrane|plasma membrane|plasmodesma|2-acylglycerol O-acyltransferase activity|caffeoyl-CoA: alcohol caffeoyl transferase activity|hydrolase activity|lysophospholipase activity|lignin biosynthetic process|response to cadmium ion|response to hydrogen peroxide|response to oxidative stress|response to zinc ion
Lj1A920T52	46.7922	73.5556	20.0288	0.272862	-1.87376	5.28495e-08	1.69034e-07	Down	0.571478	0.795227	0.527623	2.31044	2.78769	2.24349	T30D6.27	nucleolar complex protein 2 homolog isoform X1 [Camellia sinensis]	GO:0005829,GO:0030690,GO:0030691,GO:0005730,GO:0005654,GO:0042273	cytosol|Noc1p-Noc2p complex|Noc2p-Noc3p complex|nucleolus|nucleoplasm|ribosomal large subunit biogenesis
Lj1A921T29	97.5818	33.036	162.128	4.9088	2.29537	1.89426e-18	1.12955e-17	Up	6.12878	7.26053	8.56845	1.8174	1.25902	1.65506	Os03g0177500	Elongation factor 1-alpha [Gossypium australe]	GO:0005737,GO:0005525,GO:0003924,GO:0003746,GO:0006412,GO:0006414	cytoplasm|GTP binding|GTPase activity|translation elongation factor activity|translation|translational elongation	ko03013	RNA transport
Lj1A922G72	307.697	450.747	164.647	0.365338	-1.4527	1.35363e-24	1.03089e-23	Down	3.48612	4.02395	3.92909	11.0338	10.5971	11.4587	dl3825w	probable helicase MAGATAMA 3 [Olea europaea var. sylvestris]	GO:0005634,GO:0005524,GO:0004386,GO:0009553,GO:0010183,GO:0009875	nucleus|ATP binding|helicase activity|embryo sac development|pollen tube guidance|pollen-pistil interaction
Lj1A922T75	57.574	16.0834	99.0647	6.16778	2.62475	1.24236e-14	6.11695e-14	Up	4.17795	3.77956	4.81902	0.950968	0.770013	0.468119	F11F8.30	protein IQ-DOMAIN 1-like [Camellia sinensis]	GO:0005737,GO:0005874,GO:0005634,GO:0005516,GO:0008017	cytoplasm|microtubule|nucleus|calmodulin binding|microtubule binding
Lj1A923T19	14.1631	28.3262	0	0.0067591	-7.20895	2.15889e-08	7.09844e-08	Down	0	0	0	1.22898	1.14255	0.953292	MNA5.16	14-3-3-like protein GF14 lambda [Lactuca sativa]	GO:0005737,GO:0005634,GO:0019904,GO:0019222,GO:0050826	cytoplasm|nucleus|protein domain specific binding|regulation of metabolic process|response to freezing
Lj1A924G46	12.3451	3.1645	21.5258	6.82798	2.77146	0.000121198	0.00027741	Up	1.32321	1.54667	1.8325	0.439695	0.145048	0.144295	TFT1	14-3-3 domain-containing protein [Cynara cardunculus var. scolymus]	GO:0019904	protein domain specific binding
Lj1A924G50	96.7692	28.9283	164.61	5.69524	2.50976	1.29336e-19	8.13779e-19	Up	19.3033	24.9949	14.5756	3.58698	4.02318	3.296	T5N23.130	hypothetical protein F0562_026055 [Nyssa sinensis]	GO:0005634,GO:0003729,GO:0010029,GO:0009737,GO:0009651,GO:0009414	nucleus|mRNA binding|regulation of seed germination|response to abscisic acid|response to salt stress|response to water deprivation
Lj1A925G63	24.7868	37.2145	12.3591	0.333529	-1.58412	0.00226357	0.00434805	Down	1.01596	2.40335	0.996621	5.85874	5.67978	2.472	SPAC16C9.04c	hypothetical protein F0562_026058 [Nyssa sinensis]	GO:0030014,GO:0030015,GO:0005829,GO:0005634,GO:0046872,GO:0003723,GO:0061630,GO:0004842,GO:0010629,GO:0000289,GO:0070647,GO:0016567	CCR4-NOT complex|CCR4-NOT core complex|cytosol|nucleus|metal ion binding|RNA binding|ubiquitin protein ligase activity|ubiquitin-protein transferase activity|negative regulation of gene expression|nuclear-transcribed mRNA poly(A) tail shortening|protein modification by small protein conjugation or removal|protein ubiquitination	ko03018	RNA degradation
Lj1A925T64	46.5223	76.9933	16.0513	0.207852	-2.26637	4.06211e-09	1.41408e-08	Down	0.867259	0.262603	0.44239	2.48224	2.84443	2.60457		uncharacterized protein LOC114289304 [Camellia sinensis]
Lj1A925T68	24.0943	40.2125	7.97603	0.198334	-2.33399	4.23203e-06	1.13739e-05	Down	0.856193	0.515558	0.38177	3.15115	2.32077	3.82381	T6I14.13	PREDICTED: uncharacterized protein LOC109190473 [Ipomoea nil]
Lj1A926T37	49.3984	90.8382	7.9586	0.0877811	-3.50995	8.71239e-16	4.55099e-15	Down	0.591491	0.719603	0.580231	10.5809	6.29859	5.87426	F28M11.10	hypothetical protein F0562_026072 [Nyssa sinensis]	GO:0005737,GO:0033588,GO:0005634,GO:0016746,GO:0031538,GO:0008284,GO:2000024,GO:0006979,GO:0002098	cytoplasm|Elongator holoenzyme complex|nucleus|transferase activity, transferring acyl groups|negative regulation of anthocyanin metabolic process|positive regulation of cell proliferation|regulation of leaf development|response to oxidative stress|tRNA wobble uridine modification
Lj1A927G58	53.7292	82.7697	24.6887	0.297972	-1.74675	3.85771e-08	1.24522e-07	Down	1.83421	1.28563	1.59937	6.26806	5.31702	5.1005	F9G14.90	hypothetical protein F0562_031863 [Nyssa sinensis]	GO:0005829,GO:0004364,GO:0010731,GO:0009636	cytosol|glutathione transferase activity|protein glutathionylation|response to toxic substance	ko00480	Glutathione metabolism
Lj1A927G60	60.1268	26.446	93.8076	3.55064	1.82808	7.92724e-09	2.70582e-08	Up	3.96503	6.29158	5.80441	1.89526	1.42094	1.4701	MMF12.6	hypothetical protein F0562_031864 [Nyssa sinensis]	GO:0005886,GO:0046872,GO:0004722,GO:1900425	plasma membrane|metal ion binding|protein serine/threonine phosphatase activity|negative regulation of defense response to bacterium
Lj1A927T63	1080.09	1824.13	336.056	0.18423	-2.44042	2.29981e-87	7.07499e-86	Down	34.7637	26.5526	23.3191	167.269	148.135	168.571	F9G14.100	hypothetical protein F0562_031863 [Nyssa sinensis]	GO:0005829,GO:0004364,GO:0010731,GO:0046686,GO:0009636	cytosol|glutathione transferase activity|protein glutathionylation|response to cadmium ion|response to toxic substance	ko00480	Glutathione metabolism
Lj1A927T67	25.9335	36.8549	15.012	0.406435	-1.2989	0.00496011	0.00901907	Down	0.990099	0.374748	0.728438	2.23723	1.61443	1.56016	F3G5.13	hypothetical protein CUMW_089000 [Citrus unshiu]	GO:0016607,GO:0005681,GO:0003729,GO:0003723,GO:0008270,GO:0045292,GO:0000398,GO:0000381,GO:0008380,GO:0000245	nuclear speck|spliceosomal complex|mRNA binding|RNA binding|zinc ion binding|mRNA cis splicing, via spliceosome|mRNA splicing, via spliceosome|regulation of alternative mRNA splicing, via spliceosome|RNA splicing|spliceosomal complex assembly	ko03040	Spliceosome
Lj1A928G67	1253.32	1883.89	622.755	0.330432	-1.59757	1.52572e-41	1.95402e-40	Down	32.2658	32.0489	43.5133	113.904	116.117	115.056	F9G14.100	hypothetical protein F0562_031863 [Nyssa sinensis]	GO:0005829,GO:0004364,GO:0010731,GO:0046686,GO:0009636	cytosol|glutathione transferase activity|protein glutathionylation|response to cadmium ion|response to toxic substance	ko00480	Glutathione metabolism
Lj1A928T60	565.839	1008.95	122.725	0.121881	-3.03645	1.34712e-69	2.99939e-68	Down	4.21162	4.91923	2.25938	33.085	33.6011	31.8711	Os03g0284100	Two-component response regulator-like [Actinidia chinensis var. chinensis]	GO:0005634,GO:0000160,GO:0048511	nucleus|phosphorelay signal transduction system|rhythmic process	ko04712	Circadian rhythm - plant
Lj1A928T67	35.2833	21.5913	48.9753	2.26729	1.18097	0.00513448	0.0093193	Up	2.02852	2.85687	1.61969	0.577398	0.879112	1.57418	MMF12.6	probable protein phosphatase 2C 38 [Rhodamnia argentea]	GO:0005886,GO:0046872,GO:0004722,GO:1900425	plasma membrane|metal ion binding|protein serine/threonine phosphatase activity|negative regulation of defense response to bacterium
Lj1A930T84	550.995	737.754	364.236	0.493441	-1.01905	8.17554e-13	3.62591e-12	Down	27.393	26.6024	38.0975	68.8879	63.2215	65.2317	FrCHI23	chalcone isomerase [Lonicera japonica]	GO:0045430,GO:0009813	chalcone isomerase activity|flavonoid biosynthetic process	ko00941	Flavonoid biosynthesis
Lj1A931T50	2589.65	4493.87	685.425	0.152539	-2.71275	5.43938e-264	9.88904e-262	Down	39.5222	39.2189	37.2356	273.385	261.083	268.091	F14G24.3	hypothetical protein F0562_031795 [Nyssa sinensis]	GO:0005783,GO:0005794,GO:0016020,GO:0005886,GO:0009506,GO:0003846,GO:0090430,GO:0016787,GO:0004622,GO:0009809,GO:0046686,GO:0042542,GO:0006979,GO:0010043	endoplasmic reticulum|Golgi apparatus|membrane|plasma membrane|plasmodesma|2-acylglycerol O-acyltransferase activity|caffeoyl-CoA: alcohol caffeoyl transferase activity|hydrolase activity|lysophospholipase activity|lignin biosynthetic process|response to cadmium ion|response to hydrogen peroxide|response to oxidative stress|response to zinc ion	ko00561	Glycerolipid metabolism
Lj1A931T51	127.803	195.348	60.2588	0.308606	-1.69616	4.36676e-15	2.20022e-14	Down	4.10072	3.94284	3.17919	11.8939	11.7091	14.775	F22H5.1	PREDICTED: glutathione S-transferase DHAR2-like [Populus euphratica]	GO:0005829,GO:0005886,GO:0043295,GO:0045174,GO:0004364,GO:0080151,GO:0010731	cytosol|plasma membrane|glutathione binding|glutathione dehydrogenase (ascorbate) activity|glutathione transferase activity|positive regulation of salicylic acid mediated signaling pathway|protein glutathionylation	ko00053,ko00480	Ascorbate and aldarate metabolism|Glutathione metabolism
Lj1A932T37	4.6906	0.310282	9.07092	26.8174	4.7451	0.00136167	0.002701	Up	0.772512	0.48732	0.926207	0	0	0.0795617	F11O4.1	hypothetical protein EZV62_025587 [Acer yangbiense]	GO:0016021,GO:0005774,GO:0015204,GO:0015250,GO:0015840,GO:0006833	integral component of membrane|vacuolar membrane|urea transmembrane transporter activity|water channel activity|urea transport|water transport
Lj1A933T65	75.1957	142.499	7.89245	0.0558197	-4.16308	1.70145e-26	1.39935e-25	Down	0.323157	0.795038	0.317005	7.60633	9.27402	10.4839	F12L6.17	PREDICTED: WAT1-related protein At2g39510-like [Daucus carota subsp. sativus]	GO:0016021,GO:0005886,GO:0015186,GO:0098712,GO:0048316	integral component of membrane|plasma membrane|L-glutamine transmembrane transporter activity|L-glutamate import across plasma membrane|seed development
Lj1A937G95	1225.52	415.139	2035.89	4.90463	2.29414	8.54275e-58	1.56844e-56	Up	73.8445	115.064	83.0202	19.5063	17.5777	21.4945	GLC1	glucan endo-1,3-beta-glucosidase-like [Olea europaea var. sylvestris]	GO:0042973,GO:0005975,GO:0006952	glucan endo-1,3-beta-D-glucosidase activity|carbohydrate metabolic process|defense response
Lj1A937T93	1098.07	729.451	1466.69	2.0108	1.00777	6.48678e-26	5.20233e-25	Up	67.3561	71.0693	63.9564	35.3799	32.6368	38.2423	T22E16.20	hypothetical protein F0562_031595 [Nyssa sinensis]	GO:0005783,GO:0005789,GO:0009923,GO:0016021,GO:0005886,GO:0009922,GO:0016491,GO:0102758,GO:0042335,GO:0006665,GO:0010091,GO:1905499,GO:0042761,GO:0010025	endoplasmic reticulum|endoplasmic reticulum membrane|fatty acid elongase complex|integral component of membrane|plasma membrane|fatty acid elongase activity|oxidoreductase activity|very-long-chain enoyl-CoA reductase activity|cuticle development|sphingolipid metabolic process|trichome branching|trichome papilla formation|very long-chain fatty acid biosynthetic process|wax biosynthetic process	ko00062,ko01040	Fatty acid elongation|Biosynthesis of unsaturated fatty acids
Lj1A937T94	325.804	115.918	535.689	4.62127	2.20829	7.865e-36	8.69176e-35	Up	22.3481	34.0303	30.038	6.27437	6.10239	7.40198		actin-97-like [Cynara cardunculus var. scolymus]	GO:0005737,GO:0005856,GO:0005524	cytoplasm|cytoskeleton|ATP binding
Lj1A937T98	3925.88	2266.68	5585.08	2.46384	1.30091	1.00251e-55	1.74518e-54	Up	332.586	325.478	374.606	143.492	149.181	150.236		hypothetical protein F0562_031603 [Nyssa sinensis]
Lj1A938T36	242.35	451.196	33.5038	0.0744651	-3.74729	7.98569e-75	1.95242e-73	Down	1.9802	2.56078	1.6835	30.6376	27.553	30.2243	OsJ_16858	probable serine/threonine-protein kinase PBL11 [Sesamum indicum]	GO:0005524,GO:0004674,GO:0045087	ATP binding|protein serine/threonine kinase activity|innate immune response
Lj1A939T58	351.429	205.487	497.371	2.42033	1.2752	4.77182e-22	3.30514e-21	Up	20.1304	21.3823	20.0929	8.62622	8.49591	9.75833	MAC12.21	hypothetical protein F0562_026169 [Nyssa sinensis]			ko04120	Ubiquitin mediated proteolysis
Lj1A941T102	16.2335	5.33955	27.1275	5.07531	2.34349	8.40281e-05	0.000195912	Up	2.62273	2.28318	3.08736	0.592632	0.29325	0.777937	K16F4.4	hypothetical protein F0562_031624 [Nyssa sinensis]	GO:0005634,GO:0045893	nucleus|positive regulation of transcription, DNA-templated
Lj1A942G62	65.8431	26.1388	105.547	4.04282	2.01536	5.55957e-11	2.19873e-10	Up	5.27265	4.73549	3.28746	1.34623	1.20739	0.911195		hypothetical protein F0562_026181 [Nyssa sinensis]
Lj1A942T61	313.35	473.175	153.525	0.324812	-1.62232	2.84818e-27	2.4097e-26	Down	8.0957	9.10973	6.43912	26.1624	24.8213	25.8586	F24K9.8	protein phosphatase 2C 37-like [Camellia sinensis]	GO:0005829,GO:0005634,GO:0019900,GO:0046872,GO:0016791,GO:0004721,GO:0019901,GO:0004722,GO:0009738,GO:0009788,GO:0010360,GO:0010119,GO:0009737,GO:0009409,GO:0009414	cytosol|nucleus|kinase binding|metal ion binding|phosphatase activity|phosphoprotein phosphatase activity|protein kinase binding|protein serine/threonine phosphatase activity|abscisic acid-activated signaling pathway|negative regulation of abscisic acid-activated signaling pathway|negative regulation of anion channel activity|regulation of stomatal movement|response to abscisic acid|response to c…	ko04016,ko04075	MAPK signaling pathway - plant|Plant hormone signal transduction
Lj1A943G42	1285.95	2544.05	27.8568	0.010911	-6.51808	2.32938e-277	4.61676e-275	Down	0.948028	0.789413	1.22758	96.8617	96.99	92.5494	MGI19.7	ultraviolet-B receptor UVR8-like isoform X2 [Camellia sinensis]	GO:0000785,GO:0005829,GO:0005634,GO:0003682,GO:0005085,GO:0042802,GO:0009881,GO:0042803,GO:0009649,GO:0018298,GO:0009411,GO:0010224	chromatin|cytosol|nucleus|chromatin binding|guanyl-nucleotide exchange factor activity|identical protein binding|photoreceptor activity|protein homodimerization activity|entrainment of circadian clock|protein-chromophore linkage|response to UV|response to UV-B
Lj1A944G61	25.7086	39.9423	11.4749	0.286926	-1.80125	5.60194e-05	0.000133414	Down	2.06821	1.95702	2.63749	8.56777	8.09369	7.85994		uncharacterized protein LOC113761732 [Coffea eugenioides]
Lj1A944T64	32.4208	21.3705	43.4711	2.0328	1.02347	0.0141044	0.0237298	Up	2.92916	3.82301	5.54863	1.80684	2.91749	1.68523	RAB2BV	hypothetical protein F0562_031649 [Nyssa sinensis]	GO:0005886,GO:0005525,GO:0003924	plasma membrane|GTP binding|GTPase activity	ko04144	Endocytosis
Lj1A945T19	156.319	9.11535	303.522	33.295	5.05723	3.55077e-54	5.99564e-53	Up	16.1941	12.3732	11.2296	0.438124	0.346872	0.474472		uncharacterized protein LOC114296998 isoform X1 [Camellia sinensis]
Lj1A946G35	33.7125	6.90328	60.5216	8.7615	3.13118	1.15859e-11	4.77822e-11	Up	3.46535	3.37994	2.24882	0.301166	0.347724	0.444751		hypothetical protein F0562_026351 [Nyssa sinensis]
Lj1A946T36	32.1205	64.241	0	0.00298054	-8.39021	9.25756e-12	3.83959e-11	Down	0	0	0	11.8526	9.67724	8.46006		uncharacterized protein LOC113761732 [Coffea eugenioides]
Lj1A948G47	643.464	314.853	972.074	3.08799	1.62667	1.14355e-51	1.82636e-50	Up	47.5337	48.262	47.9183	17.4755	15.8248	15.8401	F3L24.10	transcription factor MYB25-like [Camellia sinensis]	GO:0005634,GO:0003677,GO:0003700,GO:0009751	nucleus|DNA binding|DNA-binding transcription factor activity|response to salicylic acid
Lj1A949T59	60.1123	19.4872	100.737	5.1708	2.37039	1.44826e-13	6.71893e-13	Up	2.89549	4.14578	3.73733	0.753266	0.638976	0.812228	T8P21.11	hypothetical protein TEA_022868 [Camellia sinensis var. sinensis]
Lj1A949T61	219.232	300.232	138.233	0.460187	-1.11971	5.73253e-12	2.41065e-11	Down	13.1348	10.0258	10.9091	26.2168	25.7007	26.1354	T28M21.8	uncharacterized protein At2g39920-like [Camellia sinensis]	GO:0016021,GO:0046686	integral component of membrane|response to cadmium ion
Lj1A951T42	1478.38	2197.2	759.559	0.345818	-1.53191	4.50665e-60	8.55343e-59	Down	51.3016	59.856	50.4735	165.846	169.7	158.017	A_IG005I10.2	aquaporin PIP1-1-like [Lactuca sativa]	GO:0016021,GO:0016020,GO:0005886,GO:0009506,GO:0005773,GO:0015250,GO:0009414,GO:0006833	integral component of membrane|membrane|plasma membrane|plasmodesma|vacuole|water channel activity|response to water deprivation|water transport
Lj1A952T44	2063.09	158.244	3967.94	25.059	4.64726	0	0	Up	134.158	129.978	120.682	4.57597	5.81333	5.81508	LAX2	Auxin transporter-like protein [Actinidia chinensis var. chinensis]	GO:0016021,GO:0005886,GO:0015293,GO:0006865,GO:0009734	integral component of membrane|plasma membrane|symporter activity|amino acid transport|auxin-activated signaling pathway	ko04075	Plant hormone signal transduction
Lj1A954T15	47.5275	68.2809	26.7741	0.391766	-1.35193	4.69967e-05	0.000112915	Down	2.92392	1.81566	2.15119	6.96821	5.53391	6.01333		hypothetical protein F0562_026275 [Nyssa sinensis]
Lj1A955G81	116.697	164.436	68.9588	0.419504	-1.25324	7.80573e-09	2.66548e-08	Down	4.31008	5.88225	5.8542	13.5785	13.7469	13.1377	MZN1.15	peptidyl-prolyl cis-trans isomerase CYP19-4 [Cannabis sativa]	GO:0009507,GO:0005829,GO:0005783,GO:0005768,GO:0005576,GO:0005795,GO:0016020,GO:0005771,GO:0005886,GO:0009506,GO:0005802,GO:0003755,GO:0051082,GO:0006457,GO:0048364	chloroplast|cytosol|endoplasmic reticulum|endosome|extracellular region|Golgi stack|membrane|multivesicular body|plasma membrane|plasmodesma|trans-Golgi network|peptidyl-prolyl cis-trans isomerase activity|unfolded protein binding|protein folding|root development
Lj1A955G82	77.6911	104.849	50.5334	0.482167	-1.05239	0.0001159	0.00026599	Down	7.23872	6.36888	4.48479	10.5218	15.3827	13.6548	F27K19.100	PREDICTED: peptidyl-prolyl cis-trans isomerase CYP19-4-like [Solanum tuberosum]	GO:0009507,GO:0005829,GO:0005783,GO:0005768,GO:0005794,GO:0005795,GO:0016020,GO:0005771,GO:0005886,GO:0009506,GO:0005802,GO:0003755,GO:0051082,GO:0006457,GO:0048364	chloroplast|cytosol|endoplasmic reticulum|endosome|Golgi apparatus|Golgi stack|membrane|multivesicular body|plasma membrane|plasmodesma|trans-Golgi network|peptidyl-prolyl cis-trans isomerase activity|unfolded protein binding|protein folding|root development
Lj1A955T86	82.8435	25.4751	140.212	5.50712	2.4613	3.37527e-19	2.07881e-18	Up	4.71765	5.45602	4.59111	0.916536	1.15126	0.763518	F27I1	unnamed protein product [Coffea canephora]	GO:0005622,GO:0005886,GO:0004435,GO:0035556,GO:0016042	intracellular|plasma membrane|phosphatidylinositol phospholipase C activity|intracellular signal transduction|lipid catabolic process	ko00562,ko04070,ko04933	Inositol phosphate metabolism|Phosphatidylinositol signaling system|AGE-RAGE signaling pathway in diabetic complications
Lj1A956T12	1312.26	290.084	2334.43	8.04636	3.00834	9.37682e-214	1.16872e-211	Up	65.5508	60.3135	62.8089	8.19816	7.73845	8.81703	SPAC2F7.03c	Serine/threonine-protein kinase dyrk2 [Actinidia chinensis var. chinensis]	GO:0120105,GO:0051285,GO:0032153,GO:0030428,GO:0051286,GO:0031234,GO:0035839,GO:0030427,GO:0005524,GO:1901981,GO:0004674,GO:0004712,GO:0051519,GO:0034613,GO:0061246,GO:0010972,GO:1903067,GO:1903077,GO:0032956,GO:1903505,GO:2000769,GO:0010389,GO:0072453	actomyosin contractile ring, intermediate layer|cell cortex of cell tip|cell division site|cell septum|cell tip|extrinsic component of cytoplasmic side of plasma membrane|non-growing cell tip|site of polarized growth|ATP binding|phosphatidylinositol phosphate binding|protein serine/threonine kinase activity|protein serine/threonine/tyrosine kinase activity|activation of bipolar cell growth|cellul…
Lj1A958T72	216.977	383.878	50.0754	0.13027	-2.94043	1.5114e-47	2.1923e-46	Down	2.15461	2.41433	3.39287	24.1826	19.6003	20.8124	F23F1.6	Protein like [Actinidia chinensis var. chinensis]	GO:0005634,GO:0009536,GO:0046872,GO:0004722,GO:0009738,GO:0050832,GO:0009620,GO:0009611	nucleus|plastid|metal ion binding|protein serine/threonine phosphatase activity|abscisic acid-activated signaling pathway|defense response to fungus|response to fungus|response to wounding
Lj1A959T84	81.4556	12.8973	150.014	11.6344	3.54033	1.40073e-27	1.19385e-26	Up	4.71338	5.48048	6.62201	0.564109	0.446617	0.518346	F4P9.33	hypothetical protein F0562_026242 [Nyssa sinensis]	GO:0010369,GO:0000778,GO:0005737,GO:0000776,GO:0005828,GO:0005815,GO:0005876,GO:0004672,GO:0051754,GO:0007094	chromocenter|condensed nuclear chromosome kinetochore|cytoplasm|kinetochore|kinetochore microtubule|microtubule organizing center|spindle microtubule|protein kinase activity|meiotic sister chromatid cohesion, centromeric|mitotic spindle assembly checkpoint
Lj1A95T46	289.376	29.5087	549.243	18.5924	4.21664	4.06961e-78	1.06497e-76	Up	34.0431	23.8735	31.0783	1.19312	2.41523	1.44161	F21O3.5	hypothetical protein F0562_021702 [Nyssa sinensis]	GO:0005634,GO:0003700,GO:0046983,GO:0043565,GO:0006355	nucleus|DNA-binding transcription factor activity|protein dimerization activity|sequence-specific DNA binding|regulation of transcription, DNA-templated
Lj1A960T73	759.672	1217.18	302.166	0.248126	-2.01086	1.67287e-78	4.41112e-77	Down	10.9345	9.98491	11.5515	47.3349	45.2064	45.6095	F10M10.10	Aldehyde dehydrogenase family 3 member like [Actinidia chinensis var. chinensis]	GO:0009507,GO:0009941,GO:0009536,GO:0004028,GO:0004029,GO:0033721,GO:0043878,GO:0006081,GO:0009737,GO:0009414	chloroplast|chloroplast envelope|plastid|3-chloroallyl aldehyde dehydrogenase activity|aldehyde dehydrogenase (NAD) activity|aldehyde dehydrogenase (NADP+) activity|glyceraldehyde-3-phosphate dehydrogenase (NAD+) (non-phosphorylating) activity|cellular aldehyde metabolic process|response to abscisic acid|response to water deprivation	ko00010,ko00053,ko00071,ko00280,ko00310,ko00330,ko00340,ko00380,ko00410,ko00561,ko00620,ko00903	Glycolysis / Gluconeogenesis|Ascorbate and aldarate metabolism|Fatty acid degradation|Valine, leucine and isoleucine degradation|Lysine degradation|Arginine and proline metabolism|Histidine metabolism|Tryptophan metabolism|beta-Alanine metabolism|Glycerolipid metabolism|Pyruvate metabolism|Limonene and pinene degradation
Lj1A960T75	339.402	480.282	198.523	0.413193	-1.27511	2.88883e-19	1.78421e-18	Down	9.99175	10.5476	11.6712	24.5241	29.4903	28.3735	FER2	hypothetical protein AQUCO_03000231v1 [Aquilegia coerulea]	GO:0009507,GO:0008199,GO:0004322,GO:0006879,GO:0006826	chloroplast|ferric iron binding|ferroxidase activity|cellular iron ion homeostasis|iron ion transport
Lj1A961T79	13.991	8.20917	19.7729	2.41271	1.27066	0.0338854	0.053053	Up	0.33958	0.305258	0.299804	0.191829	0.158204	0.0629527	F7C8.10	hypothetical protein C3L33_02934, partial [Rhododendron williamsianum]	GO:0005634,GO:0005524,GO:0004386	nucleus|ATP binding|helicase activity	ko03440	Homologous recombination
Lj1A963G47	862.911	563.556	1162.27	2.06191	1.04398	2.28787e-24	1.73311e-23	Up	82.3717	74.6838	87.5617	40.7506	42.4221	42.1323		alpha-soluble NSF attachment protein [Coffea eugenioides]	GO:0005622,GO:0016020,GO:0006886,GO:0016192	intracellular|membrane|intracellular protein transport|vesicle-mediated transport
Lj1A963T46	59.9713	29.2509	90.6918	3.09994	1.63224	4.97262e-08	1.59234e-07	Up	3.58829	3.65995	4.61712	1.36013	1.51974	1.16628	F18O21_160	putative sodium-coupled neutral amino acid transporter 7 [Herrania umbratica]	GO:0016021,GO:0015171,GO:0003333	integral component of membrane|amino acid transmembrane transporter activity|amino acid transmembrane transport
Lj1A965T41	113.528	19.7913	207.265	10.4692	3.38807	1.78926e-36	2.01511e-35	Up	9.35737	8.68724	7.7071	0.706461	1.15154	0.736431	T2P4.17	hypothetical protein F0562_031511 [Nyssa sinensis]	GO:0005829,GO:0009904,GO:0009903	cytosol|chloroplast accumulation movement|chloroplast avoidance movement
Lj1A965T43	1457.85	921.805	1993.88	2.16268	1.11282	4.24465e-24	3.18546e-23	Up	143.879	117.572	156.66	69.5579	65.431	69.2414	F9F8.24	hypothetical protein F0562_026195 [Nyssa sinensis]	GO:0009507,GO:0019203,GO:0008138,GO:2001070,GO:0050308,GO:0046838,GO:0005983	chloroplast|carbohydrate phosphatase activity|protein tyrosine/serine/threonine phosphatase activity|starch binding|sugar-phosphatase activity|phosphorylated carbohydrate dephosphorylation|starch catabolic process
Lj1A965T44	14.6871	23.8126	5.56159	0.233169	-2.10055	0.00164426	0.00322164	Down	0.0944181	0.536052	0.833587	1.42232	2.37532	2.88809	SPBC25D12.05	PREDICTED: tRNA (guanine(26)-N(2))-dimethyltransferase [Vitis vinifera]	GO:0005739,GO:0031965,GO:0005634,GO:0004809,GO:0000049,GO:0002940	mitochondrion|nuclear membrane|nucleus|tRNA (guanine-N2-)-methyltransferase activity|tRNA binding|tRNA N2-guanine methylation
Lj1A965T45	588.125	1155.47	20.7755	0.018004	-5.79554	1.48218e-150	1.00955e-148	Down	1.19979	2.83821	2.94237	151.028	124.759	135.677		hypothetical protein VITISV_043600 [Vitis vinifera]
Lj1A967T45	34.7786	10.3935	59.1637	5.69461	2.5096	2.68246e-09	9.48828e-09	Up	1.31171	1.19252	1.76612	0.314799	0.263612	0.214562	T5P19.20	LRR receptor-like serine/threonine-protein kinase [Actinidia chinensis var. chinensis]
Lj1A968T56	300.65	415.993	185.307	0.445577	-1.16625	2.22755e-13	1.02341e-12	Down	6.80148	9.46985	9.00721	18.2503	21.8638	19.904	T7D17.1	hypothetical protein F0562_026397 [Nyssa sinensis]
Lj1A968T60	685.896	1064.64	307.155	0.288566	-1.79303	1.79388e-57	3.25891e-56	Down	7.76709	7.7495	7.30825	30.3454	26.8067	26.3246	K2A11.6	hypothetical protein F0562_031476 [Nyssa sinensis]	GO:0005768,GO:0005886,GO:0006952,GO:0006897,GO:1900150,GO:0030100,GO:0009620,GO:0009863	endosome|plasma membrane|defense response|endocytosis|regulation of defense response to fungus|regulation of endocytosis|response to fungus|salicylic acid mediated signaling pathway
Lj1A969T89	888.628	1402.89	374.369	0.267063	-1.90475	1.00276e-57	1.83826e-56	Down	30.2839	34.9969	24.132	113.251	119.746	120.382	T7M13.5	hypothetical protein F0562_026405 [Nyssa sinensis]	GO:0016788,GO:0080030,GO:0033473,GO:0048367	hydrolase activity, acting on ester bonds|methyl indole-3-acetate esterase activity|indoleacetic acid conjugate metabolic process|shoot system development
Lj1A969T92	190.885	47.6963	334.073	6.99732	2.8068	2.66141e-44	3.60924e-43	Up	11.6298	11.0046	11.0915	1.48697	1.37125	2.22917	MCK7.17	hypothetical protein F0562_026408 [Nyssa sinensis]	GO:0016021,GO:0005886,GO:0005524,GO:0004672	integral component of membrane|plasma membrane|ATP binding|protein kinase activity
Lj1A970G58	86.6662	41.7978	131.535	3.14494	1.65303	2.58587e-09	9.15869e-09	Up	6.62027	3.91023	5.08785	1.82623	1.33585	2.07154	F6A4.120	hypothetical protein AG4045_012925 [Apium graveolens]	GO:0005789,GO:0016021,GO:0020037,GO:0005506,GO:0004497,GO:0016705	endoplasmic reticulum membrane|integral component of membrane|heme binding|iron ion binding|monooxygenase activity|oxidoreductase activity, acting on paired donors, with incorporation or reduction of molecular oxygen
Lj1A970T56	347.554	476.665	218.444	0.4581	-1.12626	1.67624e-15	8.63107e-15	Down	10.5911	8.08472	8.68699	20.9067	22.3489	19.7166		hypothetical protein C3L33_16530, partial [Rhododendron williamsianum]
Lj1A971T63	42.9109	6.26731	79.5546	12.659	3.6621	5.7554e-14	2.73034e-13	Up	4.65346	3.30246	6.46691	0.365104	0.120442	0.718897	F1K23.29	uncharacterized protein At1g28695-like [Camellia sinensis]
Lj1A972T39	11.3751	21.3489	1.40127	0.0651128	-3.94092	2.083e-05	5.20266e-05	Down	0	0.0417373	0.129807	0.830568	0.863071	1.1039	T2I1_150	glutamate dehydrogenase A [Durio zibethinus]	GO:0005739,GO:0005774,GO:0005524,GO:0050897,GO:0005507,GO:0004352,GO:0004353,GO:0008270,GO:0006520,GO:0046686,GO:0009651	mitochondrion|vacuolar membrane|ATP binding|cobalt ion binding|copper ion binding|glutamate dehydrogenase (NAD+) activity|glutamate dehydrogenase [NAD(P)+] activity|zinc ion binding|cellular amino acid metabolic process|response to cadmium ion|response to salt stress	ko00220,ko00250,ko00910	Arginine biosynthesis|Alanine, aspartate and glutamate metabolism|Nitrogen metabolism
Lj1A973T45	29.4181	58.4863	0.34989	0.00637512	-7.29333	3.22082e-09	1.13115e-08	Down	0.0442886	0	0	2.54356	2.80611	2.33996	T2I1_150	glutamate dehydrogenase A [Durio zibethinus]	GO:0005739,GO:0005774,GO:0005524,GO:0050897,GO:0005507,GO:0004352,GO:0004353,GO:0008270,GO:0006520,GO:0046686,GO:0009651	mitochondrion|vacuolar membrane|ATP binding|cobalt ion binding|copper ion binding|glutamate dehydrogenase (NAD+) activity|glutamate dehydrogenase [NAD(P)+] activity|zinc ion binding|cellular amino acid metabolic process|response to cadmium ion|response to salt stress	ko00220,ko00250,ko00910	Arginine biosynthesis|Alanine, aspartate and glutamate metabolism|Nitrogen metabolism
Lj1A973T46	5.37706	10.4182	0.33596	0.0358119	-4.80342	0.000975488	0.0019793	Down	0	0.0815423	0	1.37928	0.562062	0.718897	dl4835w	PREDICTED: light-harvesting complex-like protein 3 isotype 1, chloroplastic [Vitis vinifera]	GO:0009507,GO:0009535,GO:0016021,GO:0009523,GO:0042651,GO:0016168,GO:0003700,GO:0019899,GO:0042802,GO:0043495,GO:0015979,GO:1902326,GO:1904964,GO:1904966,GO:0018298,GO:0006355	chloroplast|chloroplast thylakoid membrane|integral component of membrane|photosystem II|thylakoid membrane|chlorophyll binding|DNA-binding transcription factor activity|enzyme binding|identical protein binding|protein membrane anchor|photosynthesis|positive regulation of chlorophyll biosynthetic process|positive regulation of phytol biosynthetic process|positive regulation of vitamin E biosynthe…
Lj1A975T27	58.6602	6.593	110.727	16.7697	4.06778	1.64954e-21	1.1207e-20	Up	10.3241	10.2182	16.2972	0.670354	0.773987	0.879961	T7I23.6	hypothetical protein DKX38_004195 [Salix brachista]	GO:0005789,GO:0000139,GO:0005886,GO:0032588,GO:0005773,GO:0005525,GO:0003924,GO:0006888,GO:0006886,GO:0032482,GO:0046686	endoplasmic reticulum membrane|Golgi membrane|plasma membrane|trans-Golgi network membrane|vacuole|GTP binding|GTPase activity|ER to Golgi vesicle-mediated transport|intracellular protein transport|Rab protein signal transduction|response to cadmium ion
Lj1A977G67	341.605	155.858	527.351	3.38319	1.75839	8.6717e-38	1.01003e-36	Up	43.7475	42.9407	40.8069	13.0281	12.1726	14.579		uncharacterized protein LOC114304722 [Camellia sinensis]			ko03020	RNA polymerase
Lj1A977T66	167.876	244.566	91.1862	0.373391	-1.42124	4.04375e-13	1.83036e-12	Down	6.41068	8.49244	5.65978	18.6351	21.3542	18.1979	RPL15	60S ribosomal protein, partial [Actinidia chinensis var. chinensis]	GO:0005840,GO:0003735,GO:0006412	ribosome|structural constituent of ribosome|translation	ko03010	Ribosome
Lj1A977T67	659.306	880.098	438.513	0.498335	-1.00481	1.16187e-17	6.67159e-17	Down	18.282	21.9823	21.9468	47.168	42.0213	42.7393	K11J9.10	uncharacterized Rho GTPase-activating protein At5g61530 [Cynara cardunculus var. scolymus]	GO:0005096,GO:0007165	GTPase activator activity|signal transduction
Lj1A977T69	30.6714	45.5612	15.7815	0.34768	-1.52417	0.00137302	0.00272195	Down	1.19905	1.51278	0.261384	2.63412	3.66202	2.71681		PREDICTED: uncharacterized protein LOC109000972 [Juglans regia]
Lj1A978T43	74.0974	109.989	38.2055	0.347102	-1.52657	1.0048e-08	3.39804e-08	Down	1.54007	1.11837	1.19455	3.81041	3.7376	4.14976	MFG13.9	F-box protein At5g07670-like isoform X1 [Camellia sinensis]	GO:0019005,GO:0016567,GO:0031146,GO:0006511	SCF ubiquitin ligase complex|protein ubiquitination|SCF-dependent proteasomal ubiquitin-dependent protein catabolic process|ubiquitin-dependent protein catabolic process
Lj1A979T80	460.468	156.214	764.723	4.89397	2.29101	7.24901e-50	1.1024e-48	Up	15.8305	10.6497	13.2305	2.88361	2.61309	3.06127	F1P2.10	hypothetical protein F0562_026486 [Nyssa sinensis]	GO:0005694,GO:0005634,GO:0005524,GO:0005215,GO:0051301,GO:0030261,GO:0051321	chromosome|nucleus|ATP binding|transporter activity|cell division|chromosome condensation|meiotic cell cycle
Lj1A979T83	35.5239	15.7484	55.2994	3.51704	1.81436	3.85407e-06	1.04066e-05	Up	5.39905	7.60641	5.64935	2.37217	1.45329	1.77937	CNR6	hypothetical protein F0562_031385 [Nyssa sinensis]	GO:0016021	integral component of membrane
Lj1A97T13	191.143	89.3473	292.94	3.27859	1.71308	7.47546e-19	4.54048e-18	Up	15.5296	16.0088	20.3739	6.30016	4.70563	5.73446	MJL12.21	hypothetical protein F0562_002245 [Nyssa sinensis]	GO:0005737,GO:0005634,GO:0005886,GO:0005524,GO:0016301,GO:0004672,GO:0019901,GO:0004674,GO:0006952,GO:0006468,GO:0006979,GO:0009611	cytoplasm|nucleus|plasma membrane|ATP binding|kinase activity|protein kinase activity|protein kinase binding|protein serine/threonine kinase activity|defense response|protein phosphorylation|response to oxidative stress|response to wounding	ko04016	MAPK signaling pathway - plant
Lj1A981T82	237.439	150.245	324.633	2.16146	1.11201	4.52991e-12	1.91861e-11	Up	10.1109	10.6805	8.26535	4.75971	4.4142	5.01018	F24A6.80	monocopper oxidase-like protein SKS1 [Sesamum indicum]	GO:0031225,GO:0046658,GO:0005886,GO:0009506,GO:0005507,GO:0016722	anchored component of membrane|anchored component of plasma membrane|plasma membrane|plasmodesma|copper ion binding|oxidoreductase activity, oxidizing metal ions
Lj1A981T85	47.582	84.5264	10.6376	0.126648	-2.9811	1.40133e-13	6.50867e-13	Down	0.211247	0.719603	0.331561	3.30156	3.73979	3.56372	PECS-2.1	hypothetical protein F0562_031366 [Nyssa sinensis]	GO:0005618,GO:0005576,GO:0045330,GO:0004857,GO:0030599,GO:0042545,GO:0045490	cell wall|extracellular region|aspartyl esterase activity|enzyme inhibitor activity|pectinesterase activity|cell wall modification|pectin catabolic process	ko00040	Pentose and glucuronate interconversions
Lj1A982T79	36.0715	56.6801	15.4629	0.273989	-1.86781	8.54958e-06	2.2284e-05	Down	1.0809	2.23153	0.963926	6.1985	6.22592	4.09869	T8F5.20	ycf20-like protein [Camellia sinensis]	GO:0009507,GO:0016021,GO:0010196	chloroplast|integral component of membrane|nonphotochemical quenching
Lj1A984G83	16.312	7.5732	25.0508	3.31124	1.72737	0.00247805	0.00472996	Up	0.653267	0.590048	0.844731	0.335483	0.138338	0.192667	OsJ_06271	LRR receptor kinase SERK2-like [Camellia sinensis]	GO:0016021,GO:0005886,GO:0005524,GO:0004675,GO:0009742,GO:0006468	integral component of membrane|plasma membrane|ATP binding|transmembrane receptor protein serine/threonine kinase activity|brassinosteroid mediated signaling pathway|protein phosphorylation
Lj1A985G30	86.523	22.9188	150.127	6.55091	2.7117	5.92779e-20	3.77393e-19	Up	10.0294	15.8171	10.3431	1.61414	2.15654	2.06588		hypothetical protein F0562_031333 [Nyssa sinensis]
Lj1A986T55	619.48	291.289	947.67	3.25464	1.7025	9.65364e-47	1.37552e-45	Up	37.1262	43.6607	37.5521	13.5887	12.9102	11.8963	F24D13.11	alpha-L-fucosidase 1-like [Olea europaea var. sylvestris]	GO:0048046,GO:0005764,GO:0005773,GO:0004560,GO:0006004,GO:0006516,GO:0016139	apoplast|lysosome|vacuole|alpha-L-fucosidase activity|fucose metabolic process|glycoprotein catabolic process|glycoside catabolic process	ko00511	Other glycan degradation
Lj1A987T48	23.3207	41.8718	4.76959	0.115207	-3.1177	1.07966e-07	3.35685e-07	Down	0.0918879	0.434739	0.0901387	2.16281	1.9692	1.57569	T30C3.90	hypothetical protein F0562_031317 [Nyssa sinensis]	GO:0005737,GO:0051213,GO:0045544,GO:0046872,GO:0009908,GO:0009740,GO:0009686,GO:0048366,GO:0009739,GO:0048575,GO:0009826	cytoplasm|dioxygenase activity|gibberellin 20-oxidase activity|metal ion binding|flower development|gibberellic acid mediated signaling pathway|gibberellin biosynthetic process|leaf development|response to gibberellin|short-day photoperiodism, flowering|unidimensional cell growth	ko00904	Diterpenoid biosynthesis
Lj1A988T30	11.2797	17.3739	5.18563	0.299183	-1.7409	0.0137474	0.0231834	Down	1.80968	2.05487	1.42018	9.20061	6.40751	3.01937	VIT_15s0048g01270	MADS-box transcription factor 6 [Morus notabilis]
Lj1A988T31	658.496	938.074	378.918	0.403646	-1.30884	2.26108e-23	1.64529e-22	Down	15.9406	13.6845	19.5351	40.5436	45.5485	42.6138	MIO24.3	PREDICTED: probable fructokinase-7 [Juglans regia]	GO:0005829,GO:0005524,GO:0019200,GO:0008865,GO:0016051,GO:0006633,GO:0006000,GO:0046686,GO:0019252	cytosol|ATP binding|carbohydrate kinase activity|fructokinase activity|carbohydrate biosynthetic process|fatty acid biosynthetic process|fructose metabolic process|response to cadmium ion|starch biosynthetic process	ko00051,ko00500,ko00520	Fructose and mannose metabolism|Starch and sucrose metabolism|Amino sugar and nucleotide sugar metabolism
Lj1A98T29	698.264	329.466	1067.06	3.23781	1.69502	1.19214e-53	1.98253e-52	Up	69.8632	71.1092	73.2983	21.2529	22.8301	25.8235	F21O3.12	PREDICTED: ras-related protein RABA5b-like [Nicotiana attenuata]	GO:0005622,GO:0005886,GO:0005525,GO:0003924,GO:0006886,GO:0032482	intracellular|plasma membrane|GTP binding|GTPase activity|intracellular protein transport|Rab protein signal transduction
Lj1A990G55	43.7535	61.7791	25.7279	0.415847	-1.26587	0.000383071	0.000823127	Down	2.02684	2.10053	2.84037	4.18003	6.65481	6.88863		hypothetical protein C3L33_16449, partial [Rhododendron williamsianum]
Lj1A994T58	21.7219	0.623644	42.8201	68.1073	6.08974	3.92129e-08	1.26524e-07	Up	2.86367	2.63444	4.05767	0	0.0741181	0.073733	T9I4.13	rhomboid protein Lonja32412 [Lonicera japonica]	GO:0005794,GO:0000139,GO:0016021,GO:0004252	Golgi apparatus|Golgi membrane|integral component of membrane|serine-type endopeptidase activity
Lj1A996T62	1.58533	3.17067	0	0.0604471	-4.04818	0.0455827	0.069473	Down	0	0	0	0.491823	0.0695334	0.138344	M7J2.70	hypothetical protein F0562_031254 [Nyssa sinensis]	GO:0016607,GO:0005634,GO:0003700,GO:0043565,GO:0044212,GO:0030154,GO:0010018,GO:0045893,GO:0009585,GO:0009639,GO:0009751	nuclear speck|nucleus|DNA-binding transcription factor activity|sequence-specific DNA binding|transcription regulatory region DNA binding|cell differentiation|far-red light signaling pathway|positive regulation of transcription, DNA-templated|red, far-red light phototransduction|response to red or far red light|response to salicylic acid
Lj1A996T64	3.90433	1.25654	6.55211	5.21873	2.3837	0.0462196	0.0703746	Up	1.21489	1.14958	0.446911	0.142978	0.282996	0.140763	F12F1.27	hypothetical protein D5086_0000141770 [Populus alba]	GO:0005783,GO:0005789,GO:0005793,GO:0012507,GO:0005794,GO:0000139,GO:0016021,GO:0005886,GO:0031201,GO:0005484,GO:0006888,GO:0015031,GO:0006890,GO:0048280	endoplasmic reticulum|endoplasmic reticulum membrane|endoplasmic reticulum-Golgi intermediate compartment|ER to Golgi transport vesicle membrane|Golgi apparatus|Golgi membrane|integral component of membrane|plasma membrane|SNARE complex|SNAP receptor activity|ER to Golgi vesicle-mediated transport|protein transport|retrograde vesicle-mediated transport, Golgi to ER|vesicle fusion with Golgi appar…	ko04130,ko04145	SNARE interactions in vesicular transport|Phagosome
Lj1A997T37	14.7065	3.13674	26.2762	8.37023	3.06527	7.16538e-06	1.8808e-05	Up	0.836931	1.33379	1.08026	0.124417	0.0820861	0.204149		hypothetical protein F0562_031245 [Nyssa sinensis]
Lj1A997T38	361.164	489.687	232.641	0.474902	-1.0743	3.31499e-14	1.59547e-13	Down	17.8618	19.926	23.6083	43.9895	47.476	45.2252	OJ1112_G03.14	Transmembrane ascorbate ferrireductase [Actinidia chinensis var. chinensis]	GO:0016021,GO:0046872,GO:0016491	integral component of membrane|metal ion binding|oxidoreductase activity
Lj1A997T39	129.989	21.3705	238.608	11.1656	3.48099	1.35289e-36	1.52721e-35	Up	23.8592	36.6361	35.1776	2.69024	3.72736	2.64857	M7J2.40	hypothetical protein E3N88_38864 [Mikania micrantha]	GO:0005884,GO:0005737,GO:0003779,GO:0030042	actin filament|cytoplasm|actin binding|actin filament depolymerization
Lj1C0T4	29.8011	40.8546	18.7476	0.458639	-1.12457	0.00449619	0.00823371	Down	1.42987	1.52212	1.75331	3.4497	3.74708	3.64478	F28J15.8	hypothetical protein CUMW_055420 [Citrus unshiu]	GO:0009507,GO:0005737,GO:0005829,GO:0004477,GO:0004488,GO:0009853,GO:0044030,GO:0035999,GO:0046653	chloroplast|cytoplasm|cytosol|methenyltetrahydrofolate cyclohydrolase activity|methylenetetrahydrofolate dehydrogenase (NADP+) activity|photorespiration|regulation of DNA methylation|tetrahydrofolate interconversion|tetrahydrofolate metabolic process
Lj1C0T8	2.52542	5.05084	0	0.0379226	-4.7208	0.00661368	0.0117793	Down	0	0	0	0.74542	0.737706	0.209678	F17A22.16	translocator protein homolog [Hevea brasiliensis]	GO:0031969,GO:0005783,GO:0005789,GO:0005794,GO:0000139,GO:0005795,GO:0016021,GO:0016020,GO:0020037,GO:0006778,GO:0009737,GO:0006970,GO:0009651	chloroplast membrane|endoplasmic reticulum|endoplasmic reticulum membrane|Golgi apparatus|Golgi membrane|Golgi stack|integral component of membrane|membrane|heme binding|porphyrin-containing compound metabolic process|response to abscisic acid|response to osmotic stress|response to salt stress
Lj1C1000G6	466.503	302.008	630.997	2.08931	1.06303	1.05129e-16	5.77861e-16	Up	39.157	37.6297	43.5375	21.4042	21.3092	18.1162	MRO11.9	PREDICTED: pectin acetylesterase 9 isoform X1 [Daucus carota subsp. sativus]	GO:0005576,GO:0009505,GO:0052793,GO:0071555	extracellular region|plant-type cell wall|pectin acetylesterase activity|cell wall organization
Lj1C1001T3	59.854	6.59916	113.109	17.1264	4.09815	1.28714e-22	9.09233e-22	Up	3.79046	3.51195	5.22886	0.223045	0.331106	0.21959	T2J13.1	hypothetical protein F0562_026621 [Nyssa sinensis]
Lj1C1004T7	359.705	213.176	506.235	2.3733	1.24689	1.51947e-17	8.66118e-17	Up	15.9851	12.9565	15.1642	5.48333	7.07188	7.06386	MZF18.11	probable receptor-like protein kinase At5g24010 [Camellia sinensis]
Lj1C1008T1	4.07925	0.943179	7.21531	7.66533	2.93835	0.0186979	0.0307791	Up	0.273733	0.474864	0.179015	0.0429534	0.0425089	0.0422881	RhGT1	anthocyanidin 3-O-glucosyltransferase [Lonicera japonica]
Lj1C1008T2	621.893	1087.25	156.538	0.144067	-2.79519	5.29023e-17	2.94199e-16	Down	5.76767	9.38541	4.11482	42.6194	49.9138	48.561	UGT88B1	hypothetical protein F0562_031180 [Nyssa sinensis]	GO:0016758	transferase activity, transferring hexosyl groups
Lj1C1009T12	2493.93	1146.54	3841.32	3.35039	1.74433	1.66971e-78	4.4076e-77	Up	108.497	107.065	87.465	30.3389	31.1738	33.8948	SPCC24B10.10c	hypothetical protein F0562_026679 [Nyssa sinensis]	GO:0005741,GO:0005739,GO:0005524,GO:0016887,GO:0045041	mitochondrial outer membrane|mitochondrion|ATP binding|ATPase activity|protein import into mitochondrial intermembrane space
Lj1C100G3	101.935	165.099	38.7713	0.235062	-2.08889	2.71764e-17	1.53462e-16	Down	5.65962	4.76031	3.33113	20.9589	21.4452	19.2354		dCTP pyrophosphatase 1-like [Hevea brasiliensis]			ko00240	Pyrimidine metabolism
Lj1C1014T11	679.102	85.184	1273.02	14.9424	3.90134	4.73827e-182	4.56459e-180	Up	417.591	405.247	450.85	28.4901	33.5026	28.0488
Lj1C1015G5	1500.98	2278.94	723.023	0.317281	-1.65617	1.05481e-81	2.92491e-80	Down	21.6213	21.5656	21.0857	74.4322	71.7181	67.6831	At5g53450	probable plastid-lipid-associated protein 14, chloroplastic isoform X2 [Camellia sinensis]	GO:0009507,GO:0005737,GO:0005634,GO:0005524,GO:0004693,GO:0006468	chloroplast|cytoplasm|nucleus|ATP binding|cyclin-dependent protein serine/threonine kinase activity|protein phosphorylation
Lj1C1016G8	65.2694	119.396	11.1424	0.0930504	-3.42584	2.37821e-22	1.66441e-21	Down	0.553549	0.322332	0.459471	4.7306	5.11807	5.24936	SPBC3B9.03	hypothetical protein C3L33_05520, partial [Rhododendron williamsianum]	GO:0005829,GO:0005789,GO:0016020,GO:0005634,GO:0005785,GO:0005525,GO:0003924,GO:0005047,GO:0045047,GO:0006614	cytosol|endoplasmic reticulum membrane|membrane|nucleus|signal recognition particle receptor complex|GTP binding|GTPase activity|signal recognition particle binding|protein targeting to ER|SRP-dependent cotranslational protein targeting to membrane	ko03060	Protein export
Lj1C1016T2	1993.57	2717.18	1269.96	0.467254	-1.09772	2.12522e-29	1.93115e-28	Down	139.555	117.884	150.465	310.991	299.786	311.26	MYN8.1	Protein BOBBER like [Actinidia chinensis var. chinensis]	GO:0005737,GO:0005829,GO:0051082,GO:0032502,GO:0009880,GO:0010286,GO:0010450,GO:0009965,GO:0009555,GO:0006457,GO:0009735,GO:0009408,GO:0048833,GO:0048448	cytoplasm|cytosol|unfolded protein binding|developmental process|embryonic pattern specification|heat acclimation|inflorescence meristem growth|leaf morphogenesis|pollen development|protein folding|response to cytokinin|response to heat|specification of floral organ number|stamen morphogenesis
Lj1C1016T4	808.32	412.595	1204.04	2.91837	1.54516	9.2337e-52	1.47861e-50	Up	36.7874	39.6185	34.6398	12.6873	13.8086	13.676	K19E1.17	probable pectinesterase/pectinesterase inhibitor 61 [Camellia sinensis]	GO:0005618,GO:0016021,GO:0045330,GO:0030599,GO:0046910,GO:0042545,GO:0045490	cell wall|integral component of membrane|aspartyl esterase activity|pectinesterase activity|pectinesterase inhibitor activity|cell wall modification|pectin catabolic process
Lj1C1017G3	29.9439	5.30562	54.5822	10.2354	3.3555	5.02921e-09	1.73848e-08	Up	4.95129	2.21926	6.1352	0.163566	0.323748	0.885681		PREDICTED: uncharacterized protein LOC104604021 isoform X2 [Nelumbo nucifera]
Lj1C1018G7	102.778	139.43	66.1266	0.473614	-1.07822	9.25895e-06	2.40242e-05	Down	1.61397	1.64468	2.49666	3.82811	4.25121	4.77575		hypothetical protein F0562_030972 [Nyssa sinensis]	GO:0009501,GO:0009507,GO:0033201,GO:0004373,GO:0009011,GO:0019252	amyloplast|chloroplast|alpha-1,4-glucan synthase activity|glycogen (starch) synthase activity|starch synthase activity|starch biosynthetic process	ko00500	Starch and sucrose metabolism
Lj1C1018T7	90.0636	18.2153	161.912	8.88063	3.15066	2.36352e-28	2.0729e-27	Up	7.58873	6.45815	7.67836	0.808845	0.756004	1.01752	F11F8.30	hypothetical protein F0562_030971 [Nyssa sinensis]	GO:0005737,GO:0005874,GO:0005634,GO:0005516,GO:0008017	cytoplasm|microtubule|nucleus|calmodulin binding|microtubule binding
Lj1C1019T4	14.0885	6.92796	21.2491	3.06654	1.61661	0.00672596	0.0119592	Up	2.61029	1.54372	2.34722	0.921597	0.60804	0.705695	MOP9.13	ABL interactor-like protein 3 [Artemisia annua]	GO:0005737,GO:0015630,GO:0048364,GO:0010090	cytoplasm|microtubule cytoskeleton|root development|trichome morphogenesis
Lj1C1021T2	20.845	5.36112	36.329	6.79261	2.76397	5.20567e-07	1.52592e-06	Up	1.76077	2.07001	1.62257	0.351648	0.348009	0.148372	F11F8.30	hypothetical protein F0562_026741 [Nyssa sinensis]	GO:0005737,GO:0005874,GO:0005634,GO:0005516,GO:0008017	cytoplasm|microtubule|nucleus|calmodulin binding|microtubule binding
Lj1C1023G9	137.221	231.19	43.2518	0.187332	-2.41633	1.21093e-28	1.07372e-27	Down	3.31856	4.04913	3.25538	20.8843	20.6682	18.3752	T29A15.230	putative yippee/Mis18 [Helianthus annuus]	GO:0046872	metal ion binding
Lj1C1025T12	25.6741	36.1325	15.2157	0.421581	-1.24612	0.00417069	0.00768184	Down	1.09264	1.09851	0.736888	2.18603	2.7997	2.34207	OsI_031067	6-phosphogluconolactonase, DevB-type [Artemisia annua]	GO:0009507,GO:0017057,GO:0005975,GO:0006098	chloroplast|6-phosphogluconolactonase activity|carbohydrate metabolic process|pentose-phosphate shunt	ko00030	Pentose phosphate pathway
Lj1C1027G15	274.628	172.072	377.184	2.191	1.13159	2.50805e-14	1.21752e-13	Up	23.5991	21.2613	21.7337	9.39561	10.7604	11.9262	F6N18.17	hypothetical protein F0562_026782 [Nyssa sinensis]	GO:0005634,GO:0003723	nucleus|RNA binding
Lj1C1030G1	20.2246	2.83571	37.6135	13.2767	3.73083	2.46282e-08	8.06269e-08	Up	1.25587	1.58448	2.66926	0.197068	0.0975144	0.145512	T6A9_9	Transcriptional effector CCR4-related protein [Handroanthus impetiginosus]	GO:0016021,GO:0005634,GO:0005509,GO:0009409	integral component of membrane|nucleus|calcium ion binding|response to cold
Lj1C1032G4	7.22127	14.4425	0	0.0132515	-6.2377	6.48298e-06	1.70929e-05	Down	0	0	0	0.499616	0.608548	0.643224	T30G6.18	hypothetical protein C3L33_03446, partial [Rhododendron williamsianum]
Lj1C1033G19	192.824	271.881	113.767	0.418409	-1.25701	2.01042e-13	9.25415e-13	Down	4.016	3.94084	3.93955	9.45268	11.1219	9.44414	SPCC24B10.10c	hypothetical protein C3L33_16289, partial [Rhododendron williamsianum]	GO:0005741,GO:0005739,GO:0005524,GO:0016887,GO:0045041	mitochondrial outer membrane|mitochondrion|ATP binding|ATPase activity|protein import into mitochondrial intermembrane space
Lj1C1038G10	72.1897	0	144.379	832.48	9.70127	7.01134e-16	3.68152e-15	Up	6.4041	7.1533	5.99878	0	0	0	MMP21.3	UGTPg39 [Panax ginseng]	GO:0043231,GO:0080043,GO:0080044,GO:0008194	intracellular membrane-bounded organelle|quercetin 3-O-glucosyltransferase activity|quercetin 7-O-glucosyltransferase activity|UDP-glycosyltransferase activity
Lj1C103G10	32.1074	18.5502	45.6645	2.46324	1.30056	0.00117186	0.00234643	Up	7.63	6.80327	4.46207	2.90109	2.18748	2.99217		PREDICTED: uncharacterized protein LOC101292949 [Fragaria vesca subsp. vesca]
Lj1C1041T1	105.718	64.7104	146.726	2.26785	1.18133	4.9716e-07	1.46085e-06	Up	6.54	6.26774	4.52375	2.32877	3.12498	2.60357	F10N7.250	hypothetical protein F0562_002265 [Nyssa sinensis]	GO:0016021,GO:0016020,GO:0020037,GO:0005506,GO:0004497,GO:0016709,GO:0071281,GO:0042343	integral component of membrane|membrane|heme binding|iron ion binding|monooxygenase activity|oxidoreductase activity,acting on paired donors, with incorporation or reduction of molecular oxygen, NAD(P)H as one donor, and incorporation of one atom of oxygen|cellular response to iron ion|indole glucosinolate metabolic process
Lj1C1049T3	243.821	64.0992	423.543	6.60339	2.72321	1.13775e-37	1.32199e-36	Up	27.4068	18.5062	31.89	4.06453	3.77868	4.60787	MFJ20.13	Protein CLEC16A like [Actinidia chinensis var. chinensis]	GO:0036020,GO:0019898,GO:0005794,GO:0000139,GO:0016021,GO:0017137,GO:0009718,GO:0001708,GO:0016197,GO:0008333,GO:1903415,GO:0044090,GO:0016192	endolysosome membrane|extrinsic component of membrane|Golgi apparatus|Golgi membrane|integral component of membrane|Rab GTPase binding|anthocyanin-containing compound biosynthetic process|cell fate specification|endosomal transport|endosome to lysosome transport|flavonoid transport from endoplasmic reticulum to plant-type vacuole|positive regulation of vacuole organization|vesicle-mediated transp…
Lj1C1049T5	167.69	49.6813	285.699	5.74828	2.52313	1.1502e-18	6.92528e-18	Up	20.1272	7.31733	15.1717	2.59313	2.81305	2.40568	MFJ20.13	hypothetical protein F0562_017090 [Nyssa sinensis]	GO:0036020,GO:0019898,GO:0005794,GO:0000139,GO:0016021,GO:0017137,GO:0009718,GO:0001708,GO:0016197,GO:0008333,GO:1903415,GO:0044090,GO:0016192	endolysosome membrane|extrinsic component of membrane|Golgi apparatus|Golgi membrane|integral component of membrane|Rab GTPase binding|anthocyanin-containing compound biosynthetic process|cell fate specification|endosomal transport|endosome to lysosome transport|flavonoid transport from endoplasmic reticulum to plant-type vacuole|positive regulation of vacuole organization|vesicle-mediated transp…
Lj1C1051G4	64.6703	43.0544	86.2861	2.00252	1.00181	0.000468293	0.000994584	Up	3.80738	2.40179	3.13128	1.62939	1.50503	1.78239	F12E4.320	hypothetical protein FH972_020024 [Carpinus fangiana]	GO:0005618,GO:0005856,GO:0005829,GO:0000145,GO:0005576,GO:0009524,GO:0005886,GO:0006887	cell wall|cytoskeleton|cytosol|exocyst|extracellular region|phragmoplast|plasma membrane|exocytosis
Lj1C1053G4	1791.7	2407.82	1175.57	0.488241	-1.03433	3.98718e-41	5.0371e-40	Down	30.2718	30.2171	29.5887	65.4163	64.0793	65.287	DGD1	digalactosyldiacylglycerol synthase 1, chloroplastic isoform X1 [Camellia sinensis]	GO:0009707,GO:0043661,GO:0046481,GO:0009877	chloroplast outer membrane|peribacteroid membrane|digalactosyldiacylglycerol synthase activity|nodulation	ko00561	Glycerolipid metabolism
Lj1C1053G6	166.056	275.148	56.9652	0.206855	-2.27331	2.48135e-23	1.80394e-22	Down	3.07742	2.85703	3.3606	11.3709	19.4227	16.6846	T19F11.8	hypothetical protein F0562_015930 [Nyssa sinensis]	GO:0016021,GO:0009705,GO:0015743	integral component of membrane|plant-type vacuole membrane|malate transport
Lj1C1054G3	649.926	1127.99	171.864	0.152286	-2.71515	2.00796e-116	9.09223e-115	Down	9.1937	7.84949	8.50037	61.4369	57.2072	58.2814	F22O6.170	hypothetical protein F0562_015928 [Nyssa sinensis]	GO:0005829,GO:0004842,GO:0006952,GO:0051865,GO:0016567,GO:0010200,GO:0009414	cytosol|ubiquitin-protein transferase activity|defense response|protein autoubiquitination|protein ubiquitination|response to chitin|response to water deprivation
Lj1C1059T6	732.558	173.966	1291.15	7.42466	2.89232	1.20371e-140	7.29466e-139	Up	106.654	107.798	103.507	15.829	15.9916	13.3924		hypothetical protein F0562_017331 [Nyssa sinensis]
Lj1C105T6	49.6406	25.1524	74.1287	2.94535	1.55844	4.7556e-06	1.27089e-05	Up	2.92236	3.00363	4.54723	1.18595	1.50231	1.07418	UGT74G1	UDP-glycosyltransferase 74G1-like [Camellia sinensis]	GO:0035251	UDP-glucosyltransferase activity
Lj1C1069T11	7.54254	11.9727	3.11243	0.260453	-1.94091	0.0244267	0.0393077	Down	0.353683	0.200801	0.0693901	1.13218	0.527276	0.852373	VIT_08s0056g00800	hypothetical protein F0562_016581 [Nyssa sinensis]
Lj1C1070G2	241.982	95.7133	388.252	4.05938	2.02126	7.40608e-34	7.75906e-33	Up	8.23665	8.43442	7.96917	2.54953	1.89236	1.9662	T8M16_170	PREDICTED: probable arabinosyltransferase ARAD1 [Nicotiana tabacum]	GO:0005739,GO:0003973,GO:0047545,GO:0071949	mitochondrion|(S)-2-hydroxy-acid oxidase activity|2-hydroxyglutarate dehydrogenase activity|FAD binding
Lj1C1075T1	33.005	0	66.01	380.893	8.57324	7.06502e-12	2.9566e-11	Up	1.70147	4.36394	2.24008	0	0	0	T16E15.5	7-deoxyloganetin glucosyltransferase-like [Hevea brasiliensis]	GO:0043231,GO:0015020,GO:0008194	intracellular membrane-bounded organelle|glucuronosyltransferase activity|UDP-glycosyltransferase activity
Lj1C1079G5	27.9628	11.5945	44.3311	3.81372	1.9312	3.54207e-05	8.62598e-05	Up	1.66248	0.884871	1.76674	0.260871	0.419529	0.513662	T7M13.18	hypothetical protein F0562_015319 [Nyssa sinensis]	GO:0048046,GO:0009505,GO:0005773,GO:0046556,GO:0009044,GO:0046373,GO:0045493	apoplast|plant-type cell wall|vacuole|alpha-L-arabinofuranosidase activity|xylan 1,4-beta-xylosidase activity|L-arabinose metabolic process|xylan catabolic process	ko00520	Amino sugar and nucleotide sugar metabolism
Lj1C1084T2	215.737	426.888	4.58679	0.0105725	-6.56354	3.52228e-53	5.79774e-52	Down	0.0770077	0.0364338	0.377709	16.3131	15.8573	16.6315	F24J5.19	PREDICTED: protein NRT1/ PTR FAMILY 3.1-like [Daucus carota subsp. sativus]	GO:0016021,GO:0097708,GO:0005886,GO:0035673,GO:1904680,GO:0015333,GO:0010336,GO:0042128	integral component of membrane|intracellular vesicle|plasma membrane|oligopeptide transmembrane transporter activity|peptide transmembrane transporter activity|peptide:proton symporter activity|gibberellic acid homeostasis|nitrate assimilation
Lj1C1084T4	44.0505	60.7107	27.3903	0.451281	-1.1479	0.000483841	0.00102625	Down	4.64162	4.23522	3.9028	10.457	10.3488	9.06579	T5P19.300	psbP domain-containing protein 6, chloroplastic [Olea europaea var. sylvestris]	GO:0009507,GO:0009570,GO:0009534,GO:0009543,GO:0019898,GO:0009654,GO:0009579,GO:0031977,GO:0005509,GO:0015979	chloroplast|chloroplast stroma|chloroplast thylakoid|chloroplast thylakoid lumen|extrinsic component of membrane|photosystem II oxygen evolving complex|thylakoid|thylakoid lumen|calcium ion binding|photosynthesis
Lj1C1087G5	23.4778	0.958604	45.9969	48.6518	5.60442	2.23933e-09	7.96749e-09	Up	4.2351	2.81372	4.59645	0.254512	0	0	SPAC922.06	Reductase [Handroanthus impetiginosus]	GO:0005829,GO:0005634,GO:0004316,GO:0009107	cytosol|nucleus|3-oxoacyl-[acyl-carrier-protein] reductase (NADPH) activity|lipoate biosynthetic process
Lj1C1089G4	1525.64	863.128	2188.14	2.53487	1.34191	1.41327e-50	2.17938e-49	Up	90.988	89.9546	100.761	38.2604	39.9989	39.1541	T8M16.90	CDPK-related kinase 7 [Vitis vinifera]	GO:0005737,GO:0016020,GO:0005634,GO:0005886,GO:0005524,GO:0009931,GO:0004683,GO:0046872,GO:0009738,GO:0035556,GO:0018105	cytoplasm|membrane|nucleus|plasma membrane|ATP binding|calcium-dependent protein serine/threonine kinase activity|calmodulin-dependent protein kinase activity|metal ion binding|abscisic acid-activated signaling pathway|intracellular signal transduction|peptidyl-serine phosphorylation
Lj1C1092G5	139.951	68.3241	211.578	3.09751	1.63111	3.30901e-12	1.41214e-11	Up	13.4768	11.3018	13.2202	5.53239	2.73757	4.67706	F26G	hypothetical protein F0562_004831 [Nyssa sinensis]
Lj1C1096T2	139.183	39.2939	239.072	6.08699	2.60573	1.49701e-19	9.38009e-19	Up	6.07001	6.03397	2.68703	0.783997	1.04132	0.731229	M4I22.30	hypothetical protein F0562_017626 [Nyssa sinensis]
Lj1C1098T2	27.9839	12.8726	43.0952	3.34905	1.74375	0.00131528	0.00261435	Up	1.00296	1.13472	0.51332	0.143695	0.568834	0.12126	T24A18.140	hypothetical protein F0562_017591 [Nyssa sinensis]
Lj1C109G10	317.769	89.9123	545.625	6.06762	2.60113	7.23266e-55	1.23507e-53	Up	47.0517	45.5135	53.4438	9.14681	6.56725	9.71142	T3F17.18	PREDICTED: reticulon-like protein B5 [Nicotiana sylvestris]	GO:0005783,GO:0005789,GO:0016021,GO:0005886,GO:0080167	endoplasmic reticulum|endoplasmic reticulum membrane|integral component of membrane|plasma membrane|response to karrikin
Lj1C10G2	4242.32	2358.36	6126.28	2.59782	1.3773	2.75023e-79	7.34001e-78	Up	116.28	125.3	120.374	50.4154	48.7384	47.9787	F14M4.9/F14M4.10	hypothetical protein F0562_021510 [Nyssa sinensis]	GO:0005634,GO:0003677,GO:0003700,GO:0046872,GO:0006355	nucleus|DNA binding|DNA-binding transcription factor activity|metal ion binding|regulation of transcription, DNA-templated
Lj1C1104G14	7.1438	12.888	1.39956	0.107977	-3.2112	0.0024041	0.00459789	Down	0.0775577	0	0	0.237317	0.270994	0.233642	T32A17.160	MDIS1-interacting receptor like kinase [Actinidia chinensis var. chinensis]
Lj1C1104G4	10.3922	16.9618	3.82264	0.225094	-2.1514	0.00409451	0.00754958	Down	0.10614	0.06026	0.0624715	0.379736	0.197793	0.491914	T32A17.160	MDIS1-interacting receptor like kinase 2-like [Camellia sinensis]
Lj1C1106G6	93.7242	0.623644	186.825	297.128	8.21494	5.99986e-15	3.00614e-14	Up	6.16459	7.33565	10.9492	0	0.0435145	0.0432884	F13I12.250	hypothetical protein CTI12_AA582400 [Artemisia annua]	GO:0016021,GO:0005886	integral component of membrane|plasma membrane
Lj1C1106T5	8.91082	1.25345	16.5682	13.1987	3.72232	0.000355688	0.000766604	Up	0.306478	0.952861	0.773084	0	0.163179	0	F13I12.250	UPF0481 protein At3g47200-like [Cynara cardunculus var. scolymus]	GO:0016021,GO:0005886	integral component of membrane|plasma membrane
Lj1C1116T3	13.8321	27.309	0.355105	0.0136495	-6.19501	1.60727e-06	4.49344e-06	Down	0	0	0.0404996	1.01063	0.923235	1.41593	T13K14.20	FAD linked oxidase, N-terminal [Trema orientale]	GO:0005829,GO:0005576,GO:0009505,GO:0071949,GO:0016491,GO:0009753	cytosol|extracellular region|plant-type cell wall|FAD binding|oxidoreductase activity|response to jasmonic acid
Lj1C1117T3	488.565	962.678	14.4516	0.015051	-6.05399	1.5578e-33	1.61941e-32	Down	0.815429	0.77159	0.168401	42.1038	34.3102	46.2651	F19I3.2	hypothetical protein F0562_018001 [Nyssa sinensis]	GO:0005618,GO:0005576,GO:0009506,GO:0045551,GO:0050268,GO:0071949,GO:0052747,GO:0009793,GO:0010197	cell wall|extracellular region|plasmodesma|cinnamyl-alcohol dehydrogenase activity|coniferyl-alcohol dehydrogenase activity|FAD binding|sinapyl alcohol dehydrogenase activity|embryo development ending in seed dormancy|polar nucleus fusion
Lj1C1117T5	155.082	48.0712	262.092	5.45108	2.44654	2.37301e-31	2.31649e-30	Up	12.3192	14.8558	15.0075	2.4276	3.14992	2.60245	ASO	PREDICTED: berberine bridge enzyme-like 22 [Beta vulgaris subsp. vulgaris]
Lj1C1119T7	6.79213	13.2292	0.355105	0.0281919	-5.14857	0.000246175	0.000541432	Down	0	0	0.0405767	0.584166	0.732286	0.306729	T13K14.20	PREDICTED: tetrahydrocannabinolic acid synthase-like [Juglans regia]	GO:0005829,GO:0005576,GO:0009505,GO:0071949,GO:0016491,GO:0009753	cytosol|extracellular region|plant-type cell wall|FAD binding|oxidoreductase activity|response to jasmonic acid
Lj1C1121T6	3.1537	6.30741	0	0.0303636	-5.04151	0.00212082	0.00408817	Down	0	0	0	0.35682	0.105938	0.245905		hypothetical protein F0562_015549 [Nyssa sinensis]
Lj1C1124T5	1.74509	0	3.49018	20.1013	4.32922	0.031755	0.0499991	Up	1.43578	0.169824	0.176056	0	0	0	F4P13.22	PREDICTED: protein SIEVE ELEMENT OCCLUSION B-like [Daucus carota subsp. sativus]	GO:0042803,GO:0043621,GO:0010088	protein homodimerization activity|protein self-association|phloem development
Lj1C1125T5	2320.74	720.596	3920.88	5.44161	2.44403	1.12856e-119	5.3507e-118	Up	310.117	325.27	337.38	69.8981	52.3129	66.6061	T13K14.150	hypothetical protein F0562_015586 [Nyssa sinensis]	GO:0009570,GO:0009535,GO:0004089,GO:0008270	chloroplast stroma|chloroplast thylakoid membrane|carbonate dehydratase activity|zinc ion binding	ko00910	Nitrogen metabolism
Lj1C1126T6	73.0609	44.9839	101.138	2.2478	1.16851	9.04433e-06	2.349e-05	Up	9.68711	9.06559	11.4868	5.01123	4.86018	4.34157	YIL070C	Mitochondrial acidic protein like [Actinidia chinensis var. chinensis]	GO:0005759,GO:0005739,GO:0097177,GO:0003729,GO:0008494,GO:0009060,GO:0070131	mitochondrial matrix|mitochondrion|mitochondrial ribosome binding|mRNA binding|translation activator activity|aerobic respiration|positive regulation of mitochondrial translation
Lj1C1127G4	21.3361	0.313362	42.3589	125.34	6.96971	2.73581e-08	8.93463e-08	Up	4.22259	3.01707	3.04325	0	0.0802946	0	ZOG1	hypothetical protein F0562_015608 [Nyssa sinensis]	GO:0050403,GO:0050404,GO:0009690,GO:0048439,GO:0009965,GO:0045926,GO:0006486,GO:0010380,GO:0010083,GO:0010015,GO:0048316	trans-zeatin O-beta-D-glucosyltransferase activity|zeatin O-beta-D-xylosyltransferase activity|cytokinin metabolic process|flower morphogenesis|leaf morphogenesis|negative regulation of growth|protein glycosylation|regulation of chlorophyll biosynthetic process|regulation of vegetative meristem growth|root morphogenesis|seed development	ko00908	Zeatin biosynthesis
Lj1C1127T4	9.22642	3.12748	15.3254	4.88267	2.28767	0.00374582	0.00695172	Up	3.00142	1.83769	2.77109	0.332452	0.329012	0.981908	ZOG1	hypothetical protein F0562_017432 [Nyssa sinensis]	GO:0050403,GO:0050404,GO:0009690,GO:0048439,GO:0009965,GO:0045926,GO:0006486,GO:0010380,GO:0010083,GO:0010015,GO:0048316	trans-zeatin O-beta-D-glucosyltransferase activity|zeatin O-beta-D-xylosyltransferase activity|cytokinin metabolic process|flower morphogenesis|leaf morphogenesis|negative regulation of growth|protein glycosylation|regulation of chlorophyll biosynthetic process|regulation of vegetative meristem growth|root morphogenesis|seed development	ko00908	Zeatin biosynthesis
Lj1C1129G14	317.929	605.623	30.2346	0.0498468	-4.32636	7.40109e-100	2.71149e-98	Down	3.53108	4.84481	6.58134	109.875	101.665	105.882	ZOG1	Zeatin O-glucosyltransferase [Actinidia chinensis var. chinensis]	GO:0050403,GO:0050404,GO:0009690,GO:0048439,GO:0009965,GO:0045926,GO:0006486,GO:0010380,GO:0010083,GO:0010015,GO:0048316	trans-zeatin O-beta-D-glucosyltransferase activity|zeatin O-beta-D-xylosyltransferase activity|cytokinin metabolic process|flower morphogenesis|leaf morphogenesis|negative regulation of growth|protein glycosylation|regulation of chlorophyll biosynthetic process|regulation of vegetative meristem growth|root morphogenesis|seed development	ko00908	Zeatin biosynthesis
Lj1C1129T12	4.95952	1.55141	8.36764	5.3561	2.42118	0.0443012	0.067682	Up	0.185608	0.307352	0.591744	0	0	0.215055	ZOG1	Zeatin O-glucosyltransferase [Actinidia chinensis var. chinensis]	GO:0050403,GO:0050404,GO:0009690,GO:0048439,GO:0009965,GO:0045926,GO:0006486,GO:0010380,GO:0010083,GO:0010015,GO:0048316	trans-zeatin O-beta-D-glucosyltransferase activity|zeatin O-beta-D-xylosyltransferase activity|cytokinin metabolic process|flower morphogenesis|leaf morphogenesis|negative regulation of growth|protein glycosylation|regulation of chlorophyll biosynthetic process|regulation of vegetative meristem growth|root morphogenesis|seed development	ko00908	Zeatin biosynthesis
Lj1C1129T13	7.22057	0	14.4411	83.3311	6.38078	1.4969e-05	3.79841e-05	Up	2.20309	1.88611	0.205824	0	0	0	ZOX1	hypothetical protein C3L33_02233, partial [Rhododendron williamsianum]	GO:0016758,GO:0050404,GO:0009690,GO:0006486	transferase activity, transferring hexosyl groups|zeatin O-beta-D-xylosyltransferase activity|cytokinin metabolic process|protein glycosylation	ko00908	Zeatin biosynthesis
Lj1C1129T6	28.1086	3.78814	52.429	13.8807	3.79501	8.57044e-12	3.56377e-11	Up	2.57649	2.04616	2.16638	0.259904	0.128607	0.127939	ZOG1	zeatin O-glucosyltransferase-like [Coffea arabica]	GO:0050403,GO:0050404,GO:0009690,GO:0048439,GO:0009965,GO:0045926,GO:0006486,GO:0010380,GO:0010083,GO:0010015,GO:0048316	trans-zeatin O-beta-D-glucosyltransferase activity|zeatin O-beta-D-xylosyltransferase activity|cytokinin metabolic process|flower morphogenesis|leaf morphogenesis|negative regulation of growth|protein glycosylation|regulation of chlorophyll biosynthetic process|regulation of vegetative meristem growth|root morphogenesis|seed development	ko00908	Zeatin biosynthesis
Lj1C1129T7	960.176	206.695	1713.66	8.29324	3.05194	1.96261e-177	1.75762e-175	Up	78.2803	71.2178	74.15	10.354	9.07946	9.0323	ZOG1	Zeatin O-glucosyltransferase [Actinidia chinensis var. chinensis]	GO:0050403,GO:0050404,GO:0009690,GO:0048439,GO:0009965,GO:0045926,GO:0006486,GO:0010380,GO:0010083,GO:0010015,GO:0048316	trans-zeatin O-beta-D-glucosyltransferase activity|zeatin O-beta-D-xylosyltransferase activity|cytokinin metabolic process|flower morphogenesis|leaf morphogenesis|negative regulation of growth|protein glycosylation|regulation of chlorophyll biosynthetic process|regulation of vegetative meristem growth|root morphogenesis|seed development	ko00908	Zeatin biosynthesis
Lj1C112T13	955.085	422.027	1488.14	3.52549	1.81782	1.45202e-73	3.46592e-72	Up	34.6994	30.3065	32.2162	9.44662	9.28394	10.3767	F4H5.8	hypothetical protein F0562_002144 [Nyssa sinensis]
Lj1C1131T0	114.77	39.2015	190.338	4.85175	2.2785	4.3662e-21	2.91724e-20	Up	3.20028	3.4941	2.72537	0.52977	0.638976	0.88014	T24A18.140	hypothetical protein F0562_017249 [Nyssa sinensis]
Lj1C1132T1	16.6215	0.623644	32.6194	52.0014	5.70048	1.1863e-06	3.36084e-06	Up	0.606032	2.62832	1.38716	0	0.0470563	0.0468119	T27E13.11	hypothetical protein F0562_015611 [Nyssa sinensis]	GO:0043231,GO:0080043,GO:0080044,GO:0008194	intracellular membrane-bounded organelle|quercetin 3-O-glucosyltransferase activity|quercetin 7-O-glucosyltransferase activity|UDP-glycosyltransferase activity
Lj1C1135G13	299.356	404.356	194.356	0.48083	-1.0564	4.63832e-13	2.09322e-12	Down	3.78245	3.54349	2.97205	7.49443	8.08317	7.01205	SPCC1840.03	importin-5-like [Camellia sinensis]	GO:0005737,GO:0005829,GO:0005635,GO:0031965,GO:0034399,GO:0005643,GO:0005634,GO:0005525,GO:0061608,GO:0008139,GO:0006607,GO:0006606,GO:0010389,GO:0006610	cytoplasm|cytosol|nuclear envelope|nuclear membrane|nuclear periphery|nuclear pore|nucleus|GTP binding|nuclear import signal receptor activity|nuclear localization sequence binding|NLS-bearing protein import into nucleus|protein import into nucleus|regulation of G2/M transition of mitotic cell cycle|ribosomal protein import into nucleus
Lj1C1137T20	41.1758	10.0925	72.2592	7.17121	2.84222	6.73385e-12	2.82192e-11	Up	2.38348	2.88182	3.68036	0.623348	0.329012	0.368216	F13O11.7	glucan endo-1,3-beta-glucosidase 8 [Sesamum indicum]	GO:0031225,GO:0046658,GO:0048046,GO:0005618,GO:0005886,GO:0009506,GO:0042973,GO:0005975,GO:0006952,GO:0009664	anchored component of membrane|anchored component of plasma membrane|apoplast|cell wall|plasma membrane|plasmodesma|glucan endo-1,3-beta-D-glucosidase activity|carbohydrate metabolic process|defense response|plant-type cell wall organization
Lj1C1138G5	26.0776	48.3569	3.79828	0.0787835	-3.66596	3.60253e-10	1.35263e-09	Down	0.24446	0.154211	0.0399677	1.76455	1.82222	2.26594		Pyruvate kinase [Actinidia chinensis var. chinensis]	GO:0005737,GO:0005524,GO:0016301,GO:0000287,GO:0030955,GO:0004743	cytoplasm|ATP binding|kinase activity|magnesium ion binding|potassium ion binding|pyruvate kinase activity	ko00010,ko00230,ko00620	Glycolysis / Gluconeogenesis|Purine metabolism|Pyruvate metabolism
Lj1C1141G17	851.125	1183.89	518.359	0.43806	-1.1908	1.39629e-25	1.10227e-24	Down	13.1373	13.8122	10.4253	31.9707	28.8242	29.1967	K18C1.4	hypothetical protein F0562_029591 [Nyssa sinensis]	GO:0005737,GO:0005783,GO:0005789,GO:0016021,GO:0005525,GO:0003924,GO:0048309,GO:0016320,GO:0007029	cytoplasm|endoplasmic reticulum|endoplasmic reticulum membrane|integral component of membrane|GTP binding|GTPase activity|endoplasmic reticulum inheritance|endoplasmic reticulum membrane fusion|endoplasmic reticulum organization
Lj1C1142T12	2172.6	3140.19	1205.02	0.383871	-1.38131	1.14079e-30	1.08046e-29	Down	27.231	34.0932	21.8317	77.0064	75.7299	75.7682	T19E23.7	PREDICTED: protein argonaute 2-like [Daucus carota subsp. sativus]	GO:0005829,GO:0005634,GO:0003729,GO:0035197,GO:0042742,GO:0051607,GO:0031047,GO:0019048,GO:0006417	cytosol|nucleus|mRNA binding|siRNA binding|defense response to bacterium|defense response to virus|gene silencing by RNA|modulation by virus of host morphology or physiology|regulation of translation
Lj1C1148G7	205.432	91.0825	319.782	3.51179	1.81221	7.81085e-19	4.73824e-18	Up	13.5635	16.0636	9.78582	3.74863	3.42446	4.6639	F18F4.150	hypothetical protein F0562_019567 [Nyssa sinensis]	GO:0005618,GO:0005576,GO:0004650,GO:0071555,GO:0008152,GO:0009556,GO:0010584	cell wall|extracellular region|polygalacturonase activity|cell wall organization|metabolic process|microsporogenesis|pollen exine formation
Lj1C1148G8	332.601	499.879	165.324	0.330557	-1.59703	3.21588e-28	2.80014e-27	Down	5.47163	4.09646	4.42374	15.2282	14.1182	15.271	dl4340c	hypothetical protein F0562_036115 [Nyssa sinensis]	GO:0005524,GO:0004386,GO:0003723	ATP binding|helicase activity|RNA binding
Lj1C1149T14	680.293	409.318	951.268	2.32365	1.21639	6.34128e-27	5.30561e-26	Up	26.1512	25.5556	30.0339	12.613	11.827	12.7295	K23L20.8	hypothetical protein F0562_019439 [Nyssa sinensis]	GO:0005634,GO:0005657,GO:0035861,GO:0003684,GO:0003887,GO:0046872,GO:0006260,GO:0042276,GO:0009314,GO:0010224,GO:0009650	nucleus|replication fork|site of double-strand break|damaged DNA binding|DNA-directed DNA polymerase activity|metal ion binding|DNA replication|error-prone translesion synthesis|response to radiation|response to UV-B|UV protection
Lj1C1150G8	10237.4	20433.2	41.5338	0.00203611	-8.93997	0	0	Down	1.18364	0.982861	0.66349	508.939	468.066	488.249	F6F9.23	mannose/glucose-specific lectin-like isoform X1 [Hevea brasiliensis]	GO:0030246	carbohydrate binding
Lj1C1150T22	14291.8	28463.3	120.43	0.00422106	-7.88818	0	0	Down	4.83794	3.13221	4.35333	1064.48	992.46	1016.64	F6F9.23	hypothetical protein F0562_029564 [Nyssa sinensis]	GO:0030246	carbohydrate binding
Lj1C1152G4	44.739	22.5993	66.8787	2.96092	1.56605	1.69073e-05	4.26698e-05	Up	1.15605	2.09665	1.2758	0.453511	0.538582	0.625082	OJ1384_A02.2	PREDICTED: DNA replication licensing factor MCM6 [Daucus carota subsp. sativus]	GO:0042555,GO:0005634,GO:0005524,GO:0003677,GO:0003678,GO:0046872,GO:0007049,GO:0006270	MCM complex|nucleus|ATP binding|DNA binding|DNA helicase activity|metal ion binding|cell cycle|DNA replication initiation	ko03030	DNA replication
Lj1C1153T2	1653.48	351.48	2955.47	8.40944	3.07201	1.01154e-229	1.46461e-227	Up	71.1954	68.4804	59.9302	8.33647	8.49614	8.20734	F1C12.190	PREDICTED: leucine-rich repeat receptor-like serine/threonine-protein kinase BAM3 [Daucus carota subsp. sativus]
Lj1C1154T5	175.863	347.615	4.1116	0.0119573	-6.38597	1.81006e-43	2.41275e-42	Down	0.431447	0.952587	0.282156	52.6716	36.7164	59.0543	DIR	Plant disease resistance response protein [Corchorus olitorius]
Lj1C1159T11	3.5842	0.626725	6.54168	10.4285	3.38246	0.0274073	0.0436768	Up	1.08581	0.821946	0.106514	0	0.202342	0	F22O13.19	F-box protein SKIP24 isoform X4 [Cicer arietinum]	GO:0016567	protein ubiquitination
Lj1C1164G14	416.889	175.348	658.43	3.75462	1.90867	4.35694e-51	6.85431e-50	Up	11.3368	12.1407	11.9664	3.19128	3.31884	3.46136	F26G16.4	Cation-chloride cotransporter like [Actinidia chinensis var. chinensis]	GO:0005768,GO:0005794,GO:0016021,GO:0005886,GO:0005802,GO:0015379,GO:0008511,GO:0006884,GO:0055064,GO:1902476,GO:0055075,GO:0010107	endosome|Golgi apparatus|integral component of membrane|plasma membrane|trans-Golgi network|potassium:chloride symporter activity|sodium:potassium:chloride symporter activity|cell volume homeostasis|chloride ion homeostasis|chloride transmembrane transport|potassium ion homeostasis|potassium ion import
Lj1C1164T17	825.917	288.116	1363.72	4.73426	2.24314	2.75463e-92	9.12425e-91	Up	38.2725	37.9103	36.4779	9.20891	7.25258	8.65788	F26G16.2	hypothetical protein VITISV_002335 [Vitis vinifera]	GO:0005886,GO:0016567	plasma membrane|protein ubiquitination
Lj1C1164T7	2.24989	0	4.49978	25.947	4.6975	0.0076471	0.0134949	Up	0.145746	0.172388	0.142972	0	0	0	F7J7.60	hypothetical protein F0562_013642 [Nyssa sinensis]	GO:0016021,GO:0016020,GO:0005886,GO:0005313,GO:0015189,GO:0051938	integral component of membrane|membrane|plasma membrane|L-glutamate transmembrane transporter activity|L-lysine transmembrane transporter activity|L-glutamate import
Lj1C1164T8	250.849	481.691	20.0061	0.0417118	-4.5834	8.2364e-84	2.34577e-82	Down	0.478782	0.873723	0.57031	16.7752	15.7094	16.4203	F7J7.60	hypothetical protein F0562_018031 [Nyssa sinensis]	GO:0016021,GO:0016020,GO:0005886,GO:0005313,GO:0015189,GO:0051938	integral component of membrane|membrane|plasma membrane|L-glutamate transmembrane transporter activity|L-lysine transmembrane transporter activity|L-glutamate import
Lj1C1165T12	2.43007	0.313362	4.54678	13.4358	3.74801	0.0291312	0.0461866	Up	0.412332	0.130055	0.337069	0	0.0640324	0	OsJ_006582	Germin [Macleaya cordata]	GO:0048046,GO:0005618,GO:0030145,GO:0045735	apoplast|cell wall|manganese ion binding|nutrient reservoir activity
Lj1C1165T14	11.8824	5.96935	17.7954	2.97669	1.57371	0.0208481	0.0340222	Up	1.05078	1.54667	3.20687	0.659542	0.652717	0.757547	F10A16.25	putative germin-like protein 2-1 [Camellia sinensis]	GO:0048046,GO:0005618,GO:0030145,GO:0045735	apoplast|cell wall|manganese ion binding|nutrient reservoir activity
Lj1C1166T6	569.307	918.804	219.81	0.239122	-2.06418	1.55427e-66	3.28805e-65	Down	2.86159	2.83145	3.27735	13.7035	12.6955	13.2219	T4K22.12	hypothetical protein F0562_018034 [Nyssa sinensis]	GO:0016021,GO:0016020,GO:0000325,GO:0009506,GO:0005774,GO:0005773,GO:1902417,GO:0005524,GO:0042626,GO:0015446,GO:0005516,GO:0008559,GO:1902418,GO:0015700,GO:0046685,GO:0055085	integral component of membrane|membrane|plant-type vacuole|plasmodesma|vacuolar membrane|vacuole|(+)-abscisic acid D-glucopyranosyl ester transmembrane transporter activity|ATP binding|ATPase activity, coupled to transmembrane movement of substances|ATPase-coupled arsenite transmembrane transporter activity|calmodulin binding|xenobiotic transmembrane transporting ATPase activity|(+)-abscisic acid…
Lj1C1167G10	493.749	877.351	110.148	0.125871	-2.98998	1.89749e-62	3.74848e-61	Down	4.67889	7.55536	3.54215	45.1053	45.3493	42.0024	F4H5.11	phospholipase A1-Igamma1, chloroplastic-like [Camellia sinensis]	GO:0009507,GO:0047714,GO:0008970,GO:0004620,GO:0004806,GO:0016042	chloroplast|galactolipase activity|phospholipase A1 activity|phospholipase activity|triglyceride lipase activity|lipid catabolic process
Lj1C1167T11	37.6371	55.8807	19.3935	0.347179	-1.52625	3.62022e-05	8.80388e-05	Down	1.34129	1.20874	0.939828	2.9466	3.8088	3.84821	F4H5.11	PREDICTED: phospholipase A1-Igamma1, chloroplastic [Nicotiana attenuata]	GO:0009507,GO:0047714,GO:0008970,GO:0004620,GO:0004806,GO:0016042	chloroplast|galactolipase activity|phospholipase A1 activity|phospholipase activity|triglyceride lipase activity|lipid catabolic process
Lj1C1169G11	324.906	167.772	482.04	2.87193	1.52202	1.24126e-27	1.05981e-26	Up	23.8572	21.1757	24.0531	7.91915	8.54967	8.93052	SPCC777.06c	putative hydrolase [Corchorus capsularis]	GO:0005829,GO:0005634,GO:0016787	cytosol|nucleus|hydrolase activity
Lj1C1172G8	1362.62	1865.67	859.579	0.460604	-1.1184	1.32507e-35	1.45704e-34	Down	15.5206	14.0593	16.1535	34.9278	34.39	35.5271	T2G17.20	cell division cycle protein 27 homolog B [Quercus suber]	GO:0005680,GO:0009504,GO:0005634,GO:0005819,GO:0007049,GO:0030154,GO:0051301,GO:0016567,GO:0007346,GO:0009733,GO:0048829,GO:0048364,GO:0010071	anaphase-promoting complex|cell plate|nucleus|spindle|cell cycle|cell differentiation|cell division|protein ubiquitination|regulation of mitotic cell cycle|response to auxin|root cap development|root development|root meristem specification	ko04120	Ubiquitin mediated proteolysis
Lj1C1172T8	1.87865	3.75729	0	0.050916	-4.29574	0.0213682	0.0347881	Down	0	0	0	0.105391	0.26075	0.259396	F28J12.2	KH domain-containing protein [Actinidia chinensis var. chinensis]	GO:0005634,GO:0003723	nucleus|RNA binding
Lj1C1173T0	1999.95	1007.88	2992.01	2.96886	1.56991	9.26971e-53	1.51652e-51	Up	321.856	362.954	277.609	107.287	123.855	110.922		PREDICTED: uncharacterized protein LOC108192662 [Daucus carota subsp. sativus]
Lj1C1173T5	58.424	93.0366	23.8114	0.256515	-1.96288	1.60955e-09	5.78032e-09	Down	2.36045	4.76491	3.39609	13.4824	16.7152	13.2735		hypothetical protein F0562_013929 [Nyssa sinensis]
Lj1C1177G18	67.2945	115.556	19.0331	0.164881	-2.6005	3.10251e-16	1.66339e-15	Down	0.681534	0.586267	0.395058	3.26666	3.14626	4.22108	F1N18.19	hypothetical protein F0562_018173 [Nyssa sinensis]	GO:0016021,GO:0005886,GO:0005524,GO:0004674,GO:0046777	integral component of membrane|plasma membrane|ATP binding|protein serine/threonine kinase activity|protein autophosphorylation
Lj1C1177T11	35.525	60.6891	10.3608	0.171152	-2.54665	1.18212e-09	4.28925e-09	Down	1.91613	1.81312	0.939828	9.77189	9.81955	9.17651	F1N18.22	hypothetical protein F0562_018173 [Nyssa sinensis]
Lj1C1180G1	444.475	86.8774	802.072	9.23845	3.20765	2.69976e-87	8.29481e-86	Up	30.1517	34.2205	33.1424	4.56161	2.66028	3.92959	F15D2.21	GDSL esterase/lipase At1g29660-like [Syzygium oleosum]	GO:0048046,GO:0005634,GO:0016788,GO:0016042,GO:0009627	apoplast|nucleus|hydrolase activity, acting on ester bonds|lipid catabolic process|systemic acquired resistance
Lj1C1180G7	109.372	31.1711	187.574	6.02518	2.591	1.91412e-21	1.29682e-20	Up	2.35064	3.43214	2.42806	0.512977	0.609203	0.317448	MRA19.5	subtilisin-like protease SBT5.6 [Olea europaea var. sylvestris]	GO:0005576,GO:0004252	extracellular region|serine-type endopeptidase activity
Lj1C1180T20	29.8246	53.0327	6.61648	0.124399	-3.00695	1.70972e-09	6.12731e-09	Down	0.181472	0.343432	0.593392	2.6198	3.09995	3.81276	F20D23.28	hypothetical protein F0562_013799 [Nyssa sinensis]	GO:0051213,GO:0046872,GO:0016682,GO:0010150	dioxygenase activity|metal ion binding|oxidoreductase activity, acting on diphenols and related substances as donors, oxygen as acceptor|leaf senescence
Lj1C1180T6	58.4272	32.7164	84.1381	2.57109	1.36238	5.5561e-06	1.47634e-05	Up	5.62135	3.80738	4.58561	2.00558	2.03996	1.70028	F15D2.22	hypothetical protein F0562_013964 [Nyssa sinensis]	GO:0048046,GO:0005618,GO:0009507,GO:0009534,GO:0016788,GO:0016042	apoplast|cell wall|chloroplast|chloroplast thylakoid|hydrolase activity, acting on ester bonds|lipid catabolic process
Lj1C1181T32	151.753	61.8254	241.681	3.90474	1.96523	7.70239e-21	5.09002e-20	Up	8.67177	7.05817	9.22759	1.86814	2.22542	2.65663		hypothetical protein F0562_013807 [Nyssa sinensis]
Lj1C1184T1	382.862	544.634	221.09	0.405816	-1.3011	3.0614e-23	2.21897e-22	Down	4.67763	3.82344	3.88566	10.4384	10.6086	11.1439	T9A21.90	probable starch synthase 4, chloroplastic/amyloplastic [Camellia sinensis]	GO:0009501,GO:0009507,GO:0033201,GO:0004373,GO:0009011,GO:0019252,GO:0005982	amyloplast|chloroplast|alpha-1,4-glucan synthase activity|glycogen (starch) synthase activity|starch synthase activity|starch biosynthetic process|starch metabolic process	ko00500	Starch and sucrose metabolism
Lj1C1187G5	5.36243	10.375	0.34989	0.0359373	-4.79837	0.000835266	0.00171246	Down	0.0508575	0	0	0.526707	0.521256	0.518549	T1P2.10	hypothetical protein F0562_013756 [Nyssa sinensis]	GO:0005783,GO:0005768,GO:0005794,GO:0016021,GO:0005802,GO:0004559,GO:0005509,GO:0004571,GO:0006491,GO:0006486	endoplasmic reticulum|endosome|Golgi apparatus|integral component of membrane|trans-Golgi network|alpha-mannosidase activity|calcium ion binding|mannosyl-oligosaccharide 1,2-alpha-mannosidase activity|N-glycan processing|protein glycosylation	ko00510,ko00513,ko04141	N-Glycan biosynthesis|Various types of N-glycan biosynthesis|Protein processing in endoplasmic reticulum
Lj1C1187T1	11.5431	21.3489	1.73723	0.081243	-3.62161	3.29402e-05	8.05271e-05	Down	0	0.0586267	0.0911673	0.495833	0.865944	0.603012	T9A21.140	hypothetical protein F0562_013757 [Nyssa sinensis]	GO:0016021,GO:0005249,GO:0007623,GO:0034765,GO:0009644,GO:0010118	integral component of membrane|voltage-gated potassium channel activity|circadian rhythm|regulation of ion transmembrane transport|response to high light intensity|stomatal movement
Lj1C1187T7	8.92816	0	17.8563	102.791	6.68358	1.33107e-06	3.75033e-06	Up	2.06821	1.63085	4.90302	0	0	0	F3H9.11	hypothetical protein F0562_018286 [Nyssa sinensis]
Lj1C1188G6	2.34715	4.69431	0	0.0407501	-4.61705	0.00856559	0.0149878	Down	0	0	0	0.134218	0.177105	0.35237	OsJ_35025	hypothetical protein F0562_002156 [Nyssa sinensis]	GO:0016021,GO:0020037,GO:0005506,GO:0004497,GO:0016705	integral component of membrane|heme binding|iron ion binding|monooxygenase activity|oxidoreductase activity, acting on paired donors, with incorporation or reduction of molecular oxygen
Lj1C1188T4	159.022	223.026	95.0176	0.426814	-1.22832	1.01147e-07	3.15335e-07	Down	4.25593	6.97002	3.37205	10.788	12.9133	12.4416	F5I6.10	hypothetical protein F0562_013752 [Nyssa sinensis]	GO:0005737,GO:0005874,GO:0005524,GO:0016887,GO:0008017,GO:0008568,GO:0043622,GO:0031122,GO:0000226,GO:0009825,GO:0009832,GO:0010091	cytoplasm|microtubule|ATP binding|ATPase activity|microtubule binding|microtubule-severing ATPase activity|cortical microtubule organization|cytoplasmic microtubule organization|microtubule cytoskeleton organization|multidimensional cell growth|plant-type cell wall biogenesis|trichome branching
Lj1C1189G6	196.678	300.706	92.6503	0.308491	-1.6967	1.00041e-18	6.04144e-18	Down	4.45799	4.34362	2.72779	13.7136	13.654	12.0284	MRA19.24	hypothetical protein F0562_018122 [Nyssa sinensis]	GO:0016021,GO:0005886,GO:0005524,GO:0005516,GO:0004672,GO:0009793,GO:0046777,GO:0009733,GO:0009625,GO:0006970	integral component of membrane|plasma membrane|ATP binding|calmodulin binding|protein kinase activity|embryo development ending in seed dormancy|protein autophosphorylation|response to auxin|response to insect|response to osmotic stress
Lj1C1190T0	112.219	13.8713	210.567	15.2071	3.92667	4.85475e-40	5.9709e-39	Up	10.4985	8.25575	9.64033	0.85755	0.62534	0.488787	F13P17.3	hypothetical protein F0562_018125 [Nyssa sinensis]	GO:0016021,GO:0009506,GO:0022857	integral component of membrane|plasmodesma|transmembrane transporter activity
Lj1C1191T14	725.143	381.619	1068.67	2.80085	1.48586	6.07757e-24	4.53007e-23	Up	23.0678	36.5215	30.5546	11.4813	10.7188	11.8325	K15I22.4	LOW QUALITY PROTEIN: protein MALE DISCOVERER 2-like [Camellia sinensis]	GO:0012505,GO:0016021,GO:0005886,GO:0005524,GO:0004674	endomembrane system|integral component of membrane|plasma membrane|ATP binding|protein serine/threonine kinase activity
Lj1C1193T23	13.3418	24.5843	2.09934	0.084932	-3.55755	2.94946e-05	7.24407e-05	Down	0.937388	0	0	4.85404	3.63925	2.89628	T2D23.3	Heavy metal-associated isoprenylated plant protein, partial [Actinidia chinensis var. chinensis]	GO:0046872,GO:0030001	metal ion binding|metal ion transport
Lj1C1193T7	1150.44	1743.81	557.06	0.319379	-1.64666	4.68002e-74	1.12376e-72	Down	16.9686	15.1289	15.8944	53.2052	51.9412	53.4316	K15I22.10	hypothetical protein F0562_013879 [Nyssa sinensis]	GO:0005737,GO:0005829,GO:0000407,GO:0019778,GO:0019779,GO:0000045,GO:0006914,GO:0000422,GO:0006501,GO:0006995,GO:0050832,GO:0044805,GO:0010150,GO:0034727,GO:0006497,GO:0015031	cytoplasm|cytosol|phagophore assembly site|Atg12 activating enzyme activity|Atg8 activating enzyme activity|autophagosome assembly|autophagy|autophagy of mitochondrion|C-terminal protein lipidation|cellular response to nitrogen starvation|defense response to fungus|late nucleophagy|leaf senescence|piecemeal microautophagy of the nucleus|protein lipidation|protein transport	ko04136	Autophagy - other
Lj1C11G15	4075.08	5594.18	2555.98	0.456972	-1.12982	1.23131e-38	1.46089e-37	Down	135.473	149.909	119.262	322.842	309.332	302.093	T17J13.220	hypothetical protein F0562_000724 [Nyssa sinensis]	GO:0046872,GO:0004722	metal ion binding|protein serine/threonine phosphatase activity
Lj1C11T12	157.997	240.734	75.2602	0.312602	-1.6776	1.95099e-18	1.16223e-17	Down	2.85255	3.35222	3.52037	10.3962	11.6604	10.8322	OSJNBa0078D06.36	hypothetical protein F0562_021507 [Nyssa sinensis]	GO:0005737,GO:0005634,GO:0046872,GO:0106050,GO:0008175,GO:0009651,GO:0030488	cytoplasm|nucleus|metal ion binding|tRNA 2'-O-methyltransferase activity|tRNA methyltransferase activity|response to salt stress|tRNA methylation
Lj1C1200T17	11.3664	21.389	1.34384	0.0643493	-3.95793	3.15604e-05	7.7326e-05	Down	0	0.199019	0	1.08912	1.37181	0.877298	T25B24.9	hypothetical protein F0562_018377 [Nyssa sinensis]	GO:0016021,GO:0005886,GO:0005516,GO:0009817	integral component of membrane|plasma membrane|calmodulin binding|defense response to fungus, incompatible interaction
Lj1C1200T8	181.176	111.565	250.786	2.24956	1.16964	2.16376e-07	6.55452e-07	Up	6.4031	9.88851	5.03682	3.29863	3.12378	3.58349	OsJ_018762	hypothetical protein F0562_018377 [Nyssa sinensis]	GO:0005634,GO:0003677,GO:0009734,GO:0006355	nucleus|DNA binding|auxin-activated signaling pathway|regulation of transcription, DNA-templated	ko04075	Plant hormone signal transduction
Lj1C1201T6	247.051	394.076	100.026	0.253637	-1.97916	8.47644e-35	9.12151e-34	Down	10.6781	10.5582	12.4757	45.2971	46.1698	48.9327	OsJ_006199	protein DEHYDRATION-INDUCED 19 homolog 4-like isoform X2 [Ipomoea triloba]
Lj1C1207G15	1535.19	2483.8	586.574	0.236225	-2.08177	4.47778e-125	2.27464e-123	Down	49.5429	55.1523	50.352	233.047	233.613	226.561	TSJT1	hypothetical protein F0562_014092 [Nyssa sinensis]
Lj1C1211T15	337.913	553.998	121.828	0.219813	-2.18565	6.65161e-51	1.04168e-49	Down	10.4618	8.32446	8.39671	41.1901	44.6778	44.5191	F18E5	hypothetical protein F0562_018449 [Nyssa sinensis]	GO:0004519,GO:0004521,GO:0046872,GO:0003676,GO:0000014,GO:0006308,GO:0090502	endonuclease activity|endoribonuclease activity|metal ion binding|nucleic acid binding|single-stranded DNA endodeoxyribonuclease activity|DNA catabolic process|RNA phosphodiester bond hydrolysis, endonucleolytic
Lj1C1217T14	56.4738	80.8957	32.052	0.395628	-1.33779	3.49991e-05	8.52845e-05	Down	1.15548	0.739623	1.16682	3.29565	2.05825	2.80359	M4I22.100	G-type lectin S-receptor-like serine/threonine-protein kinase At4g27290 [Cynara cardunculus var. scolymus]
Lj1C1218T1	6.09741	9.78217	2.41265	0.247639	-2.01369	0.03318	0.0520428	Down	0.150458	0.142369	0.0491981	0.708284	0.373843	0.371901	M4I22.100	hypothetical protein F0562_018967 [Nyssa sinensis]
Lj1C1218T4	360.038	533.385	186.691	0.349766	-1.51554	3.85702e-24	2.89726e-23	Down	5.54723	4.80165	6.18368	18.0422	14.5076	17.3537	T23J18.8	G-type lectin S-receptor-like serine/threonine-protein kinase [Actinidia chinensis var. chinensis]
Lj1C121T5	125.874	73.4878	178.261	2.42584	1.27848	6.51958e-10	2.41082e-09	Up	12.5606	14.0332	11.3565	4.98678	5.35819	6.17199	F4H5.5	uncharacterized membrane protein At1g06890 [Sesamum indicum]	GO:0005768,GO:0005794,GO:0000139,GO:0016021,GO:0005802,GO:0015297,GO:0005464,GO:0008643,GO:0015790	endosome|Golgi apparatus|Golgi membrane|integral component of membrane|trans-Golgi network|antiporter activity|UDP-xylose transmembrane transporter activity|carbohydrate transport|UDP-xylose transmembrane transport
Lj1C121T9	115.057	203.199	26.9151	0.131885	-2.92265	1.46539e-27	1.24852e-26	Down	1.78399	0.937819	2.26855	13.9347	13.6673	12.249		hypothetical protein CEY00_Acc16573 [Actinidia chinensis var. chinensis]
Lj1C1221T6	27.6155	50.6615	4.56943	0.0894102	-3.48342	1.44166e-09	5.19823e-09	Down	0.357304	0	0.155779	2.20531	1.92355	1.83996	RCOM_0906600	hypothetical protein F0562_018943 [Nyssa sinensis]	GO:0000287,GO:0010334,GO:0051762	magnesium ion binding|sesquiterpene synthase activity|sesquiterpene biosynthetic process	ko00909	Sesquiterpenoid and triterpenoid biosynthesis
Lj1C1223T0	12.3596	4.38403	20.3352	4.63505	2.21259	0.00114022	0.00228801	Up	1.04723	1.40816	0.702883	0.155679	0.205424	0.357624	T9A14.110	unnamed protein product, partial [Vitis vinifera]
Lj1C1225T12	1831.7	2557.67	1105.73	0.432287	-1.20994	3.38437e-54	5.71866e-53	Down	43.3513	40.8673	41.7709	103.793	102.379	101.472	K9L2.18	PREDICTED: tetrahydrocannabinolic acid synthase-like [Daucus carota subsp. sativus]	GO:0005618,GO:0005576,GO:0009506,GO:0071949,GO:0016491,GO:0006979	cell wall|extracellular region|plasmodesma|FAD binding|oxidoreductase activity|response to oxidative stress
Lj1C1225T13	756.77	34.2678	1479.27	43.165	5.43179	1.73646e-178	1.58444e-176	Up	64.5494	60.7012	82.0769	1.55106	2.13971	1.38821	F21C20.170	hypothetical protein F0562_018019 [Nyssa sinensis]	GO:0005618,GO:0005576,GO:0071949,GO:0016491	cell wall|extracellular region|FAD binding|oxidoreductase activity
Lj1C1225T14	9.84356	16.9803	2.70682	0.161587	-2.62962	0.00213461	0.00411307	Down	0	0.327655	0.0485257	0.838325	0.875741	0.779487	F19I3.2	hypothetical protein F0562_018019 [Nyssa sinensis]	GO:0005618,GO:0005576,GO:0009506,GO:0045551,GO:0050268,GO:0071949,GO:0052747,GO:0009793,GO:0010197	cell wall|extracellular region|plasmodesma|cinnamyl-alcohol dehydrogenase activity|coniferyl-alcohol dehydrogenase activity|FAD binding|sinapyl alcohol dehydrogenase activity|embryo development ending in seed dormancy|polar nucleus fusion
Lj1C1227G9	179.827	240.305	119.349	0.496176	-1.01107	3.99581e-08	1.28825e-07	Down	7.82283	5.5665	7.61252	15.7321	14.7529	14.1542	At4g04880	Adenosine deaminase-like protein [Actinidia chinensis var. chinensis]			ko00230	Purine metabolism
Lj1C1228T15	498.211	89.8506	906.571	10.0878	3.33455	9.68805e-115	4.25149e-113	Up	45.7981	56.3653	52.3643	5.0829	5.25638	5.84756	K10D20.7	probable serine/threonine-protein kinase PBL23 [Coffea eugenioides]
Lj1C1231T2	657.158	939.391	374.925	0.399183	-1.32488	1.93266e-21	1.30901e-20	Down	7.93314	6.18493	4.81332	16.7253	16.7358	16.4829	SSIII	hypothetical protein F0562_018879 [Nyssa sinensis]	GO:0009501,GO:0009507,GO:0033201,GO:0004373,GO:2001070,GO:0009011,GO:0019252	amyloplast|chloroplast|alpha-1,4-glucan synthase activity|glycogen (starch) synthase activity|starch binding|starch synthase activity|starch biosynthetic process	ko00500	Starch and sucrose metabolism
Lj1C1235G12	173.125	86.3727	259.876	3.00678	1.58822	1.08412e-17	6.23404e-17	Up	9.12656	7.88495	9.34208	2.68309	3.42839	3.14308	MTR_5g086130	hypothetical protein F0562_018843 [Nyssa sinensis]
Lj1C1235T17	290.331	433.094	147.568	0.340877	-1.55268	1.88195e-27	1.59837e-26	Down	5.75207	6.15277	5.39725	17.3848	17.9817	18.236		malonyl-CoA decarboxylase, mitochondrial [Camellia sinensis]			ko00410,ko00640,ko04146	beta-Alanine metabolism|Propanoate metabolism|Peroxisome
Lj1C1236G16	1443.97	159.382	2728.55	17.12	4.09761	0	0	Up	83.3014	83.3254	83.4101	5.27766	4.70681	5.43758	PGSC0003DMG400016726	hypothetical protein DCAR_030888 [Daucus carota subsp. sativus]	GO:0005737,GO:0003872,GO:0005524,GO:0047334,GO:0046872,GO:0006002	cytoplasm|6-phosphofructokinase activity|ATP binding|diphosphate-fructose-6-phosphate 1-phosphotransferase activity|metal ion binding|fructose 6-phosphate metabolic process	ko00010,ko00030,ko00051	Glycolysis / Gluconeogenesis|Pentose phosphate pathway|Fructose and mannose metabolism
Lj1C1239G2	476.17	657.442	294.898	0.448157	-1.15792	8.61644e-13	3.81097e-12	Down	14.0486	10.4204	18.1225	34.0602	33.2762	33.1033	CDS1	PREDICTED: phosphatidate cytidylyltransferase 1 [Daucus carota subsp. sativus]	GO:0016021,GO:0004605,GO:0016024	integral component of membrane|phosphatidate cytidylyltransferase activity|CDP-diacylglycerol biosynthetic process	ko00564,ko04070	Glycerophospholipid metabolism|Phosphatidylinositol signaling system
Lj1C1242G3	55.9844	81.6784	30.2904	0.370189	-1.43367	3.89951e-06	1.05223e-05	Down	1.37693	0.818968	1.15776	3.03724	2.9325	3.57365	dl4260c	hypothetical protein F0562_027025 [Nyssa sinensis]
Lj1C1242T1	82.7399	131.987	33.4933	0.25427	-1.97557	4.60315e-13	2.07851e-12	Down	3.02138	3.66302	2.2229	12.4453	10.645	13.9153	MNJ7.11	ras-related protein RABA5a [Ziziphus jujuba]	GO:0005886,GO:0005774,GO:0005525,GO:0003924,GO:0006886,GO:0032482	plasma membrane|vacuolar membrane|GTP binding|GTPase activity|intracellular protein transport|Rab protein signal transduction	ko04144	Endocytosis
Lj1C1243T3	77.1958	123.544	30.8475	0.249764	-2.00136	1.41339e-13	6.56217e-13	Down	0.882088	0.715427	0.593346	3.06094	3.12319	3.06025	MAA21_10	putative calcium-transporting ATPase 13, plasma membrane-type [Camellia sinensis]	GO:0005887,GO:0005524,GO:0005388,GO:0005516,GO:0046872	integral component of plasma membrane|ATP binding|calcium-transporting ATPase activity|calmodulin binding|metal ion binding
Lj1C1243T4	22.8587	41.1618	4.5555	0.109923	-3.18543	5.7969e-08	1.84822e-07	Down	0.686677	0.08122	0.336803	3.47498	3.03913	3.97809	MAA21_10	Calcium-transporting ATPase [Actinidia chinensis var. chinensis]	GO:0005887,GO:0005524,GO:0005388,GO:0005516,GO:0046872	integral component of plasma membrane|ATP binding|calcium-transporting ATPase activity|calmodulin binding|metal ion binding
Lj1C1244T2	30.6377	60.9254	0.34989	0.00611873	-7.35255	2.46209e-09	8.73305e-09	Down	0.238639	0	0	13.7054	12.0071	17.4747		uncharacterized protein LOC115986379 isoform X4 [Quercus lobata]
Lj1C1244T8	600.72	271.736	929.705	3.41997	1.77398	1.21939e-37	1.41482e-36	Up	29.3635	20.5487	26.428	7.17252	8.18616	8.19775		hypothetical protein F0562_027010 [Nyssa sinensis]
Lj1C1245G12	89.6918	128.859	50.5247	0.391436	-1.35315	4.56585e-07	1.3462e-06	Down	2.00843	0.979922	1.47765	4.0478	3.56731	4.39234	T26D3.9	hypothetical protein F0562_013463 [Nyssa sinensis]	GO:0008270,GO:0006355	zinc ion binding|regulation of transcription, DNA-templated
Lj1C1247T0	48.0401	22.6425	73.4377	3.24478	1.69812	2.16397e-07	6.55452e-07	Up	5.25391	6.6286	6.18467	1.97863	2.12133	1.78565	T26C19.8	DNA oxidative demethylase [Actinidia chinensis var. chinensis]	GO:0005634,GO:0103053,GO:0051747,GO:0035514,GO:0043734,GO:0008198,GO:0006307,GO:0006281,GO:0035511	nucleus|1-ethyladenine demethylase activity|cytosine C-5 DNA demethylase activity|DNA demethylase activity|DNA-N1-methyladenine dioxygenase activity|ferrous iron binding|DNA dealkylation involved in DNA repair|DNA repair|oxidative DNA demethylation
Lj1C1247T2	187.033	94.2068	279.858	2.97192	1.57139	4.3871e-12	1.8591e-11	Up	11.0074	15.0583	7.57525	3.4545	4.21381	4.27101	T28K15.11	hypothetical protein F0562_013487 [Nyssa sinensis]	GO:0005829,GO:0009904,GO:0009903	cytosol|chloroplast accumulation movement|chloroplast avoidance movement
Lj1C1247T3	39.8163	26.0462	53.5864	2.05745	1.04085	0.00921414	0.0160298	Up	10.2376	19.668	16.7379	5.25749	11.8515	6.90141		hypothetical protein C3L33_15317, partial [Rhododendron williamsianum]
Lj1C1249G6	46.9399	25.4381	68.4418	2.69135	1.42833	2.43429e-05	6.03643e-05	Up	1.38909	2.20821	1.74419	0.601604	0.77658	0.721043	T8H10.120	PREDICTED: probable galactinol--sucrose galactosyltransferase 2 [Vitis vinifera]	GO:0009506,GO:0052692,GO:0016757,GO:0034484,GO:0010325,GO:0080167,GO:0006979	plasmodesma|raffinose alpha-galactosidase activity|transferase activity, transferring glycosyl groups|raffinose catabolic process|raffinose family oligosaccharide biosynthetic process|response to karrikin|response to oxidative stress
Lj1C1250T8	4.91264	8.81741	1.00788	0.116705	-3.09906	0.0127598	0.0216453	Down	0	0.122801	0	0.488744	0.241843	0.400978	M4I22.100	hypothetical protein TEA_013984 [Camellia sinensis var. sinensis]
Lj1C127T7	22.0379	10.3441	33.7317	3.25536	1.70282	0.000900891	0.00183905	Up	0.732363	0.93403	1.34314	0.179875	0.474703	0.324663	K15M2.12	Increased DNA methylation like [Actinidia chinensis var. chinensis]	GO:0005634,GO:0009506,GO:0010385,GO:0004402,GO:0042393,GO:0046872,GO:0044154,GO:0043971,GO:0043972,GO:0044030,GO:0080188	nucleus|plasmodesma|double-stranded methylated DNA binding|histone acetyltransferase activity|histone binding|metal ion binding|histone H3-K14 acetylation|histone H3-K18 acetylation|histone H3-K23 acetylation|regulation of DNA methylation|RNA-directed DNA methylation
Lj1C132G3	31.4003	16.332	46.4687	2.84079	1.50629	0.000878986	0.00179737	Up	4.51028	1.97583	4.42442	1.02229	1.9456	1.08388	F7J7.140	gibberellin 2-beta-dioxygenase 6 [Camellia sinensis]	GO:0052635,GO:0051213,GO:0046872,GO:0009686,GO:0009685,GO:0009735,GO:0009651	C-20 gibberellin 2-beta-dioxygenase activity|dioxygenase activity|metal ion binding|gibberellin biosynthetic process|gibberellin metabolic process|response to cytokinin|response to salt stress
Lj1C132T4	287.781	416.091	159.47	0.383115	-1.38415	6.65385e-17	3.68591e-16	Down	6.4932	4.60809	5.09568	17.0495	13.68	13.8095	PGSC0003DMG400004168	hypothetical protein F0562_001105 [Nyssa sinensis]	GO:0005743,GO:0005759,GO:0005777,GO:0003959,GO:0055114	mitochondrial inner membrane|mitochondrial matrix|peroxisome|NADPH dehydrogenase activity|oxidation-reduction process
Lj1C133T4	4.63035	7.84028	1.42042	0.178847	-2.4832	0.0427876	0.0655601	Down	0	0	0.399427	0.479199	1.13818	0.754842	MZN1.4	Ran-binding protein 1 c like [Actinidia chinensis var. chinensis]	GO:0005813,GO:0005737,GO:0005643,GO:0005634,GO:0008536,GO:0051028,GO:0043547,GO:0000060	centrosome|cytoplasm|nuclear pore|nucleus|Ran GTPase binding|mRNA transport|positive regulation of GTPase activity|protein import into nucleus, translocation
Lj1C136T4	26.9611	13.2014	40.7208	3.08774	1.62655	0.000221428	0.000489499	Up	1.62744	2.55054	1.64635	0.622472	0.758191	0.61283	F27K19.130	hypothetical protein D5086_0000025290 [Populus alba]
Lj1C139G6	40.916	21.352	60.48	2.83056	1.50109	0.000286959	0.000625951	Up	7.23872	3.167	2.90145	1.53893	1.37796	2.02013		PREDICTED: 60S acidic ribosomal protein P0 [Gossypium arboreum]	GO:0022625,GO:0070180,GO:0003735,GO:0002181,GO:0000027	cytosolic large ribosomal subunit|large ribosomal subunit rRNA binding|structural constituent of ribosome|cytoplasmic translation|ribosomal large subunit assembly	ko03010	Ribosome
Lj1C142G3	86.3649	170.303	2.42658	0.0142532	-6.13257	1.46961e-25	1.159e-24	Down	0.151596	0.0717231	0.0371776	5.99458	6.60349	6.56919	F24B22.100	protein NRT1/ PTR FAMILY 8.1-like [Syzygium oleosum]	GO:0016021,GO:0005886,GO:0009506,GO:0035673,GO:1904680,GO:0015333,GO:0042937,GO:0042938,GO:0006807,GO:0015031,GO:0042939	integral component of membrane|plasma membrane|plasmodesma|oligopeptide transmembrane transporter activity|peptide transmembrane transporter activity|peptide:proton symporter activity|tripeptide transmembrane transporter activity|dipeptide transport|nitrogen compound metabolic process|protein transport|tripeptide transport
Lj1C142T4	62.8323	106.346	19.3186	0.182223	-2.45622	1.22917e-14	6.05447e-14	Down	0.659633	0.917897	0.532886	4.49345	3.90464	3.84839	F24B22.100	hypothetical protein F0562_022050 [Nyssa sinensis]	GO:0016021,GO:0005886,GO:0009506,GO:0035673,GO:1904680,GO:0015333,GO:0042937,GO:0042938,GO:0006807,GO:0015031,GO:0042939	integral component of membrane|plasma membrane|plasmodesma|oligopeptide transmembrane transporter activity|peptide transmembrane transporter activity|peptide:proton symporter activity|tripeptide transmembrane transporter activity|dipeptide transport|nitrogen compound metabolic process|protein transport|tripeptide transport
Lj1C144T2	45.1039	9.42255	80.7853	8.5695	3.09921	1.92941e-14	9.41729e-14	Up	11.4398	15.7784	16.7379	1.82552	1.26464	2.33642
Lj1C144T5	370.819	149.99	591.648	3.94652	1.98058	3.0137e-25	2.34993e-24	Up	20.6397	35.6502	21.5782	7.2706	6.49763	7.07122	K19M22.7	hypothetical protein C3L33_07039, partial [Rhododendron williamsianum]	GO:0005886,GO:0009506,GO:0005524,GO:0004674,GO:0009742,GO:0009737,GO:0009409,GO:0009651	plasma membrane|plasmodesma|ATP binding|protein serine/threonine kinase activity|brassinosteroid mediated signaling pathway|response to abscisic acid|response to cold|response to salt stress
Lj1C14T15	132.475	68.1853	196.765	2.88493	1.52854	2.95243e-13	1.348e-12	Up	13.1046	10.7467	10.7126	4.23017	3.5468	4.85875		uncharacterized protein LOC110638549 [Hevea brasiliensis]
Lj1C150T4	389.374	130.863	647.885	4.95315	2.30835	4.13107e-36	4.6032e-35	Up	25.3075	43.2212	33.578	8.03039	6.43103	7.33386	T9I4.13	Rhomboid family protein [Handroanthus impetiginosus]	GO:0005794,GO:0000139,GO:0016021,GO:0004252	Golgi apparatus|Golgi membrane|integral component of membrane|serine-type endopeptidase activity
Lj1C151T9	105.73	200.962	10.4983	0.0518817	-4.26863	6.13468e-37	6.98383e-36	Down	0.551794	0.139234	0.396946	7.72346	6.99229	7.22875	F16A14.3	Factor of DNA methylation like [Actinidia chinensis var. chinensis]	GO:0008168,GO:0080188	methyltransferase activity|RNA-directed DNA methylation
Lj1C152T5	1172.84	1933.31	412.371	0.213405	-2.22833	1.10513e-108	4.49109e-107	Down	30.0966	30.2714	24.2337	140.445	142.115	135.703		DNA polymerase [Actinidia chinensis var. chinensis]
Lj1C154T1	1293.2	2148.92	437.478	0.203614	-2.29609	5.21721e-142	3.2264e-140	Down	12.9931	12.7275	11.8182	66.535	64.7382	63.2993	F8N16.18	unnamed protein product [Coffea canephora]	GO:0005634,GO:0005886,GO:0046872,GO:0004722,GO:0048366	nucleus|plasma membrane|metal ion binding|protein serine/threonine phosphatase activity|leaf development
Lj1C154T2	556.029	1063.35	48.7055	0.0456982	-4.45172	1.02825e-166	8.3997e-165	Down	3.15471	2.84627	4.03025	78.744	76.1518	76.7083	SPCC794.11c	hypothetical protein C3L33_06975, partial [Rhododendron williamsianum]	GO:0030479,GO:0030125,GO:0005829,GO:0005794,GO:0005546,GO:0000147,GO:0007015,GO:0006897,GO:0006895	actin cortical patch|clathrin vesicle coat|cytosol|Golgi apparatus|phosphatidylinositol-4,5-bisphosphate binding|actin cortical patch assembly|actin filament organization|endocytosis|Golgi to endosome transport	ko04144	Endocytosis
Lj1C157T1	22.2426	0.933926	43.5513	46.2546	5.53153	3.41696e-09	1.1969e-08	Up	2.5649	2.69667	1.7333	0	0.0531082	0.105665		PREDICTED: uncharacterized protein LOC104118556 [Nicotiana tomentosiformis]
Lj1C158G11	1.7343	3.46859	0	0.0552122	-4.17887	0.0320813	0.0504701	Down	0	0	0	0.520912	0.773283	0.128211	F12M12.60	hypothetical protein E3N88_34085 [Mikania micrantha]	GO:0005634,GO:0003700,GO:0046872,GO:0003676,GO:0045926,GO:0006355,GO:0010200,GO:0006979	nucleus|DNA-binding transcription factor activity|metal ion binding|nucleic acid binding|negative regulation of growth|regulation of transcription, DNA-templated|response to chitin|response to oxidative stress
Lj1C15T17	396.013	602.965	189.062	0.313522	-1.67336	6.63398e-32	6.5985e-31	Down	19.804	25.072	27.5998	81.7832	80.9369	81.7825		hypothetical protein F0562_021443 [Nyssa sinensis]	GO:0006952,GO:0009607	defense response|response to biotic stimulus
Lj1C175T4	22.2462	39.5888	4.9036	0.123081	-3.02232	2.051e-07	6.23264e-07	Down	0.0843346	0.119701	0.372281	1.46892	1.9252	1.56343	UMAG_04995	PREDICTED: NF-kappa-B-activating protein [Juglans regia]	GO:0003682,GO:0045892,GO:0007219	chromatin binding|negative regulation of transcription, DNA-templated|Notch signaling pathway
Lj1C184T3	8.87202	13.2199	4.52414	0.341757	-1.54896	0.0414153	0.063643	Down	0.15104	0.190559	0.296329	0.66362	0.891307	0.420005	SPAC328.02	hypothetical protein F0562_021821 [Nyssa sinensis]	GO:0005737,GO:0005829,GO:0005634,GO:0035861,GO:0000151,GO:0031624,GO:0061630,GO:0008270,GO:0036205,GO:0016574,GO:0007127,GO:0032436,GO:0000209,GO:0006511	cytoplasm|cytosol|nucleus|site of double-strand break|ubiquitin ligase complex|ubiquitin conjugating enzyme binding|ubiquitin protein ligase activity|zinc ion binding|histone catabolic process|histone ubiquitination|meiosis I|positive regulation of proteasomal ubiquitin-dependent protein catabolic process|protein polyubiquitination|ubiquitin-dependent protein catabolic process
Lj1C187G5	4.62903	0.933926	8.32413	8.85572	3.14661	0.0102937	0.0177622	Up	0.14175	0.241433	0.278104	0	0.0264154	0.0525564	MUF9.8	PREDICTED: auxin response factor 4 [Vitis vinifera]	GO:0005634,GO:0003677,GO:0003700,GO:0010158,GO:0009734,GO:0010050	nucleus|DNA binding|DNA-binding transcription factor activity|abaxial cell fate specification|auxin-activated signaling pathway|vegetative phase change
Lj1C191G1	1738.23	580.782	2895.67	4.98561	2.31777	5.59348e-165	4.40555e-163	Up	134.447	132.699	125.923	27.3974	26.3045	29.5227		uncharacterized protein LOC105628103 isoform X2 [Jatropha curcas]
Lj1C191T4	2.11845	0	4.2369	24.3647	4.60672	0.0173489	0.0287306	Up	0.0893669	0.0845624	0.876657	0	0	0	At5g22330	hypothetical protein GH714_016124 [Hevea brasiliensis]	GO:0009507,GO:0005829,GO:0031011,GO:0035267,GO:0005730,GO:0005634,GO:0097255,GO:0000812,GO:0005524,GO:0043141,GO:0004003,GO:0000492,GO:0030154,GO:0006338,GO:0009908,GO:0016573,GO:0048507,GO:2000072,GO:0006357	chloroplast|cytosol|Ino80 complex|NuA4 histone acetyltransferase complex|nucleolus|nucleus|R2TP complex|Swr1 complex|ATP binding|ATP-dependent 5'-3' DNA helicase activity|ATP-dependent DNA helicase activity|box C/D snoRNP assembly|cell differentiation|chromatin remodeling|flower development|histone acetylation|meristem development|regulation of defense response to fungus, incompatible interaction…
Lj1C198G11	55.7708	85.6918	25.8498	0.302509	-1.72495	5.21421e-07	1.52824e-06	Down	0.762466	1.44295	0.87261	4.62623	2.84174	3.29814	F21E1.170	hypothetical protein F0562_002042 [Nyssa sinensis]
Lj1C19T9	261.634	107.796	415.473	3.85444	1.94652	2.24822e-37	2.5899e-36	Up	21.9939	22.5983	20.3221	5.80431	5.74424	6.22922		Neuroguidin like [Actinidia chinensis var. chinensis]
Lj1C1G7	8.32457	14.1878	2.46137	0.172211	-2.53775	0.00416095	0.00766507	Down	0.0472091	0.044671	0.231552	0.844501	0.703799	0.43759
Lj1C203T4	490.577	32.775	948.379	28.9908	4.85753	2.96751e-154	2.12921e-152	Up	54.0405	47.7717	46.4193	2.24852	1.81125	1.33851		PREDICTED: uncharacterized protein LOC102584998 [Solanum tuberosum]
Lj1C203T9	1046.45	1399.93	692.98	0.495145	-1.01408	3.32e-25	2.58376e-24	Down	21.5604	21.5216	17.6963	42.2996	43.2554	43.9548	OSJNBa0093B11.2	hypothetical protein F0562_002075 [Nyssa sinensis]	GO:0005634,GO:0003677,GO:0009734,GO:0006355	nucleus|DNA binding|auxin-activated signaling pathway|regulation of transcription, DNA-templated
Lj1C204G4	2.68365	5.36731	0	0.0356881	-4.80841	0.00472217	0.00861171	Down	0	0	0	1.55943	0.51443	0.852929	F12E4_70	cell division cycle protein 48 [Cinnamomum micranthum f. kanehirae]	GO:0005618,GO:0005737,GO:0005856,GO:0005829,GO:0005794,GO:0005634,GO:0009524,GO:0034098,GO:0005524,GO:0016887,GO:0031593,GO:0097352,GO:0051301,GO:0071712,GO:0016236,GO:0051228,GO:0030970,GO:0030433	cell wall|cytoplasm|cytoskeleton|cytosol|Golgi apparatus|nucleus|phragmoplast|VCP-NPL4-UFD1 AAA ATPase complex|ATP binding|ATPase activity|polyubiquitin modification-dependent protein binding|autophagosome maturation|cell division|ER-associated misfolded protein catabolic process|macroautophagy|mitotic spindle disassembly|retrograde protein transport, ER to cytosol|ubiquitin-dependent ERAD pathway	ko04141	Protein processing in endoplasmic reticulum
Lj1C20T8	459.351	70.0253	848.676	12.116	3.59884	1.03164e-92	3.45023e-91	Up	73.1492	109.665	89.6959	6.99462	7.9872	8.79325		hypothetical protein BC332_07001 [Capsicum chinense]
Lj1C210G5	915.346	218.387	1612.3	7.38157	2.88393	3.69873e-158	2.73502e-156	Up	72.6836	70.5032	69.0504	10.0026	9.07052	11.2792	OJ1399_H05.34	hypothetical protein F0562_002011 [Nyssa sinensis]	GO:0005773,GO:0004185,GO:0051603	vacuole|serine-type carboxypeptidase activity|proteolysis involved in cellular protein catabolic process
Lj1C212T1	2934.74	4461.76	1407.72	0.315454	-1.6645	1.29587e-87	4.01206e-86	Down	118.232	115.74	133.097	417.479	402.609	409.206	SODCP	hypothetical protein DCAR_015506 [Daucus carota subsp. sativus]	GO:0009507,GO:0046872,GO:0004784	chloroplast|metal ion binding|superoxide dismutase activity	ko04146	Peroxisome
Lj1C21T4	173.87	82.5999	265.14	3.20916	1.6822	5.46511e-19	3.33534e-18	Up	39.1525	40.9473	38.0962	10.7452	15.8034	12.3419		PREDICTED: uncharacterized protein LOC105957994 [Erythranthe guttata]
Lj1C21T5	501.663	85.3957	917.93	10.7433	3.42536	2.83298e-121	1.37553e-119	Up	52.8071	54.1227	46.3306	4.52489	4.47807	6.04973	F26K9.90	LOW QUALITY PROTEIN: probable galacturonosyltransferase-like 7 [Camellia sinensis]	GO:0005794,GO:0000139,GO:0016021,GO:0047262,GO:0071555,GO:0045489	Golgi apparatus|Golgi membrane|integral component of membrane|polygalacturonate 4-alpha-galacturonosyltransferase activity|cell wall organization|pectin biosynthetic process
Lj1C21T6	10.3016	18.8852	1.71809	0.0915929	-3.44862	9.84341e-05	0.000227786	Down	0	0.449971	0.310989	3.43251	2.65851	2.79163	FRAA3	Major allergen Pru ar 1 [Vitis vinifera]
Lj1C222G11	8.1724	2.81411	13.5307	4.7941	2.26126	0.00649795	0.0115862	Up	0.862558	0.576131	0.497728	0.0477706	0.189105	0.188123		transcription factor Pur-alpha 1-like [Camellia sinensis]
Lj1C223T4	58.8791	115.701	2.05755	0.0179683	-5.7984	2.05044e-19	1.27585e-18	Down	0.0450543	0.0426321	0	1.75331	1.67919	1.72615	PDR2	pleiotropic drug resistance protein 2 [Sesamum indicum]	GO:0016021,GO:0005524,GO:0016887	integral component of membrane|ATP binding|ATPase activity
Lj1C22T12	1365.78	1909.88	821.687	0.430291	-1.21662	2.26577e-44	3.08134e-43	Down	58.8516	65.6946	61.9285	150.189	154.352	153.251	T30B22.18	hypothetical protein F0562_000818 [Nyssa sinensis]	GO:0005634,GO:0003677,GO:0003700,GO:0009873,GO:2000280,GO:0034059	nucleus|DNA binding|DNA-binding transcription factor activity|ethylene-activated signaling pathway|regulation of root development|response to anoxia
Lj1C22T13	4244.56	1369.44	7119.69	5.19893	2.37821	7.56522e-158	5.54325e-156	Up	179.222	150.851	181.299	35.8162	33.8507	34.1958	RSH1	hypothetical protein F0562_000820 [Nyssa sinensis]	GO:0009507,GO:0005524,GO:0005525,GO:0008728,GO:0016301,GO:0015969	chloroplast|ATP binding|GTP binding|GTP diphosphokinase activity|kinase activity|guanosine tetraphosphate metabolic process	ko00230	Purine metabolism
Lj1C232T0	37.1308	10.9863	63.2754	5.75818	2.52561	3.43808e-10	1.29249e-09	Up	15.2013	19.0075	14.1131	2.55573	2.78221	3.5226	L6	toll/interleukin-1 receptor-like protein [Rhodamnia argentea]
Lj1C234G0	361.163	700.757	21.5693	0.0308457	-5.01879	1.11602e-16	6.12469e-16	Down	0.387789	2.0968	0.869501	38.8053	37.7843	38.6664	F10A12.27	protein SUPPRESSOR OF K(+) TRANSPORT GROWTH DEFECT 1 [Momordica charantia]	GO:0005737,GO:0005771,GO:0032585,GO:0005634,GO:0009506,GO:0005524,GO:0016787,GO:0007049,GO:0007032,GO:0055075,GO:0015031,GO:0055078,GO:0010091,GO:0007033,GO:0016192	cytoplasm|multivesicular body|multivesicular body membrane|nucleus|plasmodesma|ATP binding|hydrolase activity|cell cycle|endosome organization|potassium ion homeostasis|protein transport|sodium ion homeostasis|trichome branching|vacuole organization|vesicle-mediated transport	ko04144	Endocytosis
Lj1C236T10	44.6736	19.4656	69.8816	3.58662	1.84263	7.74253e-07	2.23193e-06	Up	7.80425	4.25422	4.65998	1.51746	1.34368	2.04436	F10A12.18	Glucan endo-1,3-beta-glucosidase [Actinidia chinensis var. chinensis]	GO:0046658,GO:0005618,GO:0005737,GO:0005576,GO:0005634,GO:0042973,GO:0005975,GO:0071555,GO:0006952	anchored component of plasma membrane|cell wall|cytoplasm|extracellular region|nucleus|glucan endo-1,3-beta-D-glucosidase activity|carbohydrate metabolic process|cell wall organization|defense response
Lj1C23T18	135.944	50.3635	221.525	4.40238	2.13829	3.97372e-21	2.66089e-20	Up	8.47631	7.75546	5.63493	1.97863	1.7297	1.52592	PARP	hypothetical protein F0562_000833 [Nyssa sinensis]	GO:0005730,GO:0005634,GO:0003677,GO:0003950,GO:1990404,GO:0006302,GO:0070212	nucleolus|nucleus|DNA binding|NAD+ ADP-ribosyltransferase activity|protein ADP-ribosylase activity|double-strand break repair|protein poly-ADP-ribosylation	ko03410	Base excision repair
Lj1C23T21	208.493	309.503	107.483	0.346849	-1.52762	1.40903e-18	8.44759e-18	Down	18.0968	15.4115	21.1252	52.4776	56.15	57.7035
Lj1C240T0	8.44471	0.933926	15.9555	16.9544	4.08359	0.000122975	0.000281079	Up	1.62581	1.75817	1.8227	0	0.108204	0.215285		uncharacterized protein LOC115995296 [Quercus lobata]
Lj1C240T1	11.9675	0.313362	23.6216	69.8926	6.12707	4.83784e-06	1.29187e-05	Up	0.962786	2.53062	3.56795	0	0.099676	0		uncharacterized protein LOC114265441 [Camellia sinensis]
Lj1C241G2	207.292	280.833	133.751	0.475644	-1.07204	1.32372e-08	4.42336e-08	Down	9.00278	5.52569	8.35403	15.3487	17.6837	17.7046		fatty acyl-CoA reductase 3-like [Olea europaea var. sylvestris]	GO:0102965,GO:0080019,GO:0006629	alcohol-forming fatty acyl-CoA reductase activity|fatty-acyl-CoA reductase (alcohol-forming) activity|lipid metabolic process	ko00073,ko04146	Cutin, suberine and wax biosynthesis|Peroxisome
Lj1C241G3	2898.26	1058.38	4738.14	4.47682	2.16247	1.02317e-189	1.04389e-187	Up	104.233	106.39	102.525	24.6279	23.9351	25.2921		PREDICTED: protein HIRA isoform X1 [Juglans regia]	GO:0000775,GO:0000417,GO:0000790,GO:0003714,GO:0030702,GO:0006336,GO:0000070,GO:0031935,GO:0006351	chromosome, centromeric region|HIR complex|nuclear chromatin|transcription corepressor activity|chromatin silencing at centromere|DNA replication-independent nucleosome assembly|mitotic sister chromatid segregation|regulation of chromatin silencing|transcription, DNA-templated
Lj1C247T8	69.2396	136.733	1.74595	0.0126866	-6.30055	5.05062e-20	3.22909e-19	Down	0.0300362	0.0142107	0.0294644	2.0361	1.94506	2.11592	PDR2	Pleiotropic drug resistance proteins (PDR1-15), ABC superfamily [Handroanthus impetiginosus]	GO:0016021,GO:0005524,GO:0016887	integral component of membrane|ATP binding|ATPase activity
Lj1C248T1	127.352	75.1101	179.594	2.39193	1.25818	1.99283e-09	7.11243e-09	Up	4.3824	4.5638	3.43438	1.82099	1.64246	1.99703	T20P8.9	hypothetical protein F0562_022482 [Nyssa sinensis]	GO:0015030,GO:0005719,GO:0005730,GO:0005654,GO:0003682,GO:0004521,GO:0035198,GO:0035197,GO:0006342,GO:0031048,GO:0009816,GO:0051607,GO:0006306,GO:0016458,GO:0051567,GO:0019048,GO:0070919,GO:0030422,GO:0006417,GO:0080188	Cajal body|nuclear euchromatin|nucleolus|nucleoplasm|chromatin binding|endoribonuclease activity|miRNA binding|siRNA binding|chromatin silencing|chromatin silencing by small RNA|defense response to bacterium, incompatible interaction|defense response to virus|DNA methylation|gene silencing|histone H3-K9 methylation|modulation by virus of host morphology or physiology|production of siRNA involved …
Lj1C251T1	2.11845	0	4.2369	24.3647	4.60672	0.0173489	0.0287306	Up	0.066819	0.0632267	0.65547	0	0	0		hypothetical protein F0562_015652 [Nyssa sinensis]
Lj1C256T9	1.56665	0	3.13329	18.0501	4.17394	0.0375752	0.0582938	Up	0.11932	0.338714	0.585241	0	0	0	OJ1003_C09.12	hypothetical protein AG4045_021029 [Apium graveolens]	GO:0048046,GO:0005618,GO:0030145,GO:0045735	apoplast|cell wall|manganese ion binding|nutrient reservoir activity
Lj1C262T3	147.25	92.6215	201.879	2.1794	1.12393	1.19714e-08	4.01985e-08	Up	9.53153	10.0419	8.33796	3.7006	5.173	4.64518	dl4305c	PREDICTED: aspartic proteinase nepenthesin-2-like [Nicotiana sylvestris]	GO:0009505,GO:0004190,GO:0030163,GO:0006508	plant-type cell wall|aspartic-type endopeptidase activity|protein catabolic process|proteolysis
Lj1C262T6	3.67642	0	7.35283	42.3217	5.40333	0.000683795	0.00142083	Up	0.944181	0.297807	0.926207	0	0	0	T19F11.6	NDR1/HIN1-like protein 1 [Olea europaea var. sylvestris]	GO:0046658,GO:0016021,GO:0009506,GO:0051607	anchored component of plasma membrane|integral component of membrane|plasmodesma|defense response to virus
Lj1C26T7	138.427	229.023	47.8317	0.208889	-2.25919	4.67063e-27	3.92547e-26	Down	2.68469	2.76617	2.57506	12.5259	13.786	14.2673	F17A22.18	WD repeat-containing protein GTS1-like [Camellia sinensis]	GO:0007275,GO:0040008,GO:0010029	multicellular organism development|regulation of growth|regulation of seed germination
Lj1C273T1	7.89503	11.9726	3.81743	0.318903	-1.64881	0.0417964	0.0641918	Down	0.228591	0.108151	0.0747466	0.538047	0.496981	0.317828		hypothetical protein F0562_015652 [Nyssa sinensis]
Lj1C274G2	38.6139	61.4516	15.7762	0.255668	-1.96766	4.82647e-06	1.28912e-05	Down	0.463593	0.154825	0.588524	2.13102	1.47374	1.36497	TPS4	hypothetical protein F0562_008565 [Nyssa sinensis]			ko00904	Diterpenoid biosynthesis
Lj1C274T3	48.6618	30.1786	67.145	2.22597	1.15444	0.000325854	0.000706713	Up	3.85385	4.28338	3.42044	1.67022	2.27991	1.53095		hypothetical protein F0562_022434 [Nyssa sinensis]
Lj1C278T17	19.2976	31.0231	7.57213	0.244792	-2.03037	0.000515642	0.00109026	Down	0.305861	1.73651	1.20016	3.02368	5.1298	5.95368	MXC9.12	protein CLT3, chloroplastic-like [Camellia sinensis]	GO:0031969,GO:0016021,GO:0009536,GO:0002229,GO:0034635,GO:0046686	chloroplast membrane|integral component of membrane|plastid|defense response to oomycetes|glutathione transport|response to cadmium ion
Lj1C278T3	5.25282	9.10608	1.39956	0.1529	-2.70934	0.0195421	0.0320836	Down	0.229801	0	0	0.432715	0.588827	0.532516	F18O19.7	hypothetical protein F0562_021664 [Nyssa sinensis]	GO:0005829,GO:0043231,GO:0052641,GO:0090704,GO:0080043,GO:0080044,GO:0052639,GO:0052640,GO:0080002,GO:0035251,GO:0008194,GO:0018874,GO:0046482,GO:0010030,GO:0009696	cytosol|intracellular membrane-bounded organelle|benzoic acid glucosyltransferase activity|nicotinate-O-glucosyltransferase activity|quercetin 3-O-glucosyltransferase activity|quercetin 7-O-glucosyltransferase activity|salicylic acid glucosyltransferase (ester-forming) activity|salicylic acid glucosyltransferase (glucoside-forming) activity|UDP-glucose:4-aminobenzoate acylglucosyltransferase acti…
Lj1C28G6	8.6885	13.5456	3.83136	0.282396	-1.82421	0.0243636	0.0392191	Down	1.04119	0.281489	0.291819	2.66076	1.24732	2.06806
Lj1C28T3	1397.05	1905.66	888.437	0.466286	-1.10071	7.39756e-38	8.62454e-37	Down	13.0904	13.177	11.6942	28.2667	28.1298	29.5321	T10P11.19	translocase of chloroplast 159, chloroplastic isoform X2 [Camellia sinensis]	GO:0009507,GO:0009941,GO:0009707,GO:0005829,GO:0016021,GO:0016020,GO:0009536,GO:0061927,GO:0051087,GO:0004930,GO:0005525,GO:0003924,GO:0046872,GO:0043024,GO:0004888,GO:0045037,GO:0045036	chloroplast|chloroplast envelope|chloroplast outer membrane|cytosol|integral component of membrane|membrane|plastid|TOC-TIC supercomplex I|chaperone binding|G protein-coupled receptor activity|GTP binding|GTPase activity|metal ion binding|ribosomal small subunit binding|transmembrane signaling receptor activity|protein import into chloroplast stroma|protein targeting to chloroplast
Lj1C297G10	55.8963	77.1957	34.5969	0.448429	-1.15705	0.000144907	0.000328262	Down	1.4211	1.63885	1.26335	2.75956	3.43444	3.99289	F18A8.14	PREDICTED: stomatal closure-related actin-binding protein 1 [Daucus carota subsp. sativus]	GO:0005737,GO:0005856,GO:0003779,GO:0007015,GO:0010119	cytoplasm|cytoskeleton|actin binding|actin filament organization|regulation of stomatal movement
Lj1C297T2	100.746	201.493	0	0.000950018	-10.0398	4.49271e-17	2.50886e-16	Down	0	0	0	13.5429	14.704	13.5273	F12K21.21	hypothetical protein F0562_022573 [Nyssa sinensis]	GO:0005769,GO:0016021,GO:0005886,GO:0015095,GO:0015693	early endosome|integral component of membrane|plasma membrane|magnesium ion transmembrane transporter activity|magnesium ion transport
Lj1C297T8	19.1118	29.9116	8.31199	0.278165	-1.84599	0.000541092	0.00114127	Down	0.715203	0.492184	0.318904	2.32617	1.6357	1.808	At5g12290	hypothetical protein F0562_022458 [Nyssa sinensis]	GO:0016021,GO:0005741,GO:0005739,GO:0019375,GO:0050665	integral component of membrane|mitochondrial outer membrane|mitochondrion|galactolipid biosynthetic process|hydrogen peroxide biosynthetic process
Lj1C302T3	4.5484	9.09681	0	0.0210364	-5.57097	0.000266378	0.000583584	Down	0	0	0	0.357444	1.20273	0.492671		hypothetical protein AQUCO_06800035v1 [Aquilegia coerulea]
Lj1C317T6	735.38	391.089	1079.67	2.76153	1.46547	4.17112e-41	5.26671e-40	Up	46.7227	45.3731	41.1854	18.7523	16.0239	16.144	F11F12.18	PREDICTED: hexokinase-3 [Daucus carota subsp. sativus]	GO:0005829,GO:0031307,GO:0005739,GO:0009536,GO:0005524,GO:0008865,GO:0004340,GO:0005536,GO:0019158,GO:0001678,GO:0006096,GO:0009409,GO:0006970,GO:0009651,GO:0080147	cytosol|integral component of mitochondrial outer membrane|mitochondrion|plastid|ATP binding|fructokinase activity|glucokinase activity|glucose binding|mannokinase activity|cellular glucose homeostasis|glycolytic process|response to cold|response to osmotic stress|response to salt stress|root hair cell development	ko00010,ko00051,ko00052,ko00500,ko00520	Glycolysis / Gluconeogenesis|Fructose and mannose metabolism|Galactose metabolism|Starch and sucrose metabolism|Amino sugar and nucleotide sugar metabolism
Lj1C318T0	1848.72	765.663	2931.77	3.82858	1.93681	5.96652e-70	1.33708e-68	Up	128.068	137.024	161.576	37.8662	36.4602	43.525	F12C20.11	F-box protein At2g32560-like [Camellia sinensis]
Lj1C326T0	3444.57	5055.71	1833.43	0.362594	-1.46357	1.50913e-50	2.32574e-49	Down	99.0697	83.4432	100.851	287.069	291.68	246.238	PAR	cinnamoyl-CoA reductase 1-like [Camellia sinensis]
Lj1C32T6	79.962	11.6315	148.292	12.7515	3.6726	3.26026e-28	2.83776e-27	Up	8.07098	8.51616	7.63254	0.546679	1.02794	0.430569		hypothetical protein AQUCO_06800035v1 [Aquilegia coerulea]
Lj1C331T2	277.583	129.476	425.689	3.28816	1.71728	1.13065e-17	6.49537e-17	Up	11.5676	20.5894	19.1936	5.38474	5.32901	5.81951	F11M15.20	hypothetical protein F0562_001235 [Nyssa sinensis]	GO:0016021,GO:0005886,GO:0015297,GO:0015137,GO:0015746,GO:0010044	integral component of membrane|plasma membrane|antiporter activity|citrate transmembrane transporter activity|citrate transport|response to aluminum ion
Lj1C335T7	14.947	29.5581	0.33596	0.0126145	-6.30878	8.06228e-07	2.32051e-06	Down	0	0.0256218	0	0.815793	0.782121	0.778058		uncharacterized protein LOC114278219 [Camellia sinensis]
Lj1C33T10	3192.8	6242.52	143.07	0.0229011	-5.44844	9.70342e-87	2.9513e-85	Down	13.6994	9.12207	17.9182	637.259	618.846	624.567	APIC	hypothetical protein F0562_000868 [Nyssa sinensis]	GO:0004364	glutathione transferase activity	ko00480	Glutathione metabolism
Lj1C356T7	95.1241	54.3756	135.873	2.50009	1.32198	1.99714e-07	6.07433e-07	Up	12.4809	12.8988	8.50953	5.00033	3.79392	5.49722	T3B23	chromatin structure-remodeling complex protein SYD isoform X3 [Cynara cardunculus var. scolymus]	GO:0005829,GO:0005634,GO:0005524,GO:0016887,GO:0003677,GO:0004386,GO:0042393,GO:0043044,GO:0006952,GO:0009873,GO:0009908,GO:0010199,GO:1900150,GO:0010104,GO:0040029,GO:2000022,GO:0006355,GO:0009611	cytosol|nucleus|ATP binding|ATPase activity|DNA binding|helicase activity|histone binding|ATP-dependent chromatin remodeling|defense response|ethylene-activated signaling pathway|flower development|organ boundary specification between lateral organs and the meristem|regulation of defense response to fungus|regulation of ethylene-activated signaling pathway|regulation of gene expression, epigeneti…
Lj1C35T4	128.459	62.6865	194.232	3.10172	1.63307	3.07211e-13	1.40079e-12	Up	10.2228	11.5859	9.74488	4.18704	3.98227	2.56967	OsJ_06926	PREDICTED: potassium transporter 5-like [Prunus mume]	GO:0016021,GO:0016020,GO:0015079,GO:0006813	integral component of membrane|membrane|potassium ion transmembrane transporter activity|potassium ion transport
Lj1C35T6	157.284	25.7977	288.771	11.1982	3.4852	1.27775e-49	1.92618e-48	Up	20.6667	21.3126	23.5202	2.05218	2.55749	1.57142	OsJ_04644	hypothetical protein F0562_021373 [Nyssa sinensis]	GO:0016021,GO:0016020,GO:0015079,GO:0006813	integral component of membrane|membrane|potassium ion transmembrane transporter activity|potassium ion transport
Lj1C37G5	1142.78	733.399	1552.17	2.11597	1.08132	1.60489e-21	1.09067e-20	Up	83.4469	63.3874	82.632	37.6242	39.4396	37.4314	OsI_36230	hypothetical protein F511_03656, partial [Dorcoceras hygrometricum]	GO:0005887,GO:0008515,GO:0051119	integral component of plasma membrane|sucrose transmembrane transporter activity|sugar transmembrane transporter activity
Lj1C37T0	10.719	17.9235	3.51454	0.194792	-2.35999	0.00328226	0.00614662	Down	1.40753	0	0.591744	3.21832	4.8712	2.60933	T20O10.30	monothiol glutaredoxin-S2-like [Cynara cardunculus var. scolymus]	GO:0005737,GO:0051537,GO:0009055,GO:0046872,GO:0015035,GO:0045454,GO:0000122	cytoplasm|2 iron, 2 sulfur cluster binding|electron transfer activity|metal ion binding|protein disulfide oxidoreductase activity|cell redox homeostasis|negative regulation of transcription by RNA polymerase II
Lj1C38T5	12.265	1.25654	23.2735	18.5062	4.20994	3.23978e-06	8.81191e-06	Up	2.09119	1.52212	1.65688	0.0757252	0.149883	0.0745523	F21B7.9	protein NETWORKED 3C [Sesamum indicum]	GO:0005856,GO:0031965,GO:0005774,GO:0051015	cytoskeleton|nuclear membrane|vacuolar membrane|actin filament binding
Lj1C39G8	7.30201	3.15524	11.4488	3.63486	1.8619	0.0269988	0.0430855	Up	1.36867	0.863389	0.716059	0.429534	0.170036	0.253728	F27K7.7	Indole-3-pyruvate monooxygenase YUCCA10 [Actinidia chinensis var. chinensis]	GO:0050660,GO:0103075,GO:0004499,GO:0050661,GO:0009851	flavin adenine dinucleotide binding|indole-3-pyruvate monooxygenase activity|N,N-dimethylaniline monooxygenase activity|NADP binding|auxin biosynthetic process	ko00380	Tryptophan metabolism
Lj1C40T13	181.689	246.993	116.385	0.471362	-1.08509	1.02714e-08	3.46876e-08	Down	5.53071	4.46375	3.351	9.49543	10.0413	10.2907	F17A22	Protein SLOW WALKER like [Actinidia chinensis var. chinensis]	GO:0080008,GO:0005730,GO:0007049,GO:0051301,GO:0009553,GO:0009561,GO:0006364	Cul4-RING E3 ubiquitin ligase complex|nucleolus|cell cycle|cell division|embryo sac development|megagametogenesis|rRNA processing	ko03008	Ribosome biogenesis in eukaryotes
Lj1C40T17	57.8935	6.26421	109.523	17.4321	4.12367	5.37415e-21	3.57882e-20	Up	11.6933	14.5134	20.4089	0.571911	0.990487	1.26687	HIS2A	PREDICTED: histone H2AX-like [Prunus mume]	GO:0000786,GO:0005634,GO:0003677,GO:0046982	nucleosome|nucleus|DNA binding|protein heterodimerization activity
Lj1C40T8	56.8345	82.6092	31.0598	0.376676	-1.4086	7.19032e-06	1.88673e-05	Down	0.632696	0.68939	0.357345	1.40798	1.64351	1.65274	T9J23.3	hypothetical protein F0562_021328 [Nyssa sinensis]	GO:0005694,GO:0005634,GO:0051455,GO:0051301,GO:0051754	chromosome|nucleus|attachment of spindle microtubules to kinetochore involved in homologous chromosome segregation|cell division|meiotic sister chromatid cohesion, centromeric
Lj1C41G0	4.65029	7.89582	1.40477	0.176804	-2.49978	0.0331957	0.0520606	Down	0.173729	0	0.0568074	0.708788	0.323748	0.322066	MtrunA17_Chr1g0196261	Serine/threonine-protein phosphatase 6 regulatory ankyrin repeat subunit C like [Actinidia chinensis var. chinensis]
Lj1C41T11	5.03722	0.620564	9.45389	15.0659	3.91321	0.00437703	0.00803147	Up	0.604754	0.208088	0.647173	0	0	0.10192		LRR-RLK [Vernicia fordii]
Lj1C42T7	7.59241	0.310282	14.8745	44.042	5.46081	7.17473e-05	0.000168629	Up	0.649194	0.578157	0.374609	0	0	0.035397	T9J23.17	hypothetical protein F0562_021314 [Nyssa sinensis]	GO:0009507,GO:0005887,GO:0009705,GO:0005774,GO:0005773,GO:0005351,GO:0005355,GO:0008645,GO:0006829	chloroplast|integral component of plasma membrane|plant-type vacuole membrane|vacuolar membrane|vacuole|carbohydrate:proton symporter activity|glucose transmembrane transporter activity|hexose transmembrane transport|zinc ion transport
Lj1C435G7	29.7634	56.0627	3.46404	0.0618615	-4.01482	5.85117e-12	2.45841e-11	Down	0.155486	0.294253	0.305052	5.27004	3.91163	3.74719	T1G11.14	putative phosphatidylglycerol/phosphatidylinositol transfer protein DDB_G0282179 [Punica granatum]	GO:0050660,GO:0103075,GO:0004499,GO:0050661,GO:0009851	flavin adenine dinucleotide binding|indole-3-pyruvate monooxygenase activity|N,N-dimethylaniline monooxygenase activity|NADP binding|auxin biosynthetic process
Lj1C435T9	42.2389	66.5012	17.9765	0.270604	-1.88574	1.44775e-06	4.06344e-06	Down	1.24389	0.931801	0.457577	2.53743	3.76675	3.93935	F19C24.5	uncharacterized protein LOC114273489 isoform X5 [Camellia sinensis]	GO:0005783,GO:0016021,GO:0031201,GO:0015031,GO:0006890	endoplasmic reticulum|integral component of membrane|SNARE complex|protein transport|retrograde vesicle-mediated transport, Golgi to ER	ko04130,ko04145	SNARE interactions in vesicular transport|Phagosome
Lj1C48T10	1732.84	2751.12	714.571	0.259769	-1.9447	3.80539e-83	1.07118e-81	Down	76.4038	95.852	93.5243	352.565	350.151	379.017		uncharacterized protein LOC114317645 [Camellia sinensis]
Lj1C490T0	1.57145	3.1429	0	0.0609046	-4.0373	0.038666	0.0598402	Down	0	0	0	0.097361	0.128471	0.0958529	Solyc07g008620.1.1	hypothetical protein TEA_002578 [Camellia sinensis var. sinensis]	GO:0016021,GO:0005886,GO:0050832	integral component of membrane|plasma membrane|defense response to fungus
Lj1C490T1	6.73889	13.4778	0	0.0141965	-6.13832	1.23607e-05	3.16645e-05	Down	0	0	0	0.441594	0.611834	0.826033	Solyc07g008620.1.1	hypothetical protein TEA_002578 [Camellia sinensis var. sinensis]	GO:0016021,GO:0005886,GO:0050832	integral component of membrane|plasma membrane|defense response to fungus
Lj1C523T2	220.331	78.9476	361.714	4.58218	2.19603	9.30394e-37	1.05471e-35	Up	14.1335	14.7747	16.6813	3.71742	3.42811	3.36872	MFL8.12	polyamine oxidase 2 [Camellia sinensis]	GO:0005777,GO:0016491,GO:0046592,GO:0006598	peroxisome|oxidoreductase activity|polyamine oxidase activity|polyamine catabolic process	ko00330,ko00410	Arginine and proline metabolism|beta-Alanine metabolism
Lj1C527T1	3.16686	5.97862	0.355105	0.062373	-4.00294	0.0128745	0.0218214	Down	0	0	0.131499	1.00967	0.374708	0.99403	CYPEG7	hypothetical protein F0562_016110 [Nyssa sinensis]	GO:0020037,GO:0005506,GO:0004497,GO:0016705	heme binding|iron ion binding|monooxygenase activity|oxidoreductase activity, acting on paired donors, with incorporation or reduction of molecular oxygen
Lj1C539T3	93.1544	59.3802	126.929	2.13844	1.09656	4.29818e-06	1.15427e-05	Up	4.56039	4.89743	3.47945	2.0105	2.09087	2.2813	K20M4.4	PREDICTED: uncharacterized protein LOC104233082 [Nicotiana sylvestris]	GO:0005737,GO:0005634	cytoplasm|nucleus
Lj1C544G10	504.935	297.089	712.781	2.39892	1.26239	1.44519e-16	7.90244e-16	Up	61.2488	44.2809	47.9312	24.1174	17.8831	25.4449	OsI_013483	PREDICTED: serine/threonine-protein phosphatase PP2A-2 catalytic subunit [Theobroma cacao]	GO:0005737,GO:0046872,GO:0004721	cytoplasm|metal ion binding|phosphoprotein phosphatase activity	ko03015,ko04136	mRNA surveillance pathway|Autophagy - other
Lj1C547G1	63.0897	110.1	16.079	0.145516	-2.78075	1.70874e-12	7.43252e-12	Down	0.154821	0.351593	0.880865	3.76071	2.88511	3.47285	F7A10.14	probable acyl-activating enzyme 18, peroxisomal isoform X3 [Camellia sinensis]	GO:0005777,GO:0016874,GO:0009850,GO:0006631	peroxisome|ligase activity|auxin metabolic process|fatty acid metabolic process
Lj1C55G1	49.5691	92.0257	7.11259	0.077509	-3.68949	0.00335765	0.0062771	Down	0	1.40105	0.242077	6.97016	6.97468	8.53963	OJ1607A12.12	heat stress transcription factor A-2b-like isoform X1 [Coffea arabica]	GO:0005737,GO:0005634,GO:0003700,GO:0000978,GO:0043565,GO:0034605,GO:0061408	cytoplasm|nucleus|DNA-binding transcription factor activity|RNA polymerase II proximal promoter sequence-specific DNA binding|sequence-specific DNA binding|cellular response to heat|positive regulation of transcription from RNA polymerase II promoter in response to heat stress
Lj1C567G5	24.7587	10.6852	38.8321	3.63394	1.86154	3.38221e-05	8.25996e-05	Up	0.637697	0.63603	0.608651	0.178495	0.176648	0.191706	PGEC472P22.11	putative late blight resistance protein homolog R1A-10 [Cynara cardunculus var. scolymus]	GO:0005737,GO:0016020,GO:0043531,GO:0005524,GO:0009626	cytoplasm|membrane|ADP binding|ATP binding|plant-type hypersensitive response
Lj1C569G3	62.8823	27.7303	98.0342	3.53742	1.8227	1.42912e-09	5.15455e-09	Up	2.73873	2.17266	2.71373	0.963688	0.695954	0.615413	PGEC472P22.11	Disease resistance protein [Artemisia annua]	GO:0005737,GO:0016020,GO:0043531,GO:0005524,GO:0009626	cytoplasm|membrane|ADP binding|ATP binding|plant-type hypersensitive response
Lj1C56G7	29.8858	16.9896	42.782	2.52087	1.33392	0.0059662	0.0107131	Up	1.96823	1.52097	0.482691	0.617698	0.489045	0.547317	F10O3.12	hypothetical protein F0562_021216 [Nyssa sinensis]	GO:0005737,GO:0000932,GO:0071472,GO:0033962,GO:0080001,GO:0009825,GO:1904580,GO:1903335,GO:0009737,GO:0010090,GO:0007033	cytoplasm|P-body|cellular response to salt stress|cytoplasmic mRNA processing body assembly|mucilage extrusion from seed coat|multidimensional cell growth|regulation of intracellular mRNA localization|regulation of vacuolar transport|response to abscisic acid|trichome morphogenesis|vacuole organization
Lj1C577T0	2.83107	5.66214	0	0.0338107	-4.88638	0.00372335	0.00691267	Down	0	0	0	0.256857	0.508398	0.151727	F17A17.21	PREDICTED: F-box/kelch-repeat protein At3g06240-like [Erythranthe guttata]	GO:0009506,GO:0008284	plasmodesma|positive regulation of cell proliferation
Lj1C577T3	19.5314	27.9882	11.0745	0.396067	-1.33618	0.0103113	0.0177888	Down	0.952463	0.660922	0.373733	1.97284	1.30162	2.00114	F17A17.21	F-box/kelch-repeat protein At3g23880-like [Camellia sinensis]	GO:0009506,GO:0008284	plasmodesma|positive regulation of cell proliferation
Lj1C578T12	8.83079	16.9618	0.69978	0.0409465	-4.61012	0.000141259	0.000320538	Down	0.143341	0	0	1.07965	1.26881	1.26222		hypothetical protein E1A91_D04G048300v1 [Gossypium mustelinum]
Lj1C578T4	524.354	312.686	736.022	2.35405	1.23515	4.947e-20	3.16451e-19	Up	30.5241	38.6066	35.5543	15.7752	13.6781	17.5485	T30G6.12	hypothetical protein F0562_031161 [Nyssa sinensis]
Lj1C581G2	563.357	756.799	369.915	0.488788	-1.03272	3.25689e-20	2.09725e-19	Down	12.3898	11.9169	11.1188	23.4902	26.2284	26.7862	MCB17.5	hypothetical protein F0562_008082 [Nyssa sinensis]	GO:0005618,GO:0005739,GO:0005730,GO:0005524,GO:0004386,GO:0003723,GO:0000373,GO:0009409	cell wall|mitochondrion|nucleolus|ATP binding|helicase activity|RNA binding|Group II intron splicing|response to cold
Lj1C584T2	879.792	1238.07	521.518	0.421396	-1.24675	1.8522e-35	2.02928e-34	Down	31.1608	34.1059	28.9919	80.4524	75.1899	80.5165	T8F5.10	hypothetical protein F0562_025617 [Nyssa sinensis]	GO:0016021,GO:0005774,GO:0005773	integral component of membrane|vacuolar membrane|vacuole
Lj1C584T3	180.715	268.326	93.1046	0.34721	-1.52612	1.85835e-15	9.55044e-15	Down	14.6655	13.0764	9.26809	36.2448	34.95	41.1732	T8F5.10	CBS domain-containing protein CBSX6-like [Coffea arabica]	GO:0016021,GO:0005774,GO:0005773	integral component of membrane|vacuolar membrane|vacuole
Lj1C588G3	164.584	240.625	88.5423	0.368279	-1.44113	2.41564e-10	9.16525e-10	Down	12.5372	9.85065	5.60021	28.7717	24.8234	26.3546		hypothetical protein JCGZ_18643 [Jatropha curcas]
Lj1C589T0	1850.94	1054.47	2647.4	2.51087	1.32819	1.0752e-57	1.96659e-56	Up	105.186	101.892	97.4872	43.6639	44.5458	39.8033		PREDICTED: switch-associated protein 70 [Vitis vinifera]
Lj1C58T0	4221.24	8351.17	91.3117	0.0109546	-6.51232	0	0	Down	4.43187	4.1936	2.7824	380.793	356.164	361.749	T6B20.10	phospholipase A1-Igamma2, chloroplastic-like [Solanum pennellii]	GO:0009507,GO:0047714,GO:0008970,GO:0004620,GO:0004806,GO:0016042	chloroplast|galactolipase activity|phospholipase A1 activity|phospholipase activity|triglyceride lipase activity|lipid catabolic process
Lj1C597T5	78.7695	107.519	50.0197	0.464925	-1.10493	1.16517e-05	2.99371e-05	Down	2.40696	2.32817	2.7809	5.89202	5.18315	5.99907	F14O13.7	PREDICTED: F-box/kelch-repeat protein At3g06240-like [Erythranthe guttata]	GO:0005634	nucleus
Lj1C59T1	35.4652	48.3322	22.5981	0.466914	-1.09877	0.00307662	0.00579202	Down	0.885588	0.692242	0.86873	1.52256	1.86557	2.1414	MUA22.5	U3 small nucleolar RNA-associated protein 18-like [Vitis vinifera]	GO:0080008,GO:0034388,GO:0032040,GO:0006364	Cul4-RING E3 ubiquitin ligase complex|Pwp2p-containing subcomplex of 90S preribosome|small-subunit processome|rRNA processing	ko03008	Ribosome biogenesis in eukaryotes
Lj1C59T9	4.51982	0	9.03963	52.0891	5.70291	0.00019231	0.0004283	Up	0.723872	0.273982	0.236697	0	0	0	FCAALL	hypothetical protein F0562_031745 [Nyssa sinensis]
Lj1C600G7	810.895	1488.3	133.486	0.0897041	-3.47868	9.32431e-190	9.55346e-188	Down	3.70688	3.97527	3.90904	46.3884	46.5416	43.551	F12F1.7	Bcl-2-associated athanogene-like protein [Striga asiatica]	GO:0005739,GO:0009506,GO:0005516,GO:0051087,GO:0006457	mitochondrion|plasmodesma|calmodulin binding|chaperone binding|protein folding
Lj1C600T10	688.945	1241.5	136.391	0.10963	-3.18929	2.33679e-93	7.91367e-92	Down	7.79832	4.56068	8.39361	69.2404	64.5376	65.8087	F12F1.7	BAG family molecular chaperone regulator 5, mitochondrial [Vitis vinifera]	GO:0005739,GO:0009506,GO:0005516,GO:0051087,GO:0006457	mitochondrion|plasmodesma|calmodulin binding|chaperone binding|protein folding
Lj1C600T9	343.076	604.062	82.0892	0.135995	-2.87838	2.89584e-77	7.48092e-76	Down	4.46943	4.22914	3.4559	31.8816	32.6295	29.7794	F12F1.7	BAG domain containing protein [Trema orientale]	GO:0005739,GO:0009506,GO:0005516,GO:0051087,GO:0006457	mitochondrion|plasmodesma|calmodulin binding|chaperone binding|protein folding
Lj1C605T5	82.9768	42.0557	123.898	2.94227	1.55693	5.12979e-09	1.77248e-08	Up	4.95881	4.04501	5.87084	1.48916	1.75257	2.10009	F7D19.4	hypothetical protein F0562_010413 [Nyssa sinensis]
Lj1C612T0	2.83003	5.3241	0.33596	0.0699864	-3.83678	0.0218367	0.0354703	Down	0	0.0582115	0	0.11584	0.573208	0.285115	SAT	hypothetical protein F0562_012606 [Nyssa sinensis]
Lj1C61G2	19.8261	29.5735	10.0788	0.340518	-1.5542	0.00193861	0.00375666	Down	0.387021	0.366214	0.464021	1.29558	1.44244	1.03635	VAGH811	cytochrome P450 94A1-like [Coffea arabica]	GO:0005789,GO:0016021,GO:0020037,GO:0005506,GO:0004497,GO:0016705	endoplasmic reticulum membrane|integral component of membrane|heme binding|iron ion binding|monooxygenase activity|oxidoreductase activity, acting on paired donors, with incorporation or reduction of molecular oxygen	ko00073	Cutin, suberine and wax biosynthesis
Lj1C621G0	23.4619	43.1377	3.78607	0.0882568	-3.50215	6.0544e-09	2.08214e-08	Down	0.036254	0.20583	0.142256	1.87733	1.31742	1.445	CYP87D18	uncharacterized protein LOC8277841 [Ricinus communis]
Lj1C622G13	41.0602	69.6133	12.5071	0.179418	-2.47861	1.06026e-09	3.85811e-09	Down	0.282844	0.356851	0.462433	1.68656	1.93265	2.88391	CYP87D18	Cytochrome P450 87A3 like [Actinidia chinensis var. chinensis]
Lj1C622G7	13.5114	23.5517	3.47104	0.147295	-2.76322	0.000245961	0.000541012	Down	0.373344	0.088318	0	0.878759	1.34798	1.03818	SPAC26H5.02c	PREDICTED: ATPase WRNIP1-like [Nicotiana tomentosiformis]	GO:0005634,GO:0048471,GO:0030894,GO:0005524,GO:0003677,GO:0008047,GO:0046872,GO:0043142,GO:0006310,GO:0033567,GO:0000733,GO:0000731,GO:0006261,GO:1903461,GO:0006282,GO:0030174	nucleus|perinuclear region of cytoplasm|replisome|ATP binding|DNA binding|enzyme activator activity|metal ion binding|single-stranded DNA-dependent ATPase activity|DNA recombination|DNA replication, Okazaki fragment processing|DNA strand renaturation|DNA synthesis involved in DNA repair|DNA-dependent DNA replication|Okazaki fragment processing involved in mitotic DNA replication|regulation of DNA…
Lj1C622T3	2396.49	348.198	4444.79	12.7641	3.67402	0	0	Up	256.669	285.329	275.204	21.0616	24.5614	22.0086		Xyloglucan:xyloglucosyl transferase [Handroanthus impetiginosus]	GO:0048046,GO:0005618,GO:0004553,GO:0016762,GO:0042546,GO:0010411	apoplast|cell wall|hydrolase activity, hydrolyzing O-glycosyl compounds|xyloglucan:xyloglucosyl transferase activity|cell wall biogenesis|xyloglucan metabolic process
Lj1C626G6	3.13827	6.27654	0	0.0304901	-5.03552	0.00183466	0.00357183	Down	0	0	0	0.198503	0.314318	0.2736		hypothetical protein F0562_011365 [Nyssa sinensis]	GO:0016021,GO:0020037,GO:0005506,GO:0004497,GO:0016705	integral component of membrane|heme binding|iron ion binding|monooxygenase activity|oxidoreductase activity, acting on paired donors, with incorporation or reduction of molecular oxygen
Lj1C626G7	103.043	195.681	10.4043	0.0531745	-4.23312	4.48403e-37	5.13127e-36	Down	1.45657	1.25297	1.16905	26.9286	27.5136	22.4611		hypothetical protein F0562_011365 [Nyssa sinensis]	GO:0016021,GO:0020037,GO:0005506,GO:0004497,GO:0016705	integral component of membrane|heme binding|iron ion binding|monooxygenase activity|oxidoreductase activity, acting on paired donors, with incorporation or reduction of molecular oxygen
Lj1C629G7	550.91	350.413	751.407	2.14346	1.09994	8.18756e-13	3.62991e-12	Up	32.8955	22.332	35.2105	14.5177	14.4872	15.5633	F12K11.18	PREDICTED: probable sugar phosphate/phosphate translocator At1g06470 [Vitis vinifera]	GO:0005793,GO:0016021,GO:0008643,GO:0015786	endoplasmic reticulum-Golgi intermediate compartment|integral component of membrane|carbohydrate transport|UDP-glucose transmembrane transport
Lj1C629T1	58.9814	82.9689	34.9938	0.421919	-1.24496	1.42321e-05	3.62206e-05	Down	1.43952	1.40105	1.21038	3.21402	3.56398	3.35485	F10M6.60	G-type lectin S-receptor-like serine/threonine-protein kinase SD2-5 [Coffea arabica]
Lj1C637T5	24.6794	4.72824	44.6305	9.44733	3.23991	8.8887e-09	3.01866e-08	Up	3.87789	1.86806	3.11242	0.464677	0.197087	0.326771		14-3-3 protein [Corchorus olitorius]	GO:0019904	protein domain specific binding
Lj1C639T5	1.88482	3.76965	0	0.0507765	-4.29969	0.0351075	0.0548101	Down	0	0	0	0.285556	0	0.393586	BC332_05016	PREDICTED: acylsugar acyltransferase 3-like [Daucus carota subsp. sativus]
Lj1C639T6	24.1028	33.5609	14.6447	0.435201	-1.20025	0.00926912	0.0161208	Down	0.944181	0.595613	1.0497	1.54084	2.28735	2.4505	BC332_05016	hypothetical protein F0562_012606 [Nyssa sinensis]
Lj1C639T8	3.97234	7.59479	0.34989	0.0491426	-4.34688	0.00510217	0.00926396	Down	0.102435	0	0	1.35019	0.572667	0.379795	TAT	unnamed protein product, partial [Vitis vinifera]
Lj1C640G1	59.7643	21.0664	98.4622	4.67449	2.22481	5.2872e-10	1.96442e-09	Up	3.60822	6.95493	7.86564	1.32111	1.681	1.17678	F5I14.13	beta-hexosaminidase 3 [Olea europaea var. sylvestris]	GO:0005618,GO:0009505,GO:0005886,GO:0004563,GO:0015929,GO:0102148,GO:0005975	cell wall|plant-type cell wall|plasma membrane|beta-N-acetylhexosaminidase activity|hexosaminidase activity|N-acetyl-beta-D-galactosaminidase activity|carbohydrate metabolic process	ko00511,ko00513,ko00520,ko00531,ko00603,ko00604	Other glycan degradation|Various types of N-glycan biosynthesis|Amino sugar and nucleotide sugar metabolism|Glycosaminoglycan degradation|Glycosphingolipid biosynthesis - globo and isoglobo series|Glycosphingolipid biosynthesis - ganglio series
Lj1C655T5	2.82799	5.65598	0	0.0338421	-4.88504	0.003241	0.00607451	Down	0	0	0	0.408916	0.647495	0.402582	T1P17.150	F-box protein At3g07870-like [Camellia sinensis]	GO:0005737,GO:0005634,GO:0031348,GO:0042177,GO:0009626,GO:0016567	cytoplasm|nucleus|negative regulation of defense response|negative regulation of protein catabolic process|plant-type hypersensitive response|protein ubiquitination
Lj1C663T1	174.903	274.653	75.1524	0.273835	-1.86862	1.10596e-23	8.14317e-23	Down	3.66427	4.13013	3.59451	16.0319	13.9079	13.9855	T1P17.150	F-box protein CPR1-like [Camellia sinensis]	GO:0005737,GO:0005634,GO:0031348,GO:0042177,GO:0009626,GO:0016567	cytoplasm|nucleus|negative regulation of defense response|negative regulation of protein catabolic process|plant-type hypersensitive response|protein ubiquitination
Lj1C663T14	7.34322	0	14.6864	84.5596	6.4019	7.01128e-06	1.84195e-05	Up	0.54485	0.736511	1.90885	0	0	0	T5K18.190	Protein notum like [Glycine soja]	GO:0005618,GO:0005576,GO:0016020,GO:0009505,GO:0009506,GO:0052793,GO:0071555	cell wall|extracellular region|membrane|plant-type cell wall|plasmodesma|pectin acetylesterase activity|cell wall organization
Lj1C66G14	3.165	5.99403	0.33596	0.0622402	-4.00601	0.012173	0.0207357	Down	0	0.130883	0	1.17205	0.644402	0.641055		PREDICTED: uncharacterized protein LOC108193677 [Daucus carota subsp. sativus]
Lj1C66T19	7.64581	13.2045	2.08712	0.157761	-2.66418	0.00302609	0.00570222	Down	0.0466012	0.0881917	0.137142	0.570376	0.738159	0.518346		PREDICTED: legumin A-like [Nicotiana tomentosiformis]
Lj1C66T5	7.07553	1.26271	12.8883	10.2282	3.35447	0.00094195	0.00191704	Up	1.40406	0.797146	1.19369	0.176257	0.0872165	0.0867634	Solyc09g066360	Ethylene-responsive transcription factor 1B like [Actinidia chinensis var. chinensis]			ko04016,ko04075	MAPK signaling pathway - plant|Plant hormone signal transduction
Lj1C672T0	64.8613	37.4169	92.3057	2.46858	1.30368	2.4478e-05	6.06493e-05	Up	7.41857	6.44539	3.70483	2.60335	2.32505	2.56302	MBA10.16	11-beta-hydroxysteroid dehydrogenase 1B [Vitis vinifera]	GO:0016021,GO:0005811,GO:0070524,GO:0006694	integral component of membrane|lipid droplet|11-beta-hydroxysteroid dehydrogenase (NADP+) activity|steroid biosynthetic process
Lj1C674T11	32.6493	11.6007	53.6979	4.61857	2.20745	4.42905e-07	1.30842e-06	Up	3.77403	2.04901	3.52012	0.524251	0.691768	0.917567	MFB16.9	11-beta-hydroxysteroid dehydrogenase 1B [Vitis vinifera]	GO:0016021,GO:0005811,GO:0070524,GO:0006694	integral component of membrane|lipid droplet|11-beta-hydroxysteroid dehydrogenase (NADP+) activity|steroid biosynthetic process
Lj1C674T3	49.4002	68.7503	30.0502	0.437658	-1.19212	0.000280367	0.000612511	Down	1.44774	1.94949	1.31094	3.40763	3.32049	4.64518	F17A17.21	F-box protein CPR1-like isoform X2 [Camellia sinensis]	GO:0009506,GO:0008284	plasmodesma|positive regulation of cell proliferation
Lj1C674T8	39.1081	54.4188	23.7974	0.438273	-1.1901	0.00145948	0.00288107	Down	0.717043	1.59931	1.10533	2.98972	2.577	2.70604	F28L1.18	F-box/kelch-repeat protein At3g06240-like [Camellia sinensis]
Lj1C677G15	813.261	1191.25	435.269	0.365384	-1.45252	7.87319e-51	1.22901e-49	Down	42.1855	42.4738	42.5036	123.457	123.148	120.871	YPT3	unnamed protein product [Coffea canephora]	GO:0005886,GO:0005525,GO:0003924,GO:0015031	plasma membrane|GTP binding|GTPase activity|protein transport	ko04144	Endocytosis
Lj1C678T11	26.2585	3.46861	49.0484	14.1653	3.82429	6.85966e-11	2.69264e-10	Up	1.77848	1.90429	2.75467	0.220321	0.130825	0.130145	F7F1.19	hypothetical protein C3L33_10546, partial [Rhododendron williamsianum]	GO:0005524,GO:0004674,GO:0009742,GO:0006468,GO:0032880	ATP binding|protein serine/threonine kinase activity|brassinosteroid mediated signaling pathway|protein phosphorylation|regulation of protein localization	ko04075	Plant hormone signal transduction
Lj1C685T11	164.409	93.3716	235.445	2.52098	1.33399	1.35073e-13	6.28695e-13	Up	10.0095	8.85363	9.94698	4.09736	3.85221	4.11457	F14P22.200	ketol-acid reductoisomerase, chloroplastic [Abrus precatorius]	GO:0048046,GO:0005618,GO:0009507,GO:0009941,GO:0009570,GO:0005739,GO:0009536,GO:0005507,GO:0004455,GO:0009082,GO:0009097,GO:0046686,GO:0009099	apoplast|cell wall|chloroplast|chloroplast envelope|chloroplast stroma|mitochondrion|plastid|copper ion binding|ketol-acid reductoisomerase activity|branched-chain amino acid biosynthetic process|isoleucine biosynthetic process|response to cadmium ion|valine biosynthetic process	ko00290,ko00770	Valine, leucine and isoleucine biosynthesis|Pantothenate and CoA biosynthesis
Lj1C685T12	137.479	191.883	83.0744	0.432626	-1.20881	2.05257e-09	7.32023e-09	Down	3.01091	2.56413	3.21203	7.44128	7.60975	6.3841	F14P22.200	hypothetical protein F0562_010688 [Nyssa sinensis]	GO:0048046,GO:0005618,GO:0009507,GO:0009941,GO:0009570,GO:0005739,GO:0009536,GO:0005507,GO:0004455,GO:0009082,GO:0009097,GO:0046686,GO:0009099	apoplast|cell wall|chloroplast|chloroplast envelope|chloroplast stroma|mitochondrion|plastid|copper ion binding|ketol-acid reductoisomerase activity|branched-chain amino acid biosynthetic process|isoleucine biosynthetic process|response to cadmium ion|valine biosynthetic process	ko00290,ko00770	Valine, leucine and isoleucine biosynthesis|Pantothenate and CoA biosynthesis
Lj1C688T0	52.7315	8.1845	97.2786	11.8935	3.5721	1.42333e-18	8.52728e-18	Up	3.10231	3.84512	4.97207	0.411384	0.325702	0.32401	T1B8.4	hypothetical protein F0562_023763 [Nyssa sinensis]	GO:0005737,GO:0005634,GO:0005524,GO:0004386,GO:0003723,GO:0006397,GO:0008380	cytoplasm|nucleus|ATP binding|helicase activity|RNA binding|mRNA processing|RNA splicing	ko03040	Spliceosome
Lj1C691G2	75.5647	45.3157	105.814	2.33831	1.22546	2.90102e-05	7.13236e-05	Up	9.26423	13.3849	7.03578	4.78319	4.91933	3.69342	MAE1.9	PREDICTED: ras-related protein RABA1f [Tarenaya hassleriana]	GO:0005768,GO:0005886,GO:0005525,GO:0003924,GO:0006886,GO:0032482	endosome|plasma membrane|GTP binding|GTPase activity|intracellular protein transport|Rab protein signal transduction
Lj1C693T2	114.849	62.9722	166.725	2.65062	1.40633	4.63645e-08	1.48884e-07	Up	24.4826	26.4384	14.1114	10.1578	8.11947	7.56445	At1g28420	hypothetical protein TEA_013566 [Camellia sinensis var. sinensis]	GO:0005634,GO:0003677,GO:0003700,GO:0009908,GO:0045892,GO:0048510,GO:0006351	nucleus|DNA binding|DNA-binding transcription factor activity|flower development|negative regulation of transcription, DNA-templated|regulation of timing of transition from vegetative to reproductive phase|transcription, DNA-templated
Lj1C695T1	1133.77	1620.8	646.737	0.398868	-1.32602	1.76568e-28	1.55534e-27	Down	48.0261	44.4167	59.2381	128.494	148.255	125.188	F26B6.27	PREDICTED: salicylic acid-binding protein 2-like [Daucus carota subsp. sativus]	GO:0016788,GO:0080030,GO:0080032,GO:0080031,GO:0009817,GO:0009694,GO:0009696,GO:0009627	hydrolase activity, acting on ester bonds|methyl indole-3-acetate esterase activity|methyl jasmonate esterase activity|methyl salicylate esterase activity|defense response to fungus, incompatible interaction|jasmonic acid metabolic process|salicylic acid metabolic process|systemic acquired resistance
Lj1C697G7	1068.82	665.543	1472.09	2.212	1.14535	3.59557e-37	4.13021e-36	Up	21.4443	21.106	19.9843	9.82479	10.4267	9.58863	MLN1.10	hypothetical protein F0562_010746 [Nyssa sinensis]	GO:0005634,GO:0003700,GO:0043565,GO:0009908,GO:0045892,GO:0006351,GO:0010228	nucleus|DNA-binding transcription factor activity|sequence-specific DNA binding|flower development|negative regulation of transcription, DNA-templated|transcription, DNA-templated|vegetative to reproductive phase transition of meristem
Lj1C697T7	15.547	3.46861	27.6254	7.98667	2.99759	5.51939e-06	1.4669e-05	Up	0.702083	0.755971	0.42748	0.113968	0.067673	0.0673215	F3M18.12	hypothetical protein F0562_008459 [Nyssa sinensis]
Lj1C699T1	1396.04	684.188	2107.88	3.08029	1.62307	4.46768e-29	4.01742e-28	Up	171.808	119.973	202.622	54.7318	57.2006	57.7551	F26B6.27	PREDICTED: salicylic acid-binding protein 2-like [Daucus carota subsp. sativus]	GO:0016788,GO:0080030,GO:0080032,GO:0080031,GO:0009817,GO:0009694,GO:0009696,GO:0009627	hydrolase activity, acting on ester bonds|methyl indole-3-acetate esterase activity|methyl jasmonate esterase activity|methyl salicylate esterase activity|defense response to fungus, incompatible interaction|jasmonic acid metabolic process|salicylic acid metabolic process|systemic acquired resistance
Lj1C700T3	604.627	324.311	884.942	2.72836	1.44803	8.52631e-35	9.1711e-34	Up	106.552	95.969	94.5749	35.1623	43.4702	36.2767	F26B6.27	PREDICTED: methylesterase 10-like [Daucus carota subsp. sativus]	GO:0016788,GO:0080030,GO:0080032,GO:0080031,GO:0009817,GO:0009694,GO:0009696,GO:0009627	hydrolase activity, acting on ester bonds|methyl indole-3-acetate esterase activity|methyl jasmonate esterase activity|methyl salicylate esterase activity|defense response to fungus, incompatible interaction|jasmonic acid metabolic process|salicylic acid metabolic process|systemic acquired resistance
Lj1C703G0	29.0422	11.6192	46.4651	3.99199	1.99711	1.59478e-05	4.0324e-05	Up	3.34095	2.29197	5.24376	0.865015	0.933887	1.08388	F26B6.27	hypothetical protein DCAR_013038 [Daucus carota subsp. sativus]	GO:0016788,GO:0080030,GO:0080032,GO:0080031,GO:0009817,GO:0009694,GO:0009696,GO:0009627	hydrolase activity, acting on ester bonds|methyl indole-3-acetate esterase activity|methyl jasmonate esterase activity|methyl salicylate esterase activity|defense response to fungus, incompatible interaction|jasmonic acid metabolic process|salicylic acid metabolic process|systemic acquired resistance
Lj1C704G0	81.9415	163.883	0	0.00116815	-9.74156	4.87177e-16	2.58162e-15	Down	0	0	0	18.6449	20.3391	15.7487	F26B6.27	PREDICTED: salicylic acid-binding protein 2-like [Daucus carota subsp. sativus]	GO:0016788,GO:0080030,GO:0080032,GO:0080031,GO:0009817,GO:0009694,GO:0009696,GO:0009627	hydrolase activity, acting on ester bonds|methyl indole-3-acetate esterase activity|methyl jasmonate esterase activity|methyl salicylate esterase activity|defense response to fungus, incompatible interaction|jasmonic acid metabolic process|salicylic acid metabolic process|systemic acquired resistance
Lj1C708T3	133.996	233.564	34.4281	0.147158	-2.76456	3.92577e-34	4.14158e-33	Down	2.75628	2.29197	3.03155	19.4235	18.6777	19.8194	F26B6.27	methylesterase 3-like [Durio zibethinus]	GO:0016788,GO:0080030,GO:0080032,GO:0080031,GO:0009817,GO:0009694,GO:0009696,GO:0009627	hydrolase activity, acting on ester bonds|methyl indole-3-acetate esterase activity|methyl jasmonate esterase activity|methyl salicylate esterase activity|defense response to fungus, incompatible interaction|jasmonic acid metabolic process|salicylic acid metabolic process|systemic acquired resistance
Lj1C709T2	2703.55	189.275	5217.83	27.5719	4.78513	0	0	Up	419.729	492.419	378.62	16.6381	16.6298	16.1359	F21M11.20	fasciclin-like arabinogalactan protein 13 [Olea europaea var. sylvestris]	GO:0031225,GO:0046658,GO:0005886,GO:0009834	anchored component of membrane|anchored component of plasma membrane|plasma membrane|plant-type secondary cell wall biogenesis
Lj1C709T3	13.428	0.313362	26.5426	78.632	6.29704	1.29983e-06	3.667e-06	Up	1.72899	2.29046	1.15333	0	0.0644402	0	F21M11.20	fasciclin-like arabinogalactan protein 13 [Olea europaea var. sylvestris]	GO:0031225,GO:0046658,GO:0005886,GO:0009834	anchored component of membrane|anchored component of plasma membrane|plasma membrane|plant-type secondary cell wall biogenesis
Lj1C712T2	85.303	41.1587	129.447	3.14568	1.65337	4.08657e-11	1.6322e-10	Up	5.64815	6.63455	5.4451	1.78786	2.22304	1.9407	P0543C11.29	nicotianamine aminotransferase 1-like [Pistacia vera]			ko00130,ko00270,ko00350,ko00360,ko00400,ko00950,ko00960	Ubiquinone and other terpenoid-quinone biosynthesis|Cysteine and methionine metabolism|Tyrosine metabolism|Phenylalanine metabolism|Phenylalanine, tyrosine and tryptophan biosynthesis|Isoquinoline alkaloid biosynthesis|Tropane, piperidine and pyridine alkaloid biosynthesis
Lj1C716G0	12.1592	6.62385	17.6945	2.675	1.41954	0.0255501	0.0409737	Up	0.958066	0.690711	0.626552	0.429534	0.212544	0.253728	MNJ8.9	O-acyltransferase WSD1-like [Olea europaea var. sylvestris]	GO:0005783,GO:0005789,GO:0016021,GO:0005886,GO:0102966,GO:0004144,GO:0047196,GO:0103095,GO:0019432,GO:0010025	endoplasmic reticulum|endoplasmic reticulum membrane|integral component of membrane|plasma membrane|arachidoyl-CoA:1-dodecanol O-acyltransferase activity|diacylglycerol O-acyltransferase activity|long-chain-alcohol O-fatty-acyltransferase activity|wax ester synthase activity|triglyceride biosynthetic process|wax biosynthetic process
Lj1C71G15	29.4578	41.4074	17.5082	0.424148	-1.23736	0.00733544	0.0129828	Down	0.313381	0.955496	0.444045	1.1802	1.23287	1.87198	F21M11.5	Phospholipid--sterol O-acyltransferase [Actinidia chinensis var. chinensis]	GO:0005783,GO:0016021,GO:0043231,GO:0031090,GO:0080096,GO:0004607,GO:0080095,GO:0010150,GO:0016127,GO:0034434	endoplasmic reticulum|integral component of membrane|intracellular membrane-bounded organelle|organelle membrane|phosphatidate-sterol O-acyltransferase activity|phosphatidylcholine-sterol O-acyltransferase activity|phosphatidylethanolamine-sterol O-acyltransferase activity|leaf senescence|sterol catabolic process|sterol esterification
Lj1C72T6	77.0467	111.084	43.0099	0.387245	-1.36868	1.13579e-07	3.52637e-07	Down	0.76839	0.72708	0.717869	2.25645	1.89216	1.88234	T32A17.160	hypothetical protein CQW23_06902 [Capsicum baccatum]
Lj1C733T6	4.15	0.639069	7.66093	12.1189	3.59919	0.0103156	0.0177949	Up	0.343145	0.278311	0.432788	0.0923061	0	0	F9H3	probable protein phosphatase 2C 52 [Herrania umbratica]	GO:0005886,GO:0046872,GO:0004721,GO:0004722,GO:0006470	plasma membrane|metal ion binding|phosphoprotein phosphatase activity|protein serine/threonine phosphatase activity|protein dephosphorylation
Lj1C734G1	603.702	812.302	395.102	0.486603	-1.03918	8.65144e-11	3.37624e-10	Down	14.4883	13.617	8.17617	24.2775	28.516	25.7423	F4C21.35	hypothetical protein F0562_008378 [Nyssa sinensis]
Lj1C734G2	76.5977	26.6638	126.532	4.7408	2.24513	1.0277e-15	5.34866e-15	Up	10.165	9.10845	8.15851	1.52256	2.22433	2.35554	F5H14.19	PREDICTED: secretory carrier-associated membrane protein 1 isoform X2 [Juglans regia]	GO:0005794,GO:0000139,GO:0016021,GO:0005886,GO:0055038,GO:0032588,GO:0030658,GO:0015031	Golgi apparatus|Golgi membrane|integral component of membrane|plasma membrane|recycling endosome membrane|trans-Golgi network membrane|transport vesicle membrane|protein transport
Lj1C734T15	117.028	69.4695	164.587	2.36853	1.24399	4.12086e-09	1.4335e-08	Up	39.813	41.0973	47.7947	18.873	19.456	19.0969	F26K10.70	PREDICTED: protein ULTRAPETALA 1-like [Nicotiana attenuata]	GO:0005829,GO:0005634,GO:0003677,GO:0007275,GO:0009910	cytosol|nucleus|DNA binding|multicellular organism development|negative regulation of flower development
Lj1C734T6	52.3593	22.6085	82.11	3.63069	1.86024	4.33755e-09	1.50584e-08	Up	2.44002	2.90254	2.70131	0.689184	0.779489	0.872369	F21B7.16	pentatricopeptide repeat-containing protein At1g03540 [Camellia sinensis]
Lj1C734T7	119.37	201.044	37.6954	0.187751	-2.41311	6.21399e-24	4.62891e-23	Down	0.983373	1.11144	0.803878	5.24647	4.7595	6.30459	SPBC30D10.15	hypothetical protein F0562_010889 [Nyssa sinensis]	GO:0005635,GO:0005654,GO:0005634,GO:0030515,GO:0000493,GO:0001522,GO:0006364	nuclear envelope|nucleoplasm|nucleus|snoRNA binding|box H/ACA snoRNP assembly|pseudouridine synthesis|rRNA processing
Lj1C735T10	15.3711	4.08299	26.6592	6.52802	2.70665	2.15783e-05	5.38068e-05	Up	0.722343	0.976441	0.877305	0.0971553	0.22435	0.0956505	F18E5.110	External alternative NAD(P)H-ubiquinone oxidoreductase [Actinidia chinensis var. chinensis]	GO:0005743,GO:0005758,GO:0005739,GO:0005777,GO:0005509,GO:0016491,GO:0055114	mitochondrial inner membrane|mitochondrial intermembrane space|mitochondrion|peroxisome|calcium ion binding|oxidoreductase activity|oxidation-reduction process
Lj1C735T3	23.4246	36.222	10.6271	0.294979	-1.76132	0.000523869	0.00110707	Down	0.517052	1.25808	0.43475	3.12946	2.75296	2.05399		hypothetical protein C3L33_11976, partial [Rhododendron williamsianum]
[truncated: 8,467 more rows]
