# Supplementary material for: Integrated volatile metabolomic and transcriptomic analysis provides insights into the regulation of floral scents between two contrasting varieties of Lonicera japonica
Source: Front Plant Sci. 2022 Sep 12;13:989036. doi: 10.3389/fpls.2022.989036 (PMC9510994; doi:10.3389/fpls.2022.989036)
Supplement: Supplementary file 9 [file Table_9.XLSX]

## Sheet: sheet1
Supplementary Table 9. Hierarchical clustering analysis of differentially expressed genes
gene_id	Y2_T_1	Y2_T_2	Y2_T_3	F1_T_1	F1_T_2	F1_T_3
Lj1A1000T74	3.36775	2.23435	3.60742	0.656015	0.757431	0.645854
Lj1A1000T82	56.9371	63.6984	65.2761	28.2254	28.5108	29.4397
Lj1A1002G28	2.05316	2.72737	2.67253	8.02962	8.64553	9.66198
Lj1A1002T28	3.99266	6.49633	4.72864	2.1546	2.81283	2.0761
Lj1A1004T81	726.4	761.849	835.732	385.748	412.666	394.086
Lj1A1005T64	157.374	164.174	167.837	13.987	13.9269	15.2021
Lj1A1009T50	1.61957	0.988709	0.717495	0.098376	0	0
Lj1A1010T46	0.209481	0.198219	0.171244	1.15049	0.910866	1.6181
Lj1A1012T82	0	0	0.168846	1.43148	0.775155	1.64862
Lj1A1012T83	5.93775	5.36601	5.03936	1.88441	2.0514	1.76246
Lj1A1013G39	0.510168	0.193096	0.600548	0.0480324	0.0950708	0.0472885
Lj1A1013G41	220.526	200.349	207.327	5.75938	5.77103	6.87509
Lj1A1014G37	1.23632	1.7463	0.492143	4.87528	5.04186	5.14854
Lj1A1014T43	2.29821	2.80125	2.19715	11.424	12.1587	11.9511
Lj1A1016G72	9.0064	8.89544	7.86762	0.247578	0.153135	0.274211
Lj1A1016T76	3.65629	4.2635	3.07948	11.0227	9.01593	10.3384
Lj1A1017T56	5.79522	7.05042	5.74737	2.39833	2.61087	2.30216
Lj1A1019T45	0.755783	1.04889	0.889675	1.89752	1.54926	2.38187
Lj1A1019T48	0	0	0.0962474	2.67889	1.09704	1.09134
Lj1A101G43	0.765634	0.954986	1.33142	0.393189	0.518826	0.548389
Lj1A101G44	12.5804	13.1795	14.8385	47.2369	46.1433	47.8471
Lj1A101T50	2.19747	2.87437	2.28244	0.365104	1.02376	0.599081
Lj1A1020T52	0	0	0	6.18129	5.88204	5.26634
Lj1A1021T46	15.5842	14.4916	16.2558	6.81527	7.21855	6.26609
Lj1A1025T76	6.33524	9.51728	5.47785	51.4988	50.3574	50.126
Lj1A1025T80	29.2153	32.9173	30.7536	101.248	106.121	106.293
Lj1A1027T36	114.033	100.938	124.786	1.96759	1.52392	1.85289
Lj1A1027T37	0.141936	0.179073	0.139234	0	0	0
Lj1A1028T70	0	0	0	0.847983	0.372981	0.556565
Lj1A1030G34	34.3069	32.0878	33.4596	2.05079	2.81373	2.845
Lj1A1030T42	1.35726	1.28429	2.49642	7.58731	8.69439	8.96375
Lj1A1031T82	2.88702	2.78335	3.68702	11.8469	11.9781	12.3198
Lj1A1032G30	15.8771	13.6129	14.5512	38.1078	33.6851	38.4158
Lj1A1033T71	0.859848	1.15421	1.21618	2.67339	3.42827	2.81734
Lj1A1033T81	0.658066	0.207562	0	2.27176	2.45263	1.42327
Lj1A1034T50	14.7602	19.9868	16.5596	36.6587	37.7021	41.8308
Lj1A1034T53	57.16	63.3339	61.8541	29.3543	27.6053	26.0241
Lj1A1038G55	0.0394123	0	0	0.296854	0.0734455	0.146128
Lj1A1038T59	34.8413	25.4036	30.4325	66.2804	65.5945	61.1615
Lj1A1038T61	15.0904	15.0724	12.9196	33.4058	33.6649	35.32
Lj1A103T34	3.35817	4.87236	2.85501	6.32344	9.59561	9.13073
Lj1A1042T98	10.7588	9.87989	12.2286	0.822318	1.10974	1.06717
Lj1A1042T99	0.393646	0.0620806	0.193076	0	0	0
Lj1A1043T28	8.81236	9.23201	7.71839	4.44474	1.7595	2.33381
Lj1A1043T29	5.18101	2.19047	7.35324	1.66057	1.12983	2.04357
Lj1A1043T30	0.551172	0.365078	0.27034	0	0.154068	0
Lj1A1044T22	29.3124	27.821	24.7217	4.45937	4.7463	5.96418
Lj1A1046T48	3.53893	3.6531	4.89175	1.8174	0	0.149105
Lj1A1047T40	17.968	14.5888	11.4853	3.1651	4.5365	4.40548
Lj1A1049T25	3.25876	2.67916	1.65077	0.452675	0.323549	0.371386
Lj1A1051T45	5.5864	5.73278	8.41305	0.666711	0.586499	0.656384
Lj1A1055T70	5.37923	4.03971	5.61187	0.803898	0.477347	0.395723
Lj1A1059G39	9.64381	7.65996	10.9103	24.356	23.4481	23.7504
Lj1A1059T47	3.64184	4.0523	3.34096	13.8104	12.4422	12.4088
Lj1A1062G22	122.595	91.0607	116.046	33.1967	43.2038	43.4061
Lj1A1062T25	0.334095	0.526889	0.327735	0	0	0
Lj1A1063G39	0.115665	0.328341	0.624049	0.0272248	0	0
Lj1A1064G32	5.74553	4.60732	6.59144	17.4202	20.1435	16.6088
Lj1A1065T49	2.77831	2.41433	2.72542	0.0533833	0	0.157669
Lj1A1065T51	4.83635	6.46071	5.58151	0	0	0
Lj1A1066G51	14.8506	22.2434	17.4229	2.24834	2.5032	2.83606
Lj1A1066T54	0.886374	1.00001	0.735731	4.39729	3.01766	3.09679
Lj1A1068G46	0.210837	0.0665005	0	0.397006	0.589346	0.521142
Lj1A1071G53	4.62526	4.00299	2.26861	1.85871	2.36504	1.2548
Lj1A1073T42	0.517052	1.10082	2.02884	2.06892	3.13149	5.1521
Lj1A1075T75	0.0986351	0.186665	0.338651	9.89014	8.40923	8.45697
Lj1A1075T77	0.223878	0	0.219616	0	0	0
Lj1A1076T9	4.28608	2.54927	4.32462	13.3743	12.4372	12.8266
Lj1A1077T37	27.1039	27.6307	30.3275	77.4165	78.4269	78.2668
Lj1A1078G61	44.801	43.5148	39.8308	6.52891	7.6516	7.61185
Lj1A1078G64	73.9506	90.098	71.7235	14.1548	13.709	17.6874
Lj1A1078T64	3.82289	4.32075	2.65634	9.14812	8.41031	8.76035
Lj1A1082G64	357.996	378.937	391.586	173.94	181.847	179.491
Lj1A1082T64	1.48988	0.982576	0.974347	3.01799	2.48195	1.84133
Lj1A1084T69	3.03298	2.29594	2.3802	3.88356	5.65202	7.197
Lj1A1085G67	0.22273	0.386385	0.182075	0.0699002	0.0691768	0.0344087
Lj1A1086T45	12.5048	11.1995	11.762	5.81397	4.98663	4.86533
Lj1A1089G59	12.3789	15.5956	10.8249	65.7995	67.2936	65.436
Lj1A1092G18	14.7901	24.2351	21.5859	7.53981	8.26847	7.55678
Lj1A1093T68	7.70755	10.3276	8.08512	1.45663	0.707674	1.72088
Lj1A1094T41	0	0.352767	0.457141	0.877502	1.82369	1.38226
Lj1A1095T30	0	0	0	0.478368	0.578622	0.366301
Lj1A1095T31	0.256996	0.607949	0.504208	0	0	0
Lj1A1096T56	0.817763	0.171955	1.51526	2.56642	2.96317	2.61089
Lj1A1096T58	25.5378	18.0386	21.3469	4.36008	5.90689	4.75097
Lj1A1096T60	2.50806	1.44709	2.22029	11.5764	16.8714	9.696
Lj1A1097G35	2.28346	1.16854	1.14285	0.394876	0.564474	0.453553
Lj1A1097G36	4.70654	2.34395	2.55147	1.39933	1.808	1.64554
Lj1A1098G65	4.58254	2.11991	4.62018	0.599232	1.1149	0.943921
Lj1A1098T75	0.116129	0	0	1.5307	2.4346	2.0452
Lj1A1098T77	1.07093	0.337786	0.758729	35.5141	35.7009	40.0376
Lj1A1099T49	19.4277	21.5623	18.9623	77.6115	82.3887	77.5377
Lj1A109T41	0.123998	0.492792	0.705497	1.23749	1.64061	1.31027
Lj1A1102T20	0.827746	1.24398	0.382112	0	0	0
Lj1A1102T21	41.2102	13.6672	41.3175	2.37742	2.91749	2.05972
Lj1A1105T22	1.33276	0.51928	1.15358	4.20726	4.7481	5.88613
Lj1A1108T71	2.11865	1.92122	1.99172	0.789574	0.658024	0.777344
Lj1A1113T54	0.264187	0.0999935	0.259158	0	0.0492317	0
Lj1A1115G88	0.223417	0.634218	0.350663	0.0841391	0.124903	0.0828359
Lj1A1115T90	14.5583	15.7846	18.4465	2.45578	2.14777	3.09246
Lj1A1118T29	0	0	0	2.00853	1.2742	1.6225
Lj1A1119T64	44.9487	59.2888	53.8147	11.0642	8.47718	9.83867
Lj1A111G21	1.8055	4.12872	0.737971	0	0.0934606	0.0464876
Lj1A1120T27	0.173267	0.163952	0.169969	0	0	0
Lj1A1122T44	10.3384	13.354	12.3417	43.1061	42.711	39.3456
Lj1A1122T48	9.93913	11.7388	14.1623	49.1109	48.0619	46.1311
Lj1A1123G21	163.218	141.213	180.344	32.3025	36.126	31.2507
Lj1A1123T22	0.295458	0.326169	0.338139	0	0.0458826	0
Lj1A1125T61	20.4191	24.7455	23.5192	5.23948	5.80906	5.19711
Lj1A1128T59	42.6426	38.6066	31.201	11.524	11.323	7.48234
Lj1A1128T61	0.246775	0	0.121038	2.55573	1.60954	1.37244
Lj1A1129T67	11.142	7.99115	12.9487	95.5474	98.989	87.6209
Lj1A112G58	36.8323	36.2623	42.5011	9.822	9.72036	11.5446
Lj1A112T58	2264.55	2342.87	2131.41	241.043	241.196	236.104
Lj1A112T59	93.6746	89.9988	93.1532	38.8257	40.3275	35.7695
Lj1A112T62	120.814	160.082	134.328	292.312	316.856	322.066
Lj1A1134T64	4.17321	2.7057	2.95661	1.38246	0.576063	1.07451
Lj1A1134T65	3.92548	4.05521	4.94592	1.86487	1.91269	1.60232
Lj1A1135T88	86.9114	138.935	101.52	17.1921	14.2292	18.6573
Lj1A1137G86	5.39504	5.87717	5.82602	19.0372	18.5023	20.2132
Lj1A1137T81	0.786379	0.973056	1.06811	2.50589	2.08542	2.69136
Lj1A1145T22	49.7307	35.6963	40.5461	124.651	127.518	127.829
Lj1A1149G78	1.69461	1.12839	0.800393	0.354552	0.409363	0.465413
Lj1A1150T110	124.025	109.508	136.086	37.6533	35.5042	38.0078
Lj1A1150T112	0.5356	0.0921465	0.525405	224.904	204.838	222.368
Lj1A1151T86	2.88977	4.38588	3.42416	0.700383	0.906408	1.00778
Lj1A1152G38	6.14409	5.41282	8.62502	46.1776	46.1933	43.4003
Lj1A1152T39	215.214	173.659	194.504	40.0027	40.0286	40.9146
Lj1A1153T31	31.6939	33.7887	35.0977	16.1798	18.1124	18.1488
Lj1A1155G51	11.3682	12.8257	9.2455	27.1239	26.2094	25.8031
Lj1A1159G88	10.6897	12.9026	10.156	5.8643	4.86249	5.38337
Lj1A1159T92	19.5326	19.2384	16.1828	181.718	174.441	174.201
Lj1A1161T63	1.12067	1.39033	1.09934	3.35292	3.6895	3.27791
Lj1A1163T35	1.54142	1.27995	2.28354	3.40599	5.12939	4.11136
Lj1A1163T37	5.35853	6.93851	5.25653	3.58465	2.36504	3.13701
Lj1A1164G82	0.805545	0.857518	0.757285	2.21207	1.4386	2.42669
Lj1A1167T60	10.2268	12.9026	12.5092	0.752849	0.823486	0.624159
Lj1A1167T61	147.603	221.104	161.901	35.2926	25.1527	35.3653
Lj1A1167T62	10.6231	7.20538	5.62541	25.4024	18.2196	24.1375
Lj1A1168T68	5.08625	6.07518	4.82584	11.1998	12.2493	13.0101
Lj1A1169G69	16.3662	18.9028	17.0887	67.6647	63.6494	64.0516
Lj1A1173T34	0.909578	0.681369	1.33839	0.285456	0.388441	0.281035
Lj1A1174T76	1.14411	0.89523	1.14392	0.331442	0.430515	0.326308
Lj1A1175T52	8.42717	6.90067	10.4129	1.52581	1.35902	0.901304
Lj1A1176T62	3.25536	3.62623	2.62748	0.426763	0.345556	0.381957
Lj1A1177G101	9.45895	10.4794	6.6112	32.3571	28.4601	33.3537
Lj1A1178T69	1.57936	1.19556	2.6338	0.148697	0	0.0731968
Lj1A1178T74	1.43902	2.47574	1.15497	0	0	0
Lj1A1179G51	14.5809	18.7873	12.7817	7.24366	8.67181	8.22418
Lj1A1180T81	2.56154	2.07372	1.9823	0.509135	0.344751	0.474868
Lj1A1181G96	0.744882	0.379527	0.112416	1.51051	0.854215	1.06222
Lj1A1181T108	1.43246	4.17479	4.04696	8.25385	8.11505	6.95756
Lj1A1181T111	6.1953	7.09638	7.10092	3.19274	3.76733	2.41791
Lj1A1182G77	5.76978	5.58855	5.70451	25.1081	25.4409	28.5513
Lj1A1182G78	1.79815	0.785299	0.949805	2.99525	3.86641	3.07706
Lj1A1182G81	4.17774	4.08682	2.77174	8.96879	8.78196	10.0459
Lj1A1183T68	1.21727	1.1979	0.859753	0.504269	0.408314	0.225663
Lj1A1184T81	1.69797	1.353	1.05199	3.8704	2.99766	4.22463
Lj1A1185T64	12.3567	23.6086	14.8552	5.04957	3.08658	4.4596
Lj1A1186G50	7.2178	6.77037	6.40314	34.687	34.9128	33.5679
Lj1A1186T63	68.3918	76.8573	76.9113	187.862	189.86	190.181
Lj1A1187G43	4.78912	6.17241	4.13095	0.388703	0.230809	0.382683
Lj1A1188T44	0.0636216	0	0	0.239599	0.23712	0.530748
Lj1A1192G65	16.1031	17.1094	18.5948	3.11885	2.27206	2.85731
Lj1A1193G77	1.64385	1.88295	2.54615	9.53051	9.99619	9.70368
Lj1A1193T82	0	0	0	0.589216	0.583119	0.58009
Lj1A1193T84	18.7117	22.4938	17.6834	5.95509	5.30412	7.47513
Lj1A1194G80	0	0.119817	0.0621072	1.19218	0.884879	0.821597
Lj1A1194T83	51.1842	52.5421	62.7218	344.421	346.287	345.304
Lj1A1196G37	13.6731	12.6119	9.91875	3.24537	2.67649	3.08859
Lj1A1196T40	6.1383	6.97971	4.09863	16.075	18.504	17.4516
Lj1A1196T41	3.59665	2.83608	2.48577	1.18006	1.54867	1.61639
Lj1A1197T76	7.39958	6.62124	7.49542	37.749	31.5504	35.4123
Lj1A1197T77	4.67361	3.27864	5.33557	1.06212	1.16375	1.00832
Lj1A1198T23	22.8997	18.8444	21.2523	2.85854	3.35639	3.67285
Lj1A1199T42	0.824664	0.520219	0.269655	1.81165	1.36602	3.56719
Lj1A11T73	3.89973	3.52728	3.88175	14.6864	16.0841	13.5021
Lj1A1200G68	5.35467	3.94084	7.68456	0.466799	1.38591	1.10297
Lj1A1200T65	1.80968	3.35343	3.18062	18.671	23.8174	17.7528
Lj1A1201T82	1.76077	2.28605	2.06868	13.5706	14.2504	13.1896
Lj1A1202T59	2.2838	2.76762	3.57666	12.9389	14.597	13.9641
Lj1A1203T33	1.47228	0.870706	1.08319	0.346539	0	0
Lj1A1206T64	9.92739	5.57749	10.3471	22.7825	19.078	17.8286
Lj1A1206T69	10.6374	9.48079	8.31328	25.2248	25.4573	27.1661
Lj1A1207T83	12.3294	5.56874	10.6225	27.3165	24.5662	27.4934
Lj1A1208G45	9.13923	15.1933	15.2574	1.93406	1.7578	2.02068
Lj1A1209T60	2.805	2.05487	1.33142	0.766718	0.758784	1.00646
Lj1A1209T61	13.4968	19.2737	12.1384	4.10185	3.24334	3.39302
Lj1A1210G35	5.31514	6.17897	5.21396	0.714888	1.83948	0.985341
Lj1A1210T53	1.0341	1.05378	1.63867	0.449358	0.222354	0.368665
Lj1A1211T72	55.1159	59.3628	68.3931	25.8861	23.4883	24.6611
Lj1A1211T73	2.87949	3.1788	2.86391	7.6813	5.73862	6.37607
Lj1A1213T39	82.4352	81.0077	81.6734	180.063	178.09	175.349
Lj1A1216T22	5.32504	6.37717	6.69282	17.8607	18.0635	20.2062
Lj1A1218T61	0.933116	1.04349	1.08178	11.341	11.3422	11.1261
Lj1A1218T63	8.97643	10.683	8.53321	69.4402	74.1538	67.5927
Lj1A121T44	0.279847	0.211842	0.219616	1.21199	0.938701	0.830067
Lj1A1222G63	20.2271	17.848	20.5724	6.30899	6.59058	8.05165
Lj1A1222T75	2.44407	1.66816	1.10051	0.226337	0.074665	0.148554
Lj1A1225G78	11.2575	14.226	10.5445	1.16247	0.744403	1.34643
Lj1A1227T97	1.41304	0.774093	1.24023	9.59272	8.48867	9.09946
Lj1A1229G40	76.6265	58.9591	82.151	156.224	156.992	157.548
Lj1A1229T46	1.31434	1.3109	0.557542	4.68225	5.95773	6.51946
Lj1A1229T47	0.0413904	0.0391652	0.365422	1.05217	1.42694	1.18933
Lj1A122G62	1.43183	1.46776	0.819337	3.39827	2.94619	3.51154
Lj1A1231T40	3.34095	4.0307	2.62188	7.94241	7.1598	6.58067
Lj1A1232T100	8.88818	9.75241	11.0842	39.1705	38.677	37.6873
Lj1A1232T92	58.8243	61.25	57.3852	200.824	187.177	184.352
Lj1A1232T93	0.593029	1.08221	0.706399	1.9143	1.34193	2.08097
Lj1A1233G65	0.044049	0.0833617	0	0.414722	0.779818	0.489958
Lj1A1233T64	1.43945	1.41251	1.67354	0.451749	0.248374	0.395335
Lj1A1233T65	0.443187	0.2621	0.543438	0.208631	0.0516179	0.0513498
Lj1A1233T68	59.9993	60.4809	49.5783	14.4912	16.323	15.7194
Lj1A1235G87	5.03686	5.8252	3.84298	1.91605	2.13325	2.28722
Lj1A1235T90	160.047	140.634	194.065	16.3094	19.6494	19.8964
Lj1A1236G69	0.462593	0.486359	0.277314	0	0.0239458	0.262036
Lj1A1237T45	29.9309	30.7845	25.5314	12.635	12.2012	12.2132
Lj1A1237T46	13.0361	13.0626	14.7674	35.162	31.366	32.7766
Lj1A1237T47	680.101	655.229	767.582	221.228	224.969	208.282
Lj1A123G48	3.286	2.16302	3.0833	12.5096	8.85247	13.0442
Lj1A1241T64	17.1487	16.2661	18.4515	256.022	243.701	244.975
Lj1A1241T69	0.066819	0.18968	0.131094	0.440371	0.871628	0.681293
Lj1A1243G52	0	0	0	10.5607	8.65673	8.54175
Lj1A1246T23	12.1134	11.1058	12.2522	27.3596	27.2519	26.0631
Lj1A1248G41	5.59815	5.14268	6.75007	2.28396	2.17339	1.98913
Lj1A1248T46	5.46155	8.49017	10.9703	3.6729	2.90791	3.49548
Lj1A124G29	26.5787	39.3998	35.2885	9.73398	7.82977	11.8587
Lj1A1250G60	5.42904	3.42478	2.25938	6.1957	8.8908	10.9795
Lj1A1250G64	0.0959477	0.0907894	0.0941212	0.391451	0.745001	0.62255
Lj1A1250T64	1.86139	1.93399	1.79015	6.0822	5.40713	5.07457
Lj1A125T41	102.411	90.3207	85.6952	353.248	323.196	335.379
Lj1A127T63	0.0436068	0.495148	0.727203	1.43695	1.38145	0.687139
Lj1A128T43	0.132416	0.125297	1.03916	2.11938	3.70138	2.57751
Lj1A129G72	1.43516	1.42947	1.55603	5.4048	4.2228	5.11105
Lj1A130T36	0.405068	0.574937	0.52981	1.14412	1.57261	0.938664
Lj1A130T38	0.37456	0.779731	0.171467	3.7851	3.65286	4.49028
Lj1A138T77	38.4091	37.9092	38.2188	6.92101	5.47951	6.81381
Lj1A13G30	0.896539	2.3565	1.46579	0.937881	0.278453	0.461677
Lj1A140T5	32.7316	30.8602	31.6454	73.9679	71.5896	71.9105
Lj1A141G50	1.96174	3.02308	3.24398	0.668432	0.557065	0.761986
Lj1A141T51	3.53042	3.18524	3.06051	14.4937	13.3875	15.6771
Lj1A141T52	10.5111	9.75381	12.0544	3.63339	4.21086	4.04779
Lj1A141T55	5.73307	7.39752	6.81689	2.50802	2.0504	2.89859
Lj1A142G66	0.395493	0.578356	0.493773	5.0099	3.61804	4.53238
Lj1A142T69	1.35469	2.48604	3.42294	7.61403	7.26749	7.00143
Lj1A143T43	1878.85	1902.02	1953.02	581.948	627.386	593.063
Lj1A146T73	13.6148	16.0769	13.5764	66.5813	68.6181	67.5838
Lj1A147T84	3.86548	4.35632	4.94224	1.34942	2.02342	1.20775
Lj1A148T52	8.62259	8.08348	7.28367	2.78123	3.19879	4.58825
Lj1A14T72	3.19793	2.88526	1.53205	6.02171	6.16728	5.23909
Lj1A14T75	3.00242	2.64642	2.86458	6.42804	5.90165	6.48097
Lj1A150T42	1.72742	2.02373	2.74354	21.1428	21.0007	19.2904
Lj1A151T35	1.65142	1.25011	2.83497	0.233222	0.384681	1.07151
Lj1A152G45	10.4203	7.74718	8.89047	31.2458	31.2488	33.1562
Lj1A156T63	128.318	110.135	131.239	296.293	287.064	288.517
Lj1A157T39	2.37043	1.95357	2.77536	0	0.142495	0.283509
Lj1A159T39	0.861264	0.523904	0.362087	0.810882	1.60498	1.71069
Lj1A15T56	69.7952	65.4656	61.5601	26.9125	30.9199	31.3684
Lj1A160T14	38.4539	45.1583	44.1211	11.718	9.43731	11.616
Lj1A161T64	12.0619	11.7209	12.7887	32.8108	29.8466	29.5911
Lj1A173G45	0.0588514	0	0.0577311	0.83113	0.219341	0.545505
Lj1A176G50	7.51867	8.66601	6.47322	2.78635	2.42215	2.22421
Lj1A177G53	30.5128	33.9323	30.6327	67.1791	69.1843	65.1737
Lj1A179T60	4.22493	6.18326	4.2274	1.06074	1.07601	1.04431
Lj1A179T61	0.559901	0.340586	0.156926	0.941335	0.633484	0.926755
Lj1A181T23	53.6118	59.5055	50.5053	22.2774	17.6628	20.7582
Lj1A183T51	51.7551	47.0204	50.0838	20.9397	20.2016	21.4257
Lj1A184T43	2.60099	3.2034	2.34897	6.6857	6.84732	7.19444
Lj1A187G25	1.31977	1.24881	2.58929	5.64801	6.37211	6.339
Lj1A188T24	3.54194	3.95589	1.65182	0.984023	1.13615	0.861139
Lj1A188T28	1.77748	1.0969	1.06135	0	0	0
Lj1A18T24	36.3575	37.41	31.3603	11.2915	11.5272	11.6076
Lj1A18T25	10.2817	7.69469	11.4613	23.4085	20.1181	23.4792
Lj1A190T89	3.22193	3.15206	4.98195	11.3626	12.2627	12.4014
Lj1A191G19	9.51204	10.4725	9.80045	30.9222	29.2086	33.8812
Lj1A192T40	14.0372	10.2281	13.7221	3.45368	2.59764	2.94683
Lj1A193G23	14.5712	16.2366	14.5146	5.72059	4.4033	4.64117
Lj1A195G28	1.17033	1.47655	1.6583	0.24486	0.363489	0.482135
Lj1A19G23	0.689106	0.669682	0.383669	0.10521	0.104121	0.172634
Lj1A19T23	65.8271	45.0572	68.18	20.4458	18.9696	18.3469
Lj1A19T25	70.845	71.6673	72.3297	12.3883	13.7553	14.8737
Lj1A1G13	0.961601	0.303301	0.943296	2.41426	1.19464	1.78265
Lj1A202G34	0.784922	0.524275	0.407636	0.347767	0.129063	0.17119
Lj1A204G34	0	0	0	1.67839	1.51002	1.05152
Lj1A206T56	1.78001	2.24576	2.12446	12.625	12.135	11.6045
Lj1A208T39	10.9955	11.965	11.5952	4.39973	3.84194	6.87957
Lj1A208T40	0.764654	2.02592	1.20016	105.685	94.4739	101.921
Lj1A20T48	2.34347	1.77399	1.42529	10.3259	11.6165	12.5119
Lj1A210T36	3.14022	2.05068	2.86351	23.1108	22.0063	24.0647
Lj1A210T38	33.824	31.5527	32.9715	14.2703	14.42	13.7535
Lj1A211T42	0.81113	0.872184	0.795689	0.173564	0.240475	0.1367
Lj1A216G26	25.5428	21.9065	18.9566	6.12473	4.90257	6.20722
Lj1A219G36	29.7068	31.5459	31.01	12.9476	12.7766	12.5263
Lj1A219T39	0.77726	1.33722	0.693149	4.05812	3.02855	3.53679
Lj1A21T72	7.32593	7.42723	6.92982	17.2434	19.9904	13.0961
Lj1A221T48	79.8174	82.7647	87.6162	40.9576	37.244	37.4012
Lj1A223G54	1.05933	1.13906	0.755752	3.53608	3.90328	4.41859
Lj1A22G97	27.8138	26.7234	32.0766	4.53232	5.05025	5.05707
Lj1A22T91	282.823	448.349	328.823	70.8895	56.2947	67.7839
Lj1A230T36	0	0	0	0.776045	0.886171	0.734639
Lj1A234G35	2.71452	1.88363	3.55046	0.851908	0.337237	1.1742
Lj1A234T41	0.824664	1.56066	0.269655	0	0	0.127399
Lj1A235T68	1.9742	3.86066	1.29108	0.123914	0.981053	0
Lj1A238T18	125.888	124.528	143.914	47.5019	41.6856	44.6473
Lj1A23T82	1.14631	1.62702	2.06156	0.179875	0.0890069	0.885445
Lj1A23T85	341.827	291.477	324.309	741.169	749.026	773.988
Lj1A243T46	0	0	0	1.51933	0.687362	1.1539
Lj1A247G53	15.6491	17.3137	16.6738	5.98414	7.13357	5.48976
Lj1A247T60	7.55921	7.43516	8.48858	26.0333	22.8909	25.1691
Lj1A247T62	0	0	0	0.395088	2.05275	2.72278
Lj1A249T14	0.190493	0.144201	0.11212	17.6838	17.3943	18.2575
Lj1A24G67	4.72451	3.76464	3.98411	10.8472	10.2716	9.83407
Lj1A24T67	50.3849	52.2245	47.405	15.8394	15.0357	16.3499
Lj1A251G8	3.5837	3.6441	2.99078	1.51077	0.797408	1.73527
Lj1A252T37	0	0	0	1.14497	0.161874	0.805165
Lj1A254G19	165.739	154.115	112.744	33.3691	34.1691	38.5492
Lj1A255T71	0	0.509471	0	2.02768	2.17393	0.665425
Lj1A256T63	2.08059	2.46092	1.53074	8.44767	7.02746	8.43735
Lj1A257T30	8.1316	6.78921	5.95914	14.6813	17.7829	16.8925
Lj1A258G36	3.07097	2.69831	2.36697	16.6595	18.2585	14.8427
Lj1A258G37	25.3751	24.4493	21.8155	6.77799	9.03235	7.49887
Lj1A260G36	2.72551	2.16302	2.50113	8.44321	5.89824	7.09001
Lj1A261T33	12.4374	13.1698	10.0704	25.2784	26.4884	24.7039
Lj1A263T50	0.872524	0.871483	0.57061	3.78795	3.65842	3.59449
Lj1A265G35	19.2374	19.121	17.6025	5.99295	5.8368	5.71282
Lj1A266T15	3.25488	4.18673	3.54215	2.01106	1.23206	2.02705
Lj1A267G32	0.334831	0.226307	0.18769	4.18824	4.41231	4.21204
Lj1A271T7	6.60927	6.07526	6.85393	23.646	17.2431	17.5036
Lj1A275T37	0	0.134305	0	0.757252	1.058	1.09636
Lj1A276T64	19.2559	19.2504	17.3578	9.57701	10.6241	9.07784
Lj1A276T65	0.473119	0.940135	0.324879	0.133633	0	0.131563
Lj1A277T26	4.02151	4.29776	3.48084	27.5283	26.8467	24.1637
Lj1A277T27	0.189248	0.492452	0.278468	0.0445442	0.0881666	0.0877086
Lj1A278T69	92.8376	154.508	106.203	20.483	16.8434	21.6324
Lj1A283G17	25.9946	21.1007	28.1705	6.04219	4.46965	4.68678
Lj1A285T18	1.30297	0.61646	0	3.18955	3.88497	4.34789
Lj1A290G41	1.34823	1.23019	1.41704	4.53344	5.2941	5.04344
Lj1A291T11	5.37149	4.284	7.82858	2.67313	2.57397	3.41413
Lj1A292G13	0.20584	0.097387	0	1.06589	1.15076	0.763189
Lj1A293T13	2.77682	2.62753	1.74613	4.29027	4.90929	6.99569
Lj1A296T28	0.0356587	0.168708	0	0.201436	0.332253	0.628002
Lj1A297G61	16.6135	18.1906	13.8526	37.0929	37.7042	42.1282
Lj1A297T60	0.809298	0	0.264631	1.52391	1.50814	1.50031
Lj1A299T13	0	0	0	17.4344	21.9596	17.4764
Lj1A303T25	0	0	0	0.457742	0.604007	0.525761
Lj1A305G18	3.08316	3.67846	2.79434	7.35165	6.96332	5.93312
Lj1A317T43	5.68201	5.59749	4.8103	1.75878	1.52301	2.7416
Lj1A317T44	8.35237	6.48073	6.88243	2.51641	2.02342	2.63227
Lj1A319T39	11.903	9.31425	8.31907	5.07581	4.54353	5.44637
Lj1A319T41	56.2646	90.9306	65.3892	15.6624	12.3353	14.5317
Lj1A321G31	7.61971	10.3344	11.0874	1.91306	0.709973	1.88343
Lj1A325G24	0.936546	0.60926	1.1484	1.70841	2.45429	1.57344
Lj1A326G19	31.4412	32.2971	32.7414	0.711158	0.747787	0.83142
Lj1A328G27	83.6796	81.6467	90.6078	12.8127	12.9499	15.2981
Lj1A328G28	31.8909	27.4461	43.2014	5.57613	5.65992	4.64518
Lj1A338G11	3.23719	3.76513	4.43256	0.761955	0.251357	0.125026
Lj1A33G86	11.304	11.5824	7.87371	34.7621	32.2834	33.6036
Lj1A33T89	23.9804	23.665	25.846	146.028	143.653	132.986
Lj1A343T33	0.0654101	0	0	1.17009	0.853251	1.63701
Lj1A34G31	2.62244	3.0112	3.15061	0.166452	0.247094	0.109249
Lj1A352T29	0.223366	0.317037	0.219114	0	0.0346872	0
Lj1A356T36	10.6365	8.59689	7.39076	1.66905	1.4453	2.67019
Lj1A357G13	5.75609	5.53947	1.92495	1.84751	2.07218	1.63701
Lj1A35T63	0.521188	0.219186	0.255633	1.58114	0.728432	1.10039
Lj1A35T64	29.5096	31.7256	24.09	4.20381	4.61416	4.85356
Lj1A361T11	8.11032	7.04526	6.91253	2.25321	4.45979	4.43662
Lj1A363G10	0	0	0	3.87634	2.48227	3.2925
Lj1A36T49	18.3941	19.0061	17.7422	61.1637	57.5214	55.911
Lj1A373T28	0	0	0	11.3979	13.6058	13.8821
Lj1A432T27	0.526665	0.348846	0.361648	9.42127	8.19511	7.81081
Lj1A436G11	2.65912	3.1452	3.26063	15.0214	14.2465	14.9941
Lj1A437T6	5.66509	14.5353	7.05342	28.925	33.0921	28.7799
Lj1A457T7	0.501142	0.9484	0.163867	0	0	0
Lj1A45T35	1.28186	0.784845	0.961583	0	0	0.209678
Lj1A460T3	20.2797	17.9901	21.883	41.4485	48.9716	48.7955
Lj1A461G26	27.2148	25.1589	26.1505	59.2404	53.7634	59.0325
Lj1A478G35	7.78305	8.29922	6.58848	2.12021	2.83451	3.40571
Lj1A47T35	65.72	76.1112	64.1886	231.764	237.885	225.261
Lj1A487G35	0	0	0	0.823824	0.592944	0.663597
Lj1A491T22	0	0.172195	0.47604	0	0	0
Lj1A496T19	0.0572986	0	0	0.296707	0.240248	0.345222
Lj1A50G82	31.4074	24.6398	25.0259	58.481	58.9745	58.3152
Lj1A50G86	28.799	22.1609	29.1684	71.812	70.5085	69.9255
Lj1A50T85	10.551	8.39907	9.03588	30.0643	29.389	29.3399
Lj1A51G14	4.45957	4.26568	5.27814	2.55573	1.67113	2.0219
Lj1A521T33	0.573154	0.12052	0.249886	2.03858	1.7208	2.36119
Lj1A522T64	1.78315	0.12052	0.562243	5.57613	7.00187	6.49326
Lj1A522T65	0.773989	1.03543	0.890161	0.175896	0.12434	0.173171
Lj1A523G15	2.96475	1.43865	2.46088	15.2449	16.9996	16.0657
Lj1A524T17	12.2591	10.672	11.6822	4.02321	3.0025	4.09076
Lj1A524T18	5.35258	7.52486	6.00078	3.16766	3.70486	2.26807
Lj1A542T43	0.960976	0.641867	1.3863	2.84733	3.34457	2.43645
Lj1A545G61	0.544416	0.572386	0.71207	1.25295	1.52179	1.45782
Lj1A553T30	0.194241	0.147039	0.533522	0.0365757	0	0.144037
Lj1A565G21	9.59306	8.57857	14.2708	74.5379	70.7216	62.5371
Lj1A570G27	1.15532	1.61202	1.09491	0.0368725	0.0729819	0.0544521
Lj1A572G29	4.37055	4.43713	5.04657	21.6888	21.2523	21.1841
Lj1A577G27	0	0	0	0.633532	0.455983	0.680421
Lj1A578T39	0	0.0553872	0.229679	1.15731	1.19987	1.68195
Lj1A579T44	30.9551	31.544	32.6082	73.7125	71.7073	71.2465
Lj1A582G6	1.68005	2.03131	2.92989	0.351504	0.608766	1.21121
Lj1A585G38	1.84137	2.10221	1.92412	0.282661	0.0932453	0.241178
Lj1A585G42	136.178	144.411	157.7	47.9908	44.1219	53.5379
Lj1A587G24	5.1433	5.84998	4.43383	12.4729	13.2636	14.6394
Lj1A587T30	7.96259	3.0823	3.19542	12.2675	10.1171	13.0839
Lj1A589T9	144.677	88.5814	112.271	41.4442	39.3747	36.178
Lj1A58G31	0.0860046	0.244143	0.0421837	0.647788	1.04176	0.876912
Lj1A591G26	13.7232	14.2645	16.2005	2.84969	2.65591	2.66936
Lj1A593G32	2.30711	2.25238	1.79619	5.72345	4.26523	5.80452
Lj1A595G25	1.42401	1.01059	2.44458	106.251	106.81	108.895
Lj1A595G27	0.736141	0.696565	0.649915	5.12878	5.41866	5.66345
Lj1A59T28	17.6739	18.0359	16.1218	46.4475	44.4273	43.8683
Lj1A5T12	2.14481	1.94494	0.350663	0.252417	0.749416	0.331343
Lj1A600T65	34.1254	22.4274	49.3007	99.5419	105.102	94.6644
Lj1A601G23	13.8348	14.6913	14.5005	7.32482	6.77626	7.21137
Lj1A605T45	2.46653	1.87729	1.15719	0.302901	0.0499611	0.198806
Lj1A60G56	31.984	33.4558	30.8789	69.9638	69.9731	71.9542
Lj1A60T61	3.33268	2.59401	3.00559	1.11339	1.25212	1.04632
Lj1A622T71	109.259	107.666	123.674	29.0359	24.1687	29.4947
Lj1A622T72	210.046	232.277	208.593	14.9331	16.2288	15.1827
Lj1A623G64	0.610005	1.96251	1.07711	0.459456	0	0
Lj1A623T64	33.4266	29.8762	34.0263	10.4671	9.73729	9.61801
Lj1A623T65	0.366003	0.346326	0.239357	6.77698	6.13847	7.46361
Lj1A623T66	85.5306	84.7194	96.9894	203.9	193.088	199.642
Lj1A623T68	6.44814	11.2912	14.5411	20.3062	19.4055	30.228
Lj1A623T71	6.91645	8.23354	10.7973	0.14004	0	0.0689353
Lj1A623T72	6.02448	3.97716	2.33643	0	0	0
Lj1A623T74	3.72695	4.63296	3.58431	0.447216	0.987312	0.880578
Lj1A625G28	19.2846	12.6942	21.2616	118.096	109.804	116.694
Lj1A626G57	0.0423317	0.0400559	0	3.50727	2.36658	1.72647
Lj1A626G61	1.92643	1.11858	2.31925	20.7756	16.0732	18.7087
Lj1A626T57	0.090484	0.171239	0.355046	1.27786	1.8548	1.7613
Lj1A631G12	0	0	0	0.663107	0.437497	0.326418
Lj1A632T53	0.192178	0.363693	0.43988	0	0.059688	0
Lj1A632T54	17.8498	12.9877	18.0157	0.42469	0.0600422	0.0597303
Lj1A635G48	8.85872	5.18082	4.82782	1.50592	0.573208	1.14046
Lj1A635T47	3.71545	2.84893	3.51904	0.542809	0.716256	0.356268
Lj1A63G31	1.73564	1.9356	0.567533	0.36962	0.4043	0.478809
Lj1A63G32	3.57355	4.59527	1.70782	1.38031	0.426882	1.18906
Lj1A640G56	9.70742	7.36426	8.12707	3.19096	3.62579	2.63734
Lj1A642G24	0.669477	0.554299	1.14928	2.28489	2.41719	2.90883
Lj1A643G53	5.7324	5.06788	4.9255	42.0341	42.5348	44.0591
Lj1A644T53	52.1355	45.4525	49.1318	254.292	269.244	244.885
Lj1A647G48	0.203113	0.240242	0.348681	1.91231	1.70327	1.83562
Lj1A64T37	6.00793	5.38884	7.79669	3.24069	3.11969	3.65457
Lj1A64T38	2.34101	2.37723	2.26844	4.97258	5.18713	4.94848
Lj1A651T46	20.4197	19.5519	25.1182	51.2671	49.3021	54.6791
Lj1A651T47	22.5883	20.4661	22.0727	60.3521	58.3461	58.9322
Lj1A653T21	0	0	0	0.445859	0.567315	0.50166
Lj1A663T71	10.038	12.1678	11.1984	4.94158	5.1961	4.74342
Lj1A664T49	0.322289	0.0435661	0.0903298	0.780264	0.300296	0.682825
Lj1A66T68	8.83797	12.7115	9.56147	2.80535	1.78814	2.3406
Lj1A671T55	0.888641	1.20874	1.30759	2.82372	3.2085	2.05924
Lj1A674T84	1.23309	0.388934	1.07522	2.19293	1.97874	1.84146
Lj1A678T29	49.6023	35.5707	41.8745	127.521	101.01	123.184
Lj1A67G43	13.2457	17.2135	14.4435	30.9363	30.7221	33.7242
Lj1A681T38	2.00264	1.71732	1.16643	6.42246	4.66495	4.98877
Lj1A685T56	3.45921	3.39447	4.27312	0	0.059688	0.118756
Lj1A685T57	93.2065	88.438	110.661	0.241248	0.119376	0.356268
Lj1A686G49	9.45704	9.72195	10.1933	3.84733	5.00416	4.65351
Lj1A689G19	0	0.0658611	0	1.0485	1.55648	1.03226
Lj1A693G57	0.539309	0.374231	0.0352695	0.0338507	0.0335004	0.0666527
Lj1A693T56	15.3511	12.1639	12.3654	74.6154	78.4367	73.4019
Lj1A694T10	4.36	5.55369	6.25101	14.0516	15.3905	14.4557
Lj1A696T9	10.4083	12.8885	11.4707	1.33079	2.63404	2.26304
Lj1A697G44	0.159678	0.22664	0.548233	7.74234	8.18296	8.14045
Lj1A698T11	1.89913	1.95329	4.45495	8.00729	8.9246	8.34249
Lj1A69G67	52.4236	51.1914	50.9024	226.195	213.276	214.357
Lj1A69G69	1.40543	1.50147	1.77894	0.213422	0.337941	0.168093
Lj1A705T24	12.7249	11.1756	11.212	598.811	526.587	547.865
Lj1A706G22	6.43442	3.51991	4.83257	2.08244	2.24825	1.02509
Lj1A709T38	14.4195	15.9458	20.195	38.5199	33.5888	34.9441
Lj1A710G32	3.17639	2.20821	3.3067	0	0	0
Lj1A710T38	21.8348	20.4925	25.0278	0	0	0.109995
Lj1A71T64	0.172123	0.0814346	0.168846	0.675225	0.561319	0.478632
Lj1A720T31	10.9787	9.47522	7.51514	18.1173	21.3865	19.6818
Lj1A724G17	1.08581	1.02743	1.61901	3.4349	3.8445	3.09988
Lj1A725T39	1.20645	1.14159	1.36556	0.524251	0.0864711	0.258066
Lj1A726G40	17.0707	18.4302	14.7692	39.3634	42.9195	37.6124
Lj1A726T39	0.248658	0.764693	0.182944	0.0585281	0	0
Lj1A727T52	36.4219	41.0592	34.8196	4.36228	4.73008	4.55613
Lj1A72G57	0.868647	0	0.511266	1.14497	1.94249	2.57653
Lj1A72T50	0.184035	0.174141	0.144426	0.519809	0.308658	0.71646
Lj1A730T48	0.141936	0.201457	0.90502	2.07131	1.8515	2.63126
Lj1A733G59	0	0.160536	0.166428	1.11813	2.05504	3.30243
Lj1A733T62	33.9101	39.7361	32.055	113.065	102.448	106.424
Lj1A733T63	88.2177	66.319	90.852	184.522	183.432	194.581
Lj1A733T64	0.254735	0.3013	0.624715	0	0.118676	0.118059
Lj1A734T65	5.08251	1.53022	4.75913	1.30505	0.645773	1.28484
Lj1A735T46	23.0191	25.0694	28.424	10.9823	12.2562	14.608
Lj1A737T46	30.8116	35.5599	26.6285	2.19062	1.11682	1.69921
Lj1A73T40	9.60293	9.80303	15.0487	36.1272	39.466	37.045
Lj1A741T29	731.998	493.33	777.762	230.238	213.939	220.147
Lj1A748T29	135.292	160.554	118.869	47.8432	44.5153	44.1499
Lj1A74T106	159.959	132.605	175.764	68.4609	71.558	70.3795
Lj1A751G18	87.6233	96.9107	112.654	25.8921	27.1262	24.1725
Lj1A753G57	31.8112	47.1694	36.3874	8.69407	6.96349	9.72001
Lj1A756G87	2.1676	3.38046	2.99263	0.604682	0.411417	0.186036
Lj1A758T10	7.76838	3.67537	6.92773	1.66226	2.7966	2.45477
Lj1A759T40	0	0.208263	0	7.8744	10.7665	10.6086
Lj1A75T44	10.7283	11.0226	9.37785	5.13367	4.71765	4.2665
Lj1A760T24	31.0336	30.4065	40.2665	11.8116	14.4579	10.9146
Lj1A760T25	2.5587	2.97987	1.54461	0.555928	1.19205	1.00342
Lj1A761T43	0.123387	0.350261	0.242077	4.1821	5.05856	4.91791
Lj1A762T41	57.5651	53.8995	56.4692	164.297	163.721	159.835
Lj1A765G34	25.2464	25.7111	23.0343	79.1142	75.4049	79.7232
Lj1A765T39	2.63928	4.20612	2.36193	0.217972	0.12943	0.171677
Lj1A770G42	18.9476	23.3594	22.8305	0.543049	0.698659	0.614834
Lj1A773G36	0.478593	0.396255	0.352112	0.0281623	0.0557417	0.0277261
Lj1A773T40	4.16057	2.78463	4.08137	0.286623	0.37821	0.188123
Lj1A777G14	0	0	0	1.16279	1.15076	1.52638
Lj1A777T18	0	0	0	1.52996	0.963535	1.64319
Lj1A777T20	0.0441385	0	0	7.3555	6.33348	6.91427
Lj1A779T44	41.0531	36.5537	35.6461	16.6173	15.7601	17.4827
Lj1A780T62	6.81291	6.81856	5.33372	138.433	136.146	136.775
Lj1A786G23	1.54674	2.10756	1.76006	0.582502	0.749416	0.630827
Lj1A788T66	17.3945	25.558	23.7404	6.05236	4.42938	4.55659
Lj1A788T67	1.88836	0.89342	1.85241	0	0	0
Lj1A788T68	35.342	48.062	42.8442	13.4587	14.3963	15.4492
Lj1A789G56	5.39871	9.52815	7.49762	4.68312	4.12597	2.64265
Lj1A789T54	1.19089	1.52458	0.893342	0	0	0.0649326
Lj1A789T55	11.3105	14.0559	12.5006	5.04046	5.76113	6.43013
Lj1A789T57	7.88038	11.8966	13.0413	2.9451	2.91463	3.011
Lj1A78G29	0.200149	0.0946943	0.0981694	5.65322	2.8906	1.6697
Lj1A792G57	2.51782	2.08465	0.308736	25.7795	23.1667	25.6719
Lj1A792G58	1.1266	0.735194	0.495413	1.93851	2.31662	1.40436
Lj1A794T52	325.521	518.788	414.184	77.4651	64.0493	73.0897
Lj1A797G65	8.21316	6.58611	7.19196	2.49019	2.11854	2.45162
Lj1A797T64	3.37325	3.1919	2.07313	6.88754	5.64236	6.78086
Lj1A798T44	0.359936	0.340586	1.17695	0	0	0
Lj1A798T45	2.31023	3.14788	2.81015	0.0870034	0.0861031	0.0856558
Lj1A800G33	1.14035	1.21978	0.924093	0.606839	0.138591	0.367655
Lj1A800G35	190.89	185.64	199.623	1.69551	2.71435	1.81653
Lj1A800T38	7.50195	7.78358	7.94012	18.3393	17.1684	15.1883
Lj1A800T39	0.561625	0.265715	0.4132	2.11508	1.70072	2.21247
Lj1A801T72	11.7721	12.5921	12.9108	1.65219	2.24825	1.89769
Lj1A801T75	208.952	242.888	207.702	83.6533	91.3625	85.7942
Lj1A802G34	9.85119	10.8666	10.0374	2.4084	2.07921	3.07738
Lj1A802T39	3.34825	3.10084	2.9351	9.82606	11.417	10.1031
Lj1A804T49	6.29819	8.82019	5.4369	16.1764	15.3048	17.9808
Lj1A805T79	34.7543	34.3079	34.5703	98.8812	88.8847	91.8563
Lj1A806T57	0.396642	0.375318	0.875456	10.643	12.3808	14.9819
Lj1A806T58	0.396642	0.187659	0.194546	4.57463	3.41857	3.76846
Lj1A806T62	0	0	0	5.58852	4.04685	7.38068
Lj1A807T26	0.202011	0	0	1.23626	0.470563	1.31073
Lj1A807T27	3.20493	4.02607	3.03551	7.90779	8.39231	7.2219
Lj1A808T27	0.103657	0.0490422	0.101684	2.9278	3.42871	3.31482
Lj1A811T44	25.1152	24.444	25.5633	91.0638	87.4471	89.6533
Lj1A815G22	35.8945	37.7009	41.1971	95.3011	85.7864	69.3706
Lj1A816T35	4.55281	4.71833	3.66861	0.867501	0.70702	1.50717
Lj1A817T50	5.18913	7.16345	5.71793	14.2552	12.4187	13.3425
Lj1A817T52	52.2739	51.9588	60.8651	1122.4	1073.57	1039.6
Lj1A819T31	16.8604	14.8052	16.804	42.7965	49.2659	49.7602
Lj1A81T57	8.8753	10.8997	12.2259	0.711158	1.23165	0.525107
Lj1A821G46	13.5791	11.7701	13.3206	88.566	90.7401	90.1727
Lj1A822T51	1.9742	1.54912	1.60597	5.07745	4.48653	5.2666
Lj1A824G61	3.64317	3.85287	3.78404	8.74327	8.05376	7.28356
Lj1A824G62	31.3741	30.823	36.2147	215.327	202.875	201.185
Lj1A825G61	0.635595	0.100237	0.207832	1.69551	0.690925	1.47286
Lj1A825T64	37.8022	30.1042	24.3711	74.1266	78.2723	79.6053
Lj1A826G57	16.2287	14.8591	16.3779	38.913	38.0752	34.8472
Lj1A826T68	30.7556	36.8965	31.8492	93.819	90.4061	93.8532
Lj1A82T75	0.418237	0.761062	0.315597	0.18174	0.119907	0.119284
Lj1A830T48	11.2879	11.2011	13.3954	2.50763	3.15134	1.80261
Lj1A831G68	60.636	62.0018	56.8996	127.454	128.588	131.231
Lj1A831T66	22.3219	24.582	24.9339	212.484	222.681	210.441
Lj1A831T71	7.5348	6.4921	5.1379	1.24001	1.65527	1.44793
Lj1A833G53	8.18665	9.86662	7.39679	3.00196	2.40884	3.35485
Lj1A834G14	34.0386	33.4635	31.1682	109.096	110.027	107.919
Lj1A836G33	22.7033	22.9112	19.3662	62.2668	54.0481	59.3109
Lj1A839T37	4.74457	3.42746	5.60511	12.9207	12.5018	12.626
Lj1A840T51	0.864325	1.2779	0.052992	1.67839	2.26503	1.80261
Lj1A844T39	0.314727	0.694882	0.205824	1.58035	0.781999	1.55587
Lj1A846T67	0.104405	0.246979	0.460877	0	0	0.0967746
Lj1A848T58	18.6244	18.041	16.3923	72.6346	65.2297	68.6437
Lj1A848T59	1.43842	1.19095	1.29345	3.94997	3.4065	4.11101
Lj1A848T62	1.56513	0.740492	2.11109	0.368393	0.364581	0.362687
Lj1A84T53	1.08194	0.585015	0.606484	0.145522	0.288032	0.0716339
Lj1A84T55	3.89644	4.47351	4.94347	1.22284	1.01655	1.20389
Lj1A850G59	347.865	354.646	363.447	804.691	811.659	802.688
Lj1A851G60	42.9751	53.751	49.2767	11.2452	15.7614	12.6602
Lj1A851T62	19.5741	20.968	18.7667	3.68581	2.8906	3.21792
Lj1A852T44	3.53108	4.67774	4.15664	10.9709	9.04783	12.6012
Lj1A853G77	1.73318	2.20164	1.37412	0.178826	0.176976	0.37412
Lj1A853T83	0.569338	0.808093	0.0797856	1.18693	1.28832	1.35702
Lj1A854G33	0.070507	0.133433	0.13833	0.79659	0.459869	0.522834
Lj1A854T34	36.8443	53.7959	50.5043	13.4774	13.6411	15.9073
Lj1A854T36	1.53592	1.69557	1.71594	18.5177	18.9224	19.2196
Lj1A856T31	1.35726	1.81941	3.99427	0.532443	0.737706	0.314517
Lj1A858G105	3.06149	3.09002	2.803	1.76787	1.10299	1.66481
Lj1A858T95	0.223111	0.246302	0.510683	1.43541	1.66309	1.20637
Lj1A85T20	24.0687	22.6035	26.9835	10.2229	10.5387	9.72907
Lj1A863T61	4.7622	4.61699	4.67155	0.183755	0.0727414	0.108545
Lj1A864T27	0.391924	0.859706	0.401939	0	0.016599	0
Lj1A865T16	5.69199	4.68346	10.0141	1.10675	1.78707	1.37635
Lj1A866T44	76.3099	99.8734	73.9051	27.8703	25.8862	28.4507
Lj1A866T45	12.3594	17.3772	13.5968	3.05701	2.50488	2.68604
Lj1A870G91	12.2615	12.1615	6.23142	30.321	27.5296	30.2621
Lj1A872T54	97.894	101.965	99.9953	27.9275	24.5747	27.4315
Lj1A874G25	4.92434	5.03451	4.21984	2.29149	2.58422	1.62642
Lj1A874T30	99.2316	98.1521	124.508	32.4793	31.647	34.1701
Lj1A880T58	0.590195	0.859178	1.55874	0.341951	0.338412	0.757472
Lj1A880T60	6.94855	7.54579	7.54822	35.2569	36.5867	35.4889
Lj1A880T63	0	0	0.0503612	0.483352	0.526186	0.428279
Lj1A883G40	13.9748	18.0752	12.4266	50.4519	55.3631	54.4232
Lj1A883T39	7.50592	7.8609	10.0795	32.9328	33.4068	34.9895
Lj1A885G30	1.68224	1.0612	1.70022	14.3985	12.5395	12.3799
Lj1A885G31	2.52684	3.53451	4.8497	12.2054	15.969	7.33202
Lj1A889T104	0.654759	0.877707	0.909917	0.0513714	0.152519	0.151727
Lj1A88G44	6.13812	5.00912	5.9257	1.92635	2.45111	2.6792
Lj1A890T53	0.628695	1.11543	0.539636	0	0	0
Lj1A890T54	0.627356	1.09593	1.13615	4.22547	4.72132	4.65206
Lj1A891T71	0.679918	0.701852	0.51539	1.60036	1.95815	1.74745
Lj1A891T72	13.2355	10.0057	10.9299	5.34531	5.78593	6.64392
Lj1A892G87	471.392	380.489	470.378	132.036	135.414	128.222
Lj1A893T55	8.04068	6.17059	9.22292	0.208631	0.235968	0.176056
Lj1A894T47	0.688561	0.75178	1.66266	0.199471	0.246759	0.196382
Lj1A894T48	379.748	266.653	410.404	140.14	149.545	139.026
Lj1A895T71	1.07191	1.01428	1.32412	0.224268	0.29593	0.42319
Lj1A895T73	2.55886	3.87406	2.86157	8.72119	8.34483	9.39253
Lj1A897T42	2.86367	2.93552	2.04834	6.85271	6.17033	5.91708
Lj1A898G72	42.8548	48.5025	32.3791	1.1963	1.02247	1.79342
Lj1A898G74	1.21163	1.76383	0.639997	6.53739	6.68685	7.21365
Lj1A898T82	0.327379	0.43369	0.578065	0	0.122015	0.182072
Lj1A89G64	3.66867	3.91936	3.77297	9.74936	10.1447	9.10472
Lj1A89T73	8.76543	11.4325	12.9366	3.34568	3.75253	3.44025
Lj1A903G71	36.3398	27.2598	24.2436	111.11	109.483	108.304
Lj1A903T68	4.20485	3.12259	2.97612	10.9746	9.07565	11.15
Lj1A906G54	0.246076	0.116423	0	1.1584	0.74517	1.82474
Lj1A906T50	63.2702	70.9708	65.3218	219.211	215.984	210.235
Lj1A906T51	0.560551	0.94296	0.794271	0.2932	0.0580332	0
Lj1A914G41	12.5126	18.7873	11.1586	38.9931	39.0232	41.2647
Lj1A914G42	2.30397	2.8295	1.87541	0.276918	0.365404	0.318067
Lj1A914T38	16.7867	20.2335	17.5781	190.096	182.915	181.78
Lj1A920T52	0.571478	0.795227	0.527623	2.31044	2.78769	2.24349
Lj1A921T29	6.12878	7.26053	8.56845	1.8174	1.25902	1.65506
Lj1A922G72	3.48612	4.02395	3.92909	11.0338	10.5971	11.4587
Lj1A922T75	4.17795	3.77956	4.81902	0.950968	0.770013	0.468119
Lj1A923T19	0	0	0	1.22898	1.14255	0.953292
Lj1A924G46	1.32321	1.54667	1.8325	0.439695	0.145048	0.144295
Lj1A924G50	19.3033	24.9949	14.5756	3.58698	4.02318	3.296
Lj1A925G63	1.01596	2.40335	0.996621	5.85874	5.67978	2.472
Lj1A925T64	0.867259	0.262603	0.44239	2.48224	2.84443	2.60457
Lj1A925T68	0.856193	0.515558	0.38177	3.15115	2.32077	3.82381
Lj1A926T37	0.591491	0.719603	0.580231	10.5809	6.29859	5.87426
Lj1A927G58	1.83421	1.28563	1.59937	6.26806	5.31702	5.1005
Lj1A927G60	3.96503	6.29158	5.80441	1.89526	1.42094	1.4701
Lj1A927T63	34.7637	26.5526	23.3191	167.269	148.135	168.571
Lj1A927T67	0.990099	0.374748	0.728438	2.23723	1.61443	1.56016
Lj1A928G67	32.2658	32.0489	43.5133	113.904	116.117	115.056
Lj1A928T60	4.21162	4.91923	2.25938	33.085	33.6011	31.8711
Lj1A928T67	2.02852	2.85687	1.61969	0.577398	0.879112	1.57418
Lj1A930T84	27.393	26.6024	38.0975	68.8879	63.2215	65.2317
Lj1A931T50	39.5222	39.2189	37.2356	273.385	261.083	268.091
Lj1A931T51	4.10072	3.94284	3.17919	11.8939	11.7091	14.775
Lj1A932T37	0.772512	0.48732	0.926207	0	0	0.0795617
Lj1A933T65	0.323157	0.795038	0.317005	7.60633	9.27402	10.4839
Lj1A937G95	73.8445	115.064	83.0202	19.5063	17.5777	21.4945
Lj1A937T93	67.3561	71.0693	63.9564	35.3799	32.6368	38.2423
Lj1A937T94	22.3481	34.0303	30.038	6.27437	6.10239	7.40198
Lj1A937T98	332.586	325.478	374.606	143.492	149.181	150.236
Lj1A938T36	1.9802	2.56078	1.6835	30.6376	27.553	30.2243
Lj1A939T58	20.1304	21.3823	20.0929	8.62622	8.49591	9.75833
Lj1A941T102	2.62273	2.28318	3.08736	0.592632	0.29325	0.777937
Lj1A942G62	5.27265	4.73549	3.28746	1.34623	1.20739	0.911195
Lj1A942T61	8.0957	9.10973	6.43912	26.1624	24.8213	25.8586
Lj1A943G42	0.948028	0.789413	1.22758	96.8617	96.99	92.5494
Lj1A944G61	2.06821	1.95702	2.63749	8.56777	8.09369	7.85994
Lj1A944T64	2.92916	3.82301	5.54863	1.80684	2.91749	1.68523
Lj1A945T19	16.1941	12.3732	11.2296	0.438124	0.346872	0.474472
Lj1A946G35	3.46535	3.37994	2.24882	0.301166	0.347724	0.444751
Lj1A946T36	0	0	0	11.8526	9.67724	8.46006
Lj1A948G47	47.5337	48.262	47.9183	17.4755	15.8248	15.8401
Lj1A949T59	2.89549	4.14578	3.73733	0.753266	0.638976	0.812228
Lj1A949T61	13.1348	10.0258	10.9091	26.2168	25.7007	26.1354
Lj1A951T42	51.3016	59.856	50.4735	165.846	169.7	158.017
Lj1A952T44	134.158	129.978	120.682	4.57597	5.81333	5.81508
Lj1A954T15	2.92392	1.81566	2.15119	6.96821	5.53391	6.01333
Lj1A955G81	4.31008	5.88225	5.8542	13.5785	13.7469	13.1377
Lj1A955G82	7.23872	6.36888	4.48479	10.5218	15.3827	13.6548
Lj1A955T86	4.71765	5.45602	4.59111	0.916536	1.15126	0.763518
Lj1A956T12	65.5508	60.3135	62.8089	8.19816	7.73845	8.81703
Lj1A958T72	2.15461	2.41433	3.39287	24.1826	19.6003	20.8124
Lj1A959T84	4.71338	5.48048	6.62201	0.564109	0.446617	0.518346
Lj1A95T46	34.0431	23.8735	31.0783	1.19312	2.41523	1.44161
Lj1A960T73	10.9345	9.98491	11.5515	47.3349	45.2064	45.6095
Lj1A960T75	9.99175	10.5476	11.6712	24.5241	29.4903	28.3735
Lj1A961T79	0.33958	0.305258	0.299804	0.191829	0.158204	0.0629527
Lj1A963G47	82.3717	74.6838	87.5617	40.7506	42.4221	42.1323
Lj1A963T46	3.58829	3.65995	4.61712	1.36013	1.51974	1.16628
Lj1A965T41	9.35737	8.68724	7.7071	0.706461	1.15154	0.736431
Lj1A965T43	143.879	117.572	156.66	69.5579	65.431	69.2414
Lj1A965T44	0.0944181	0.536052	0.833587	1.42232	2.37532	2.88809
Lj1A965T45	1.19979	2.83821	2.94237	151.028	124.759	135.677
Lj1A967T45	1.31171	1.19252	1.76612	0.314799	0.263612	0.214562
Lj1A968T56	6.80148	9.46985	9.00721	18.2503	21.8638	19.904
Lj1A968T60	7.76709	7.7495	7.30825	30.3454	26.8067	26.3246
Lj1A969T89	30.2839	34.9969	24.132	113.251	119.746	120.382
Lj1A969T92	11.6298	11.0046	11.0915	1.48697	1.37125	2.22917
Lj1A970G58	6.62027	3.91023	5.08785	1.82623	1.33585	2.07154
Lj1A970T56	10.5911	8.08472	8.68699	20.9067	22.3489	19.7166
Lj1A971T63	4.65346	3.30246	6.46691	0.365104	0.120442	0.718897
Lj1A972T39	0	0.0417373	0.129807	0.830568	0.863071	1.1039
Lj1A973T45	0.0442886	0	0	2.54356	2.80611	2.33996
Lj1A973T46	0	0.0815423	0	1.37928	0.562062	0.718897
Lj1A975T27	10.3241	10.2182	16.2972	0.670354	0.773987	0.879961
Lj1A977G67	43.7475	42.9407	40.8069	13.0281	12.1726	14.579
Lj1A977T66	6.41068	8.49244	5.65978	18.6351	21.3542	18.1979
Lj1A977T67	18.282	21.9823	21.9468	47.168	42.0213	42.7393
Lj1A977T69	1.19905	1.51278	0.261384	2.63412	3.66202	2.71681
Lj1A978T43	1.54007	1.11837	1.19455	3.81041	3.7376	4.14976
Lj1A979T80	15.8305	10.6497	13.2305	2.88361	2.61309	3.06127
Lj1A979T83	5.39905	7.60641	5.64935	2.37217	1.45329	1.77937
Lj1A97T13	15.5296	16.0088	20.3739	6.30016	4.70563	5.73446
Lj1A981T82	10.1109	10.6805	8.26535	4.75971	4.4142	5.01018
Lj1A981T85	0.211247	0.719603	0.331561	3.30156	3.73979	3.56372
Lj1A982T79	1.0809	2.23153	0.963926	6.1985	6.22592	4.09869
Lj1A984G83	0.653267	0.590048	0.844731	0.335483	0.138338	0.192667
Lj1A985G30	10.0294	15.8171	10.3431	1.61414	2.15654	2.06588
Lj1A986T55	37.1262	43.6607	37.5521	13.5887	12.9102	11.8963
Lj1A987T48	0.0918879	0.434739	0.0901387	2.16281	1.9692	1.57569
Lj1A988T30	1.80968	2.05487	1.42018	9.20061	6.40751	3.01937
Lj1A988T31	15.9406	13.6845	19.5351	40.5436	45.5485	42.6138
Lj1A98T29	69.8632	71.1092	73.2983	21.2529	22.8301	25.8235
Lj1A990G55	2.02684	2.10053	2.84037	4.18003	6.65481	6.88863
Lj1A994T58	2.86367	2.63444	4.05767	0	0.0741181	0.073733
Lj1A996T62	0	0	0	0.491823	0.0695334	0.138344
Lj1A996T64	1.21489	1.14958	0.446911	0.142978	0.282996	0.140763
Lj1A997T37	0.836931	1.33379	1.08026	0.124417	0.0820861	0.204149
Lj1A997T38	17.8618	19.926	23.6083	43.9895	47.476	45.2252
Lj1A997T39	23.8592	36.6361	35.1776	2.69024	3.72736	2.64857
Lj1C0T4	1.42987	1.52212	1.75331	3.4497	3.74708	3.64478
Lj1C0T8	0	0	0	0.74542	0.737706	0.209678
Lj1C1000G6	39.157	37.6297	43.5375	21.4042	21.3092	18.1162
Lj1C1001T3	3.79046	3.51195	5.22886	0.223045	0.331106	0.21959
Lj1C1004T7	15.9851	12.9565	15.1642	5.48333	7.07188	7.06386
Lj1C1008T1	0.273733	0.474864	0.179015	0.0429534	0.0425089	0.0422881
Lj1C1008T2	5.76767	9.38541	4.11482	42.6194	49.9138	48.561
Lj1C1009T12	108.497	107.065	87.465	30.3389	31.1738	33.8948
Lj1C100G3	5.65962	4.76031	3.33113	20.9589	21.4452	19.2354
Lj1C1014T11	417.591	405.247	450.85	28.4901	33.5026	28.0488
Lj1C1015G5	21.6213	21.5656	21.0857	74.4322	71.7181	67.6831
Lj1C1016G8	0.553549	0.322332	0.459471	4.7306	5.11807	5.24936
Lj1C1016T2	139.555	117.884	150.465	310.991	299.786	311.26
Lj1C1016T4	36.7874	39.6185	34.6398	12.6873	13.8086	13.676
Lj1C1017G3	4.95129	2.21926	6.1352	0.163566	0.323748	0.885681
Lj1C1018G7	1.61397	1.64468	2.49666	3.82811	4.25121	4.77575
Lj1C1018T7	7.58873	6.45815	7.67836	0.808845	0.756004	1.01752
Lj1C1019T4	2.61029	1.54372	2.34722	0.921597	0.60804	0.705695
Lj1C1021T2	1.76077	2.07001	1.62257	0.351648	0.348009	0.148372
Lj1C1023G9	3.31856	4.04913	3.25538	20.8843	20.6682	18.3752
Lj1C1025T12	1.09264	1.09851	0.736888	2.18603	2.7997	2.34207
Lj1C1027G15	23.5991	21.2613	21.7337	9.39561	10.7604	11.9262
Lj1C1030G1	1.25587	1.58448	2.66926	0.197068	0.0975144	0.145512
Lj1C1032G4	0	0	0	0.499616	0.608548	0.643224
Lj1C1033G19	4.016	3.94084	3.93955	9.45268	11.1219	9.44414
Lj1C1038G10	6.4041	7.1533	5.99878	0	0	0
Lj1C103G10	7.63	6.80327	4.46207	2.90109	2.18748	2.99217
Lj1C1041T1	6.54	6.26774	4.52375	2.32877	3.12498	2.60357
Lj1C1049T3	27.4068	18.5062	31.89	4.06453	3.77868	4.60787
Lj1C1049T5	20.1272	7.31733	15.1717	2.59313	2.81305	2.40568
Lj1C1051G4	3.80738	2.40179	3.13128	1.62939	1.50503	1.78239
Lj1C1053G4	30.2718	30.2171	29.5887	65.4163	64.0793	65.287
Lj1C1053G6	3.07742	2.85703	3.3606	11.3709	19.4227	16.6846
Lj1C1054G3	9.1937	7.84949	8.50037	61.4369	57.2072	58.2814
Lj1C1059T6	106.654	107.798	103.507	15.829	15.9916	13.3924
Lj1C105T6	2.92236	3.00363	4.54723	1.18595	1.50231	1.07418
Lj1C1069T11	0.353683	0.200801	0.0693901	1.13218	0.527276	0.852373
Lj1C1070G2	8.23665	8.43442	7.96917	2.54953	1.89236	1.9662
Lj1C1075T1	1.70147	4.36394	2.24008	0	0	0
Lj1C1079G5	1.66248	0.884871	1.76674	0.260871	0.419529	0.513662
Lj1C1084T2	0.0770077	0.0364338	0.377709	16.3131	15.8573	16.6315
Lj1C1084T4	4.64162	4.23522	3.9028	10.457	10.3488	9.06579
Lj1C1087G5	4.2351	2.81372	4.59645	0.254512	0	0
Lj1C1089G4	90.988	89.9546	100.761	38.2604	39.9989	39.1541
Lj1C1092G5	13.4768	11.3018	13.2202	5.53239	2.73757	4.67706
Lj1C1096T2	6.07001	6.03397	2.68703	0.783997	1.04132	0.731229
Lj1C1098T2	1.00296	1.13472	0.51332	0.143695	0.568834	0.12126
Lj1C109G10	47.0517	45.5135	53.4438	9.14681	6.56725	9.71142
Lj1C10G2	116.28	125.3	120.374	50.4154	48.7384	47.9787
Lj1C1104G14	0.0775577	0	0	0.237317	0.270994	0.233642
Lj1C1104G4	0.10614	0.06026	0.0624715	0.379736	0.197793	0.491914
Lj1C1106G6	6.16459	7.33565	10.9492	0	0.0435145	0.0432884
Lj1C1106T5	0.306478	0.952861	0.773084	0	0.163179	0
Lj1C1116T3	0	0	0.0404996	1.01063	0.923235	1.41593
Lj1C1117T3	0.815429	0.77159	0.168401	42.1038	34.3102	46.2651
Lj1C1117T5	12.3192	14.8558	15.0075	2.4276	3.14992	2.60245
Lj1C1119T7	0	0	0.0405767	0.584166	0.732286	0.306729
Lj1C1121T6	0	0	0	0.35682	0.105938	0.245905
Lj1C1124T5	1.43578	0.169824	0.176056	0	0	0
Lj1C1125T5	310.117	325.27	337.38	69.8981	52.3129	66.6061
Lj1C1126T6	9.68711	9.06559	11.4868	5.01123	4.86018	4.34157
Lj1C1127G4	4.22259	3.01707	3.04325	0	0.0802946	0
Lj1C1127T4	3.00142	1.83769	2.77109	0.332452	0.329012	0.981908
Lj1C1129G14	3.53108	4.84481	6.58134	109.875	101.665	105.882
Lj1C1129T12	0.185608	0.307352	0.591744	0	0	0.215055
Lj1C1129T13	2.20309	1.88611	0.205824	0	0	0
Lj1C1129T6	2.57649	2.04616	2.16638	0.259904	0.128607	0.127939
Lj1C1129T7	78.2803	71.2178	74.15	10.354	9.07946	9.0323
Lj1C112T13	34.6994	30.3065	32.2162	9.44662	9.28394	10.3767
Lj1C1131T0	3.20028	3.4941	2.72537	0.52977	0.638976	0.88014
Lj1C1132T1	0.606032	2.62832	1.38716	0	0.0470563	0.0468119
Lj1C1135G13	3.78245	3.54349	2.97205	7.49443	8.08317	7.01205
Lj1C1137T20	2.38348	2.88182	3.68036	0.623348	0.329012	0.368216
Lj1C1138G5	0.24446	0.154211	0.0399677	1.76455	1.82222	2.26594
Lj1C1141G17	13.1373	13.8122	10.4253	31.9707	28.8242	29.1967
Lj1C1142T12	27.231	34.0932	21.8317	77.0064	75.7299	75.7682
Lj1C1148G7	13.5635	16.0636	9.78582	3.74863	3.42446	4.6639
Lj1C1148G8	5.47163	4.09646	4.42374	15.2282	14.1182	15.271
Lj1C1149T14	26.1512	25.5556	30.0339	12.613	11.827	12.7295
Lj1C1150G8	1.18364	0.982861	0.66349	508.939	468.066	488.249
Lj1C1150T22	4.83794	3.13221	4.35333	1064.48	992.46	1016.64
Lj1C1152G4	1.15605	2.09665	1.2758	0.453511	0.538582	0.625082
Lj1C1153T2	71.1954	68.4804	59.9302	8.33647	8.49614	8.20734
Lj1C1154T5	0.431447	0.952587	0.282156	52.6716	36.7164	59.0543
Lj1C1159T11	1.08581	0.821946	0.106514	0	0.202342	0
Lj1C1164G14	11.3368	12.1407	11.9664	3.19128	3.31884	3.46136
Lj1C1164T17	38.2725	37.9103	36.4779	9.20891	7.25258	8.65788
Lj1C1164T7	0.145746	0.172388	0.142972	0	0	0
Lj1C1164T8	0.478782	0.873723	0.57031	16.7752	15.7094	16.4203
Lj1C1165T12	0.412332	0.130055	0.337069	0	0.0640324	0
Lj1C1165T14	1.05078	1.54667	3.20687	0.659542	0.652717	0.757547
Lj1C1166T6	2.86159	2.83145	3.27735	13.7035	12.6955	13.2219
Lj1C1167G10	4.67889	7.55536	3.54215	45.1053	45.3493	42.0024
Lj1C1167T11	1.34129	1.20874	0.939828	2.9466	3.8088	3.84821
Lj1C1169G11	23.8572	21.1757	24.0531	7.91915	8.54967	8.93052
Lj1C1172G8	15.5206	14.0593	16.1535	34.9278	34.39	35.5271
Lj1C1172T8	0	0	0	0.105391	0.26075	0.259396
Lj1C1173T0	321.856	362.954	277.609	107.287	123.855	110.922
Lj1C1173T5	2.36045	4.76491	3.39609	13.4824	16.7152	13.2735
Lj1C1177G18	0.681534	0.586267	0.395058	3.26666	3.14626	4.22108
Lj1C1177T11	1.91613	1.81312	0.939828	9.77189	9.81955	9.17651
Lj1C1180G1	30.1517	34.2205	33.1424	4.56161	2.66028	3.92959
Lj1C1180G7	2.35064	3.43214	2.42806	0.512977	0.609203	0.317448
Lj1C1180T20	0.181472	0.343432	0.593392	2.6198	3.09995	3.81276
Lj1C1180T6	5.62135	3.80738	4.58561	2.00558	2.03996	1.70028
Lj1C1181T32	8.67177	7.05817	9.22759	1.86814	2.22542	2.65663
Lj1C1184T1	4.67763	3.82344	3.88566	10.4384	10.6086	11.1439
Lj1C1187G5	0.0508575	0	0	0.526707	0.521256	0.518549
Lj1C1187T1	0	0.0586267	0.0911673	0.495833	0.865944	0.603012
Lj1C1187T7	2.06821	1.63085	4.90302	0	0	0
Lj1C1188G6	0	0	0	0.134218	0.177105	0.35237
Lj1C1188T4	4.25593	6.97002	3.37205	10.788	12.9133	12.4416
Lj1C1189G6	4.45799	4.34362	2.72779	13.7136	13.654	12.0284
Lj1C1190T0	10.4985	8.25575	9.64033	0.85755	0.62534	0.488787
Lj1C1191T14	23.0678	36.5215	30.5546	11.4813	10.7188	11.8325
Lj1C1193T23	0.937388	0	0	4.85404	3.63925	2.89628
Lj1C1193T7	16.9686	15.1289	15.8944	53.2052	51.9412	53.4316
Lj1C11G15	135.473	149.909	119.262	322.842	309.332	302.093
Lj1C11T12	2.85255	3.35222	3.52037	10.3962	11.6604	10.8322
Lj1C1200T17	0	0.199019	0	1.08912	1.37181	0.877298
Lj1C1200T8	6.4031	9.88851	5.03682	3.29863	3.12378	3.58349
Lj1C1201T6	10.6781	10.5582	12.4757	45.2971	46.1698	48.9327
Lj1C1207G15	49.5429	55.1523	50.352	233.047	233.613	226.561
Lj1C1211T15	10.4618	8.32446	8.39671	41.1901	44.6778	44.5191
Lj1C1217T14	1.15548	0.739623	1.16682	3.29565	2.05825	2.80359
Lj1C1218T1	0.150458	0.142369	0.0491981	0.708284	0.373843	0.371901
Lj1C1218T4	5.54723	4.80165	6.18368	18.0422	14.5076	17.3537
Lj1C121T5	12.5606	14.0332	11.3565	4.98678	5.35819	6.17199
Lj1C121T9	1.78399	0.937819	2.26855	13.9347	13.6673	12.249
Lj1C1221T6	0.357304	0	0.155779	2.20531	1.92355	1.83996
Lj1C1223T0	1.04723	1.40816	0.702883	0.155679	0.205424	0.357624
Lj1C1225T12	43.3513	40.8673	41.7709	103.793	102.379	101.472
Lj1C1225T13	64.5494	60.7012	82.0769	1.55106	2.13971	1.38821
Lj1C1225T14	0	0.327655	0.0485257	0.838325	0.875741	0.779487
Lj1C1227G9	7.82283	5.5665	7.61252	15.7321	14.7529	14.1542
Lj1C1228T15	45.7981	56.3653	52.3643	5.0829	5.25638	5.84756
Lj1C1231T2	7.93314	6.18493	4.81332	16.7253	16.7358	16.4829
Lj1C1235G12	9.12656	7.88495	9.34208	2.68309	3.42839	3.14308
Lj1C1235T17	5.75207	6.15277	5.39725	17.3848	17.9817	18.236
Lj1C1236G16	83.3014	83.3254	83.4101	5.27766	4.70681	5.43758
Lj1C1239G2	14.0486	10.4204	18.1225	34.0602	33.2762	33.1033
Lj1C1242G3	1.37693	0.818968	1.15776	3.03724	2.9325	3.57365
Lj1C1242T1	3.02138	3.66302	2.2229	12.4453	10.645	13.9153
Lj1C1243T3	0.882088	0.715427	0.593346	3.06094	3.12319	3.06025
Lj1C1243T4	0.686677	0.08122	0.336803	3.47498	3.03913	3.97809
Lj1C1244T2	0.238639	0	0	13.7054	12.0071	17.4747
Lj1C1244T8	29.3635	20.5487	26.428	7.17252	8.18616	8.19775
Lj1C1245G12	2.00843	0.979922	1.47765	4.0478	3.56731	4.39234
Lj1C1247T0	5.25391	6.6286	6.18467	1.97863	2.12133	1.78565
Lj1C1247T2	11.0074	15.0583	7.57525	3.4545	4.21381	4.27101
Lj1C1247T3	10.2376	19.668	16.7379	5.25749	11.8515	6.90141
Lj1C1249G6	1.38909	2.20821	1.74419	0.601604	0.77658	0.721043
Lj1C1250T8	0	0.122801	0	0.488744	0.241843	0.400978
Lj1C127T7	0.732363	0.93403	1.34314	0.179875	0.474703	0.324663
Lj1C132G3	4.51028	1.97583	4.42442	1.02229	1.9456	1.08388
Lj1C132T4	6.4932	4.60809	5.09568	17.0495	13.68	13.8095
Lj1C133T4	0	0	0.399427	0.479199	1.13818	0.754842
Lj1C136T4	1.62744	2.55054	1.64635	0.622472	0.758191	0.61283
Lj1C139G6	7.23872	3.167	2.90145	1.53893	1.37796	2.02013
Lj1C142G3	0.151596	0.0717231	0.0371776	5.99458	6.60349	6.56919
Lj1C142T4	0.659633	0.917897	0.532886	4.49345	3.90464	3.84839
Lj1C144T2	11.4398	15.7784	16.7379	1.82552	1.26464	2.33642
Lj1C144T5	20.6397	35.6502	21.5782	7.2706	6.49763	7.07122
Lj1C14T15	13.1046	10.7467	10.7126	4.23017	3.5468	4.85875
Lj1C150T4	25.3075	43.2212	33.578	8.03039	6.43103	7.33386
Lj1C151T9	0.551794	0.139234	0.396946	7.72346	6.99229	7.22875
Lj1C152T5	30.0966	30.2714	24.2337	140.445	142.115	135.703
Lj1C154T1	12.9931	12.7275	11.8182	66.535	64.7382	63.2993
Lj1C154T2	3.15471	2.84627	4.03025	78.744	76.1518	76.7083
Lj1C157T1	2.5649	2.69667	1.7333	0	0.0531082	0.105665
Lj1C158G11	0	0	0	0.520912	0.773283	0.128211
Lj1C15T17	19.804	25.072	27.5998	81.7832	80.9369	81.7825
Lj1C175T4	0.0843346	0.119701	0.372281	1.46892	1.9252	1.56343
Lj1C184T3	0.15104	0.190559	0.296329	0.66362	0.891307	0.420005
Lj1C187G5	0.14175	0.241433	0.278104	0	0.0264154	0.0525564
Lj1C191G1	134.447	132.699	125.923	27.3974	26.3045	29.5227
Lj1C191T4	0.0893669	0.0845624	0.876657	0	0	0
Lj1C198G11	0.762466	1.44295	0.87261	4.62623	2.84174	3.29814
Lj1C19T9	21.9939	22.5983	20.3221	5.80431	5.74424	6.22922
Lj1C1G7	0.0472091	0.044671	0.231552	0.844501	0.703799	0.43759
Lj1C203T4	54.0405	47.7717	46.4193	2.24852	1.81125	1.33851
Lj1C203T9	21.5604	21.5216	17.6963	42.2996	43.2554	43.9548
Lj1C204G4	0	0	0	1.55943	0.51443	0.852929
Lj1C20T8	73.1492	109.665	89.6959	6.99462	7.9872	8.79325
Lj1C210G5	72.6836	70.5032	69.0504	10.0026	9.07052	11.2792
Lj1C212T1	118.232	115.74	133.097	417.479	402.609	409.206
Lj1C21T4	39.1525	40.9473	38.0962	10.7452	15.8034	12.3419
Lj1C21T5	52.8071	54.1227	46.3306	4.52489	4.47807	6.04973
Lj1C21T6	0	0.449971	0.310989	3.43251	2.65851	2.79163
Lj1C222G11	0.862558	0.576131	0.497728	0.0477706	0.189105	0.188123
Lj1C223T4	0.0450543	0.0426321	0	1.75331	1.67919	1.72615
Lj1C22T12	58.8516	65.6946	61.9285	150.189	154.352	153.251
Lj1C22T13	179.222	150.851	181.299	35.8162	33.8507	34.1958
Lj1C232T0	15.2013	19.0075	14.1131	2.55573	2.78221	3.5226
Lj1C234G0	0.387789	2.0968	0.869501	38.8053	37.7843	38.6664
Lj1C236T10	7.80425	4.25422	4.65998	1.51746	1.34368	2.04436
Lj1C23T18	8.47631	7.75546	5.63493	1.97863	1.7297	1.52592
Lj1C23T21	18.0968	15.4115	21.1252	52.4776	56.15	57.7035
Lj1C240T0	1.62581	1.75817	1.8227	0	0.108204	0.215285
Lj1C240T1	0.962786	2.53062	3.56795	0	0.099676	0
Lj1C241G2	9.00278	5.52569	8.35403	15.3487	17.6837	17.7046
Lj1C241G3	104.233	106.39	102.525	24.6279	23.9351	25.2921
Lj1C247T8	0.0300362	0.0142107	0.0294644	2.0361	1.94506	2.11592
Lj1C248T1	4.3824	4.5638	3.43438	1.82099	1.64246	1.99703
Lj1C251T1	0.066819	0.0632267	0.65547	0	0	0
Lj1C256T9	0.11932	0.338714	0.585241	0	0	0
Lj1C262T3	9.53153	10.0419	8.33796	3.7006	5.173	4.64518
Lj1C262T6	0.944181	0.297807	0.926207	0	0	0
Lj1C26T7	2.68469	2.76617	2.57506	12.5259	13.786	14.2673
Lj1C273T1	0.228591	0.108151	0.0747466	0.538047	0.496981	0.317828
Lj1C274G2	0.463593	0.154825	0.588524	2.13102	1.47374	1.36497
Lj1C274T3	3.85385	4.28338	3.42044	1.67022	2.27991	1.53095
Lj1C278T17	0.305861	1.73651	1.20016	3.02368	5.1298	5.95368
Lj1C278T3	0.229801	0	0	0.432715	0.588827	0.532516
Lj1C28G6	1.04119	0.281489	0.291819	2.66076	1.24732	2.06806
Lj1C28T3	13.0904	13.177	11.6942	28.2667	28.1298	29.5321
Lj1C297G10	1.4211	1.63885	1.26335	2.75956	3.43444	3.99289
Lj1C297T2	0	0	0	13.5429	14.704	13.5273
Lj1C297T8	0.715203	0.492184	0.318904	2.32617	1.6357	1.808
Lj1C302T3	0	0	0	0.357444	1.20273	0.492671
Lj1C317T6	46.7227	45.3731	41.1854	18.7523	16.0239	16.144
Lj1C318T0	128.068	137.024	161.576	37.8662	36.4602	43.525
Lj1C326T0	99.0697	83.4432	100.851	287.069	291.68	246.238
Lj1C32T6	8.07098	8.51616	7.63254	0.546679	1.02794	0.430569
Lj1C331T2	11.5676	20.5894	19.1936	5.38474	5.32901	5.81951
Lj1C335T7	0	0.0256218	0	0.815793	0.782121	0.778058
Lj1C33T10	13.6994	9.12207	17.9182	637.259	618.846	624.567
Lj1C356T7	12.4809	12.8988	8.50953	5.00033	3.79392	5.49722
Lj1C35T4	10.2228	11.5859	9.74488	4.18704	3.98227	2.56967
Lj1C35T6	20.6667	21.3126	23.5202	2.05218	2.55749	1.57142
Lj1C37G5	83.4469	63.3874	82.632	37.6242	39.4396	37.4314
Lj1C37T0	1.40753	0	0.591744	3.21832	4.8712	2.60933
Lj1C38T5	2.09119	1.52212	1.65688	0.0757252	0.149883	0.0745523
Lj1C39G8	1.36867	0.863389	0.716059	0.429534	0.170036	0.253728
Lj1C40T13	5.53071	4.46375	3.351	9.49543	10.0413	10.2907
Lj1C40T17	11.6933	14.5134	20.4089	0.571911	0.990487	1.26687
Lj1C40T8	0.632696	0.68939	0.357345	1.40798	1.64351	1.65274
Lj1C41G0	0.173729	0	0.0568074	0.708788	0.323748	0.322066
Lj1C41T11	0.604754	0.208088	0.647173	0	0	0.10192
Lj1C42T7	0.649194	0.578157	0.374609	0	0	0.035397
Lj1C435G7	0.155486	0.294253	0.305052	5.27004	3.91163	3.74719
Lj1C435T9	1.24389	0.931801	0.457577	2.53743	3.76675	3.93935
Lj1C48T10	76.4038	95.852	93.5243	352.565	350.151	379.017
Lj1C490T0	0	0	0	0.097361	0.128471	0.0958529
Lj1C490T1	0	0	0	0.441594	0.611834	0.826033
Lj1C523T2	14.1335	14.7747	16.6813	3.71742	3.42811	3.36872
Lj1C527T1	0	0	0.131499	1.00967	0.374708	0.99403
Lj1C539T3	4.56039	4.89743	3.47945	2.0105	2.09087	2.2813
Lj1C544G10	61.2488	44.2809	47.9312	24.1174	17.8831	25.4449
Lj1C547G1	0.154821	0.351593	0.880865	3.76071	2.88511	3.47285
Lj1C55G1	0	1.40105	0.242077	6.97016	6.97468	8.53963
Lj1C567G5	0.637697	0.63603	0.608651	0.178495	0.176648	0.191706
Lj1C569G3	2.73873	2.17266	2.71373	0.963688	0.695954	0.615413
Lj1C56G7	1.96823	1.52097	0.482691	0.617698	0.489045	0.547317
Lj1C577T0	0	0	0	0.256857	0.508398	0.151727
Lj1C577T3	0.952463	0.660922	0.373733	1.97284	1.30162	2.00114
Lj1C578T12	0.143341	0	0	1.07965	1.26881	1.26222
Lj1C578T4	30.5241	38.6066	35.5543	15.7752	13.6781	17.5485
Lj1C581G2	12.3898	11.9169	11.1188	23.4902	26.2284	26.7862
Lj1C584T2	31.1608	34.1059	28.9919	80.4524	75.1899	80.5165
Lj1C584T3	14.6655	13.0764	9.26809	36.2448	34.95	41.1732
Lj1C588G3	12.5372	9.85065	5.60021	28.7717	24.8234	26.3546
Lj1C589T0	105.186	101.892	97.4872	43.6639	44.5458	39.8033
Lj1C58T0	4.43187	4.1936	2.7824	380.793	356.164	361.749
Lj1C597T5	2.40696	2.32817	2.7809	5.89202	5.18315	5.99907
Lj1C59T1	0.885588	0.692242	0.86873	1.52256	1.86557	2.1414
Lj1C59T9	0.723872	0.273982	0.236697	0	0	0
Lj1C600G7	3.70688	3.97527	3.90904	46.3884	46.5416	43.551
Lj1C600T10	7.79832	4.56068	8.39361	69.2404	64.5376	65.8087
Lj1C600T9	4.46943	4.22914	3.4559	31.8816	32.6295	29.7794
Lj1C605T5	4.95881	4.04501	5.87084	1.48916	1.75257	2.10009
Lj1C612T0	0	0.0582115	0	0.11584	0.573208	0.285115
Lj1C61G2	0.387021	0.366214	0.464021	1.29558	1.44244	1.03635
Lj1C621G0	0.036254	0.20583	0.142256	1.87733	1.31742	1.445
Lj1C622G13	0.282844	0.356851	0.462433	1.68656	1.93265	2.88391
Lj1C622G7	0.373344	0.088318	0	0.878759	1.34798	1.03818
Lj1C622T3	256.669	285.329	275.204	21.0616	24.5614	22.0086
Lj1C626G6	0	0	0	0.198503	0.314318	0.2736
Lj1C626G7	1.45657	1.25297	1.16905	26.9286	27.5136	22.4611
Lj1C629G7	32.8955	22.332	35.2105	14.5177	14.4872	15.5633
Lj1C629T1	1.43952	1.40105	1.21038	3.21402	3.56398	3.35485
Lj1C637T5	3.87789	1.86806	3.11242	0.464677	0.197087	0.326771
Lj1C639T5	0	0	0	0.285556	0	0.393586
Lj1C639T6	0.944181	0.595613	1.0497	1.54084	2.28735	2.4505
Lj1C639T8	0.102435	0	0	1.35019	0.572667	0.379795
Lj1C640G1	3.60822	6.95493	7.86564	1.32111	1.681	1.17678
Lj1C655T5	0	0	0	0.408916	0.647495	0.402582
Lj1C663T1	3.66427	4.13013	3.59451	16.0319	13.9079	13.9855
Lj1C663T14	0.54485	0.736511	1.90885	0	0	0
Lj1C66G14	0	0.130883	0	1.17205	0.644402	0.641055
Lj1C66T19	0.0466012	0.0881917	0.137142	0.570376	0.738159	0.518346
Lj1C66T5	1.40406	0.797146	1.19369	0.176257	0.0872165	0.0867634
Lj1C672T0	7.41857	6.44539	3.70483	2.60335	2.32505	2.56302
Lj1C674T11	3.77403	2.04901	3.52012	0.524251	0.691768	0.917567
Lj1C674T3	1.44774	1.94949	1.31094	3.40763	3.32049	4.64518
Lj1C674T8	0.717043	1.59931	1.10533	2.98972	2.577	2.70604
Lj1C677G15	42.1855	42.4738	42.5036	123.457	123.148	120.871
Lj1C678T11	1.77848	1.90429	2.75467	0.220321	0.130825	0.130145
Lj1C685T11	10.0095	8.85363	9.94698	4.09736	3.85221	4.11457
Lj1C685T12	3.01091	2.56413	3.21203	7.44128	7.60975	6.3841
Lj1C688T0	3.10231	3.84512	4.97207	0.411384	0.325702	0.32401
Lj1C691G2	9.26423	13.3849	7.03578	4.78319	4.91933	3.69342
Lj1C693T2	24.4826	26.4384	14.1114	10.1578	8.11947	7.56445
Lj1C695T1	48.0261	44.4167	59.2381	128.494	148.255	125.188
Lj1C697G7	21.4443	21.106	19.9843	9.82479	10.4267	9.58863
Lj1C697T7	0.702083	0.755971	0.42748	0.113968	0.067673	0.0673215
Lj1C699T1	171.808	119.973	202.622	54.7318	57.2006	57.7551
Lj1C700T3	106.552	95.969	94.5749	35.1623	43.4702	36.2767
Lj1C703G0	3.34095	2.29197	5.24376	0.865015	0.933887	1.08388
Lj1C704G0	0	0	0	18.6449	20.3391	15.7487
Lj1C708T3	2.75628	2.29197	3.03155	19.4235	18.6777	19.8194
Lj1C709T2	419.729	492.419	378.62	16.6381	16.6298	16.1359
Lj1C709T3	1.72899	2.29046	1.15333	0	0.0644402	0
Lj1C712T2	5.64815	6.63455	5.4451	1.78786	2.22304	1.9407
Lj1C716G0	0.958066	0.690711	0.626552	0.429534	0.212544	0.253728
Lj1C71G15	0.313381	0.955496	0.444045	1.1802	1.23287	1.87198
Lj1C72T6	0.76839	0.72708	0.717869	2.25645	1.89216	1.88234
Lj1C733T6	0.343145	0.278311	0.432788	0.0923061	0	0
Lj1C734G1	14.4883	13.617	8.17617	24.2775	28.516	25.7423
Lj1C734G2	10.165	9.10845	8.15851	1.52256	2.22433	2.35554
Lj1C734T15	39.813	41.0973	47.7947	18.873	19.456	19.0969
Lj1C734T6	2.44002	2.90254	2.70131	0.689184	0.779489	0.872369
Lj1C734T7	0.983373	1.11144	0.803878	5.24647	4.7595	6.30459
Lj1C735T10	0.722343	0.976441	0.877305	0.0971554	0.22435	0.0956505
Lj1C735T3	0.517052	1.25808	0.43475	3.12946	2.75296	2.05399
Lj1C736T2	14.4098	14.4033	16.3255	5.82801	6.33502	5.64368
Lj1C747T5	0.593801	0.642146	1.165	0	0	0.0393147
Lj1C74T15	63.2383	64.2146	62.4618	21.3608	23.2007	19.5078
Lj1C754T6	3.66404	4.86234	3.37513	0	0	0
Lj1C756G2	22.7531	15.6708	20.6925	10.0695	10.2689	9.74875
Lj1C761G13	5.68497	5.1114	3.58963	9.53591	10.9797	10.8621
Lj1C764G16	96.2125	99.3362	94.1547	277.835	269.859	269.235
Lj1C764G6	0.144453	0.3645	0.141704	0.634681	0.538383	1.74066
Lj1C765G0	6.18075	6.1646	6.5547	15.1378	17.1991	14.5549
Lj1C778T5	100.533	100.507	107.704	43.7179	43.4441	43.3368
Lj1C778T6	99.2739	103.862	124.918	46.316	51.7556	48.2003
Lj1C781T4	134.71	145.034	114.691	1005.27	1057.53	1048.86
Lj1C78T0	1.9187	1.40292	0.941086	35.8828	30.5545	34.1952
Lj1C792T2	5.85992	4.52288	4.48598	1.08179	1.24189	1.12893
Lj1C792T4	1.02866	1.08151	2.91512	20.123	16.5069	17.9043
Lj1C798G1	0.189385	0.238938	0	1.0104	1.05877	1.34584
Lj1C801G9	14.4682	18.3151	12.6672	4.96765	4.78687	6.12625
Lj1C804T4	3.60734	3.95954	1.84011	8.83041	8.73904	7.89115
Lj1C805G8	2.74691	2.94253	3.60978	1.26871	1.44875	1.15298
Lj1C806T9	0.0987098	0.093403	0.387323	156.225	143.111	139.989
Lj1C808T6	3.93779	3.76748	3.26194	13.3056	13.2902	13.8295
Lj1C816T2	2.21063	2.64549	2.61501	0.48972	0.726978	0.723202
Lj1C819G2	2.95375	2.43904	2.23554	0.854078	0.917395	1.00492
Lj1C819T6	60.2836	60.4813	56.8936	154.213	156.44	159.783
Lj1C820G5	11.3157	9.76258	9.10061	56.7939	59.6561	63.0481
Lj1C822G17	26.6559	23.1944	28.1599	128.203	121.926	141.163
Lj1C825G9	0.879686	0.709982	0.609134	1.3885	1.73574	2.03849
Lj1C826T14	3.42166	3.15137	2.95375	0.51544	0.212544	0.422881
Lj1C826T6	9.65163	10.6005	7.10092	42.7577	41.1108	40.8174
Lj1C826T7	7.01251	11.5586	10.6514	63.6802	58.8057	60.1777
Lj1C834T4	17.4673	23.08	13.8931	85.0427	72.7259	85.33
Lj1C834T9	2.05682	1.85572	2.20535	6.66515	7.22014	8.29107
Lj1C835G5	9.77424	10.3303	7.50043	20.3345	22.3641	23.8554
Lj1C835T8	1.31613	2.49075	1.80751	0.123914	0.122632	0.121995
Lj1C842T9	14.028	14.1244	13.9466	37.2613	39.719	37.6928
Lj1C844T5	0.464517	0.351635	0.205053	1.92431	2.16409	2.08826
Lj1C845T6	2.03724	1.23046	2.50871	11.3452	8.31986	10.607
Lj1C845T8	1.86549	2.39885	2.06459	4.32334	4.59058	4.69975
Lj1C846G13	0.351205	0.166162	0.0574199	0	0	0
Lj1C849G5	0.0721467	0.238938	0.21232	1.66419	1.7142	1.90591
Lj1C84T12	1.09187	0.723221	0.642653	2.02174	2.27211	1.99042
Lj1C852T3	4.41291	3.95589	3.41756	13.2296	12.5156	12.2353
Lj1C852T4	79.1463	69.6922	79.9495	201.995	194.785	196.441
Lj1C853T19	0.737808	2.37368	0.868516	9.16935	10.1057	10.6003
Lj1C853T9	3.23838	6.72939	5.10768	0.836963	1.06496	1.00057
Lj1C856G2	1.08345	1.29265	1.57114	0.221755	0.43892	0.174656
Lj1C856G4	0	0.333737	0	1.66033	0.845049	1.16758
Lj1C857T0	0.188836	0.044671	0.0463104	1.689	1.09969	1.88163
Lj1C858T8	4.69442	4.27249	3.83169	51.182	49.8844	47.9644
Lj1C861G3	15.7335	16.6339	16.5202	36.0987	37.9607	35.5823
Lj1C862G16	3.03469	3.01879	2.70976	0.659345	0.416889	0.558975
Lj1C869T19	2.00663	1.91984	2.25276	8.01879	6.89709	6.36527
Lj1C869T9	2.58746	3.36648	4.1699	0.435017	0.172206	0.685247
Lj1C86G7	9.52197	9.54006	7.65801	2.73563	3.35969	4.2508
Lj1C870G3	24.4557	36.4186	25.323	6.41684	4.79396	7.55616
Lj1C87T6	0.441685	1.18416	0.649915	0	0.205772	0.0682343
Lj1C880T10	12.5641	10.6731	9.92292	28.7602	28.7618	27.3101
Lj1C880T17	0.493549	0.175131	0.302596	0	0	0
Lj1C883T2	282.753	274.122	249.88	50.268	50.3407	52.8742
Lj1C884G19	60.2391	62.4411	58.8755	29.8567	30.8665	27.3854
Lj1C889T5	1.05078	1.52968	0.951488	4.29971	5.61086	5.61917
Lj1C88T9	0.195641	0.60165	0.0959584	0	0.0455726	0.0453358
Lj1C892T10	92.5487	84.1254	76.1324	27.2382	29.7402	25.4654
Lj1C892T11	4.60646	6.11365	5.28168	11.3776	13.5452	12.2549
Lj1C892T9	110.233	130.663	114.464	33.1133	36.363	33.8403
Lj1C893T10	2.016	2.04148	3.15725	0.799185	0.560231	0.688455
Lj1C894T13	81.2964	81.6678	80.2344	323.055	313.861	324.675
Lj1C895T15	0.305554	0.722817	0.192688	0.123291	0.0813436	0.121382
Lj1C896G8	0	0	0	2.01313	2.30359	2.29162
Lj1C898T24	14.8393	12.8154	12.7662	35.591	33.7949	33.9744
Lj1C908T1	5.26957	6.21971	5.25087	19.2708	17.9343	20.3605
Lj1C909T3	0.254984	0.321701	0.25013	0	0	0
Lj1C90G7	3.25576	3.01786	2.73753	8.57035	7.33633	8.9611
Lj1C911T4	15.6748	22.9298	17.0724	4.69322	2.84586	4.5404
Lj1C912T0	10.356	9.26471	10.0665	4.96372	4.00591	4.62504
Lj1C918G8	44.2007	38.3805	44.8271	14.5443	10.7012	12.5573
Lj1C91T9	4.05532	4.08648	4.75308	11.3055	12.4644	11.0328
Lj1C921T3	0	0	0	4.81078	7.14149	4.84391
Lj1C926T6	2.07419	2.82507	1.6031	16.0667	16.6325	15.5265
Lj1C927T7	0	0	0.0981694	1.50752	0.745962	0.742087
Lj1C92T0	4.0424	5.64866	3.68879	2.21275	2.23365	2.61417
Lj1C937T14	22.3592	26.072	26.6891	9.59416	9.08005	9.99578
Lj1C939G12	11.2369	14.6947	7.05964	48.3805	47.4093	42.2477
Lj1C93T11	1.49423	0.848339	1.22149	6.65895	1.80994	2.21605
Lj1C941G12	2.31639	1.90773	1.89358	46.2429	45.3846	47.4053
Lj1C947T2	0.0908626	0.171955	0.178266	1.88204	2.58219	2.35822
Lj1C947T6	1.88207	1.78088	0.92312	6.13374	8.43093	6.24003
Lj1C949T3	36.1491	40.9709	30.676	15.5388	15.1912	14.8646
Lj1C94T0	0.42955	0.361295	0.561831	3.0107	3.06849	3.09679
Lj1C954T2	14.688	18.1575	13.3626	78.0658	74.4252	75.8319
Lj1C957G3	1.77782	1.73651	0.787602	4.26554	3.79392	2.3921
Lj1C958T4	0.44044	0.590412	0.216028	0.0345563	0.136795	0.136084
Lj1C958T8	0.202955	0.384087	0.199091	2.48407	1.89105	2.63372
Lj1C958T9	1.13549	2.6861	1.39234	6.1471	7.14149	7.36752
Lj1C959T17	10.6676	10.9353	10.7137	2.39132	2.24825	3.296
Lj1C95G0	0.082571	0.156264	0	6.53022	5.3086	5.4341
Lj1C962G10	1.33065	1.76275	1.17478	19.1429	16.8619	18.7477
Lj1C962T5	3.41898	3.23517	3.39075	0.707467	0.38508	0.800986
Lj1C963G12	13.8194	10.0762	10.9742	26.0219	25.9199	27.1161
Lj1C963T4	1.42267	1.06766	1.15497	0.739005	0.365679	0.682086
Lj1C964G6	4.32721	4.62534	4.24483	0.301783	0.14933	0.0742772
Lj1C964T2	18.1692	20.0692	13.5628	44.0948	37.0286	45.2234
Lj1C966G14	3.00026	1.96023	1.4015	1.34512	0.53248	0.79457
Lj1C973G10	2.98991	3.27587	3.55046	0.74079	1.02637	1.02104
Lj1C973T10	5.85392	3.21631	0.555724	49.0699	56.4799	49.7102
Lj1C977T5	9.65163	9.57669	14.0703	5.30076	5.30836	4.28676
Lj1C978G4	14.5467	13.9741	14.9804	5.15249	6.11151	5.89327
Lj1C978T3	0.19525	0.123169	0.191533	0	0.040428	0.080436
Lj1C979G20	1.07603	2.03635	2.20704	0.644687	0.546871	0.181343
Lj1C983T3	0.372632	0	0.426462	0.0584723	0	0
Lj1C990G2	7.66204	7.69073	6.51956	16.6994	14.87	17.304
Lj1C991G10	33.0968	31.3175	24.3786	6.88816	5.08561	5.38212
Lj1C991T7	1.62632	1.08627	1.12614	0.450348	0.445688	0.266024
Lj1C993G3	6.70646	5.89263	7.36199	2.63089	3.1244	3.10817
Lj1C993T6	3.06067	2.34448	2.07309	8.23321	6.65421	8.91625
Lj1C994G8	3.86976	4.99716	4.77861	10.1586	9.45961	9.91686
Lj1C9T3	145.336	160.728	125.674	53.4646	51.6903	48.2983
Lj1C9T4	16.2505	18.3899	13.6433	2.27431	2.28488	2.27301
Lj1E1031T0	0	0	0	9.54954	12.1163	8.43735
Lj1E1038T1	11.2983	12.9123	11.8029	45.1742	49.3551	44.7465
Lj1E105T0	1.68778	0.851758	0.883016	0.423747	0.419362	0.312888
Lj1E1080T0	1.30037	2.09178	2.55123	0.24486	0.242326	0.120534
Lj1E1138T0	11.0367	9.12523	11.5624	2.01768	1.29792	1.48982
Lj1E1237T0	0.42955	1.08389	0.702289	0.134807	0	0
Lj1E246T0	0	0	0	0.35404	0.262782	0.348556
Lj1E276T0	1.05387	0.725247	0.845845	0	0	0
Lj1E297T0	0	0	0	1.58729	1.57086	2.23243
Lj1E334T0	0	0.0992689	0.205824	1.87667	2.44375	2.62554
Lj1E3T0	0.552106	1.17545	1.62479	0	0	0.127939
Lj1E510T0	0.663427	0.251104	0.650797	0	0	0
Lj1E569T0	0	0	0	0.628457	0.746344	1.48493
Lj1P1001T17	6.24456	8.90736	14.1714	53.3521	56.4474	55.7222
Lj1P1002T20	2.73299	2.37638	1.15933	1.18224	0.825887	1.027
Lj1P1002T21	333.677	390.523	326.608	1592.22	1613.97	1603.65
Lj1P1006T28	0.366003	1.3853	0.598392	5.97293	6.25215	7.80286
Lj1P1007T36	20.7438	24.3166	13.0814	46.2101	54.9646	52.1898
Lj1P1008T31	0.897362	0	0.88028	1.68974	4.6823	2.99441
Lj1P1008T32	63.8922	70.6466	56.8661	1.85871	1.17058	0.998138
Lj1P1011T24	5.82984	5.44746	8.72127	31.0118	24.444	28.6401
Lj1P1012T53	0.618694	0.468346	0.606916	4.42701	4.3812	3.09679
Lj1P101T27	266.271	175.134	264.962	99.5564	96.0134	96.4356
Lj1P1020T11	0	0.0643151	0.0333377	3.07167	2.72323	2.26807
Lj1P1025T40	6.16518	6.83504	5.95755	22.3951	21.1773	20.7688
Lj1P1025T70	1.59176	2.47445	3.01139	25.2629	25.849	27.1901
Lj1P1026T15	17.6901	30.3612	22.0208	4.24997	3.63761	6.55893
Lj1P1031T31	0.173037	0.0818672	0.594101	0	0	0
Lj1P1032T28	37.5594	38.2541	40.9978	82.2976	81.8277	85.4538
Lj1P1037T19	1.63733	1.5493	0.253604	0	0	0
Lj1P1037T7	92.2127	104.89	89.0265	47.9866	46.0555	49.7219
Lj1P1038T31	1.45816	1.13338	0.740744	0.514822	0.242617	0.337899
Lj1P1042T57	12.8114	11.7965	8.34077	4.86805	5.4065	3.99387
Lj1P1042T77	1.86901	2.44226	1.3969	14.664	11.7757	11.3845
Lj1P1045T27	0	0	0	4.33503	3.07355	3.82198
Lj1P1046T14	0	0	0	0.372589	0.322641	0.366818
Lj1P1046T32	0	0	0	5.69377	4.22614	5.35078
Lj1P1047T16	0	0	0	0.32661	0.32323	0.385862
Lj1P1055T24	18.0787	18.2369	19.8648	69.7202	61.1074	63.5577
Lj1P1055T60	9.30693	3.73612	9.40642	0.53106	0.262782	0
Lj1P1059T26	80.0436	98.3965	89.1712	19.9216	17.8995	24.5162
Lj1P1065T24	18.5067	20.4895	14.2291	5.12126	6.15571	6.60668
Lj1P1066T43	52.1398	49.9323	44.5094	434.992	420.52	427.136
Lj1P1071T51	0.300223	0.0946943	0.441762	1.60174	1.0257	1.02037
Lj1P1075T62	40.2942	30.7636	31.6956	15.553	17.0061	16.0102
Lj1P1081T21	29.5465	34.9722	28.1647	86.2066	96.7935	100.065
Lj1P1081T36	34.2261	49.1834	39.408	5.59875	4.02222	4.12382
Lj1P1083T22	3017.81	3082.65	3784.34	1330.7	1322.4	1315.78
Lj1P1084T43	19.8548	21.7229	24.9547	8.76249	11.4179	7.62031
Lj1P1084T46	9.73483	7.55813	15.1813	4.93519	7.2099	4.16464
Lj1P1085T29	35.734	19.8963	33.4758	72.9125	67.2333	66.9906
Lj1P1086T20	32.702	32.3944	19.5484	11.5459	8.80784	10.183
Lj1P1092T11	0.276053	0	0.180532	15.5076	16.2903	15.3527
Lj1P1103T20	0.128498	0.12159	1.00842	1.69374	1.79594	1.07196
Lj1P1104T62	3.80033	2.99668	2.21904	7.58199	6.91336	8.13552
Lj1P1105T11	13.8098	13.6659	10.3411	2.97754	2.25916	3.02914
Lj1P1105T18	3.39315	2.69701	4.52684	1.53344	1.64403	1.13226
Lj1P1106T13	2.12441	1.34013	4.51526	0	0.109969	0
Lj1P1115T19	0.547466	0.241749	0.250621	0.721617	1.05422	0.608948
Lj1P1115T86	537.096	638.084	508.294	288.143	295.514	300.181
Lj1P1121T18	712.445	733.734	780.594	151.883	149.878	143.204
Lj1P1122T35	186.728	185.517	166.822	35.7082	35.1962	33.3123
Lj1P1124T25	16.086	12.3461	13.0622	0.588974	0.166537	0.414179
Lj1P1127T11	93.233	86.8347	81.8376	9.95309	9.67208	9.7399
Lj1P1134T16	46.8082	43.9579	41.963	13.4724	15.4456	13.0302
Lj1P1134T22	1.00713	1.25079	0.493977	2.60758	2.40465	1.75036
Lj1P1137T36	3.3656	3.03301	0.943296	11.5432	9.03447	9.50748
Lj1P1147T18	2.79389	6.12855	2.49155	16.9784	11.7146	13.0663
Lj1P114T46	0.398462	0.25136	0.195438	0	0	0
Lj1P1152T38	9.01426	7.3665	16.0776	4.24347	3.05422	5.31713
Lj1P1161T30	0.390111	0	0	0.61215	0.848141	1.0848
Lj1P1171T8	3.50052	3.7417	1.9713	11.6572	11.7177	11.5968
Lj1P1172T49	958.709	1036.89	930.918	500.859	523.111	510.143
Lj1P1176T57	5.44416	3.20536	5.34053	17.883	16.0634	16.7649
Lj1P1177T78	3.06771	4.12501	6.65217	1.1401	0.977862	1.12244
Lj1P1178T45	1.21685	2.2143	1.56098	22.3846	25.2056	21.9511
Lj1P1184T52	2.21987	1.36991	1.13615	3.63481	3.95692	3.31012
Lj1P1184T53	2.3401	6.2886	3.21378	21.4152	19.7981	26.8099
Lj1P1185T58	9.08187	8.71053	7.15143	21.8127	22.7095	21.5894
Lj1P1190T26	98.828	104.958	98.9027	4.8972	6.58319	4.86152
Lj1P1191T17	7.12821	8.57501	5.74578	0.624299	0.566352	0.921944
Lj1P1191T37	1.62247	3.89716	2.69345	52.5246	49.6553	49.1659
Lj1P1191T47	0.151861	0	0.297941	2.14466	2.68846	2.95602
Lj1P1192T21	16.8042	15.9008	16.1039	3.52934	5.29944	2.75577
Lj1P1195T10	0.464241	0.146428	0.354203	2.42824	2.45118	2.53407
Lj1P1196T18	5.60646	5.57366	7.65786	0	0.13225	0.0657814
Lj1P1200T45	2.3192	1.79551	2.06823	6.35209	9.23309	5.08114
Lj1P1208T12	0.155671	0.220953	0.076354	0.58626	0.870289	0.577179
Lj1P1208T20	1.90142	2.17797	1.96339	4.14569	4.19604	5.19461
Lj1P120T2	11.4256	17.3267	15.9585	33.9814	30.4571	34.9279
Lj1P1212T41	10.1978	8.74707	8.34838	27.8367	32.6072	29.3776
Lj1P1213T18	32.6443	37.783	41.7809	11.7398	12.4016	10.9087
Lj1P1213T32	20.9502	20.4399	22.9559	3.89444	4.60355	3.3016
Lj1P1214T60	2.79515	3.66214	2.74194	0.404867	0.200339	0.199298
Lj1P1215T26	2.33675	4.24535	2.5979	17.6297	15.8216	15.4217
Lj1P1227T74	1.37258	0.788549	0.336613	0.0923061	0.137026	0.0454382
Lj1P1227T90	470.31	512.151	548.901	232.985	243.485	230.814
Lj1P122T14	414.794	550.675	462.684	184.355	175.897	186.81
Lj1P1230T41	4.2015	4.07141	2.78078	1.57275	1.88664	2.0176
Lj1P1232T67	0	0.277685	0	1.93406	1.5039	2.58414
Lj1P1232T90	0	0	0	1.38147	0.820307	1.08806
Lj1P1235T80	8.68647	7.31733	5.92321	1.09709	0.197407	0.883717
Lj1P1235T81	56.7549	58.4353	59.9491	8.67602	8.02048	7.11803
Lj1P1239T28	4.23123	4.88693	3.47925	1.87469	1.15955	2.01868
Lj1P1242G36	3.61936	10.2743	8.87615	35.7802	47.2132	34.3872
Lj1P129T38	33.8017	46.2792	29.4534	3.55579	3.69495	5.25107
Lj1P131T15	50.2813	50.5813	51.2905	14.7053	12.2184	13.8581
Lj1P131T18	38.1938	35.87	41.3909	14.7066	15.7969	14.214
Lj1P133T16	73.8159	82.5552	81.6606	10.4919	14.022	8.12228
Lj1P135T15	1.9871	2.01457	1.11387	5.21168	3.9675	4.73626
Lj1P147T66	44.2278	48.3985	50.2527	1.0485	1.70472	0.958529
Lj1P149T39	1.06365	1.76131	2.17375	6.88481	6.52451	6.90141
Lj1P154T18	0.972366	1.34946	1.65335	0.488258	0.664407	0.480695
Lj1P155T24	2.42978	2.08361	1.4897	5.86208	6.50891	7.17892
Lj1P155T25	59.0484	27.9369	56.3686	8.15535	9.88976	10.7431
Lj1P158T25	113.871	97.4744	121.945	52.4251	58.4977	61.9357
Lj1P170T4	0.549776	0.845356	0.337069	0	0	0
Lj1P173T10	0.419636	0.794151	0.668927	0	0	0
Lj1P179T34	7.68966	9.70166	5.86699	16.5577	17.8459	17.4232
Lj1P204T20	0	0	0	6.81527	3.37237	11.742
Lj1P204T24	1.0341	0.869785	0.901704	4.86805	3.85414	4.47314
Lj1P209T12	17.2428	18.7016	18.1911	7.88733	8.26042	7.61439
Lj1P212T10	104.531	112.936	129	10.872	13.5698	11.5024
Lj1P220T16	224.253	284.012	210.093	872.911	912.811	891.843
Lj1P222T34	11.1893	8.42843	13.2872	4.71293	4.52698	4.09406
Lj1P240T21	977.61	1086.65	1136.61	141.524	136.747	146.583
Lj1P243T30	0	0	0	2.40539	1.66635	2.36813
Lj1P258T28	0.822582	0.467015	1.12969	6.04081	4.90527	5.48976
Lj1P274T22	8.51274	9.37019	12.9521	44.9808	47.5909	42.8348
Lj1P286T7	3.64028	2.49435	3.81726	22.4549	21.7547	23.0379
Lj1P298T2	0.838822	0.705533	1.55428	0.263251	0	0.0863911
Lj1P301T18	4.41385	2.33887	2.25151	12.9656	11.3509	15.5469
Lj1P301T19	14.3548	16.8569	14.948	1.66339	1.09745	1.77409
Lj1P304T14	16.6971	13.7775	18.1829	7.86017	8.65858	7.23174
Lj1P321G16	3.41254	4.18312	2.89109	1.38739	0.722651	1.07835
Lj1P329T66	17.2713	10.3344	13.7035	32.4024	27.8073	28.6045
Lj1P336T14	0	0.221748	0.153257	1.02964	0.72785	0.94129
Lj1P370T8	0	0	0	0.501738	0.620682	0.617458
Lj1P394T8	0	0.564524	0.585241	0	0	0
Lj1P432T20	3.30246	1.32572	1.2762	13.1908	16.4112	14.749
Lj1P432T25	12.4752	5.02786	13.1443	1.63131	0.753402	1.0707
Lj1P44T12	0	0	0	1.53344	1.34895	1.00646
Lj1P459T0	9.78206	14.2545	13.4342	3.13134	2.36977	3.44552
Lj1P487T12	0.319355	0	0.104425	1.60359	2.3805	1.57875
Lj1P491T18	0	0	0	1.80093	0.943565	0.834368
Lj1P507T7	0.453207	0.357368	0.44458	1.42232	1.0557	0.700143
Lj1P522T31	0.239958	0.340586	0.23539	0	0	0.0556053
Lj1P537T9	6.37007	3.83575	5.3967	115.178	125.182	114.468
Lj1P550T30	0	0	0	2.07421	2.05275	2.33381
Lj1P555T16	471.747	761.601	598.134	113.173	92.792	110.874
Lj1P569T5	0.266048	0.0944043	0.326229	2.19174	2.35498	2.15779
Lj1P592T20	0.520148	0.246092	0.637807	0.12243	0	0
Lj1P601T16	3.86065	7.53451	5.91744	20.4458	21.808	22.142
Lj1P617T22	8.27282	12.3944	7.7772	1.18997	1.17765	2.66258
Lj1P620T16	3.2466	2.04804	3.1848	0.883041	0.268893	0.80249
Lj1P633T12	1.45746	1.51702	3.57429	0	0	0
Lj1P635T24	4.29416	4.41158	3.61064	0.808591	0.914541	0.227448
Lj1P635T46	4.08199	4.17153	4.80514	1.53728	0.760685	1.66481
Lj1P653T20	1.05078	0.33143	0.171797	1.48397	2.12133	2.59731
Lj1P654T24	0	0	0	0.127388	0.37821	0.25083
Lj1P655T32	0	0	0.146411	0.772865	0.486734	1.17593
Lj1P655T53	0.877421	0.207562	0	4.8533	5.00746	5.59142
Lj1P65T33	1.6086	1.52212	3.94496	0	0	0
Lj1P660T24	0.995324	1.71239	1.1539	2.8113	3.6253	2.85162
Lj1P663T44	1.17888	0.939367	0.36519	3.44658	4.39372	4.19836
Lj1P665T16	5.05838	3.46604	5.1332	1.64223	1.46272	2.18268
Lj1P673T22	0.521188	0.575363	0	1.14497	1.61874	1.12723
Lj1P677T28	1.5647	1.12165	0.883739	2.14279	2.96003	2.8128
Lj1P690T11	0	0.338714	0.468193	3.03317	4.66944	2.65439
Lj1P696T8	51.93	17.8684	50.0152	8.88948	1.7595	8.75179
Lj1P722T15	153.881	156.877	154.502	77.4962	86.7026	73.3739
Lj1P722T17	10.5531	9.75484	9.87347	4.15425	4.81226	4.59879
Lj1P727T48	0.531282	1.06828	0.716607	2.68859	2.90828	2.95473
Lj1P730T44	1.44134	2.00031	1.97946	0.814213	0.626724	0.623468
Lj1P730T46	0.592259	0.093403	0.387323	2.23045	1.83948	1.55543
Lj1P732T21	3.5553	4.90986	6.03264	1.35702	1.52204	1.51414
Lj1P733T48	21.2072	27.2912	21.8021	56.7052	48.2144	58.0285
Lj1P757T21	3.84843	2.51439	1.61793	0.690154	0.426882	1.18906
Lj1P766T34	11.5657	9.23535	9.47853	33.6781	36.2397	36.0967
Lj1P769T13	1.21231	1.74564	1.49947	0.248129	0.245561	0.0488571
Lj1P776T21	0.261641	0	0	32.8857	31.2046	36.7417
Lj1P785T44	8.96972	10.5721	12.5038	0.444474	0.733124	0.875179
Lj1P785T45	415.75	398.626	360.185	0.538047	0.887466	0.882856
Lj1P786T11	0.241291	1.59823	0.473395	0	0	0
Lj1P787T12	367.934	591.391	475.843	91.6556	79.5494	92.8815
Lj1P787T32	9.03392	11.5073	6.9021	3.92559	3.88497	3.05963
Lj1P788T11	5.36804	7.446	6.16344	0.172296	0.284189	0.169627
Lj1P791T24	7.08136	6.14226	6.19401	2.38905	3.29906	2.13325
Lj1P796T26	7.76479	4.89823	9.72248	24.6657	23.7046	23.8156
Lj1P800T16	2.26555	2.45747	1.9514	0.31215	0.875272	0.460972
Lj1P804T32	25.8526	33.4867	21.4155	54.1976	52.8873	64.0085
Lj1P811T7	1.19197	2.36151	1.24236	0.49098	0.798263	1.0358
Lj1P812T14	202.866	228.253	220.997	52.0706	49.4938	48.3678
Lj1P823T23	8.79968	8.24543	8.32928	23.5627	23.0312	23.2932
Lj1P829T27	1.45502	0.722817	0.82071	4.31519	3.62657	4.14721
Lj1P830T16	0.395739	0.280847	0.485257	3.02728	2.90377	2.79698
Lj1P841T15	16.6229	21.8197	10.1572	93.7451	87.0385	92.4487
Lj1P841T23	58.0671	71.3247	54.6462	10.8155	10.4104	9.77283
Lj1P845T24	55.6314	59.3537	53.4691	221.075	212.177	225.35
Lj1P869T51	3.36083	3.54709	2.28244	7.42377	6.74474	5.87099
Lj1P873T16	99.1015	101.112	82.1678	22.7176	19.7525	23.0047
Lj1P879T27	7.52446	10.6799	7.28779	2.06252	1.46432	2.42785
Lj1P879T47	362.368	388.687	385.358	127.354	126.137	136.197
Lj1P882T30	15.6702	14.9445	13.3747	7.49292	7.47287	6.91938
Lj1P889T51	35.6549	35.3628	39.1376	117.54	113.406	114.783
Lj1P889T70	1.07683	0	0	3.37947	2.0067	3.16077
Lj1P889T71	3.53519	5.73451	4.21101	27.1026	28.5867	32.3002
Lj1P897T22	51.652	48.1069	48.1801	103.758	114.408	108.17
Lj1P898T69	6.63549	4.85177	4.73395	43.4473	46.3701	45.2905
Lj1P901T14	0.380593	0.381315	0.395309	0.0843126	0.0834401	0.269772
Lj1P909T68	0.675114	2.02293	0.220754	0	0.209681	0
Lj1P915T26	0.291492	0.468896	0.343132	0.0823321	0.1358	0.0540379
Lj1P929T42	4.14876	4.50844	4.26055	0.366193	0.362404	0.180261
Lj1P930T50	0.3628	0.196169	0.203368	0	0	0.0480409
Lj1P933T16	0.738645	1.53766	0.724584	12.796	13.2142	10.27
Lj1P935T28	74.2501	43.0615	69.7822	4.73561	3.42197	3.18218
Lj1P936T16	19.7727	21.9879	18.6503	5.48934	6.0624	6.89246
Lj1P936T19	3.47459	5.28394	3.81421	0.272611	0.26979	0.191706
Lj1P937T48	12.3874	15.918	11.1014	1.72781	5.2723	2.83509
Lj1P942T31	0.662527	1.1145	0.866553	0	0	0
Lj1P945T11	39.6682	41.7823	37.2088	1.36305	1.61874	1.61033
Lj1P947T74	4.34323	1.64389	1.13615	20.3095	19.0202	26.973
Lj1P947T83	31.3518	41.9138	41.618	2.57265	1.34002	1.19975
Lj1P948T16	8.65499	13.2524	11.2689	0.444474	0.733124	0.43759
Lj1P951T16	0	0	0	0.226672	0.358922	0.848012
Lj1P958T60	0.848288	0.160536	1.165	0	0.15808	0
Lj1P959T49	4.69882	3.96553	5.97972	2.27176	1.30162	1.53028
Lj1P961T58	2.38639	1.35486	2.34096	0.786377	0.77824	0.221199
Lj1P963T38	624.16	748.325	623.282	3712.2	3670.57	3725.09
Lj1P965T18	18.7858	24.3613	21.7648	7.24225	7.26482	6.88755
Lj1P982T64	4.49678	6.22687	4.51877	35.2122	34.3369	34.6668
Lj1P983T38	6.12706	6.7517	4.94529	2.99385	2.60154	3.59449
Lj1P989T20	3.73803	4.8003	3.75418	13.7423	13.683	13.5294
Lj1P98T6	4.97662	4.88031	4.52684	159.137	144.675	160.026
Lj1P991T53	0.192178	1.81847	0.37704	0	0	0.178134
Lj1P992T52	21.3301	20.914	20.64	52.7956	52.8788	51.5305
Lj1P993T34	7.73452	9.00763	14.2991	3.36095	2.49463	5.51483
Lj1P998T13	9.50082	10.9165	18.418	3.40763	2.74005	2.72582
Lj1P99T5	0	0	0	0.694386	0.305422	0.379795
Lj2A1000T21	17.8572	19.2599	22.2677	1.42479	0.84603	1.26245
Lj2A1002G13	3.1739	1.15916	1.14707	1.15335	0.622592	0.670971
Lj2A1002G14	6.12595	4.494	6.65078	2.81899	2.50122	2.48823
Lj2A1005G25	17.535	16.0235	11.8691	5.093	7.01258	6.70971
Lj2A1008T34	5.04517	4.49718	5.88157	63.1961	58.4544	59.2352
Lj2A1008T36	5.58293	4.22622	6.78262	1.0917	1.04039	1.1146
Lj2A1008T37	19.1763	15.9031	23.4605	1.47594	1.29082	1.75721
Lj2A1009G37	9.52988	9.23747	9.1856	23.6659	24.3491	25.3615
Lj2A100G74	3.93105	3.06966	3.40695	8.30049	7.71674	7.71203
Lj2A100T70	1.1336	1.51433	1.70073	0.251126	0.621317	0.247236
Lj2A100T71	427.518	428.681	495.854	110.709	113.946	117.621
Lj2A1011T27	63.8276	80.6448	64.2193	8.55639	8.66478	7.9341
Lj2A1012T37	1.49349	1.90973	1.66304	4.06636	4.13711	4.67684
Lj2A1013T24	0.772512	1.65689	0.505204	2.13348	2.68723	2.48233
Lj2A1015T37	12.9334	16.7349	10.9759	39.6456	41.4213	41.2619
Lj2A1017T34	0.523281	0.990297	0.76998	3.20235	2.19407	2.30394
Lj2A1018G27	2.4797	3.22332	2.40793	0.518809	0.163367	0.116085
Lj2A1019T30	56.5196	56.8831	51.0702	19.5657	24.5893	20.8623
Lj2A101G53	211.473	197.36	202.725	56.2388	58.5111	58.2578
Lj2A1021G43	31.0406	26.2663	27.1701	6.29546	4.80134	4.94699
Lj2A1024G55	2.52079	1.27214	2.08815	0.896592	1.25268	0.83078
Lj2A1028T34	6.11173	4.92184	4.9749	9.7944	13.4491	10.848
Lj2A1029T35	2.05139	2.11175	2.49884	5.28478	4.72599	5.68352
Lj2A102T69	55.3303	57.8475	49.7697	14.7538	13.6547	15.646
Lj2A1030T59	27.1561	32.1819	24.4619	4.30222	5.65666	5.7483
Lj2A1035T47	1.85081	2.33508	3.38908	13.8242	16.9002	16.9268
Lj2A1035T49	4.06109	4.97537	3.18703	0.845201	0.716961	0.673612
Lj2A1038T42	71.0456	95.2147	74.5597	43.0067	37.852	39.9112
Lj2A1039T65	0.491518	0.528515	0.854741	0.189313	0.312257	0.248508
Lj2A1039T66	34.1364	37.4475	27.8677	258.696	249.172	243.051
Lj2A103T67	8.49053	6.48905	7.52805	16.6026	19.3214	16.0428
Lj2A103T69	31.3152	28.8767	31.5261	12.629	13.3114	12.2947
Lj2A103T72	0.790477	0.74798	1.357	7.62841	9.94321	8.24297
Lj2A1043T32	0.309809	0.251274	0.911735	2.0418	1.44334	1.72301
Lj2A1044T64	13.5874	15.7764	14.7257	4.46903	4.09107	4.39981
Lj2A1044T67	16.0675	23.2014	15.9258	1.89094	1.09163	2.32707
Lj2A1045T49	1.94357	1.91264	0.838892	0.58556	0.579501	0.288245
Lj2A1045T50	14.1959	15.4437	10.1569	1.33398	1.57406	1.46485
Lj2A1048T55	14.5411	11.9897	16.8475	2.15597	3.02269	2.79473
Lj2A104T80	0.119539	0	0	0.562729	0.445524	0.332407
Lj2A1050T28	7.89679	10.5857	8.392	2.16849	1.32851	2.54156
Lj2A1051T20	187.233	184.19	198.826	89.5148	83.3174	84.2942
Lj2A1055T48	0	0	0	0.611627	0.518826	0.258066
Lj2A1055T49	2.40064	2.78073	2.19253	0.701444	0.732752	0.69058
Lj2A1057T50	22.7346	18.1962	18.4232	7.5297	8.03787	7.24648
Lj2A1058T41	5.61204	9.46624	7.10092	2.90989	4.92594	3.24177
Lj2A1060T44	2.05221	2.96579	3.00142	7.62326	7.89204	7.64353
Lj2A1061T52	58.5992	88.555	79.8008	17.4709	12.9007	16.5613
Lj2A1062T47	1.73292	2.03862	1.79182	1.01421	0.567315	0.738019
Lj2A1062T48	0.317488	0.510712	0.560599	4.69297	4.02318	4.56142
Lj2A1065T24	144.391	134.797	140.96	27.5363	25.3632	27.278
Lj2A1066T68	0.0423317	0	0.0415259	0.318843	0.276101	0.156952
Lj2A106T34	8.99453	10.0336	6.84009	2.17536	2.4604	2.10342
Lj2A106T36	15.0821	14.492	12.863	46.2592	47.3017	48.0409
Lj2A1071T67	0.428608	0.495691	0.233583	1.47963	2.12992	2.472
Lj2A1072T118	2.84802	3.42988	1.93662	0.213295	0.271398	0.509978
Lj2A1072T119	0.232258	0.219772	1.2531	0	0	0
Lj2A1073T53	1.27632	1.34978	0.515538	0.318085	0.349771	0.330556
Lj2A1074G31	0	0.199502	0.206823	0.992515	3.53608	1.75885
Lj2A1076T27	11.4197	11.0538	10.3208	30.4572	29.3396	29.9507
Lj2A1079T34	4.80651	8.87702	5.96477	3.4349	3.39935	2.79124
Lj2A1079T38	44.6601	46.3616	42.7184	97.3162	94.0927	97.1248
Lj2A1080G35	555.132	517.601	552.407	169.292	149.279	159.559
Lj2A1080G36	29.1906	32.4	31.3101	188.767	207.33	198.951
Lj2A1080T42	17.7098	15.9823	15.095	5.52937	5.93877	7.3005
Lj2A1080T47	27.5326	29.6518	35.5967	2.38755	1.29394	1.51108
Lj2A1081T41	7.57541	6.21239	5.61468	21.0798	20.8616	24.1471
Lj2A1082G54	38.0487	34.4092	40.3862	4.75773	5.12395	4.95957
Lj2A1082G55	8.93356	8.22846	9.27626	1.11848	1.46111	1.05711
Lj2A1082T56	3.08135	3.15866	1.76324	5.00784	5.9814	5.95033
Lj2A1084T15	8.31083	8.26389	10.5017	3.1166	2.55936	3.1989
Lj2A1086G63	9.73233	10.9272	8.76335	28.5147	26.494	27.3662
Lj2A1086T59	2.89549	2.79938	3.45784	8.35611	9.44264	8.34337
Lj2A1086T60	7.50592	7.51612	5.79035	21.4063	23.6292	20.737
Lj2A1086T62	2.03744	1.08151	0.974955	0.14036	0.0926052	0.138186
Lj2A1086T64	20.024	11.6531	15.4007	44.609	53.2572	45.4866
Lj2A1088T45	1.8276	4.17077	3.05832	10.9314	10.2173	10.5628
Lj2A1090G53	6.27937	6.80829	8.46978	3.14077	2.25502	3.03149
Lj2A1090T46	0.309127	0.585015	0.833916	1.16417	1.58417	2.22065
Lj2A1091T51	1.40193	2.34099	3.15497	9.16179	8.99014	10.5487
Lj2A1092G52	22.2023	20.1397	17.4873	68.3053	65.2831	70.7023
Lj2A1092T49	1.44774	1.76763	0.870436	3.47359	2.87195	3.03019
Lj2A1094G36	1.00319	1.06094	1.33142	0.0555592	0.0824765	0.136747
Lj2A1094T31	1.32021	1.83561	1.05721	0.304404	0.251045	0.474508
Lj2A1097T29	8.92729	8.87954	6.59856	0.742773	1.27673	1.42405
Lj2A1098T92	68.1273	101.243	80.4509	12.6655	11.8182	14.8296
Lj2A109G39	9.27681	14.5636	9.10021	4.56557	2.16094	6.64456
Lj2A1100T23	1240.87	1079.58	1168.3	61.6875	64.5139	65.7643
Lj2A1101G54	26.1386	39.0362	30.4973	7.89245	7.01125	9.85042
Lj2A1101T50	8.3355	7.43073	7.9186	20.8175	19.6211	20.6984
Lj2A1101T53	4.92007	6.90307	3.66141	2.15639	2.3712	2.51614
Lj2A1104G70	15.2111	13.19	16.9367	6.03243	7.20047	4.85094
Lj2A1104T76	0.0932024	0.617342	1.18857	0.0877502	0.0868422	0
Lj2A1105G55	15.8022	17.179	15.3455	6.73544	5.98435	6.60164
Lj2A1107G66	1.22965	1.20745	0.591744	0.0436876	0.0648533	0.0430109
Lj2A1107G68	1.89058	0.821946	1.35335	0	0	0
Lj2A1107T66	1.08148	1.51454	0.678973	0.407287	0.0806145	0.441076
Lj2A1108G29	2.84461	1.96952	1.49732	5.48705	5.36563	4.88758
Lj2A1108T32	210.757	219.454	197.173	597.404	576.885	572.567
Lj2A1109T68	0.19742	0	0.677815	1.95164	1.83948	2.92787
Lj2A1109T71	19.8896	19.0123	21.1037	56.9425	58.8116	56.813
Lj2A1109T75	2.72648	3.71143	2.76842	12.3395	12.9695	12.4588
Lj2A110T59	0.588514	0.723937	0.461849	0.166226	0.0548353	0.163651
Lj2A1110T55	2.3629	2.23586	2.09716	1.0064	1.31051	1.1994
Lj2A1110T56	1.71828	1.59131	1.11176	5.61055	4.36024	4.77812
Lj2A1112T46	0.900152	1.49058	1.04858	6.88589	7.02432	6.10131
Lj2A1117G16	67.3087	48.2338	63.6852	26.1906	31.3224	28.7007
Lj2A1117T18	41.2875	48.0737	46.0245	2.77659	3.99688	3.60336
Lj2A1118T68	0.522861	0.329834	1.02582	0.229728	0.0974361	0.16155
Lj2A111G57	106.55	122.775	102.453	266.604	287.574	268.195
Lj2A111T58	12.9178	13.9076	11.2251	32.4643	30.9911	31.0658
Lj2A111T61	5.32504	3.97589	4.89719	18.8791	18.8388	16.7357
Lj2A1121G81	21.8301	24.8155	24.9597	133.572	131.143	126.524
Lj2A1122T46	692.469	741.867	638.665	3049.83	2998.34	3072.35
Lj2A1123T27	2.1925	1.77825	0.819337	3.3421	4.66944	3.00001
Lj2A1124T48	14.6312	14.5189	13.5301	42.7467	48.1247	50.9057
Lj2A1125T48	1.15648	0.851128	0.756311	2.66158	1.55648	2.62036
Lj2A1126G36	30.2854	30.1819	25.2185	13.4466	15.2524	16.2255
Lj2A1126T37	1008.01	937.742	1028.68	478.357	446.109	458.743
Lj2A1127T51	23.0423	23.3721	23.3355	52.129	49.6588	52.013
Lj2A1128G42	1.56795	1.55784	1.53811	3.76439	3.50629	3.70608
Lj2A1133T35	0.282947	0.602404	0.346951	28.704	23.0024	25.6368
Lj2A1135T39	501.353	485.228	541.799	5.69801	6.06553	5.8926
Lj2A1135T40	0.0308907	0.20461	0.272724	0	0.0287827	0
Lj2A1136G50	3.34095	2.76617	2.66285	6.29102	7.00416	5.61293
Lj2A1136T62	10.8259	11.8902	13.8436	0.36402	0.990697	0.627168
Lj2A1138T19	0.135726	0.128429	0.266285	3.45023	1.26464	2.76775
Lj2A1138T20	0.477862	0.753618	0.364595	0	0	0
Lj2A113T37	0.842956	0.189914	0.23626	1.09599	1.19685	1.74874
Lj2A1142T80	83.7442	82.6623	80.5987	37.6346	35.7849	37.4705
Lj2A1144T90	22.0007	22.9714	25.3494	1.96423	2.82749	2.637
Lj2A1147T75	102.267	128.413	136.052	15.1547	11.5717	15.0486
Lj2A1148G46	69.8939	55.8239	59.1349	21.4302	19.5598	23.7449
Lj2A1148T46	12.6995	16.9436	9.09416	1.31523	1.6566	1.76571
Lj2A114G39	7.01969	8.28013	5.56545	3.57613	3.27033	3.5653
Lj2A114T40	69.7651	71.0725	62.4782	321.928	308.098	309.848
Lj2A1150G36	45.8452	44.3953	43.6246	15.6183	14.7385	15.3453
Lj2A1150T38	6.27937	8.16995	8.18103	3.32552	3.10827	2.81929
Lj2A1152T48	26.3385	31.1118	24.8105	221.619	218.757	216.732
Lj2A1153G48	43.5348	39.9584	43.0828	14.9727	15.5813	16.0226
Lj2A1153T47	2.24195	3.36932	2.32864	0.496659	0.6144	0.774197
Lj2A1153T48	41.9719	37.312	44.5365	15.0055	16.3294	17.4217
Lj2A1153T49	29.2111	33.7628	34.562	211.515	184.615	199.332
Lj2A1153T50	13.7415	13.7511	13.189	6.42228	7.70682	6.10899
Lj2A1155T23	19.9411	20.7988	22.8958	10.3474	8.86787	10.1871
Lj2A1158G44	75.732	68.8262	76.2982	36.7084	32.7004	35.1681
Lj2A1158T47	11.7912	12.2409	12.7733	3.55406	4.58432	3.89215
Lj2A115T51	3.18504	2.53434	2.84037	7.83756	8.29603	8.52133
Lj2A1162G32	1.9375	2.59723	3.00931	0.22802	0.300881	0.448977
Lj2A1164T58	3.0033	3.78912	2.94613	9.78788	8.68206	10.3501
Lj2A1165G50	0.180467	0.0569215	0.413073	0.849549	1.17706	1.39398
Lj2A1167T94	1.16933	0.263444	0.764715	0.10485	0.0518826	0.258066
Lj2A1167T98	1.00205	0.86327	0.938965	0.352028	0.404127	0.249535
Lj2A1168T23	12.3511	11.5586	12.7817	4.72809	6.95552	5.66131
Lj2A1168T24	134.883	180.042	158.156	29.783	21.1473	29.8667
Lj2A116G69	1.82166	1.90517	1.17565	6.8604	5.9854	5.99874
Lj2A1172T33	1.68092	2.12074	1.14925	0.431616	0.806838	1.13315
Lj2A1175T53	5.52331	4.34481	4.3737	19.3598	17.8574	19.245
Lj2A1176T51	7.37928	11.4381	10.6859	2.64671	1.83352	1.69371
Lj2A1178G40	20.7677	19.9916	21.1584	7.79034	7.60307	8.26082
Lj2A1185G21	2.54333	1.38842	0.959584	11.3281	9.38795	10.2459
Lj2A1186G33	24.9984	23.5023	20.304	95.09	88.6387	88.5135
Lj2A1186G34	74.2089	69.4028	89.0202	289.085	291.721	285.807
Lj2A1188T56	17.6153	17.9911	15.9085	6.01089	4.77632	5.18346
Lj2A118G26	16.668	13.0584	18.7242	4.3029	5.26034	4.73463
Lj2A118T30	11.2058	13.236	9.24889	2.9832	2.66429	3.7966
Lj2A1190T60	1.65351	3.02493	3.35221	0.415143	0.821695	0.408713
Lj2A1192T45	19.3657	19.0341	18.7425	131.323	124.375	126.977
Lj2A1193G32	130.712	136.249	175.443	664.424	677.396	651.183
Lj2A1194T51	6.75522	6.88223	5.67125	2.53622	2.70305	2.51614
Lj2A1194T54	5.07211	7.78574	5.58368	0.795901	1.47031	1.88057
Lj2A1195G25	1.48065	1.47888	1.69454	3.63997	4.29211	4.72729
Lj2A1197T77	193.267	284.573	229.581	49.4215	45.7203	60.0989
Lj2A1198T68	21.1504	20.3016	25.3157	1.76186	1.50033	1.81525
Lj2A1198T69	20.5365	20.0159	20.2771	116.061	120.056	119.284
Lj2A11G48	1.77017	1.16652	1.02328	8.45212	9.04208	8.79001
Lj2A11T50	43.7522	45.6736	38.6551	9.83312	7.20647	10.8844
Lj2A1200G62	3.85468	3.8595	2.61613	1.22379	1.44083	1.80726
Lj2A1200T70	68.6649	61.4212	62.7429	15.9271	16.0723	18.1911
Lj2A1200T72	1.22153	1.02743	1.06514	4.98366	3.28806	3.77421
Lj2A1200T73	2.98597	5.26559	5.59198	46.2586	47.171	47.4292
Lj2A1202T18	1.0616	0.793044	0.493289	2.36722	2.13449	1.65729
Lj2A1204T57	54.2904	50.3931	68.7775	215.265	219.3	225.638
Lj2A1206T28	0.857217	0	0.560599	3.76633	2.79552	3.44314
Lj2A1210T29	8.63453	9.1225	9.20254	4.27864	3.29676	4.06193
Lj2A1215G58	0.355171	0.144033	0.165909	0.8121	1.04008	0.627075
Lj2A1215T55	197.775	311.216	234.183	44.9595	38.368	46.1437
Lj2A1216T53	3.90723	3.6337	3.14195	14.4621	14.4686	15.3106
Lj2A1216T57	1.16485	0.74794	1.79564	0.783364	0.426392	0.347054
Lj2A1219T38	2.96716	2.84833	3.20596	1.45752	1.16197	1.19579
Lj2A121T43	334.637	339.459	321.226	135.728	140.554	133.284
Lj2A121T44	4.43702	4.9665	4.03408	15.0796	15.7303	13.9433
Lj2A1220T49	69.8675	46.8857	43.8914	21.1452	20.6006	21.4657
Lj2A122T28	12.6388	12.658	11.3331	34.717	30.6346	33.9377
Lj2A124G68	7.61862	8.29917	7.18194	17.565	17.7641	16.914
Lj2A124T71	10.9436	12.2968	10.1901	0.241486	0.477974	0.673612
Lj2A126T24	40.8828	41.9158	41.4444	96.2282	96.2504	99.1686
Lj2A127T86	4.37144	5.47075	4.84154	11.3293	11.6938	12.5916
Lj2A127T87	0.146731	0.416527	0	0.828884	1.23046	1.49608
Lj2A128G36	0.95863	0.870809	1.09084	0.144408	0.250099	0.142172
Lj2A130G48	7.36974	7.76386	5.34979	2.08159	1.14447	1.68502
Lj2A131T22	2.03589	0.642146	1.37303	0.359399	0.82992	0.58972
Lj2A133G43	7.72691	7.64601	6.98533	35.899	34.8688	36.4197
Lj2A134G48	11.7714	12.5789	12.0948	1.09872	0.75642	0.282184
Lj2A134T54	5.69387	3.25771	5.45559	13.963	9.74698	11.4147
Lj2A134T56	5.80414	6.57557	3.9507	13.9775	14.1272	15.7007
Lj2A135G55	0	0.165715	0.171797	0.989313	2.28451	1.62332
Lj2A136G53	0.366518	0.216758	0.314598	0.819558	0.98183	0.72193
Lj2A137G26	9.23306	7.68828	5.43438	19.6808	18.0319	17.8697
Lj2A138T46	56.4415	53.9887	60.1904	10.898	10.1171	12.6282
Lj2A13G19	19.5963	25.1476	18.9696	6.57187	7.17833	5.84703
Lj2A140T54	5.20704	7.48613	7.3649	2.81225	2.93359	3.14284
Lj2A140T55	101.133	127.155	121.347	31.5136	26.756	32.0236
Lj2A140T57	39.5779	39.5406	47.5393	17.5692	15.5479	18.1685
Lj2A140T58	0.162061	0.306696	0.635904	0	0	0
Lj2A141T60	32.4983	28.452	39.7751	79.4956	83.6254	88.3992
Lj2A142T14	9.29201	8.89125	10.3441	4.12848	2.23744	5.12905
Lj2A145G64	17.5018	19.1412	13.3264	140.413	152.311	139.479
Lj2A145T63	2.31773	3.19434	4.30009	21.3946	18.7319	19.989
Lj2A145T65	122.911	155.233	111.586	18.4986	21.1289	18.2805
Lj2A146T27	197.442	206.993	161.663	42.5679	44.5404	44.6341
Lj2A146T29	11.6185	12.7206	14.8582	2.86356	2.32382	3.49581
Lj2A147G46	21.7845	20.8071	23.9824	7.77969	6.10845	5.76022
Lj2A147T53	22.7986	25.5098	23.5591	2.89808	1.89105	2.47695
Lj2A148G66	12.0781	10.6207	9.39476	52.78	46.3796	55.1289
Lj2A148T67	0	0	0	1.09531	0.722651	0.898621
Lj2A151T47	168.666	155.765	183.778	404.996	426.596	440.859
Lj2A153G80	46.8018	63.7264	51.91	9.87394	8.2648	8.85431
Lj2A153T86	19.0092	20.3779	16.936	104.778	109.186	113.526
Lj2A153T87	17.3729	7.65261	16.1607	118.586	127.266	126.05
Lj2A156T50	25.5086	21.4031	26.8831	0.892644	0.588938	1.04621
Lj2A157T58	1.35984	1.8716	0.768031	6.44023	7.33347	8.05929
Lj2A158G79	14.7826	15.2871	14.1573	33.9419	35.2511	36.5032
Lj2A158T80	94.1034	61.646	101.489	6.29102	5.18826	4.23228
Lj2A158T89	4.95349	3.48112	3.43837	1.33639	1.32256	1.20828
Lj2A160T64	41.4286	38.1764	42.6587	16.2139	17.2067	20.4805
Lj2A161T23	6.80186	6.77101	7.0195	18.1014	16.4853	16.0353
Lj2A162G41	29.5839	28.9013	29.8051	14.845	14.0954	13.2218
Lj2A163G53	1.48132	1.45775	1.88906	0	0.0552094	0
Lj2A163T66	176.72	184.938	139.935	658.796	665.973	663.357
Lj2A163T69	7.76279	9.0191	7.22945	17.1153	18.7693	16.9412
Lj2A164G51	14.686	17.031	13.9371	7.55455	6.75617	7.71048
Lj2A165T42	88.2102	128.526	110.474	25.654	20.1994	24.9795
Lj2A166T58	41.8145	39.9198	35.2808	108.498	102.968	106.067
Lj2A167G41	98.3446	84.8198	101.259	46.2958	42.6969	44.4259
Lj2A169G37	0.556825	0.658611	0.273112	0.961128	1.55648	1.03226
Lj2A16T71	0.790211	0.60926	0.516779	2.47995	1.88162	2.57718
Lj2A170G33	0.932596	1.26065	1.43761	2.50869	5.95855	4.07522
Lj2A170T35	12.3902	10.4004	8.29893	77.393	69.144	75.2681
Lj2A171T61	34.8368	42.505	36.2816	8.36508	6.93085	7.46942
Lj2A173G34	0.345524	0.425032	0.406735	0	0.0160972	0.0480409
Lj2A174T87	0.056799	0.0537454	0	0.534764	0.423384	0.0526481
Lj2A175T74	25.4083	41.3603	29.5201	4.97128	4.47594	4.85748
Lj2A176G38	0.81862	0.968262	1.07072	4.4103	4.17397	4.00475
Lj2A177G36	1.02712	0.833054	1.1515	3.31554	4.10153	2.85616
Lj2A177T47	0.0948304	0.269196	0.279076	2.05351	0.530154	1.5822
Lj2A178T48	39.6204	36.5067	42.4356	175.258	165.533	167.939
Lj2A179T36	11.1394	13.5749	13.6316	4.87309	6.18559	6.04916
Lj2A181G46	1.39311	3.56694	2.33125	0.308616	0.381778	0.303836
Lj2A182G26	4.82581	5.58112	4.33945	1.3883	1.37393	1.73955
Lj2A182G27	5.52541	3.5261	5.67233	0.241962	0.119729	0.119107
Lj2A184T49	348.14	445.77	431.548	200.825	216.725	210.689
Lj2A187T82	4.28414	2.51616	2.75342	0.834523	0.550591	1.09546
Lj2A187T87	65.6655	91.5883	89.8774	7.88624	8.76817	9.96871
Lj2A187T88	2.91982	2.59017	7.87665	0.343627	0.340071	1.18407
Lj2A188T36	1.42439	0.66286	1.19112	0.109924	0.195815	0.129865
Lj2A188T37	24.7013	27.1602	23.8128	2.16194	2.2007	2.09805
Lj2A189T32	1.75484	2.13789	2.10876	0.165219	0.163509	0.223657
Lj2A189T33	7.37402	9.09006	5.70728	21.7834	20.6755	22.0103
Lj2A18G46	4.20313	1.89389	4.51579	7.53762	8.8583	7.04983
Lj2A190G49	55.2184	67.0905	70.372	30.6687	34.8478	33.5485
Lj2A193T53	0.0437826	0.497145	0.343593	0	0	0.0811658
Lj2A194T57	6.97852	7.88856	5.46735	21.3424	20.7724	22.4445
Lj2A195T69	6.23119	6.64421	6.70558	1.57612	1.6898	1.55171
Lj2A195T70	230.463	173.636	218.531	39.3582	44.2624	46.2131
Lj2A197G60	13.4218	11.3089	16.0141	37.7679	33.6183	35.3308
Lj2A197G62	26.1925	23.2389	28.1268	8.71367	11.2726	10.7094
Lj2A197T64	36.5648	30.7352	36.1722	15.7275	15.3342	15.828
Lj2A198T51	1.91876	3.54676	3.67692	1.34438	1.41362	1.73717
Lj2A199T14	3.21478	2.17282	2.83179	1.48248	0.855828	1.21626
Lj2A200T28	0.0481156	0.455288	0.330397	0	0	0
Lj2A202T60	1.77678	1.93033	2.06572	9.7892	9.56527	7.56367
Lj2A203G54	53.7143	48.5619	66.8646	9.51356	9.58029	8.5446
Lj2A203T55	98.3072	102.103	95.4702	22.1255	21.266	23.9497
Lj2A203T57	0.402151	1.52212	0.92049	0	0	0.124254
Lj2A205T62	6.74116	7.63171	5.8807	3.17341	2.93867	2.81183
Lj2A205T63	190.098	169.139	212.599	77.5708	80.7336	77.1785
Lj2A207G58	12.7302	19.6039	20.3233	4.70018	5.1167	8.32929
Lj2A207T58	17.1988	20.0852	17.5654	6.04663	3.04274	4.5404
Lj2A209T51	0.450713	0.155084	0.643102	0.077154	0.0763556	0.0379795
Lj2A20G42	8.74896	9.64604	6.81995	2.7212	2.36551	2.57044
Lj2A20G44	21.2502	17.6383	22.3542	6.40577	7.07764	7.55922
Lj2A210T53	0.169768	0.120481	0.20817	1.43853	1.10728	0.826146
Lj2A212G44	43.6909	40.3634	49.8333	5.23315	9.27402	9.82493
Lj2A212T44	8.09136	7.80454	5.88899	4.12848	3.4048	3.19356
Lj2A214T79	1.20493	2.35804	0.859632	0.0515657	0.204128	0.177685
Lj2A216T53	146.935	210.924	211.651	25.7932	23.1604	26.5085
Lj2A219T46	20.1043	22.0821	19.6958	2.22685	2.79149	2.60647
Lj2A220G36	3.00026	2.29821	2.66285	10.4919	9.45151	10.7267
Lj2A220G37	0.767356	0.653491	0.338737	1.58943	1.35848	1.31586
Lj2A220T37	3.50626	2.62209	3.55046	1.27786	1.89696	1.36291
Lj2A221G33	109.278	125.6	116.083	264.811	288.689	292.895
Lj2A221T32	0.498506	0.176889	0.275072	1.02669	1.27734	1.21295
Lj2A224G16	210.705	242.141	201.257	682.816	665.785	690.253
Lj2A224T25	0.0897362	0	0	1.68974	2.92644	1.41403
Lj2A228T49	13.6857	11.737	15.5703	32.7275	31.9321	33.0243
Lj2A228T51	3.32544	4.33858	2.22419	0.189752	0.281683	0
Lj2A22G66	8.96423	12.5442	9.66056	24.844	26.4692	21.8846
Lj2A22G68	44.8801	43.6791	41.1307	6.34344	5.91462	6.45164
Lj2A22G69	24.6436	24.7793	22.7125	0.902021	1.63659	1.57875
Lj2A22T69	10.6237	9.70764	11.0345	3.72633	3.39663	3.13763
Lj2A22T71	18.7928	13.5794	17.2061	1.82297	1.48573	1.79473
Lj2A231G41	10.4038	10.7902	11.409	43.4153	38.7329	39.795
Lj2A232T31	49.1608	51.2731	44.9044	17.4794	17.5412	18.7534
Lj2A236G56	7.92561	9.1494	7.07501	1.56701	1.4031	2.13045
Lj2A23T73	21.8138	25.4896	22.2602	205.377	203.843	198.26
Lj2A242T76	1.32058	2.15837	1.88427	0.86656	0.67116	0.556395
Lj2A244T64	0.712005	0.561439	1.00887	3.01659	3.3908	3.1532
Lj2A244T66	5.18562	4.13044	5.8596	1.94673	2.5382	1.85573
Lj2A246G27	27.6845	28.8498	32.4479	14.1496	12.5291	14.1304
Lj2A247G82	17.4495	17.7787	16.4228	8.44853	8.45024	8.26447
Lj2A24T65	0.870479	0.997087	0.314598	0.431346	0.213441	0.0424665
Lj2A24T67	13.765	9.86983	11.3223	39.4427	37.043	36.2166
Lj2A24T68	0.492927	0.699639	0	4.02213	1.60751	2.28452
Lj2A250T15	271.138	200.854	285.556	23.755	24.5618	29.2047
Lj2A251G51	2.2049	2.36192	1.50997	0.626691	0.387629	0.462738
Lj2A252G53	4.95803	5.91126	6.07956	1.49376	1.84787	1.37871
Lj2A252G54	6.13116	5.95125	7.33374	52.9952	51.3411	51.1844
Lj2A253T52	9.12277	10.071	7.49001	2.95639	2.86421	3.00252
Lj2A253T53	0.499222	1.0235	0.897818	10.4971	9.22557	9.79463
Lj2A255T56	238.982	235.474	227.807	13.011	13.312	13.4355
Lj2A256G93	128.173	123.99	125.704	9.41729	8.66003	9.27143
Lj2A256T94	104.428	94.1116	102.975	10.319	11.2906	12.3677
Lj2A257T62	4.55553	3.4736	3.94817	27.733	27.6521	26.9755
Lj2A258T33	2.21259	1.7447	1.16562	3.47193	3.51236	4.13976
Lj2A262G45	15.8435	14.2321	14.2157	4.97223	4.44838	3.72036
Lj2A262G50	2.54125	1.60309	3.24829	10.6579	9.97361	10.2073
Lj2A262T55	24.457	25.6027	18.6141	11.05	13.555	8.92456
Lj2A266T56	69.4522	72.7049	49.19	226.093	212.57	202.499
Lj2A267T59	1.01241	1.10168	0.893822	2.71658	2.45263	2.34605
Lj2A268G32	0.984116	0.993289	0.772306	0.12354	0.305653	0.364878
Lj2A26G26	12.7714	10.9985	14.5929	2.83719	3.78835	3.14795
Lj2A274G58	20.3554	20.2804	16.9643	7.6872	8.03029	7.51557
Lj2A275T36	15.7987	20.1736	23.4136	111.479	104.548	109.752
Lj2A276T59	0.499222	0.413335	0.795793	1.76257	0.814021	1.61958
Lj2A276T61	2.49736	2.67133	2.76936	10.0184	10.0159	10.5678
Lj2A277G65	1.62003	1.78843	0.945949	0.653685	0.50316	0.85808
Lj2A277T73	40.4022	27.9557	39.1376	7.13226	9.64655	5.61743
Lj2A278G64	0	0.233508	0	1.5102	1.49457	1.60118
Lj2A279T58	0.408882	0.171955	0	1.79649	1.94723	1.97922
Lj2A279T59	24.4605	26.081	19.7811	109.98	106.063	105.844
Lj2A282G43	0	0	0	0.723319	0.763556	0.474743
Lj2A283T68	17.2858	17.6622	19.2366	54.3626	55.6949	56.954
Lj2A287T49	157.881	219.079	173.333	34.3515	30.5399	35.4448
Lj2A287T55	2.38982	4.03108	3.05781	5.08699	8.7133	8.18648
Lj2A287T56	5.60139	5.87105	7.60813	1.70382	1.60589	1.35792
Lj2A288T68	5.40944	5.48953	5.30647	13.1385	13.0025	15.0423
Lj2A288T69	81.8278	72.6235	71.3602	25.8099	24.8889	28.5481
Lj2A289T20	22.7585	28.5215	24.4556	5.88839	6.15121	6.92442
Lj2A289T21	68.381	68.391	44.313	13.8907	15.7549	13.445
Lj2A289T22	18.6895	14.1048	17.9626	76.654	76.5658	70.9779
Lj2A290G24	0.784571	0.879871	0.769636	1.88773	2.03064	1.96623
Lj2A290T33	201.857	87.2829	142.83	57.0535	51.0673	57.7035
Lj2A295T44	25.8649	26.9279	31.4772	13.183	15.1606	15.923
Lj2A29T78	0	0	0.0475508	0.547655	0.677485	0.584104
Lj2A2G30	1.10656	1.09069	1.94484	48.7487	52.3684	49.3185
Lj2A300T39	0.0577558	0.163952	0.0566563	4.78519	5.00474	5.19288
Lj2A301T54	10.0228	9.70202	10.0016	381.312	368.241	384.482
Lj2A303T53	0.349634	0.698434	0.342978	3.18208	3.25775	3.27683
Lj2A305T54	0.975277	0.553706	1.08427	3.6729	3.99838	2.41067
Lj2A306T69	4.87743	5.98878	7.74646	13.175	14.1207	12.9709
Lj2A306T70	68.8455	55.5902	64.6093	12.1095	14.4158	13.0738
Lj2A30G108	2.36822	1.73353	2.10398	0.420696	0.499611	0.331343
Lj2A30T111	7.77609	8.25536	8.09319	23.6153	24.7405	25.8426
Lj2A310T45	3.90891	3.69876	3.9507	9.0705	8.13048	9.36919
Lj2A311G33	1.57422	1.83334	2.059	6.11854	4.81409	5.01357
Lj2A312T39	117.952	119.194	114.693	38.4576	39.3845	37.6822
Lj2A313G79	0.251863	0.264802	0.329424	0	0	0.0259396
Lj2A313G80	39.0147	38.1712	38.865	12.0179	11.7636	12.3275
Lj2A313T78	10.2396	8.25848	10.584	5.56436	3.52178	5.60558
Lj2A314T77	7.64522	7.76677	8.00579	22.6096	22.2882	21.5203
Lj2A314T78	1.11774	1.81312	1.56638	4.05909	3.1244	4.51425
Lj2A319G39	11.7073	12.6851	12.7936	50.829	47.8161	47.9613
Lj2A319T35	2.65912	1.5097	1.82595	5.50785	4.3772	3.8615
Lj2A319T37	9.67786	11.1678	10.1883	22.8904	30.0764	28.1151
Lj2A320T43	7.70877	9.51821	7.10092	18.4986	17.0808	18.5606
Lj2A321T65	6.52157	7.18885	7.38672	17.0909	22.3015	18.0726
Lj2A321T67	128.351	149.72	111.686	23.9322	27.4273	27.2848
Lj2A323T71	0.960344	1.14322	1.15479	0.320833	0.519566	0.660442
Lj2A324T64	38.774	38.8285	33.8022	19.1558	18.447	17.3987
Lj2A324T65	116.058	157.928	121.821	27.8864	16.7089	25.0265
Lj2A325G49	3.10231	1.74734	3.62292	0.97361	1.37648	1.84859
Lj2A325T57	5.20795	6.18319	5.2534	1.20269	0.824018	0.774197
Lj2A329G56	1.6797	1.28666	0.941559	0.376534	0.857067	0.370702
Lj2A331T126	4.51356	34.4895	6.18198	0.801796	0.952199	0.631502
Lj2A332T92	26.1812	53.3881	38.8228	12.0382	15.5066	24.1738
Lj2A336G36	292.087	258.209	281.052	23.3375	25.5548	25.2616
Lj2A337T30	9.5258	12.1653	11.9583	2.5714	2.97927	3.33427
Lj2A338T72	0.280008	0.529908	0.244158	0.029292	0.0289889	0.144191
Lj2A339T47	26.7617	26.6216	25.9751	59.6653	58.7093	57.0949
Lj2A339T48	6.48469	4.9469	6.95299	1.27786	1.77986	1.86381
Lj2A340G21	18.8073	14.9488	19.5316	8.68829	7.85069	7.99586
Lj2A340T26	1.23254	1.33289	1.72725	0.110518	0.0546871	0.108806
Lj2A341T40	18.3381	22.8318	29.3505	4.99786	4.94614	5.81508
Lj2A342T112	1.1715	0.923766	0.606522	5.94379	6.45838	5.24845
Lj2A343T76	6.07065	4.62345	5.0352	16.3102	16.0954	15.9203
Lj2A345T29	44.116	43.1588	44.7767	11.6194	12.2442	13.5018
Lj2A350T59	15.6822	14.076	22.4163	55.1784	56.1103	61.0519
Lj2A350T60	11.0568	8.65027	11.0945	2.99373	2.59241	2.54545
Lj2A352T45	6.84531	1.78684	5.44147	2.55573	2.74922	1.64096
Lj2A354G50	0.111594	0.0211189	0.175151	0.0210132	0	0
Lj2A354T53	17.5938	18.25	17.8004	41.0995	37.8277	38.2453
Lj2A356T42	0.129263	0.244627	0	1.46041	0.602209	0.718897
Lj2A357T90	5.69857	5.46507	3.32384	1.59506	1.5068	2.21278
Lj2A358T45	14.0423	16.2069	12.1065	39.253	38.0728	40.2216
Lj2A359T51	40.2857	35.9811	34.6279	76.2962	79.5329	78.6268
Lj2A359T53	46.4144	73.9287	49.8326	13.014	9.41431	9.85319
Lj2A35G43	0.357174	0.202783	0	1.07609	0.998399	0.662142
Lj2A362T41	29.1756	28.5259	32.9933	9.2671	10.8574	10.1055
Lj2A362T44	2.27737	1.82341	2.21493	5.058	5.49534	5.82764
Lj2A365T87	56.0301	82.7623	64.0848	12.821	10.5643	13.1229
Lj2A365T88	5.85451	7.08575	7.6129	14.2287	17.3164	16.4693
Lj2A366T54	64.1144	74.9102	61.3723	10.1688	7.49416	8.89302
Lj2A367T24	1.18587	1.47277	0.872468	0.0697809	0.0690588	0.0687001
Lj2A371T35	2.54415	2.40737	1.87179	7.10043	8.55087	8.00111
Lj2A374G35	7.55761	11.3153	7.31989	2.52195	4.36774	3.19228
Lj2A378G21	1.47228	1.74141	1.44426	204.978	209.201	205.215
Lj2A378G22	1.69818	1.89905	1.26201	233.77	233.077	229.625
Lj2A380G69	227.508	216.092	217.574	739.093	708.951	729.743
Lj2A381G71	7.02264	5.4183	7.31289	3.00075	2.86903	2.30333
Lj2A381T71	0.509769	0.25726	0.233364	34.2043	35.212	35.9111
Lj2A382G17	33.5323	39.9641	36.6533	16.6122	14.1342	14.4308
Lj2A385T27	265.392	262.658	247.614	63.7801	67.3217	66.2276
Lj2A386T83	9.81404	7.63989	8.60304	0.91744	0.77824	1.03226
Lj2A387T50	0.674615	0.683942	0.614503	1.81472	1.52655	0.893304
Lj2A389G83	0.862894	1.32682	0.105808	4.06208	2.21102	3.39929
Lj2A389T86	2.80105	1.96499	3.36359	7.68423	8.99966	7.47568
Lj2A389T89	0.776193	1.71375	1.5736	0.341034	0.57858	0.0959291
Lj2A392T42	15.5528	10.7965	12.5252	4.95559	4.47716	5.05195
Lj2A394G34	5.62433	5.10021	5.97704	15.0034	17.8323	16.726
Lj2A394T31	0.774041	1.05795	0.632755	0.24292	0.160271	0.239158
Lj2A394T33	64.0467	65.4799	60.5961	19.7096	21.9232	20.6562
Lj2A395T23	24.457	23.6742	16.5458	251.702	252.502	246.305
Lj2A397G20	4.76491	3.03242	3.18507	12.5057	12.1012	14.149
Lj2A399T36	7.23872	8.99643	7.94879	2.84817	2.61736	2.30333
Lj2A3G34	0	0	0	0.103523	0.102452	0.178359
Lj2A401T9	22.4568	22.4574	20.0815	7.92312	8.10544	9.42183
Lj2A402G42	1.84258	1.43218	1.87206	7.86854	6.92869	8.11264
Lj2A402T37	77.6672	73.1291	74.3091	39.6889	39.1592	34.9299
Lj2A404G32	1.04434	0.842873	0.482099	0.0433786	0.0715496	0.12812
Lj2A405G34	11.2431	10.7844	11.6334	28.0586	23.5348	27.1243
Lj2A405T39	9.64521	12.4057	9.23498	22.5665	22.5482	22.9665
Lj2A405T40	9.00603	9.7589	7.48091	2.53008	2.16554	3.56804
Lj2A405T43	38.9449	26.8422	33.487	15.3909	16.5756	15.5982
Lj2A406G37	0.0195818	0.129703	0.057627	0.405598	0.182455	0.381165
Lj2A407T38	0.163279	0.154501	0.266952	16.5514	15.6194	17.6067
Lj2A407T39	0.534004	0.252647	0.349226	5.36283	5.47319	4.78479
Lj2A407T41	0.685774	0.360503	0.971705	2.51089	2.83989	2.472
Lj2A40T56	0.729955	1.81312	1.43212	0	0.0850178	0
Lj2A410T63	6.05592	7.74492	4.82677	44.8115	56.7352	56.572
Lj2A410T64	11.0656	11.8231	8.50302	1.30228	2.06209	1.83769
Lj2A411T32	3.58522	3.19861	2.71309	0.964425	1.33622	0.759589
Lj2A412T59	10.8071	8.97195	7.40096	3.7436	3.22988	3.3076
Lj2A414G27	1.83841	1.84829	1.2962	0.811341	0.642356	1.01178
Lj2A414T28	0.700521	0.248573	2.23335	2.96794	3.67153	3.81479
Lj2A414T29	72.7096	72.0035	75.3359	29.3857	33.6281	32.2718
Lj2A418T66	1158.16	1226.64	1268.52	219.966	228.678	222.445
Lj2A420G26	0.132821	0.37704	0.195438	63.3382	62.0021	60.1411
Lj2A421G41	6.31614	6.48022	5.32569	15.9357	13.0266	15.7218
Lj2A423G50	16.6295	17.6484	14.0099	8.04324	7.89925	8.58359
Lj2A424T65	48.0339	62.1807	40.8633	5.01644	4.96453	5.46255
Lj2A424T68	28.7693	31.7304	28.0395	75.2009	67.851	68.9895
Lj2A424T69	665.571	762.939	735.737	275.397	289.773	279.564
Lj2A425T27	16.243	10.9008	13.2926	5.94258	5.34644	6.79153
Lj2A426T40	0.662527	0.348282	0.361064	0	0	0
Lj2A428T27	16.6608	18.8297	14.2969	7.56456	8.67596	9.2948
Lj2A430G17	144.361	124.955	147.801	53.4512	54.6324	56.2657
Lj2A434T50	25.186	29.6625	29.46	10.1384	7.80383	10.7577
Lj2A436T33	1.49767	1.84229	0.881494	3.10212	3.62821	3.19289
Lj2A437G31	9.62108	10.3177	8.80874	23.2927	23.9054	26.0744
Lj2A439G34	0.275761	0.0652338	0.405767	8.69758	8.09369	8.69067
Lj2A441T54	18.3133	16.8125	15.7477	4.1821	4.35665	3.32275
Lj2A441T55	164.576	130.637	180.193	4.90023	4.51508	5.53135
Lj2A441T56	32.7759	23.0559	31.4739	14.4802	14.6524	15.4839
Lj2A442G45	155.368	159.451	186.696	407.249	392.266	384.354
Lj2A442T43	0.552574	0.94116	0.921494	12.1738	11.7904	13.6755
Lj2A443T54	0.162061	0.536719	0.556416	0.991774	1.66102	1.50217
Lj2A446T43	619.514	743.367	652.101	289.27	284.403	291.406
Lj2A447T53	24.6712	28.417	19.6848	92.8472	92.7829	91.4728
Lj2A447T58	10.3915	12.1205	9.65282	27.0747	27.6245	25.6725
Lj2A449T51	1.07631	1.25808	0.683179	0.178826	0.0589919	0
Lj2A451T45	23.9743	31.1412	24.649	5.78996	5.37192	5.12135
Lj2A453G97	174.152	223.633	202.93	29.9606	23.5628	29.0173
Lj2A453T103	0.437973	0.656176	0.572848	0.137451	0.204043	0.0676609
Lj2A454G52	3.85541	4.83936	4.36089	10.7785	11.62	10.9397
Lj2A455G46	11.3477	9.81103	10.3406	50.3281	50.344	52.8056
Lj2A456T59	29.4335	21.7374	25.4694	98.9059	99.6104	95.1558
Lj2A458G63	19.5735	26.7955	27.0971	2.01732	2.0504	1.66401
Lj2A459T41	1.83148	1.05219	1.60412	0.0615837	0.182839	0.12126
Lj2A45G39	16.4516	10.4967	12.0808	4.95656	4.11692	6.27401
Lj2A460G76	25.299	19.6838	25.7857	10.4638	9.16331	10.1662
Lj2A460T76	3.82423	2.19703	2.54561	0	0	0
Lj2A462T20	5.87949	11.2165	9.11647	1.60709	1.32539	0.966901
Lj2A465G68	0.111939	0.105921	0.27452	0	0	0
Lj2A465T72	0.882771	0.501187	0.692773	0	0	0
Lj2A466G44	31.5542	36.2283	32.688	9.60398	16.6014	13.6155
Lj2A466T49	36.8422	34.0894	26.7824	11.6411	12.9827	10.53
Lj2A46G66	0.81829	0.675029	0.740966	0.296316	0.2737	0.408417
Lj2A472T32	5.81184	7.91835	5.17222	2.95217	1.97256	2.72132
Lj2A474G40	5.68757	3.05784	4.56488	16.9165	14.3326	13.4194
Lj2A479T47	9.47358	10.1633	7.85289	1.1741	1.42433	1.0627
Lj2A479T49	24.0615	22.1926	23.007	68.6161	69.6057	65.6209
Lj2A47T45	37.6084	29.4687	41.6856	7.15603	6.43816	6.9537
Lj2A480T50	0.183517	0.231534	0.600078	0.0575938	0	0
Lj2A481T18	0.884119	1.25488	2.22243	0.468225	0.463379	1.12682
Lj2A482T63	5.04125	4.47667	4.79312	1.7525	2.09569	2.0848
Lj2A482T67	101.4	105.091	96.7376	35.565	36.9001	37.2732
Lj2A484T46	855.58	592.08	876.483	143.9	136.753	136.127
Lj2A485G24	12.9187	14.624	22.8577	3.95485	3.1016	4.77516
Lj2A487G56	3.88871	4.10973	3.76514	14.5974	13.3169	15.4011
Lj2A488T12	0.729955	0.80583	0.716059	3.26446	3.62742	4.17242
Lj2A489G51	15.9478	25.445	20.0546	3.54074	3.13525	3.72179
Lj2A490T27	0.0920176	0.0870706	0	5.9778	7.6307	7.24989
Lj2A491G62	0.40591	0.230452	0.557456	8.10189	7.22381	8.20215
Lj2A491G65	2.76918	2.58582	1.78714	6.41504	6.00916	6.88983
Lj2A492T25	0	0	0	0.133633	1.19025	0.526251
Lj2A497G57	3.64415	2.85007	3.57478	0.770219	0.623658	1.0685
Lj2A497T43	0.68722	1.21385	0.404483	0.215673	0.256129	0.382198
Lj2A501T57	3.25476	5.45272	4.03025	0.251177	0.0994311	0.296744
Lj2A506G45	1.32763	1.79464	1.4884	3.83917	4.55049	4.5708
Lj2A507G41	0.0774195	0.146515	0.0379728	0.984023	0.757431	0.681735
Lj2A507T48	117.662	122.047	154.413	63.5679	58.0048	65.7551
Lj2A509T26	0.137968	0.156661	0.108273	0	0	0
Lj2A510G34	49.9977	46.4275	54.5336	20.7384	21.2116	20.0211
Lj2A510T34	2.07881	2.10756	1.31094	124.597	120.437	118.745
Lj2A511T40	3.45023	4.22496	5.87319	1.81528	1.22918	1.12874
Lj2A513T57	4.99816	6.52338	9.12976	15.091	19.4313	17.7328
Lj2A514T43	6.0066	5.35577	9.29163	43.1754	48.2177	45.6117
Lj2A523T89	0	0	0	2.23451	2.81952	3.24486
Lj2A523T91	12.0498	11.7152	13.5091	4.11409	3.20787	4.7868
Lj2A524T59	35.2589	33.4763	34.0025	84.7602	79.3804	83.3368
Lj2A525T39	0	0	0	1.17815	0.655851	0.507457
Lj2A528T18	0.459872	0.580198	0.60149	0.192431	0.14283	0.0473626
Lj2A52G84	3.95136	4.38783	4.64496	1.62952	2.16035	2.20966
Lj2A530T43	0.339315	0.412808	0.475508	0.136914	0	0
Lj2A530T44	0	0.131162	0.1813	1.43556	0.774928	1.0707
Lj2A533G45	54.5317	80.7832	66.7056	13.961	10.669	11.9961
Lj2A534T39	10.0782	12.1476	11.2987	153.287	150.471	155.028
Lj2A537T51	65.486	106.896	68.7649	14.1955	11.5325	15.0186
Lj2A538G22	1.53804	1.69429	1.75646	0.194516	0.106946	0.0851125
Lj2A539T42	213.768	241.286	288.919	126.668	123.935	116.371
Lj2A546G34	68.0866	65.9975	72.0535	31.0295	29.3991	30.6673
Lj2A547G21	2.15415	2.31379	1.94181	43.2486	42.1501	38.3155
Lj2A548G18	37.2504	38.1163	37.066	16.5469	18.9234	17.815
Lj2A548T15	42.1481	39.1749	49.4683	6.5506	6.16135	6.23594
Lj2A54G84	2.55577	2.71509	2.12259	6.2297	5.91687	4.98504
Lj2A54T80	0.699155	1.14271	0.561146	0.41889	0.0592221	0.176743
Lj2A551T18	8.46847	8.48922	6.82676	21.7878	17.4999	19.5851
Lj2A551T19	6.73052	9.6058	7.14956	1.22535	0.58901	0.930627
Lj2A552G41	2.00252	2.69491	1.92074	0.87984	0.414636	0.329986
Lj2A552T40	341.42	255.415	332.287	1253.11	1248.16	1237.83
Lj2A554T36	2.67105	3.55422	2.33362	17.0927	16.4103	16.3251
Lj2A556T30	71.8937	40.4746	49.3837	24.3181	22.8402	25.4664
Lj2A556T31	1.69217	1.27154	0.976445	3.46751	2.96789	3.92126
Lj2A55G23	190.027	176.752	199.483	56.6065	55.41	57.1473
Lj2A560T64	5.9188	4.41737	3.84349	12.2439	11.457	12.8656
Lj2A562G40	4.99664	4.15216	5.37282	51.8684	49.4515	50.3228
Lj2A563G17	28.315	58.6942	45.0771	6.21281	8.04897	6.45021
Lj2A564T40	8.01006	8.73438	11.2251	70.7463	62.4797	66.3978
Lj2A565G28	0.0509769	0.0482363	0	2.20776	3.46737	3.02409
Lj2A565G29	0	0	0	0.32368	0.360372	0.5975
Lj2A566T40	0	0	0	0.552589	0.455726	0.54403
Lj2A566T41	7.04061	5.27776	6.99628	2.32437	1.83173	2.0341
Lj2A568T47	67.7571	74.7684	72.3069	24.4132	24.7215	23.4564
Lj2A569T66	13.1741	13.8888	17.231	6.90966	8.79993	7.24871
Lj2A56G90	0	0.0434892	0.0450852	0.302901	0.149883	0.191706
Lj2A56T93	45.4945	47.9469	38.0642	22.5459	23.7635	21.7285
Lj2A575G41	29.4719	31.2307	33.1376	2.75856	3.37237	4.55301
Lj2A577G25	0.0893669	0	0	0.336556	0.666147	0.786941
Lj2A577G26	0	0	0.16578	0.278445	0.433028	0.587426
Lj2A57G78	75.8911	75.418	64.5882	16.3131	21.6334	17.4524
Lj2A585T40	6.01528	6.46366	3.1004	0.287969	0.664975	0.283509
Lj2A588T35	15.4234	17.9801	12.709	6.27314	8.16267	8.0059
Lj2A589G33	0.848467	0.694358	1.10226	2.07265	2.2435	2.57194
Lj2A591T40	1.32871	1.33586	0.977565	0	0	0
[truncated: 7,525 more rows]
