# Supplementary material for: Integrated volatile metabolomic and transcriptomic analysis provides insights into the regulation of floral scents between two contrasting varieties of Lonicera japonica
Source: Front Plant Sci. 2022 Sep 12;13:989036. doi: 10.3389/fpls.2022.989036 (PMC9510994; doi:10.3389/fpls.2022.989036)
Supplement: Supplementary file 10 [file Table_10.XLSX]

## Sheet: up
Supplementary Table 10. Detailed information of GO enrichment analysis of the differentially expressed genes
Supplementary Table 10-1. Detailed information of GO enrichment analysis of the up-regulated genes
id	Term	Category	ListHits	ListTotal	PopHits	PopTotal	p-value	q-value	Enrichment_score	geneID
GO:0071555	cell wall organization	biological_process	132	3228	462	21236	9.33e-14	2.22e-10	1.87962	Lj1A1055T70;Lj1A1115T90;Lj1A1119T64;Lj1A1174T76;Lj1A1225G78;Lj1A22T91;Lj1A622T71;Lj1A663T71;Lj1A748T29;Lj1A770G42;Lj1A773G36;Lj1A788T66;Lj1A788T67;Lj1A788T68;Lj1A789G56;Lj1A789T54;Lj1A789T55;Lj1A789T57;Lj1A794T52;Lj1A801T72;Lj1A863T61;Lj1A891T72;Lj1C1000G6;Lj1C1148G7;Lj1C21T5;Lj1C236T10;Lj1C663T14;Lj1C819G2;Lj1P1055T60;Lj1P1124T25;Lj1P1191T17;Lj1P787T12;Lj1P788T11;Lj1P879T27;Lj2A1011T27;Lj2A1198T…
GO:0005794	Golgi apparatus	cellular_component	213	3228	941	21236	4.57e-10	5.45e-07	1.48912	Lj1A1071G53;Lj1A1078G64;Lj1A1174T76;Lj1A1183T68;Lj1A24T67;Lj1A623T71;Lj1A686G49;Lj1A770G42;Lj1A773G36;Lj1A801T75;Lj1A830T48;Lj1A863T61;Lj1A874G25;Lj1A891T72;Lj1A892G87;Lj1A994T58;Lj1A996T64;Lj1C1049T3;Lj1C1049T5;Lj1C1164G14;Lj1C121T5;Lj1C150T4;Lj1C21T5;Lj1C734G2;Lj1C74T15;Lj1C949T3;Lj1C958T4;Lj1P722T17;Lj1P998T13;Lj2A1011T27;Lj2A1024G55;Lj2A118G26;Lj2A1194T54;Lj2A1216T57;Lj2A162G41;Lj2A163G53;Lj2…
GO:0045490	pectin catabolic process	biological_process	47	3228	127	21236	1.32e-09	8.63e-07	2.43463	Lj1A1016G72;Lj1A1043T30;Lj1A1233T68;Lj1A889T104;Lj1C1016T4;Lj2A1135T39;Lj2A1197T77;Lj2A1215T55;Lj2A207T58;Lj2A22G69;Lj3A831T88;Lj3A840T135;Lj3A866T66;Lj3A904T81;Lj3C823G7;Lj3C937G5;Lj3P824T26;Lj4A741T90;Lj4A849T56;Lj4A922T52;Lj5A115T71;Lj5A29T57;Lj5A352T46;Lj5C101T7;Lj5C112G10;Lj5C29T4;Lj6A611G51;Lj6A681T37;Lj6A817T56;Lj6C681T3;Lj6C682G5;Lj6P680T41;Lj6P793T70;Lj7A401T74;Lj7A401T75;Lj7A401T76;Lj7A…
GO:0080092	regulation of pollen tube growth	biological_process	20	3228	32	21236	1.45e-09	8.63e-07	4.11168	Lj1A278T69;Lj1A765T39;Lj2A622T65;Lj4A915T65;Lj4C456G16;Lj4C844G3;Lj5A764T25;Lj5C33T2;Lj5C58T15;Lj5C750T6;Lj5C764G6;Lj6A786G69;Lj6C57T6;Lj7A568G79;Lj7A653T49;Lj7A735T36;Lj8C368G1;Lj9A509T92;Lj9A5T13;Lju50C23T0
GO:0051015	actin filament binding	molecular_function	32	3228	77	21236	2.23e-08	1.06e-05	2.734	Lj1A101G43;Lj1A853G77;Lj1C38T5;Lj1C853T9;Lj2A1117G16;Lj2A1167T98;Lj2A187T87;Lj2A187T88;Lj2A385T27;Lj3A846G61;Lj4A717G29;Lj4A737T60;Lj4C591T4;Lj5A121G97;Lj5C219T5;Lj5P166T67;Lj6A640T41;Lj6A731T88;Lj6C713G17;Lj7A322T21;Lj7C218T9;Lj7C311T2;Lj7C387G8;Lj7C516T4;Lj8A132T60;Lj9A350G57;Lj9A580T62;Lj9C328T4;Lj9C413T11;Lj9C452G9;Lju124C42G5;Lju50C12G7
GO:0005618	cell wall	cellular_component	165	3228	726	21236	3.3e-08	1.31e-05	1.49516	Lj1A1043T30;Lj1A1065T51;Lj1A1115T90;Lj1A1119T64;Lj1A1174T76;Lj1A1178T74;Lj1A1225G78;Lj1A22T91;Lj1A234T41;Lj1A235T68;Lj1A622T71;Lj1A622T72;Lj1A623G64;Lj1A623T64;Lj1A623T71;Lj1A623T72;Lj1A748T29;Lj1A753G57;Lj1A788T66;Lj1A788T67;Lj1A788T68;Lj1A789G56;Lj1A789T54;Lj1A789T55;Lj1A789T57;Lj1A794T52;Lj1A830T48;Lj1C1016T4;Lj1C1051G4;Lj1C1137T20;Lj1C1148G7;Lj1C1165T12;Lj1C1165T14;Lj1C1180T6;Lj1C1225T13;Lj1C…
GO:0005874	microtubule	cellular_component	67	3228	232	21236	7.15e-08	2.44e-05	1.89988	Lj1A1135T88;Lj1A1209T60;Lj1A922T75;Lj1C1018T7;Lj1C1021T2;Lj1C895T15;Lj1P1086T20;Lj1P998T13;Lj2A1200G62;Lj2A203T57;Lj2A205T62;Lj2A20G42;Lj2A20G44;Lj2A295T44;Lj2A472T32;Lj2C1073T12;Lj2C187G2;Lj2C427T2;Lj2C465G2;Lj2P189T12;Lj2P331T90;Lj3A968T31;Lj3A975T69;Lj3C820G14;Lj3C859T12;Lj3C864G18;Lj3C996G12;Lj4A216T56;Lj4A62T63;Lj4A86G78;Lj4A906T36;Lj4C23T4;Lj4C632T13;Lj4C718T3;Lj4C747G4;Lj4C791G14;Lj4P840T4…
GO:0046658	anchored component of plasma membrane	cellular_component	53	3228	177	21236	4.64e-07	0.000138124	1.96989	Lj1A737T46;Lj1A890T53;Lj1A981T82;Lj1C1137T20;Lj1C236T10;Lj1C262T6;Lj1C709T2;Lj1C709T3;Lj1C883T2;Lj1C92T0;Lj1P1191T17;Lj1P154T18;Lj1P617T22;Lj1P787T32;Lj1P879T27;Lj2A1062T47;Lj2A158T80;Lj2A164G51;Lj2P973T20;Lj3A1030T109;Lj3A181T53;Lj3A865T78;Lj3P180T17;Lj3P187T15;Lj3P895T20;Lj4A122T59;Lj4A151T93;Lj4A863T65;Lj4C7T5;Lj5A141T91;Lj5A55T47;Lj5A71G75;Lj5C155T4;Lj5P320T67;Lj6A242T20;Lj6A595T59;Lj6P552T28…
GO:0005576	extracellular region	cellular_component	200	3228	953	21236	6.47e-07	0.00016827	1.38063	Lj1A1043T30;Lj1A1055T70;Lj1A1115T90;Lj1A1119T64;Lj1A1179G51;Lj1A1198T23;Lj1A1236G69;Lj1A22T91;Lj1A328G28;Lj1A663T71;Lj1A788T66;Lj1A788T67;Lj1A788T68;Lj1A789G56;Lj1A789T54;Lj1A789T55;Lj1A789T57;Lj1A794T52;Lj1A874T30;Lj1C1000G6;Lj1C1051G4;Lj1C1148G7;Lj1C1180G7;Lj1C1225T13;Lj1C236T10;Lj1C663T14;Lj1C801G9;Lj1C880T17;Lj1P1055T60;Lj1P1191T17;Lj1P787T12;Lj1P788T11;Lj1P879T27;Lj2A1000T21;Lj2A1058T41;Lj2A…
GO:0005886	plasma membrane	cellular_component	566	3228	3121	21236	7.06e-07	0.00016827	1.19306	Lj1A1009T50;Lj1A1016G72;Lj1A1030G34;Lj1A1066G51;Lj1A1093T68;Lj1A1149G78;Lj1A1163T37;Lj1A1167T60;Lj1A1174T76;Lj1A1197T77;Lj1A1233T65;Lj1A138T77;Lj1A176G50;Lj1A188T24;Lj1A219G36;Lj1A22G97;Lj1A247G53;Lj1A24T67;Lj1A258G37;Lj1A278T69;Lj1A66T68;Lj1A770G42;Lj1A773G36;Lj1A800G35;Lj1A801T75;Lj1A82T75;Lj1A830T48;Lj1A853G77;Lj1A864T27;Lj1A866T45;Lj1A890T53;Lj1A891T72;Lj1A893T55;Lj1A927G60;Lj1A928T67;Lj1A937…
GO:0090406	pollen tube	cellular_component	25	3228	62	21236	1.49e-06	0.000319806	2.6527	Lj1A1093T68;Lj1A765T39;Lj1C979G20;Lj2A1215T55;Lj2A207T58;Lj2A321T67;Lj2C302T3;Lj2C321T11;Lj2P1180T29;Lj3A756T28;Lj3C760T2;Lj3C778T1;Lj4C456G16;Lj4C735T5;Lj5A20T30;Lj5A764T25;Lj5C58T15;Lj6P665T67;Lj7A490T63;Lj7A647T56;Lj7A653T49;Lj8A278T24;Lj8P113T38;Lj9C543G14;Lj9C660T5
GO:0031225	anchored component of membrane	cellular_component	49	3228	165	21236	1.61e-06	0.000319806	1.95367	Lj1A737T46;Lj1A866T45;Lj1A890T53;Lj1A981T82;Lj1C1137T20;Lj1C709T2;Lj1C709T3;Lj1C883T2;Lj1P1191T17;Lj1P154T18;Lj1P787T32;Lj1P879T27;Lj2A1030T59;Lj2A1062T47;Lj2A158T80;Lj2A22G69;Lj2A482T67;Lj3A1030T109;Lj3A181T53;Lj3A865T78;Lj3C937G5;Lj3P180T17;Lj3P187T15;Lj4A863T65;Lj4C7T5;Lj5A141T91;Lj5A55T47;Lj5C155T4;Lj6A242T20;Lj6A595T59;Lj6P552T28;Lj6P827T20;Lj7A641T83;Lj7C454T4;Lj7C739T6;Lj7P735T21;Lj7P739T3…
GO:0006885	regulation of pH	biological_process	16	3228	32	21236	4.09e-06	0.000697009	3.28934	Lj1A1185T64;Lj2A1094G36;Lj2A1094T31;Lj2A214T79;Lj2A489G51;Lj2C1093T1;Lj4C836G8;Lj7A576T80;Lj7A692T64;Lj7C576T13;Lj7C576T14;Lj7C612G6;Lj7C612T14;Lj8A259T65;Lj8A59T32;Lj8C59T6
GO:0030570	pectate lyase activity	molecular_function	16	3228	32	21236	4.09e-06	0.000697009	3.28934	Lj1A1233T68;Lj1A889T104;Lj2A1135T39;Lj2A22G69;Lj3C937G5;Lj5A115T71;Lj5C101T7;Lj6A611G51;Lj6A817T56;Lj6P793T70;Lj7A401T74;Lj7A401T75;Lj7A401T76;Lj7C401T6;Lju41C25T9;Lju41C26T10
GO:0015299	solute:proton antiporter activity	molecular_function	18	3228	39	21236	4.44e-06	0.000705377	3.03632	Lj1A1185T64;Lj2A1094G36;Lj2A1094T31;Lj2A214T79;Lj2A489G51;Lj2C1093T1;Lj4C836G8;Lj7A576T80;Lj7A692T64;Lj7C576T13;Lj7C576T14;Lj7C612G6;Lj7C612T14;Lj8A259T65;Lj8A543G13;Lj8A59T32;Lj8C59T6;Lj9C672T15
GO:0008017	microtubule binding	molecular_function	52	3228	185	21236	4.75e-06	0.000707149	1.84914	Lj1A1209T60;Lj1A922T75;Lj1C1018T7;Lj1C1021T2;Lj1C895T15;Lj2A1200G62;Lj2A203T57;Lj2A205T62;Lj2A20G42;Lj2A20G44;Lj2A295T44;Lj2A472T32;Lj2A592G35;Lj2A79T37;Lj2C187G2;Lj2C427T2;Lj2C465G2;Lj3A779G30;Lj3A779T31;Lj3A968T31;Lj3A975T69;Lj3C794G17;Lj3C820G14;Lj3C859T12;Lj3C864G18;Lj3C996G12;Lj4A216T56;Lj4A27T23;Lj4A62T63;Lj4A795T32;Lj4A86G78;Lj4C632T13;Lj4C718T3;Lj4C791G14;Lj5C119T11;Lj5C343G2;Lj6A677G77;L…
GO:0046910	pectinesterase inhibitor activity	molecular_function	19	3228	43	21236	5.38e-06	0.000754715	2.90686	Lj1A1016G72;Lj1C1016T4;Lj2A1197T77;Lj2A1215T55;Lj2P210T18;Lj3A840T135;Lj3A866T66;Lj3A904T81;Lj3C823G7;Lj3P824T26;Lj4A849T56;Lj4A922T52;Lj5A352T46;Lj5C112G10;Lj6A681T37;Lj6C681T3;Lj6P680T41;Lj7A693T101;Lj8A166G84
GO:0009860	pollen tube growth	biological_process	29	3228	83	21236	6.87e-06	0.00091052	2.29858	Lj1A1093T68;Lj1A247G53;Lj1A63G31;Lj2A1147T75;Lj2A1153T50;Lj2A207T58;Lj2C606T8;Lj3C687G6;Lj4A825G16;Lj4C456G16;Lj4C735T5;Lj4C844G3;Lj5A536G16;Lj5A764T25;Lj5C536T5;Lj5C58T15;Lj5C63T9;Lj6A731T88;Lj6P565T26;Lj7A568G79;Lj7A653T49;Lj8A132T60;Lj8A278T24;Lj8C15G13;Lj8P116T43;Lj9P505T43;Lju41A33G83;Lju41A35T61;Lju41C33T7
GO:0004650	polygalacturonase activity	molecular_function	32	3228	98	21236	1.19e-05	0.00143775	2.14814	Lj1A1005T64;Lj1A1115T90;Lj1A1119T64;Lj1A22T91;Lj1A788T66;Lj1A788T67;Lj1A788T68;Lj1A789G56;Lj1A789T54;Lj1A789T55;Lj1A789T57;Lj1A794T52;Lj1C1148G7;Lj1P787T12;Lj1P788T11;Lj2A1200T70;Lj2C381G5;Lj3C226T2;Lj3C837T5;Lj4C325T2;Lj6A683G49;Lj6A807T90;Lj6C682G5;Lj7C572T1;Lj8A133T56;Lj9A491G76;Lju124A38T28;Lju470A6G42;Lju470A6G43;Lju470A7G24;Lju470A8T28;Lju470C4G10
GO:0005975	carbohydrate metabolic process	biological_process	84	3228	353	21236	1.29e-05	0.00143775	1.56547	Lj1A1005T64;Lj1A1115T90;Lj1A1119T64;Lj1A1125T61;Lj1A1183T68;Lj1A22T91;Lj1A328G27;Lj1A328G28;Lj1A788T66;Lj1A788T67;Lj1A788T68;Lj1A789G56;Lj1A789T54;Lj1A789T55;Lj1A789T57;Lj1A794T52;Lj1A937G95;Lj1C1137T20;Lj1C236T10;Lj1C640G1;Lj1C92T0;Lj1C937T14;Lj1P1191T17;Lj1P617T22;Lj1P787T12;Lj1P788T11;Lj1P879T27;Lj2A1200T70;Lj2A140T54;Lj2A140T55;Lj2A175T74;Lj2A666G2;Lj2C257T7;Lj2C357T24;Lj2C381G5;Lj2C445G6;Lj2…
GO:0000139	Golgi membrane	cellular_component	113	3228	508	21236	1.33e-05	0.00143775	1.46337	Lj1A1071G53;Lj1A1183T68;Lj1A24T67;Lj1A770G42;Lj1A773G36;Lj1A801T72;Lj1A863T61;Lj1A874G25;Lj1A891T72;Lj1A892G87;Lj1A975T27;Lj1A994T58;Lj1A996T64;Lj1C1049T3;Lj1C1049T5;Lj1C121T5;Lj1C150T4;Lj1C21T5;Lj1C734G2;Lj1C86G7;Lj1C958T4;Lj2A1011T27;Lj2A1024G55;Lj2A103T69;Lj2A1155T23;Lj2A162G41;Lj2A163G53;Lj2A212T44;Lj2A256T94;Lj2A323T71;Lj2A340G21;Lj2A538G22;Lj2A68T59;Lj2A995T22;Lj2C1064T15;Lj2C1064T16;Lj2C51…
GO:0042545	cell wall modification	biological_process	30	3228	90	21236	1.4e-05	0.00143775	2.1929	Lj1A1016G72;Lj1A1043T30;Lj1C1016T4;Lj2A1197T77;Lj2A1215T55;Lj2A207T58;Lj2C968G4;Lj3A831T88;Lj3A840T135;Lj3A866T66;Lj3A904T81;Lj3C823G7;Lj3P824T26;Lj4A849T56;Lj4A922T52;Lj5A29T57;Lj5A352T46;Lj5C112G10;Lj5C29T4;Lj6A681T37;Lj6C681T3;Lj6P680T41;Lj7A666G76;Lj7A692T66;Lj7A693T101;Lj7C693T29;Lj8A166G84;Lj8C50G7;Lj9C374T7;Lj9C538G10
GO:0003779	actin binding	molecular_function	23	3228	61	21236	1.45e-05	0.00143775	2.48049	Lj1A63G31;Lj1A63G32;Lj1A753G57;Lj1A997T39;Lj1C862G16;Lj2A812T12;Lj2A821G9;Lj2C406G2;Lj2C65G7;Lj5A197T61;Lj5C51T10;Lj6C640G10;Lj6C640T13;Lj6C816T4;Lj7A667T68;Lj8A232T65;Lj8A23T59;Lj8C15G13;Lj8P210T83;Lj9A141T45;Lj9A514T54;Lj9C618T10;Lju188C3T3
GO:0030599	pectinesterase activity	molecular_function	29	3228	86	21236	1.51e-05	0.00143775	2.21839	Lj1A1016G72;Lj1A1043T30;Lj1C1016T4;Lj2A1197T77;Lj2A1215T55;Lj2A207T58;Lj3A831T88;Lj3A840T135;Lj3A866T66;Lj3A904T81;Lj3C823G7;Lj3P824T26;Lj4A849T56;Lj4A922T52;Lj5A29T57;Lj5A352T46;Lj5C112G10;Lj5C29T4;Lj6A681T37;Lj6C681T3;Lj6P680T41;Lj7A666G76;Lj7A692T66;Lj7A693T101;Lj7C693T29;Lj8A166G84;Lj8C50G7;Lj9C374T7;Lj9C538G10
GO:0045330	aspartyl esterase activity	molecular_function	29	3228	86	21236	1.51e-05	0.00143775	2.21839	Lj1A1016G72;Lj1A1043T30;Lj1C1016T4;Lj2A1197T77;Lj2A1215T55;Lj2A207T58;Lj3A831T88;Lj3A840T135;Lj3A866T66;Lj3A904T81;Lj3C823G7;Lj3P824T26;Lj4A849T56;Lj4A922T52;Lj5A29T57;Lj5A352T46;Lj5C112G10;Lj5C29T4;Lj6A681T37;Lj6C681T3;Lj6P680T41;Lj7A666G76;Lj7A692T66;Lj7A693T101;Lj7C693T29;Lj8A166G84;Lj8C50G7;Lj9C374T7;Lj9C538G10
GO:0051017	actin filament bundle assembly	biological_process	14	3228	28	21236	1.65e-05	0.00151215	3.28934	Lj1A101G43;Lj2A1117G16;Lj2A187T87;Lj2A187T88;Lj2A385T27;Lj5A121G97;Lj5C219T5;Lj7C516T4;Lj8A132T60;Lj9A580T62;Lj9C328T4;Lj9C452G9;Lju124C42G5;Lju50C12G7
GO:0010411	xyloglucan metabolic process	biological_process	25	3228	70	21236	1.88e-05	0.00166276	2.34953	Lj1A1183T68;Lj1A1225G78;Lj1A622T71;Lj1A622T72;Lj1A623G64;Lj1A623T64;Lj1A623T71;Lj1A623T72;Lj1A748T29;Lj1C622T3;Lj2A424T69;Lj2C230T4;Lj2P230T31;Lj3C1079T1;Lj6A349T32;Lj6A354T19;Lj6A732T70;Lj6A804T71;Lj6P676T16;Lj7A471G94;Lj7A471T89;Lj7A471T90;Lj8A120T54;Lj9A687G77;Lju41A32G60
GO:0005789	endoplasmic reticulum membrane	cellular_component	149	3228	716	21236	2.71e-05	0.00223382	1.36903	Lj1A1078G61;Lj1A1078G64;Lj1A148T52;Lj1A338G11;Lj1A89T73;Lj1A906T51;Lj1A937T93;Lj1A970G58;Lj1A975T27;Lj1A996T64;Lj1C109G10;Lj1C716G0;Lj1C826T14;Lj1C909T3;Lj1C911T4;Lj1P1124T25;Lj1P240T21;Lj1P993T34;Lj2A1024G55;Lj2A1126G36;Lj2A1155T23;Lj2A1216T57;Lj2A147T53;Lj2A195T69;Lj2A252G53;Lj2A287T49;Lj2A331T126;Lj2A332T92;Lj2A362T41;Lj2A410T64;Lj2A485G24;Lj2A497G57;Lj2A501T57;Lj2A538G22;Lj2A55G23;Lj2A563G17;…
GO:0003993	acid phosphatase activity	molecular_function	21	3228	55	21236	2.72e-05	0.00223382	2.51186	Lj2A134G48;Lj2A389T89;Lj2A57G78;Lj2A815T25;Lj3A584T54;Lj3A999G45;Lj4A31T89;Lj5A701T19;Lj5C51T9;Lj6A731T89;Lj6C752T9;Lj6C782T10;Lj7A172T25;Lj7A557T58;Lj7A579T38;Lj7A668T74;Lj7C437T1;Lj7C668T4;Lj8C46T3;Lj9A378T64;Lj9A611T97
GO:0016762	xyloglucan:xyloglucosyl transferase activity	molecular_function	22	3228	60	21236	3.68e-05	0.00292487	2.41219	Lj1A1225G78;Lj1A622T71;Lj1A622T72;Lj1A623G64;Lj1A623T64;Lj1A623T71;Lj1A623T72;Lj1A748T29;Lj1C622T3;Lj2A424T69;Lj2C230T4;Lj2P230T31;Lj3C1079T1;Lj6A349T32;Lj6A354T19;Lj6A732T70;Lj6A804T71;Lj7A471G94;Lj7A471T89;Lj7A471T90;Lj8A120T54;Lj9A687G77
GO:0012505	endomembrane system	cellular_component	34	3228	113	21236	4.45e-05	0.00342575	1.97943	Lj1A1066G51;Lj1A1185T64;Lj1C1191T14;Lj2A1094G36;Lj2A1094T31;Lj2A214T79;Lj2A489G51;Lj2A623G23;Lj2C1031G2;Lj2C1093T1;Lj2C1156G2;Lj2C302T3;Lj2C418T15;Lj2C418T16;Lj3A886G41;Lj4C836G8;Lj5A175T97;Lj6P832T32;Lj7A344T47;Lj7A557G56;Lj7A576T80;Lj7A692T64;Lj7C576T13;Lj7C576T14;Lj7C612G6;Lj7C612T14;Lj8A259T65;Lj8A306T62;Lj8A59T32;Lj8A723T58;Lj8C59T6;Lj8P116T43;Lj9A205T17;Lju41C58G1
GO:0005856	cytoskeleton	cellular_component	35	3228	118	21236	4.82e-05	0.00359274	1.95131	Lj1A937T94;Lj1C1051G4;Lj1C38T5;Lj2A1061T52;Lj2A187T87;Lj2A187T88;Lj2A366T54;Lj2A385T27;Lj2A812T12;Lj2A821G9;Lj2C406G2;Lj2C65G7;Lj2C95G14;Lj5A121G97;Lj5C219T5;Lj5C51T10;Lj6A754T52;Lj7A607T31;Lj7A667T68;Lj7C516T4;Lj7C686G5;Lj8A84T93;Lj8P210T83;Lj9A316T46;Lj9A514T54;Lj9A580T62;Lj9C328T4;Lj9C452G9;Lj9P282T19;Lj9P289T24;Lj9P534T43;Lju124C42G5;Lju41C2T9;Lju50C12G7;Lju99A6T47
GO:0004553	hydrolase activity, hydrolyzing O-glycosyl compounds	molecular_function	22	3228	62	21236	6.56e-05	0.00474028	2.33437	Lj1A1225G78;Lj1A622T72;Lj1A623G64;Lj1A623T64;Lj1A623T71;Lj1A623T72;Lj1A748T29;Lj1C622T3;Lj2A175T74;Lj2A424T69;Lj2C230T4;Lj2P230T31;Lj3C1079T1;Lj6A349T32;Lj6A354T19;Lj6A732T70;Lj6A804T71;Lj7A471G94;Lj7A471T89;Lj7A471T90;Lj8A120T54;Lj9A687G77
GO:0016459	myosin complex	cellular_component	11	3228	22	21236	0.000135674	0.00891414	3.28934	Lj1A63G31;Lj1A63G32;Lj1A853G77;Lj1C853T9;Lj3A846G61;Lj6A640T41;Lj6C640G10;Lj6C640T13;Lj6C713G17;Lj7C218T9;Lj8C15G13
GO:0003774	motor activity	molecular_function	13	3228	29	21236	0.000138349	0.00891414	2.94907	Lj1A63G31;Lj1A63G32;Lj1A853G77;Lj1C853T9;Lj3A846G61;Lj5A58T72;Lj6A640T41;Lj6C640G10;Lj6C640T13;Lj6C713G17;Lj7C218T9;Lj8C15G13;Lj9C618T10
GO:0008810	cellulase activity	molecular_function	13	3228	29	21236	0.000138349	0.00891414	2.94907	Lj2A1198T68;Lj2C168T15;Lj4A428T34;Lj4A796T51;Lj6A741T76;Lj6C804T20;Lj8A208T63;Lj8A22T72;Lj8A454G27;Lj8C172T16;Lj8C208T16;Lj9A240T73;Lj9A696T50
GO:0048235	pollen sperm cell differentiation	biological_process	13	3228	29	21236	0.000138349	0.00891414	2.94907	Lj1A765T39;Lj1C869T9;Lj1C979G20;Lj2P1071T11;Lj5P172T80;Lj6C680G7;Lj6P787T23;Lj7P538T27;Lj9A490T25;Lj9A490T26;Lj9A560T44;Lj9C559T13;Lj9C727G2
GO:0030136	clathrin-coated vesicle	cellular_component	15	3228	37	21236	0.00017224	0.0105521	2.66704	Lj1A1181T111;Lj2A312T39;Lj2P538T22;Lj3P859T32;Lj5A243T103;Lj5C190T6;Lj6C64T9;Lj6P731T43;Lj7A435T55;Lj7C695G10;Lj7C723T7;Lj8P129T30;Lj9A317T76;Lj9A675T37;Lju50C34G8
GO:0010118	stomatal movement	biological_process	19	3228	53	21236	0.000173583	0.0105521	2.3584	Lj1A1093T68;Lj2P526T11;Lj3A676T30;Lj3A886G41;Lj4A409T48;Lj6C624G2;Lj7A235T21;Lj7A557G56;Lj7A700T54;Lj7A700T55;Lj7A724T58;Lj8A236G37;Lj8A236T44;Lj8A236T45;Lj8A306T62;Lj8C72G3;Lj9A659G48;Lj9A659T52;Lju188C9T6
GO:0005545	1-phosphatidylinositol binding	molecular_function	8	3228	13	21236	0.000177048	0.0105521	4.04842	Lj3P859T32;Lj5A243T103;Lj6P731T43;Lj7A435T55;Lj7C723T7;Lj8P129T30;Lj9A317T76;Lju50C34G8
GO:0005615	extracellular space	cellular_component	25	3228	79	21236	0.000181631	0.0105612	2.08186	Lj1A1192G65;Lj1P555T16;Lj1P983T38;Lj2P790T16;Lj2P791T2;Lj2P796T3;Lj3A875T61;Lj3A961T48;Lj3C961T9;Lj4A107T52;Lj4A155T93;Lj4A5T47;Lj4A884T24;Lj5A212T87;Lj6A787T60;Lj6C749G7;Lj7A145T40;Lj7A481T56;Lj7C459G6;Lj7C577T12;Lj8A149T51;Lj8A39T31;Lj9A378T62;Lj9P407T37;Lju41A28T116
GO:0005887	integral component of plasma membrane	cellular_component	60	3228	252	21236	0.000205322	0.0116544	1.56635	Lj1A1208G45;Lj1A147T84;Lj1A605T45;Lj1A727T52;Lj1C37G5;Lj1C42T7;Lj1C9T3;Lj2A256G93;Lj2A321T67;Lj2A829T60;Lj2C321T11;Lj2C453G21;Lj2C515T4;Lj2C828T6;Lj3A664T13;Lj3A730T42;Lj3A756T28;Lj3A909G46;Lj3C722T0;Lj3C723T3;Lj3C723T5;Lj3C731T3;Lj3C738T17;Lj3C760T2;Lj3C778T1;Lj3C879T8;Lj3C900T5;Lj3P722T29;Lj3P724T11;Lj4A726T60;Lj4A741T91;Lj4A741T92;Lj4A870T23;Lj4C81G3;Lj5A122G99;Lj5A369G35;Lj5A369T36;Lj5A92T42;…
GO:1902600	proton transmembrane transport	biological_process	13	3228	30	21236	0.000210312	0.0116601	2.85076	Lj5C27G7;Lj5C76T5;Lj5C78T18;Lj7A453T78;Lj7C438T3;Lj7C453T15;Lj7C545T13;Lj7C556G9;Lj9A547T71;Lj9C221G0;Lju188A1T77;Lju926A10T21;Lju926C10T3
GO:0016021	integral component of membrane	cellular_component	797	3228	4732	21236	0.000220866	0.0119669	1.10803	Lj1A1004T81;Lj1A1005T64;Lj1A1016G72;Lj1A1030G34;Lj1A1042T98;Lj1A1042T99;Lj1A1062G22;Lj1A1065T51;Lj1A1066G51;Lj1A1071G53;Lj1A1078G61;Lj1A1078G64;Lj1A1082G64;Lj1A111G21;Lj1A1123G21;Lj1A1149G78;Lj1A1174T76;Lj1A1183T68;Lj1A1185T64;Lj1A1197T77;Lj1A1233T65;Lj1A1237T47;Lj1A1248G41;Lj1A1248T46;Lj1A138T77;Lj1A148T52;Lj1A160T14;Lj1A176G50;Lj1A179T60;Lj1A188T24;Lj1A24T67;Lj1A251G8;Lj1A266T15;Lj1A338G11;Lj1A…
GO:0009826	unidimensional cell growth	biological_process	28	3228	94	21236	0.000243619	0.0127441	1.95961	Lj1A1071G53;Lj1C74T15;Lj2C243G5;Lj3A1015T43;Lj3A749T131;Lj3A779G30;Lj3A779T31;Lj3C717T6;Lj3C794G17;Lj4A161T34;Lj4A31G85;Lj4C790T11;Lj5A197T61;Lj7A344T47;Lj7C578G16;Lj7P711T18;Lj8A155T97;Lj8A270T22;Lj8A270T23;Lj8A559T41;Lj8C40G3;Lj9A240T73;Lj9A311T56;Lj9A484G61;Lj9A573G76;Lj9C311G18;Lj9P364T38;Lju414C4G0
GO:0007017	microtubule-based process	biological_process	16	3228	42	21236	0.000249217	0.0127441	2.50617	Lj1A1135T88;Lj1A265G35;Lj1P1086T20;Lj1P998T13;Lj2C1073T12;Lj2P189T12;Lj2P331T90;Lj4A906T36;Lj4C23T4;Lj4C747G4;Lj4P840T41;Lj5A58T72;Lj5C221T6;Lj7A396T72;Lj9A461T46;Lj9C337T5
GO:0005871	kinesin complex	cellular_component	26	3228	85	21236	0.000251247	0.0127441	2.0123	Lj1C895T15;Lj2A1200G62;Lj2A205T62;Lj2A20G42;Lj2A20G44;Lj2A472T32;Lj2C187G2;Lj2C427T2;Lj2C465G2;Lj3A968T31;Lj3A975T69;Lj3C820G14;Lj4A216T56;Lj4A62T63;Lj4A86G78;Lj4C632T13;Lj4C718T3;Lj4C791G14;Lj5C343G2;Lj6A677G77;Lj6C699T8;Lj8A221T68;Lj8A221T69;Lj9A672G85;Lj9C204G4;Lj9C381G11
GO:0003777	microtubule motor activity	molecular_function	27	3228	90	21236	0.000274481	0.0133543	1.97361	Lj1C895T15;Lj2A1200G62;Lj2A205T62;Lj2A20G42;Lj2A20G44;Lj2A472T32;Lj2C187G2;Lj2C427T2;Lj2C465G2;Lj3A968T31;Lj3A975T69;Lj3C820G14;Lj3C996G12;Lj4A216T56;Lj4A62T63;Lj4A86G78;Lj4C632T13;Lj4C718T3;Lj4C791G14;Lj5C343G2;Lj6A677G77;Lj6C699T8;Lj8A221T68;Lj8A221T69;Lj9A672G85;Lj9C204G4;Lj9C381G11
GO:0007018	microtubule-based movement	biological_process	27	3228	90	21236	0.000274481	0.0133543	1.97361	Lj1C895T15;Lj2A1200G62;Lj2A205T62;Lj2A20G42;Lj2A20G44;Lj2A472T32;Lj2C187G2;Lj2C427T2;Lj2C465G2;Lj3A968T31;Lj3A975T69;Lj3C820G14;Lj3C996G12;Lj4A216T56;Lj4A62T63;Lj4A86G78;Lj4C632T13;Lj4C718T3;Lj4C791G14;Lj5C343G2;Lj6A677G77;Lj6C699T8;Lj8A221T68;Lj8A221T69;Lj9A672G85;Lj9C204G4;Lj9C381G11
GO:0005802	trans-Golgi network	cellular_component	76	3228	341	21236	0.000302112	0.0144047	1.46622	Lj1A1174T76;Lj1A24T67;Lj1A770G42;Lj1A773G36;Lj1A891T72;Lj1C1164G14;Lj1C121T5;Lj1C74T15;Lj2A147T53;Lj2A162G41;Lj2A163G53;Lj2C1144T9;Lj2C291T4;Lj2C461T2;Lj2C674T4;Lj2P602T21;Lj3A693T76;Lj3A822T34;Lj3C887T8;Lj3P946T25;Lj4A163T75;Lj4A166T81;Lj4A406T27;Lj4A77T51;Lj4A835T35;Lj4C113T13;Lj4C674G9;Lj4C67T6;Lj4C834T7;Lj4C851T8;Lj5A112G60;Lj5A170T101;Lj5C112G10;Lj5C57T12;Lj6A769T88;Lj6A769T89;Lj6A780G49;Lj6…
GO:0016324	apical plasma membrane	cellular_component	9	3228	17	21236	0.000324882	0.0151866	3.48283	Lj1A1093T68;Lj2A1147T75;Lj2C80T3;Lj3C687G6;Lj4C735T5;Lj7A490T63;Lj9C660T5;Lju41A33G83;Lju41C33T7
GO:0006813	potassium ion transport	biological_process	25	3228	82	21236	0.000346419	0.015882	2.0057	Lj1A1185T64;Lj1A34G31;Lj1C35T4;Lj1C35T6;Lj2A1094G36;Lj2A1094T31;Lj2A214T79;Lj2A489G51;Lj2C1093T1;Lj4C836G8;Lj5C163G6;Lj6C612G1;Lj7A576T80;Lj7A692T64;Lj7C576T13;Lj7C576T14;Lj7C612G6;Lj7C612T14;Lj7C717T4;Lj8A259T65;Lj8A543G13;Lj8A56G51;Lj8A59T32;Lj8A616G47;Lj8C59T6
GO:0005905	clathrin-coated pit	cellular_component	11	3228	24	21236	0.000357558	0.0160834	3.01523	Lj1A219G36;Lj2A242T76;Lj2P538T22;Lj3P859T32;Lj5A243T103;Lj6P731T43;Lj7A435T55;Lj7C723T7;Lj8P129T30;Lj9A317T76;Lju50C34G8
GO:0004427	inorganic diphosphatase activity	molecular_function	10	3228	21	21236	0.000454696	0.020074	3.13271	Lj2A100T71;Lj4A309T69;Lj5A139T75;Lj5A47T40;Lj5C76T5;Lj7C438T3;Lj9C221G0;Lj9C609T12;Lju926A10T21;Lju926C10T3
GO:0030245	cellulose catabolic process	biological_process	14	3228	36	21236	0.000469892	0.0203677	2.55838	Lj2A1198T68;Lj2C168T15;Lj4A428T34;Lj4A796T51;Lj6A741T76;Lj6C804T20;Lj8A195G14;Lj8A208T63;Lj8A22T72;Lj8A454G27;Lj8C172T16;Lj8C208T16;Lj9A240T73;Lj9A696T50
GO:0030048	actin filament-based movement	biological_process	11	3228	25	21236	0.000551216	0.0234661	2.89462	Lj1A63G31;Lj1A63G32;Lj1A853G77;Lj1C853T9;Lj4C287T8;Lj6A640T41;Lj6C640G10;Lj6C640T13;Lj6C713G17;Lj8C15G13;Lj9C618T10
GO:0009678	hydrogen-translocating pyrophosphatase activity	molecular_function	8	3228	15	21236	0.00066491	0.0278096	3.50863	Lj3A313G9;Lj4A31T86;Lj5C76T5;Lj7C438T3;Lj9C221G0;Lju857C8T0;Lju926A10T21;Lju926C10T3
GO:0045486	naringenin 3-dioxygenase activity	molecular_function	6	3228	9	21236	0.000680402	0.0279669	4.38579	Lj4A24T50;Lj4A606G38;Lj4C607T9;Lj7C318T5;Lj7C331T3;Lj9A555T34
GO:0009705	plant-type vacuole membrane	cellular_component	37	3228	144	21236	0.000720202	0.028422	1.69036	Lj1A266T15;Lj1A605T45;Lj1A802G34;Lj1C42T7;Lj1C736T2;Lj1C792T2;Lj1C9T3;Lj2A511T40;Lj2C453G21;Lj2C961T3;Lj3A313G9;Lj3A886G41;Lj3A992G55;Lj3P806T44;Lj4A31G85;Lj4A31T86;Lj4A31T91;Lj4C790T11;Lj4C81G3;Lj5C27G7;Lj6A679G26;Lj6P787T23;Lj7A485G34;Lj7A557G56;Lj7A575G45;Lj7A703T72;Lj8A306T62;Lj9A184T24;Lj9A189T25;Lj9A510T86;Lj9A698G58;Lj9C672T15;Lj9P665T18;Lj9P668T25;Lju41C52T5;Lju857C8T0;Lju926A10T21
GO:0005884	actin filament	cellular_component	7	3228	12	21236	0.00072724	0.028422	3.83757	Lj1A101G43;Lj1A997T39;Lj2A1117G16;Lj7C387G8;Lj7C695G10;Lj8A132T60;Lj8A23T59
GO:0016308	1-phosphatidylinositol-4-phosphate 5-kinase activity	molecular_function	7	3228	12	21236	0.00072724	0.028422	3.83757	Lj1A1093T68;Lj4C591T4;Lj4C598T2;Lj7A322T21;Lj7A490T63;Lj7C311T2;Lj9C660T5
GO:0042546	cell wall biogenesis	biological_process	22	3228	72	21236	0.000740442	0.0284712	2.01015	Lj1A1225G78;Lj1A622T71;Lj1A622T72;Lj1A623G64;Lj1A623T64;Lj1A623T71;Lj1A623T72;Lj1A748T29;Lj1C622T3;Lj2A424T69;Lj2C230T4;Lj2P230T31;Lj3C1079T1;Lj6A349T32;Lj6A354T19;Lj6A732T70;Lj6A804T71;Lj7A471G94;Lj7A471T89;Lj7A471T90;Lj8A120T54;Lj9A687G77
GO:0005351	carbohydrate:proton symporter activity	molecular_function	21	3228	68	21236	0.000829382	0.0304192	2.03165	Lj1A1208G45;Lj1A147T84;Lj1A727T52;Lj1C42T7;Lj2A321T67;Lj2A829T60;Lj2C321T11;Lj2C453G21;Lj2C828T6;Lj3A756T28;Lj3C738T17;Lj3C760T2;Lj3C778T1;Lj4A870T23;Lj6A717T147;Lj6C698G18;Lj6C711T14;Lj7A485G34;Lj7C485G9;Lj9A38T37;Lj9C353T13
GO:0005355	glucose transmembrane transporter activity	molecular_function	21	3228	68	21236	0.000829382	0.0304192	2.03165	Lj1A1208G45;Lj1A147T84;Lj1A727T52;Lj1C42T7;Lj2A321T67;Lj2A829T60;Lj2C321T11;Lj2C453G21;Lj2C828T6;Lj3A756T28;Lj3C738T17;Lj3C760T2;Lj3C778T1;Lj4A870T23;Lj6A717T147;Lj6C698G18;Lj6C711T14;Lj7A485G34;Lj7C485G9;Lj9A38T37;Lj9C353T13
GO:0008645	hexose transmembrane transport	biological_process	21	3228	68	21236	0.000829382	0.0304192	2.03165	Lj1A1208G45;Lj1A147T84;Lj1A727T52;Lj1C42T7;Lj2A321T67;Lj2A829T60;Lj2C321T11;Lj2C453G21;Lj2C828T6;Lj3A756T28;Lj3C738T17;Lj3C760T2;Lj3C778T1;Lj4A870T23;Lj6A717T147;Lj6C698G18;Lj6C711T14;Lj7A485G34;Lj7C485G9;Lj9A38T37;Lj9C353T13
GO:0046470	phosphatidylcholine metabolic process	biological_process	9	3228	19	21236	0.000924773	0.0334039	3.11622	Lj4C16T26;Lj4C802T6;Lj5A71T70;Lj5A71T71;Lj5A72T20;Lj7A421T50;Lj7C627G6;Lj9A301T40;Lj9C518T1
GO:0009834	plant-type secondary cell wall biogenesis	biological_process	22	3228	74	21236	0.00111158	0.0395523	1.95583	Lj1A1174T76;Lj1A1183T68;Lj1C709T2;Lj1C709T3;Lj1P787T32;Lj2A1011T27;Lj2A1030T59;Lj2C1077T5;Lj2C1144T9;Lj2C155T1;Lj3C820G14;Lj4A31G85;Lj4A55T43;Lj4C790T11;Lj5A165T84;Lj5P270T59;Lj6A677G77;Lj7A75T29;Lj8A190T44;Lj8P132T44;Lj9C701T18;Lj9C719T5
GO:0005516	calmodulin binding	molecular_function	49	3228	210	21236	0.0011898	0.0415468	1.53503	Lj1A188T24;Lj1A63G31;Lj1A63G32;Lj1A853G77;Lj1A922T75;Lj1C1018T7;Lj1C1021T2;Lj1C846G13;Lj1C853T9;Lj1C918G8;Lj2A295T44;Lj2A392T42;Lj2A548G18;Lj2C513T6;Lj3A846G61;Lj3C722T0;Lj3C723T3;Lj3C723T5;Lj3P722T29;Lj3P724T11;Lj4A221T34;Lj4A6T38;Lj4A810T52;Lj4C115T18;Lj4C6G4;Lj5A152G75;Lj5A81G86;Lj6A624T62;Lj6A640T41;Lj6C640G10;Lj6C640T13;Lj6C713G17;Lj6P780T42;Lj7A575G45;Lj7C218T9;Lj8A131G29;Lj8A574T17;Lj8C15G…
GO:0051119	sugar transmembrane transporter activity	molecular_function	11	3228	27	21236	0.00120249	0.0415468	2.68021	Lj1C37G5;Lj3A909G46;Lj5A122G99;Lj5A369G35;Lj5A369T36;Lj5A92T42;Lj6A679G26;Lj7A363T56;Lj9A184T24;Lj9A189T25;Lj9C450T11
GO:0003878	ATP citrate synthase activity	molecular_function	5	3228	7	21236	0.00129766	0.0423783	4.69906	Lj3A831T83;Lj3C1054T10;Lj6A808T45;Lj6C691T7;Lju99C8G18
GO:0006085	acetyl-CoA biosynthetic process	biological_process	5	3228	7	21236	0.00129766	0.0423783	4.69906	Lj3A831T83;Lj3C1054T10;Lj6A808T45;Lj6C691T7;Lju99C8G18
GO:0006656	phosphatidylcholine biosynthetic process	biological_process	5	3228	7	21236	0.00129766	0.0423783	4.69906	Lj1A1043T28;Lj1A1043T29;Lj2C422G3;Lj5A157T57;Lj5C80T7
GO:0009346	citrate lyase complex	cellular_component	5	3228	7	21236	0.00129766	0.0423783	4.69906	Lj3A831T83;Lj3C1054T10;Lj6A808T45;Lj6C691T7;Lju99C8G18
GO:0045332	phospholipid translocation	biological_process	9	3228	20	21236	0.0014559	0.0464826	2.96041	Lj2C511T3;Lj2P602T21;Lj3A940T61;Lj3A940T62;Lj4C851T8;Lj6A769T89;Lj8C560G4;Lj9A433T98;Lj9A520G86
GO:0010090	trichome morphogenesis	biological_process	15	3228	44	21236	0.00148064	0.0464826	2.24273	Lj1A1002T28;Lj1A63G32;Lj1C1019T4;Lj1C56G7;Lj2A146T27;Lj2A730T33;Lj2C65G7;Lj2P155T22;Lj3C820G14;Lj4A27T23;Lj4A795T32;Lj5C140T11;Lj6A598G56;Lj6A677G77;Lj8A204G65
GO:0018685	alkane 1-monooxygenase activity	molecular_function	6	3228	10	21236	0.00148183	0.0464826	3.94721	Lj1P240T21;Lj2P133T33;Lj7P511T22;Lj9A584G63;Lj9A584T66;Lj9C584T12
GO:0004012	phospholipid-translocating ATPase activity	molecular_function	8	3228	17	21236	0.00188929	0.0584944	3.09585	Lj2P602T21;Lj3A940T61;Lj3A940T62;Lj4C851T8;Lj6A769T89;Lj8C560G4;Lj9A433T98;Lj9A520G86
GO:0030276	clathrin binding	molecular_function	13	3228	37	21236	0.0022136	0.0676568	2.31143	Lj2A182G26;Lj2A182G27;Lj3P859T32;Lj5A243T103;Lj6A633T33;Lj6C64T9;Lj6P731T43;Lj7A435T55;Lj7C695G10;Lj7C723T7;Lj8P129T30;Lj9A317T76;Lju50C34G8
GO:0030659	cytoplasmic vesicle membrane	cellular_component	12	3228	33	21236	0.00232458	0.0697747	2.39225	Lj1A1078G64;Lj1A251G8;Lj2A1216T57;Lj2A193T53;Lj6A783T47;Lj7A568G79;Lj7C439T1;Lj9A680G39;Lj9A704T70;Lj9C704G6;Lju41A33G83;Lju41C33T7
GO:1905582	response to mannose	biological_process	4	3228	5	21236	0.00234143	0.0697747	5.26295	Lj4A916T19;Lj5A749T42;Lj5A765T48;Lj7A689T79
GO:0009505	plant-type cell wall	cellular_component	67	3228	316	21236	0.00253738	0.0746804	1.39485	Lj1A1016G72;Lj1A1055T70;Lj1A663T71;Lj1A830T48;Lj1C1000G6;Lj1C1079G5;Lj1C262T3;Lj1C640G1;Lj1C663T14;Lj1C883T2;Lj1P1055T60;Lj1P879T27;Lj1P983T38;Lj2A1197T77;Lj2A207T58;Lj2A216T53;Lj2A268G32;Lj2C1204T13;Lj2P216T50;Lj2P393T14;Lj3A1057T76;Lj3A824T70;Lj3A904T81;Lj3A980G61;Lj4A40T47;Lj4A428T34;Lj4C106T5;Lj4C211T4;Lj4C911T3;Lj4C913T6;Lj4P761T23;Lj5A169T92;Lj5A193T99;Lj5A404T43;Lj6A811T71;Lj6C836T7;Lj6P76…
GO:0001678	cellular glucose homeostasis	biological_process	6	3228	11	21236	0.00284137	0.0806409	3.58837	Lj1C317T6;Lj4A25T54;Lj4C171T5;Lj9A513T71;Lju891C1G4;Lju891C1T8
GO:0005199	structural constituent of cell wall	molecular_function	6	3228	11	21236	0.00284137	0.0806409	3.58837	Lj1C959T17;Lj4C776G1;Lj4P775T23;Lj7P646T19;Lj7P711T18;Lj9P364T38
GO:0008198	ferrous iron binding	molecular_function	6	3228	11	21236	0.00284137	0.0806409	3.58837	Lj1C1247T0;Lj2C63G6;Lj2C69T3;Lj4C104T2;Lj4C890T1;Lj6A731T89
GO:0102797	geranial:oxygen oxidoreductase activity	molecular_function	5	3228	8	21236	0.0030263	0.0838409	4.11168	Lj3A961T48;Lj3C961T9;Lj4C29T7;Lj5P132T66;Lj8A200T56
GO:0102798	heptaldehyde:oxygen oxidoreductase activity	molecular_function	5	3228	8	21236	0.0030263	0.0838409	4.11168	Lj3A961T48;Lj3C961T9;Lj4C29T7;Lj5P132T66;Lj8A200T56
GO:0009738	abscisic acid-activated signaling pathway	biological_process	55	3228	252	21236	0.00308293	0.0838409	1.43582	Lj1A278T69;Lj1A831T71;Lj1C1089G4;Lj1P131T15;Lj1P154T18;Lj1P730T44;Lj1P732T21;Lj1P769T13;Lj1P958T60;Lj1P961T58;Lj2A1062T47;Lj2A1135T40;Lj2A197G62;Lj2A253T52;Lj2A424T65;Lj2A622T65;Lj2A935T44;Lj2C40G8;Lj2C68T9;Lj2C935T9;Lj2P1085T14;Lj2P1177T25;Lj2P135T34;Lj2P256T82;Lj2P539T34;Lj3A398G16;Lj3P716T60;Lj3P750T35;Lj4A406T27;Lj4C497G7;Lj5A158T73;Lj5P215T36;Lj6A707G44;Lj6A743T29;Lj6C57T6;Lj6C712G7;Lj6P619T…
GO:0005200	structural constituent of cytoskeleton	molecular_function	15	3228	47	21236	0.0030948	0.0838409	2.09958	Lj1A1135T88;Lj1P1086T20;Lj1P998T13;Lj2C1073T12;Lj2P189T12;Lj2P331T90;Lj4A906T36;Lj4C23T4;Lj4C747G4;Lj4P840T41;Lj5C221T6;Lj7A396T72;Lj9A316T46;Lj9A461T46;Lj9C337T5
GO:0030244	cellulose biosynthetic process	biological_process	18	3228	61	21236	0.00331503	0.088798	1.94125	Lj1A1174T76;Lj1A770G42;Lj1A773G36;Lj1A891T72;Lj2A162G41;Lj2A163G53;Lj2C1144T9;Lj2C674T4;Lj3C887T8;Lj4A122T61;Lj5A170T101;Lj6C615T18;Lj7C375T19;Lj7C578G16;Lj9A240T73;Lj9C719T5;Lju361A4G49;Lju361P4T41
GO:0120029	proton export across plasma membrane	biological_process	7	3228	15	21236	0.00388125	0.10281	3.07005	Lj5C27G7;Lj5C78T18;Lj7A453T78;Lj7C453T15;Lj7C545T13;Lj9A495T60;Lj9C496T3
GO:0042973	glucan endo-1,3-beta-D-glucosidase activity	molecular_function	21	3228	77	21236	0.00450466	0.118012	1.79419	Lj1A937G95;Lj1C1137T20;Lj1C236T10;Lj1C92T0;Lj1C937T14;Lj1P1191T17;Lj1P617T22;Lj1P879T27;Lj3A865T78;Lj4A863T65;Lj4C7T5;Lj5A71G75;Lj5P320T67;Lj7A641T83;Lj8A198T55;Lj8A422T24;Lj9C500G15;Lj9P230T13;Lj9P517T32;Lju50A30G28;Lju99C6T9
GO:0048439	flower morphogenesis	biological_process	9	3228	23	21236	0.00460732	0.11939	2.57427	Lj1A1128T59;Lj1C1127G4;Lj1C1127T4;Lj1C1129T12;Lj1C1129T6;Lj1C1129T7;Lj2A232T31;Lj5C260T12;Lj8A309G34
GO:0004672	protein kinase activity	molecular_function	42	3228	186	21236	0.0047795	0.12252	1.48551	Lj1A1167T60;Lj1A265G35;Lj1A82T75;Lj1A959T84;Lj1A969T92;Lj1A97T13;Lj1C892T10;Lj1P122T14;Lj1P769T13;Lj2A1098T92;Lj2A325T57;Lj2A568T47;Lj2C30T2;Lj2C568T3;Lj2P1085T14;Lj3A881T69;Lj3C358T0;Lj3P376T20;Lj4C497G7;Lj5A174G79;Lj5A20T30;Lj5C46G9;Lj5C750T6;Lj5C764G6;Lj6A609T81;Lj6C57T6;Lj6C584G3;Lj7A514G30;Lj7A735T36;Lj8A45T79;Lj8C51T5;Lj9A5T13;Lj9A657G27;Lj9C528G11;Lj9C543G14;Lj9C592T5;Lj9C657G2;Lj9C657T7;L…
GO:0008195	phosphatidate phosphatase activity	molecular_function	6	3228	12	21236	0.00495551	0.124357	3.28934	Lj2A103T69;Lj2C456G10;Lj3C879T8;Lj4A54T45;Lj5A153T50;Lj6C752T9
GO:0016197	endosomal transport	biological_process	6	3228	12	21236	0.00495551	0.124357	3.28934	Lj1C1049T3;Lj1C1049T5;Lj9A657G27;Lj9C657G2;Lj9C657T7;Lju41A50T55
GO:0009789	positive regulation of abscisic acid-activated signaling pathway	biological_process	19	3228	68	21236	0.00504385	0.125256	1.83816	Lj1A148T52;Lj1A765T39;Lj1A831T71;Lj1P769T13;Lj2P1085T14;Lj4C16T26;Lj4C497G7;Lj4C802T6;Lj5A158T73;Lj6A743T29;Lj6C613T0;Lj6P832T32;Lj8A150T51;Lj8A209T44;Lj8P210T83;Lj9A301T40;Lj9A420G39;Lj9A441T93;Lju41C58G1
GO:0009833	plant-type primary cell wall biogenesis	biological_process	12	3228	36	21236	0.00528362	0.128532	2.1929	Lj1A1174T76;Lj1A770G42;Lj1A773G36;Lj1A891T72;Lj2A162G41;Lj2A163G53;Lj2C1144T9;Lj3C887T8;Lj5A170T101;Lj6C615T18;Lj7C375T19;Lj9C719T5
GO:0016760	cellulose synthase (UDP-forming) activity	molecular_function	12	3228	36	21236	0.00528362	0.128532	2.1929	Lj1A1174T76;Lj1A770G42;Lj1A773G36;Lj1A891T72;Lj2A162G41;Lj2A163G53;Lj2C1144T9;Lj3C887T8;Lj5A170T101;Lj6C615T18;Lj7C375T19;Lj9C719T5
GO:0007015	actin filament organization	biological_process	14	3228	45	21236	0.00542365	0.130606	2.0467	Lj1A63G31;Lj1A63G32;Lj2A812T12;Lj2A821G9;Lj6A633T33;Lj6A640T41;Lj6C640G10;Lj6C640T13;Lj7C218T9;Lj7C387G8;Lj8C15G13;Lj9C618T10;Lj9C624G5;Lju50C12G7
GO:0006598	polyamine catabolic process	biological_process	5	3228	9	21236	0.00595867	0.138899	3.65483	Lj1C523T2;Lj2A510G34;Lj3A991G23;Lj3C991T4;Lj9A639T52
GO:0005783	endoplasmic reticulum	cellular_component	164	3228	898	21236	0.00598665	0.138899	1.20145	Lj1A1065T51;Lj1A1078G64;Lj1A1192G65;Lj1A176G50;Lj1A338G11;Lj1A874G25;Lj1A937T93;Lj1A996T64;Lj1C109G10;Lj1C716G0;Lj1C909T3;Lj1C949T3;Lj1P1124T25;Lj1P173T10;Lj1P930T50;Lj2A1024G55;Lj2A1048T55;Lj2A1126G36;Lj2A1194T54;Lj2A1210T29;Lj2A1216T57;Lj2A138T46;Lj2A195T69;Lj2A207T58;Lj2A323T71;Lj2A331T126;Lj2A332T92;Lj2A402T37;Lj2A485G24;Lj2A497G57;Lj2A538G22;Lj2A563G17;Lj2A566T41;Lj2A569T66;Lj2A623G23;Lj2A96…
GO:0015749	monosaccharide transmembrane transport	biological_process	7	3228	16	21236	0.00600314	0.138899	2.87818	Lj2A829T60;Lj2C828T6;Lj3A756T28;Lj3C738T17;Lj3C760T2;Lj3C778T1;Lj7A485G34
GO:0008199	ferric iron binding	molecular_function	4	3228	6	21236	0.00617589	0.138899	4.38579	Lj2C69T3;Lj6A731T89;Lj8A138T40;Lj8C63T4
GO:0008889	glycerophosphodiester phosphodiesterase activity	molecular_function	4	3228	6	21236	0.00617589	0.138899	4.38579	Lj1C883T2;Lj5C102G6;Lj6C833T9;Lj7C454T4
GO:0009986	cell surface	cellular_component	4	3228	6	21236	0.00617589	0.138899	4.38579	Lj1A1167T60;Lj2A325T57;Lj5C260T12;Lj6C746G2
GO:0051693	actin filament capping	biological_process	4	3228	6	21236	0.00617589	0.138899	4.38579	Lj2A385T27;Lj7C387G8;Lju124C42G5;Lju50C12G7
GO:0008553	proton-exporting ATPase activity, phosphorylative mechanism	molecular_function	9	3228	24	21236	0.00639125	0.141081	2.46701	Lj2A538G22;Lj5C27G7;Lj5C78T18;Lj7A453T78;Lj7C453T15;Lj7C545T13;Lj9A484G61;Lj9A495T60;Lj9C496T3
GO:0010089	xylem development	biological_process	9	3228	24	21236	0.00639125	0.141081	2.46701	Lj1A758T10;Lj3A1075T33;Lj5A243T96;Lj5A316T25;Lj8C57G16;Lj9A237T27;Lj9A317T79;Lj9A571T73;Lj9C444T8
GO:0042335	cuticle development	biological_process	11	3228	33	21236	0.0074496	0.162934	2.1929	Lj1A1236G69;Lj1A937T93;Lj2C48T4;Lj2C48T6;Lj3A876T41;Lj6P827T20;Lj7A713T52;Lj9A490T25;Lj9A490T26;Lj9C356G4;Lj9C727G2
GO:0004674	protein serine/threonine kinase activity	molecular_function	103	3228	540	21236	0.0078133	0.169335	1.25482	Lj1A1167T60;Lj1A247G53;Lj1A265G35;Lj1A278T69;Lj1A69G69;Lj1A956T12;Lj1A97T13;Lj1C1191T14;Lj1C144T5;Lj1C678T11;Lj1C805G8;Lj1C892T10;Lj1C892T9;Lj1P122T14;Lj1P131T15;Lj1P769T13;Lj1P965T18;Lj2A101G53;Lj2A1098T92;Lj2A1148G46;Lj2A1167T94;Lj2A165T42;Lj2A171T61;Lj2A188T37;Lj2A197G62;Lj2A274G58;Lj2A325T57;Lj2A568T47;Lj2A596T42;Lj2A5G38;Lj2A622T65;Lj2A76T81;Lj2A998T25;Lj2C157T11;Lj2C25T7;Lj2C302T3;Lj2C30T2;…
GO:0051260	protein homooligomerization	biological_process	10	3228	29	21236	0.00810843	0.174149	2.26851	Lj2C1072T15;Lj4A697T31;Lj5A122G99;Lj6A679G26;Lj7A363T56;Lj8C173G6;Lj9A184T24;Lj9A189T25;Lj9C450T11;Lj9C660G5
GO:0048268	clathrin coat assembly	biological_process	8	3228	21	21236	0.00898603	0.191274	2.50617	Lj3P859T32;Lj5A243T103;Lj6P731T43;Lj7A435T55;Lj7C723T7;Lj8P129T30;Lj9A317T76;Lju50C34G8
GO:0008757	S-adenosylmethionine-dependent methyltransferase activity	molecular_function	16	3228	57	21236	0.00917583	0.193586	1.84665	Lj2A147T53;Lj2A482T63;Lj2C461T2;Lj3A693T76;Lj4C315T1;Lj4C315T3;Lj4C664G15;Lj4C674G9;Lj4C834T7;Lj5A112G60;Lj6A780G49;Lj6C635G9;Lj7A145T39;Lj9A402T71;Lj9C462T13;Lj9C577G11
GO:0004693	cyclin-dependent protein serine/threonine kinase activity	molecular_function	13	3228	43	21236	0.00940374	0.196654	1.98891	Lj2A54T80;Lj2A940T49;Lj2A947T46;Lj2C569G2;Lj4A3G59;Lj4A861T44;Lj4C435G7;Lj5A271T97;Lj5C97G7;Lj8A156T79;Lj8A336G52;Lj9A297T59;Lj9A700T91
GO:0004396	hexokinase activity	molecular_function	5	3228	10	21236	0.0104355	0.214468	3.28934	Lj4A25T54;Lj4C171T5;Lj9A513T71;Lju891C1G4;Lju891C1T8
GO:0015976	carbon utilization	biological_process	5	3228	10	21236	0.0104355	0.214468	3.28934	Lj4A166T81;Lj4A77T51;Lj5A124T69;Lj5A124T70;Lj9A348G58
GO:0016759	cellulose synthase activity	molecular_function	9	3228	26	21236	0.0114925	0.234171	2.27724	Lj1A1174T76;Lj1A770G42;Lj1A773G36;Lj1A891T72;Lj2A162G41;Lj2A163G53;Lj2C1144T9;Lj7C375T19;Lj9C719T5
GO:0003886	DNA (cytosine-5-)-methyltransferase activity	molecular_function	6	3228	14	21236	0.0122665	0.241837	2.81944	Lj2A766T19;Lj3C889G12;Lj3C889T12;Lj5A282T76;Lj6C822T7;Lju41C37G7
GO:0010424	DNA methylation on cytosine within a CG sequence	biological_process	6	3228	14	21236	0.0122665	0.241837	2.81944	Lj2A766T19;Lj3C889G12;Lj3C889T12;Lj5A282T76;Lj5A86T69;Lj6C822T7
GO:0051753	mannan synthase activity	molecular_function	6	3228	14	21236	0.0122665	0.241837	2.81944	Lj2A995T22;Lj3A1004T97;Lj3C887T8;Lj3P1004T82;Lj5A170T101;Lj6C615T18
GO:0010274	hydrotropism	biological_process	7	3228	18	21236	0.0126577	0.241837	2.55838	Lj2A563G17;Lj3A749T131;Lj3C717T6;Lj4P243T40;Lj4P278T22;Lj4P776T52;Lj4P877T33
GO:0009800	cinnamic acid biosynthetic process	biological_process	4	3228	7	21236	0.0126802	0.241837	3.75925	Lj2A1021G43;Lj2C16G3;Lj3A983T60;Lj4A178G43
GO:0034614	cellular response to reactive oxygen species	biological_process	4	3228	7	21236	0.0126802	0.241837	3.75925	Lju41A20T13;Lju41A21G17;Lju41A21T21;Lju41A21T22
GO:0048766	root hair initiation	biological_process	4	3228	7	21236	0.0126802	0.241837	3.75925	Lj1A1167T60;Lj2A325T57;Lj2A552G41;Lj6C746G2
GO:1902609	(R)-2-hydroxy-alpha-linolenic acid biosynthetic process	biological_process	4	3228	7	21236	0.0126802	0.241837	3.75925	Lju41A20T13;Lju41A21G17;Lju41A21T21;Lju41A21T22
GO:0030246	carbohydrate binding	molecular_function	34	3228	153	21236	0.0131335	0.245279	1.46193	Lj1A830T48;Lj2A323T71;Lj2A352T45;Lj2A479T47;Lj2A596T42;Lj2C168T15;Lj2C357T24;Lj3A557G48;Lj3A568T31;Lj3A568T33;Lj3A568T34;Lj3C554T0;Lj3C555G3;Lj3C568T6;Lj4A741T90;Lj4C211T4;Lj4C32T12;Lj4C741G4;Lj5A193T99;Lj5C179T5;Lj5C347G4;Lj7A399T58;Lj8A208T63;Lj8A238T61;Lj8C208T16;Lj9A200T24;Lj9A200T25;Lj9A220G16;Lj9C195T5;Lj9C200G1;Lj9C460G7;Lj9C516T17;Lju41A24T35;Lju926A11T9
GO:0005484	SNAP receptor activity	molecular_function	18	3228	69	21236	0.0131417	0.245279	1.71618	Lj1A1066G51;Lj1A996T64;Lj2A252G53;Lj2C1031G2;Lj2C418T15;Lj2C418T16;Lj3A570T41;Lj3A840T139;Lj3A886G41;Lj6A615T93;Lj6A782T109;Lj7A724T58;Lj7A730G44;Lj8A306T62;Lj8C279G4;Lj8C286G7;Lj8P116T43;Lj9A205T17
GO:0052546	cell wall pectin metabolic process	biological_process	12	3228	40	21236	0.0131694	0.245279	1.97361	Lj2A147T53;Lj2C461T2;Lj3A693T76;Lj4C664G15;Lj4C674G9;Lj4C834T7;Lj5A112G60;Lj6A780G49;Lj6C635G9;Lj7A145T39;Lj9C462T13;Lj9C577G11
GO:0000326	protein storage vacuole	cellular_component	9	3228	27	21236	0.0149616	0.27288	2.1929	Lj2A1051T20;Lj2A479T47;Lj5C441T8;Lj7A282G46;Lj7P314T10;Lj7P315T14;Lj7P315T8;Lj7P324T10;Lj9A510T86
GO:0015145	monosaccharide transmembrane transporter activity	molecular_function	9	3228	27	21236	0.0149616	0.27288	2.1929	Lj2A829T60;Lj2C828T6;Lj3A756T28;Lj3C738T17;Lj3C760T2;Lj3C778T1;Lj4A870T23;Lj7A485G34;Lj9A38T37
GO:0019706	protein-cysteine S-palmitoyltransferase activity	molecular_function	11	3228	36	21236	0.0149947	0.27288	2.01015	Lj1A1078G64;Lj2A1216T57;Lj2A569T66;Lj3A965T73;Lj4C702G7;Lj6A783T47;Lj6A839T32;Lj7C378G2;Lj9A680G39;Lj9A704T70;Lj9C704G6
GO:0009846	pollen germination	biological_process	18	3228	70	21236	0.0152422	0.273852	1.69166	Lj1A1093T68;Lj3A637T23;Lj3P1062T48;Lj4C735T5;Lj4C844G3;Lj4P781T62;Lj5A170T101;Lj5A764T25;Lj5C63T9;Lj5P120T40;Lj5P120T41;Lj6A731T88;Lj6C282G1;Lj6C615T18;Lj7A647T56;Lj8A132T60;Lj9P505T43;Lju470C3T7
GO:0008643	carbohydrate transport	biological_process	17	3228	65	21236	0.0152778	0.273852	1.72058	Lj1C121T5;Lj1C629G7;Lj1C949T3;Lj2A1024G55;Lj2A203T55;Lj3A231G6;Lj4A623G14;Lj5C57T12;Lj7P720T47;Lj8A275T76;Lj8A479G58;Lj8A73G47;Lj8C718T0;Lj9A408T81;Lj9A409G92;Lj9A576T41;Lj9P174T15
GO:0004630	phospholipase D activity	molecular_function	8	3228	23	21236	0.0163597	0.28752	2.28824	Lj4C16T26;Lj4C802T6;Lj5A71T70;Lj5A71T71;Lj7A421T50;Lj7C627G6;Lj9A301T40;Lj9C518T1
GO:0070290	N-acylphosphatidylethanolamine-specific phospholipase D activity	molecular_function	8	3228	23	21236	0.0163597	0.28752	2.28824	Lj4C16T26;Lj4C802T6;Lj5A71T70;Lj5A71T71;Lj7A421T50;Lj7C627G6;Lj9A301T40;Lj9C518T1
GO:0016788	hydrolase activity, acting on ester bonds	molecular_function	39	3228	183	21236	0.0164909	0.28752	1.40202	Lj1A1178T74;Lj1A1179G51;Lj1A1196G37;Lj1A1198T23;Lj1A696T9;Lj1A706G22;Lj1A906T51;Lj1C1180G1;Lj1C1180T6;Lj1C699T1;Lj1C700T3;Lj1C703G0;Lj1C880T17;Lj2A313T78;Lj2A389T89;Lj2C1137T12;Lj2C165T12;Lj2C297T3;Lj2C48T4;Lj2C48T6;Lj4A126T64;Lj4C627G2;Lj5C110T22;Lj6A273G11;Lj6A278G14;Lj6A773T129;Lj6C691G9;Lj7A21T21;Lj7A28T6;Lj7A601T108;Lj7A601T115;Lj7A626T74;Lj7C25G6;Lj9A682T47;Lj9C20T0;Lj9C515T4;Lj9C683T3;Lj9P…
GO:0032940	secretion by cell	biological_process	5	3228	11	21236	0.016764	0.28752	2.99031	Lj9A657G27;Lj9C657G2;Lj9C657T7;Lj9P733T7;Lju41A50T55
GO:0070403	NAD+ binding	molecular_function	5	3228	11	21236	0.016764	0.28752	2.99031	Lj1A24T67;Lj1A797G65;Lj2A102T69;Lj2C1057T19;Lj3A822T34
GO:0071669	plant-type cell wall organization or biogenesis	biological_process	5	3228	11	21236	0.016764	0.28752	2.99031	Lj4A122T61;Lj4A750T29;Lj7A471G94;Lju361A4G49;Lju361P4T41
GO:0012501	programmed cell death	biological_process	7	3228	19	21236	0.0174605	0.297327	2.42373	Lj2C92T4;Lj2P518T18;Lj4C16T26;Lj4C802T6;Lj8A310G25;Lj9A301T40;Lju891C1G4
GO:0043621	protein self-association	molecular_function	26	3228	113	21236	0.0180925	0.305904	1.51368	Lj1A1027T36;Lj1C1124T5;Lj1P873T16;Lj1P945T11;Lj1P948T16;Lj2A146T29;Lj2A164G51;Lj3A874G70;Lj4A221T33;Lj4C261T3;Lj4C898G2;Lj5A235T48;Lj5C164G6;Lj5P500T4;Lj8A574T17;Lj8C55T5;Lj9A358T46;Lj9A390T65;Lj9A657G27;Lj9C657G2;Lj9C657T7;Lj9C660G5;Lj9P258T31;Lj9P571T39;Lju41A50T55;Lju50A4G44
GO:0006302	double-strand break repair	biological_process	9	3228	28	21236	0.0191431	0.310457	2.11458	Lj1C23T18;Lj1C978G4;Lj2C1155G3;Lj3A1048T22;Lj6A381G13;Lj7A609T52;Lj9C494G11;Lj9C627T10;Lju912C0T2
GO:0009958	positive gravitropism	biological_process	9	3228	28	21236	0.0191431	0.310457	2.11458	Lj1A1167T60;Lj2A325T57;Lj4A161T35;Lj4C598T2;Lj6A754T52;Lj6A830G30;Lj6C746G2;Lj7A396T69;Lj9C444T23
GO:0018230	peptidyl-L-cysteine S-palmitoylation	biological_process	9	3228	28	21236	0.0191431	0.310457	2.11458	Lj1A1078G64;Lj2A1216T57;Lj2A569T66;Lj3A965T73;Lj4C702G7;Lj6A783T47;Lj6A839T32;Lj7C378G2;Lj9A680G39
GO:0047196	long-chain-alcohol O-fatty-acyltransferase activity	molecular_function	9	3228	28	21236	0.0191431	0.310457	2.11458	Lj1C716G0;Lj1P882T30;Lj3A906G55;Lj3A906G57;Lj3A906T63;Lj5P352T36;Lj7A500T119;Lj8C110T4;Lj8P174T24
GO:0102966	arachidoyl-CoA:1-dodecanol O-acyltransferase activity	molecular_function	9	3228	28	21236	0.0191431	0.310457	2.11458	Lj1C716G0;Lj1P882T30;Lj3A906G55;Lj3A906G57;Lj3A906T63;Lj5P352T36;Lj7A500T119;Lj8C110T4;Lj8P174T24
GO:0103095	wax ester synthase activity	molecular_function	9	3228	28	21236	0.0191431	0.310457	2.11458	Lj1C716G0;Lj1P882T30;Lj3A906G55;Lj3A906G57;Lj3A906T63;Lj5P352T36;Lj7A500T119;Lj8C110T4;Lj8P174T24
GO:0015250	water channel activity	molecular_function	10	3228	33	21236	0.0211492	0.330711	1.99354	Lj1A160T14;Lj1A932T37;Lj1C979G20;Lj2A184T49;Lj5A186T39;Lj7A703T72;Lj8A221G66;Lj9A211T36;Lj9A394T43;Lj9A510T86
GO:0055028	cortical microtubule	cellular_component	8	3228	24	21236	0.0213439	0.330711	2.1929	Lj1A1163T37;Lj1A265G35;Lj3A779G30;Lj3A779T31;Lj3C794G17;Lj4A62T63;Lj7A344T47;Lj8C36T7
GO:0001561	fatty acid alpha-oxidation	biological_process	4	3228	8	21236	0.0223341	0.330711	3.28934	Lju41A20T13;Lju41A21G17;Lju41A21T21;Lju41A21T22
GO:0006880	intracellular sequestering of iron ion	biological_process	4	3228	8	21236	0.0223341	0.330711	3.28934	Lj2A1126G36;Lj2C69T3;Lj4C694T6;Lj5C244T10
GO:0009102	biotin biosynthetic process	biological_process	4	3228	8	21236	0.0223341	0.330711	3.28934	Lj7C139T4;Lj7C657T3;Lj7C657T4;Lj9A687T82
GO:0015630	microtubule cytoskeleton	cellular_component	4	3228	8	21236	0.0223341	0.330711	3.28934	Lj1C1019T4;Lj1P1086T20;Lj2A79T37;Lj8A204G65
GO:0033320	UDP-D-xylose biosynthetic process	biological_process	4	3228	8	21236	0.0223341	0.330711	3.28934	Lj1A24T67;Lj2A102T69;Lj2C1057T19;Lj3A822T34
GO:0035627	ceramide transport	biological_process	4	3228	8	21236	0.0223341	0.330711	3.28934	Lj3A1017G48;Lj3A690T36;Lj4C692T12;Lj6C760T10
GO:0048040	UDP-glucuronate decarboxylase activity	molecular_function	4	3228	8	21236	0.0223341	0.330711	3.28934	Lj1A24T67;Lj2A102T69;Lj2C1057T19;Lj3A822T34
GO:0071333	cellular response to glucose stimulus	biological_process	4	3228	8	21236	0.0223341	0.330711	3.28934	Lj3A802G44;Lj6A717T147;Lj6C711T14;Lj7A753T39
GO:0120009	intermembrane lipid transfer	biological_process	4	3228	8	21236	0.0223341	0.330711	3.28934	Lj3A1017G48;Lj3A690T36;Lj4C692T12;Lj6C760T10
GO:0120013	intermembrane lipid transfer activity	molecular_function	4	3228	8	21236	0.0223341	0.330711	3.28934	Lj3A1017G48;Lj3A690T36;Lj4C692T12;Lj6C760T10
GO:1902387	ceramide 1-phosphate binding	molecular_function	4	3228	8	21236	0.0223341	0.330711	3.28934	Lj3A1017G48;Lj3A690T36;Lj4C692T12;Lj6C760T10
GO:1902388	ceramide 1-phosphate transporter activity	molecular_function	4	3228	8	21236	0.0223341	0.330711	3.28934	Lj3A1017G48;Lj3A690T36;Lj4C692T12;Lj6C760T10
GO:0009902	chloroplast relocation	biological_process	7	3228	20	21236	0.0234142	0.342451	2.30254	Lj2A1086T62;Lj2C297T7;Lj3A1020T61;Lj4C287T8;Lj5A51G50;Lj6A703T90;Lj6A767T64
GO:0071732	cellular response to nitric oxide	biological_process	7	3228	20	21236	0.0234142	0.342451	2.30254	Lj7C743T9;Lj8A195G14;Lj9C323T5;Lju41A20T13;Lju41A21G17;Lju41A21T21;Lju41A21T22
GO:0046856	phosphatidylinositol dephosphorylation	biological_process	9	3228	29	21236	0.0241088	0.346115	2.04166	Lj2A497G57;Lj2A552G41;Lj2C100G19;Lj5A212G86;Lj6C282G1;Lj7A404T40;Lj8A289T62;Lju41A7T38;Lju470C3T7
GO:0009750	response to fructose	biological_process	6	3228	16	21236	0.0249687	0.346115	2.46701	Lj6A679G26;Lj6C612G2;Lj7A448T26;Lj7C450G4;Lj9A184T24;Lj9A189T25
GO:0010116	positive regulation of abscisic acid biosynthetic process	biological_process	6	3228	16	21236	0.0249687	0.346115	2.46701	Lj1P730T44;Lj1P732T21;Lj6A707G44;Lj6C712G7;Lj8P114T30;Lj9P411T45
GO:0090305	nucleic acid phosphodiester bond hydrolysis	biological_process	6	3228	16	21236	0.0249687	0.346115	2.46701	Lj6A381G13;Lju1040C0G1;Lju1225A0T4;Lju1225A1G38;Lju1225A2T63;Lju912C0T2
GO:0010192	mucilage biosynthetic process	biological_process	5	3228	12	21236	0.0251986	0.346115	2.74112	Lj1P154T18;Lj2A1062T47;Lj2A995T22;Lj3P1004T82;Lj4A163T75
GO:0019745	pentacyclic triterpenoid biosynthetic process	biological_process	5	3228	12	21236	0.0251986	0.346115	2.74112	Lj1A1062G22;Lj5A769G17;Lj7A745G17;Lj8A17G19;Lj8C18T3
GO:0048194	Golgi vesicle budding	biological_process	5	3228	12	21236	0.0251986	0.346115	2.74112	Lj2P602T21;Lj4C851T8;Lj6A769T89;Lj9A433T98;Lj9A520G86
GO:0006612	protein targeting to membrane	biological_process	10	3228	34	21236	0.0259911	0.346115	1.93491	Lj1A1078G64;Lj2A1216T57;Lj2A569T66;Lj2C1031G2;Lj3A965T73;Lj4C702G7;Lj6A783T47;Lj6A839T32;Lj7C378G2;Lj9A680G39
GO:0006468	protein phosphorylation	biological_process	46	3228	229	21236	0.0270771	0.346115	1.32148	Lj1A1086T45;Lj1A1167T60;Lj1A22G97;Lj1A247G53;Lj1A97T13;Lj1A984G83;Lj1C678T11;Lj1C805G8;Lj1C892T10;Lj1C892T9;Lj1P122T14;Lj2A1098T92;Lj2A1167T94;Lj2A146T29;Lj2A197G62;Lj2A325T57;Lj2A596T42;Lj2A5G38;Lj2A940T49;Lj2A947T46;Lj2C1121T8;Lj2C175G7;Lj2C30T2;Lj2C40G8;Lj2C536T6;Lj2C569G2;Lj3C962T22;Lj4A10G74;Lj4A3G59;Lj4A734T49;Lj4A861T44;Lj4C435G7;Lj5A271T97;Lj5C25G7;Lj5C25T13;Lj6A609T81;Lj6C701T9;Lj8A156T7…
GO:0009734	auxin-activated signaling pathway	biological_process	56	3228	287	21236	0.0275089	0.346115	1.28365	Lj1A1167T60;Lj1A74T106;Lj1A952T44;Lj1C1200T8;Lj1C187G5;Lj1C805G8;Lj1C892T10;Lj1C912T0;Lj2A220T37;Lj2A325T57;Lj2A501T57;Lj2A551T19;Lj2A55G23;Lj2A77T29;Lj2C1166T15;Lj2C30T2;Lj3A719T115;Lj3A891T44;Lj4A161T34;Lj4A253G30;Lj4A31G85;Lj4A812T70;Lj4C790T11;Lj4P795T12;Lj4P911T28;Lj5A158T72;Lj5A187G34;Lj5C186T16;Lj5C283T4;Lj5C745T2;Lj6C746G2;Lj7A396T69;Lj7C703G6;Lj8A140G124;Lj8A26G45;Lj8A303T31;Lj9A385G31;L…
GO:0003913	DNA photolyase activity	molecular_function	3	3228	5	21236	0.0275846	0.346115	3.94721	Lj8A437G12;Lj8C437G0;Lj8C437G2
GO:0004340	glucokinase activity	molecular_function	3	3228	5	21236	0.0275846	0.346115	3.94721	Lj1C317T6;Lj4C171T5;Lju891C1G4
GO:0004849	uridine kinase activity	molecular_function	3	3228	5	21236	0.0275846	0.346115	3.94721	Lj2C1159G1;Lj7A601G109;Lj7A601T110
GO:0006004	fucose metabolic process	biological_process	3	3228	5	21236	0.0275846	0.346115	3.94721	Lj1A986T55;Lj5A395T42;Lj5C389T7
GO:0006723	cuticle hydrocarbon biosynthetic process	biological_process	3	3228	5	21236	0.0275846	0.346115	3.94721	Lj9A490T25;Lj9A490T26;Lj9C727G2
GO:0009679	hexose:proton symporter activity	molecular_function	3	3228	5	21236	0.0275846	0.346115	3.94721	Lj3C738T17;Lj6A717T147;Lj6C711T14
GO:0010142	farnesyl diphosphate biosynthetic process, mevalonate pathway	biological_process	3	3228	5	21236	0.0275846	0.346115	3.94721	Lj2A198T51;Lj2A200T28;Lj8C240G7
GO:0019158	mannokinase activity	molecular_function	3	3228	5	21236	0.0275846	0.346115	3.94721	Lj1C317T6;Lj4C171T5;Lju891C1G4
GO:0031210	phosphatidylcholine binding	molecular_function	3	3228	5	21236	0.0275846	0.346115	3.94721	Lj1A1043T28;Lj1A1043T29;Lj2C422G3
GO:0032886	regulation of microtubule-based process	biological_process	3	3228	5	21236	0.0275846	0.346115	3.94721	Lj2A205T62;Lj2A20G42;Lj2A20G44
GO:0044211	CTP salvage	biological_process	3	3228	5	21236	0.0275846	0.346115	3.94721	Lj2C1159G1;Lj7A601G109;Lj7A601T110
GO:0045548	phenylalanine ammonia-lyase activity	molecular_function	3	3228	5	21236	0.0275846	0.346115	3.94721	Lj2A1021G43;Lj2C16G3;Lj3A983T60
GO:0048317	seed morphogenesis	biological_process	3	3228	5	21236	0.0275846	0.346115	3.94721	Lj1A753G57;Lj1C862G16;Lj8A159T99
GO:0051233	spindle midzone	cellular_component	3	3228	5	21236	0.0275846	0.346115	3.94721	Lj7C76G10;Lj8C566T5;Lj9A462T70
GO:0051511	negative regulation of unidimensional cell growth	biological_process	3	3228	5	21236	0.0275846	0.346115	3.94721	Lj3A779G30;Lj3A779T31;Lj3C794G17
GO:0051639	actin filament network formation	biological_process	3	3228	5	21236	0.0275846	0.346115	3.94721	Lj1A101G43;Lj2A1117G16;Lj8A132T60
GO:0080132	fatty acid alpha-hydroxylase activity	molecular_function	3	3228	5	21236	0.0275846	0.346115	3.94721	Lj2A331T126;Lj2A332T92;Lj2C331T11
GO:0000911	cytokinesis by cell plate formation	biological_process	13	3228	49	21236	0.028171	0.351621	1.74537	Lj1A1209T60;Lj2A252G53;Lj3A749T131;Lj3C717T6;Lj4A906T36;Lj6A782T109;Lj6C699T8;Lj8C279G4;Lj8C286G7;Lj8C36T7;Lj9A311T56;Lj9A675T37;Lj9C311G18
GO:0004144	diacylglycerol O-acyltransferase activity	molecular_function	9	3228	30	21236	0.0299252	0.371571	1.97361	Lj1C716G0;Lj3A906G55;Lj3A906G57;Lj3A906T63;Lj7A480T36;Lj7A500T119;Lj7A614T43;Lj7C614G12;Lj8C110T4
GO:0005536	glucose binding	molecular_function	7	3228	21	21236	0.0306283	0.377947	2.1929	Lj1C317T6;Lj4A25T54;Lj4C171T5;Lj9A513T71;Lju427C3T2;Lju891C1G4;Lju891C1T8
GO:0031201	SNARE complex	cellular_component	17	3228	70	21236	0.0307557	0.377947	1.59768	Lj1A1066G51;Lj1A996T64;Lj2A252G53;Lj2C1031G2;Lj2C418T15;Lj2C418T16;Lj3A570T41;Lj3A840T139;Lj3A886G41;Lj6A615T93;Lj7A724T58;Lj7A730G44;Lj8A306T62;Lj8C279G4;Lj8C286G7;Lj8P116T43;Lj9A205T17
GO:0052689	carboxylic ester hydrolase activity	molecular_function	16	3228	65	21236	0.0315201	0.385354	1.61937	Lj1P1083T22;Lj2A833T32;Lj2C606T8;Lj2P411T16;Lj4A825G16;Lj5A238T46;Lj5C262T14;Lj7A18T42;Lj7A18T43;Lj7A210G16;Lj7A525T54;Lj7C213G1;Lj7C299G6;Lj8A102T61;Lj9A523T60;Lj9C502G2
GO:0000149	SNARE binding	molecular_function	15	3228	60	21236	0.03217	0.391293	1.64467	Lj1A1066G51;Lj2A252G53;Lj2C1031G2;Lj2C418T15;Lj2C418T16;Lj3A570T41;Lj3A840T139;Lj3A886G41;Lj6A615T93;Lj7A724T58;Lj8A306T62;Lj8C279G4;Lj8C286G7;Lj8P116T43;Lj9A205T17
GO:0008289	lipid binding	molecular_function	22	3228	97	21236	0.0325293	0.393654	1.49207	Lj1A219G36;Lj1A66T68;Lj2A242T76;Lj2A336G36;Lj2A66T63;Lj2C1065G2;Lj2C1151T3;Lj2C15G6;Lj2C16T8;Lj3A1017G48;Lj3A690T36;Lj4A114T77;Lj4A592T25;Lj4A828T48;Lj4C692T12;Lj5A258T11;Lj5C58G2;Lj6C760T10;Lj6C783G8;Lj6P827T20;Lj7C725T6;Lj8A723T58
GO:0000170	sphingosine hydroxylase activity	molecular_function	6	3228	17	21236	0.0337429	0.402215	2.32189	Lj9A490T25;Lj9A490T26;Lj9A548T56;Lj9C727G2;Lj9P548T34;Lju99A12G93
GO:0009934	regulation of meristem structural organization	biological_process	6	3228	17	21236	0.0337429	0.402215	2.32189	Lj2A602G37;Lj4A3G59;Lj6A646T84;Lj8A303T31;Lju1034A2T22;Lju1609C0G6
GO:0043447	alkane biosynthetic process	biological_process	6	3228	17	21236	0.0337429	0.402215	2.32189	Lj9A490T25;Lj9A490T26;Lj9A548T56;Lj9C727G2;Lj9P548T34;Lju99A12G93
GO:0003841	1-acylglycerol-3-phosphate O-acyltransferase activity	molecular_function	4	3228	9	21236	0.0354344	0.412077	2.92386	Lj1A338G11;Lj1A872T54;Lj4C45G2;Lj7C596G5
GO:0042732	D-xylose metabolic process	biological_process	4	3228	9	21236	0.0354344	0.412077	2.92386	Lj1A24T67;Lj2A102T69;Lj2C1057T19;Lj3A822T34
GO:0043596	nuclear replication fork	cellular_component	4	3228	9	21236	0.0354344	0.412077	2.92386	Lj2A964T5;Lj2C379G3;Lj3A557T55;Lj3A569T43
GO:0047911	galacturan 1,4-alpha-galacturonidase activity	molecular_function	4	3228	9	21236	0.0354344	0.412077	2.92386	Lj1A1115T90;Lj1P787T12;Lj1P788T11;Lj6C682G5
GO:0048354	mucilage biosynthetic process involved in seed coat development	biological_process	4	3228	9	21236	0.0354344	0.412077	2.92386	Lj1P154T18;Lj2A1062T47;Lj2A730T33;Lj9A409G92
GO:0051603	proteolysis involved in cellular protein catabolic process	biological_process	15	3228	61	21236	0.0368636	0.426616	1.61771	Lj1A1192G65;Lj1C210G5;Lj2A1000T21;Lj2C1002T12;Lj2C124T6;Lj2C284T0;Lj2C562G3;Lj4A155T93;Lj4A5T47;Lj5A212T87;Lj6C836T7;Lj7A282G46;Lj7A576G79;Lj7C459G6;Lj9A378T62
GO:0032580	Golgi cisterna membrane	cellular_component	10	3228	36	21236	0.0379542	0.437115	1.82741	Lj1A24T67;Lj1C74T15;Lj2A102T69;Lj2C337T4;Lj2P1064T36;Lj3A822T34;Lj9C358T1;Lj9P568T25;Lj9P726T23;Lju41A9T73
GO:0006906	vesicle fusion	biological_process	12	3228	46	21236	0.0385841	0.442233	1.71618	Lj1A1066G51;Lj2C1031G2;Lj2C418T15;Lj2C418T16;Lj3A570T41;Lj3A886G41;Lj6A615T93;Lj7A724T58;Lj7A730G44;Lj8A306T62;Lj8P116T43;Lj9A205T17
GO:0016042	lipid catabolic process	biological_process	49	3228	252	21236	0.0391755	0.444952	1.27919	Lj1A1178T74;Lj1A1179G51;Lj1A1196G37;Lj1A1198T23;Lj1A874T30;Lj1A955T86;Lj1C1180G1;Lj1C1180T6;Lj1C880T17;Lj2A1158T47;Lj2A1172T33;Lj2A313T78;Lj2A339T48;Lj2A460G76;Lj2C1137T12;Lj2C165T12;Lj2C297T3;Lj2C48T4;Lj2C48T6;Lj2C74G12;Lj3A694T54;Lj3C812T21;Lj4A20G70;Lj4C139T16;Lj4C16T26;Lj4C802T6;Lj5A100T66;Lj5A71T70;Lj5A71T71;Lj5C110T22;Lj6A273G11;Lj6A278G14;Lj6A670G77;Lj6C691G9;Lj6C814G17;Lj7A421T50;Lj7A601T…
GO:0055062	phosphate ion homeostasis	biological_process	7	3228	22	21236	0.0391946	0.444952	2.09322	Lj3A1013T44;Lj4C113T13;Lj6A783T49;Lj7C437T1;Lj8A275T76;Lj8C307T10;Lj8C307T2
GO:0015171	amino acid transmembrane transporter activity	molecular_function	17	3228	72	21236	0.0394355	0.445566	1.5533	Lj1A963T46;Lj1C963T4;Lj2A91T55;Lj3C829T9;Lj4A778T44;Lj5A99T75;Lj6A821T68;Lj7A0T36;Lj7A1T35;Lj7A1T36;Lj8A182T64;Lj9A403T65;Lj9P407T41;Lj9P497T46;Lju361C12T8;Lju41A16T45;Lju41A16T46
GO:0005768	endosome	cellular_component	64	3228	341	21236	0.040817	0.458998	1.23471	Lj1A24T67;Lj1A853G77;Lj1C1164G14;Lj1C121T5;Lj1C691G2;Lj1C736T2;Lj1C74T15;Lj1C792T2;Lj1C853T9;Lj2A147T53;Lj2C291T4;Lj2C461T2;Lj2C674T4;Lj3A271T30;Lj3A570T41;Lj3A693T76;Lj3A749T131;Lj3A846G61;Lj3C717T6;Lj3C887T8;Lj3P946T25;Lj4A163T75;Lj4A166T81;Lj4A406T27;Lj4A77T51;Lj4A835T35;Lj4C674G9;Lj4C834T7;Lj5A112G60;Lj5C112G10;Lj5C190T6;Lj5C57T12;Lj6A615T93;Lj6A633T33;Lj6A780G49;Lj6A791G23;Lj6C635G9;Lj6C698G…
GO:0008654	phospholipid biosynthetic process	biological_process	8	3228	27	21236	0.042504	0.4713	1.94924	Lj1A872T54;Lj2A103T69;Lj2A195T69;Lj2A77T28;Lj4A54T45;Lj4A883T23;Lj5C80T7;Lj8A238G58
GO:0010540	basipetal auxin transport	biological_process	8	3228	27	21236	0.042504	0.4713	1.94924	Lj1C892T10;Lj2C30T2;Lj3A749T131;Lj3C717T6;Lj6A703G84;Lj7A396T69;Lj7A457T40;Lj9A715T27
GO:0019853	L-ascorbic acid biosynthetic process	biological_process	8	3228	27	21236	0.042504	0.4713	1.94924	Lj2A394T33;Lj2A434T50;Lj2C260T11;Lj4A367G3;Lj5C51G3;Lj6A651T65;Lj6A729T59;Lj7A669T62
GO:0005089	Rho guanyl-nucleotide exchange factor activity	molecular_function	6	3228	18	21236	0.0442855	0.47835	2.1929	Lj4C456G16;Lj4C456T14;Lj5C58T15;Lj7A653T49;Lj8C368G1;Lj9A509T92
GO:0030247	polysaccharide binding	molecular_function	6	3228	18	21236	0.0442855	0.47835	2.1929	Lj1P154T18;Lj2A1062T47;Lj2A430G17;Lj2C167G7;Lj3A1030T109;Lj6P552T28
GO:0042343	indole glucosinolate metabolic process	biological_process	6	3228	18	21236	0.0442855	0.47835	2.1929	Lj1A1042T98;Lj1A1042T99;Lj1C1041T1;Lj4A779T32;Lj6A550T33;Lj6A551T5
GO:0051259	protein complex oligomerization	biological_process	6	3228	18	21236	0.0442855	0.47835	2.1929	Lj1P873T16;Lj1P945T11;Lj1P948T16;Lj4C261T3;Lj5P500T4;Lj9P258T31
GO:2000652	regulation of secondary cell wall biogenesis	biological_process	6	3228	18	21236	0.0442855	0.47835	2.1929	Lj1A1200G68;Lj2A1100T23;Lj3A1064T98;Lj4P262T13;Lj5A165T84;Lj8A107T64
GO:0045492	xylan biosynthetic process	biological_process	9	3228	32	21236	0.0443437	0.47835	1.85026	Lj1A1183T68;Lj1A863T61;Lj1C958T4;Lj2A68T59;Lj3C947T8;Lj4A55T43;Lj5P270T59;Lj8A65T45;Lj9C701T18
GO:0010087	phloem or xylem histogenesis	biological_process	19	3228	84	21236	0.0457137	0.486543	1.48804	Lj2A220T37;Lj2C1166T15;Lj3A1070T23;Lj3A749T131;Lj3A891T44;Lj3C717T6;Lj4P148T17;Lj5A316T25;Lj5A87T64;Lj5P124T48;Lj6A732T70;Lj6C282G1;Lj7C703G6;Lj7C730G10;Lj9A237T27;Lj9C444T23;Lj9C444T8;Lj9C486G12;Lju470C3T7
GO:0003333	amino acid transmembrane transport	biological_process	16	3228	68	21236	0.0460591	0.486543	1.54793	Lj1A963T46;Lj1C963T4;Lj2A91T55;Lj4A778T44;Lj5A99T75;Lj6A821T68;Lj7A0T36;Lj7A1T35;Lj7A1T36;Lj8A182T64;Lj9A403T65;Lj9P407T41;Lj9P497T46;Lju361C12T8;Lju41A16T45;Lju41A16T46
GO:0009707	chloroplast outer membrane	cellular_component	15	3228	63	21236	0.0476927	0.486543	1.56635	Lj1A1209T61;Lj1C778T5;Lj1C778T6;Lj2A1086T62;Lj2C297T7;Lj3A1020T61;Lj5A51G50;Lj6A703T90;Lj6A767T64;Lj7A437T45;Lj8A127T47;Lj8P114G28;Lj8P259T59;Lj9A513T71;Lju891C1T8
GO:0009965	leaf morphogenesis	biological_process	20	3228	90	21236	0.0485074	0.486543	1.46193	Lj1A1128T59;Lj1C1127G4;Lj1C1127T4;Lj1C1129T12;Lj1C1129T6;Lj1C1129T7;Lj1P1196T18;Lj1P722T17;Lj4A134T60;Lj4A166T81;Lj4A77T51;Lj4C152G4;Lj5A169T92;Lj5A87T64;Lj5C164G6;Lj7A443G63;Lj7C54T13;Lj7C54T3;Lj9A415T54;Lj9C486G12
GO:0004445	inositol-polyphosphate 5-phosphatase activity	molecular_function	3	3228	6	21236	0.0489934	0.486543	3.28934	Lj6C282G1;Lj8A289T62;Lju470C3T7
GO:0005991	trehalose metabolic process	biological_process	3	3228	6	21236	0.0489934	0.486543	3.28934	Lj2A313G80;Lj2C445G6;Lj2C445T15
GO:0006516	glycoprotein catabolic process	biological_process	3	3228	6	21236	0.0489934	0.486543	3.28934	Lj1A986T55;Lj5A395T42;Lj5C389T7
GO:0044206	UMP salvage	biological_process	3	3228	6	21236	0.0489934	0.486543	3.28934	Lj2C1159G1;Lj7A601G109;Lj7A601T110
GO:0045814	negative regulation of gene expression, epigenetic	biological_process	3	3228	6	21236	0.0489934	0.486543	3.28934	Lj7A718T66;Lj7C718G14;Lj8A109T80
GO:0047259	glucomannan 4-beta-mannosyltransferase activity	molecular_function	3	3228	6	21236	0.0489934	0.486543	3.28934	Lj2A995T22;Lj3A1004T97;Lj3P1004T82
GO:0052659	inositol-1,3,4,5-tetrakisphosphate 5-phosphatase activity	molecular_function	3	3228	6	21236	0.0489934	0.486543	3.28934	Lj6C282G1;Lj8A289T62;Lju470C3T7
GO:1900055	regulation of leaf senescence	biological_process	3	3228	6	21236	0.0489934	0.486543	3.28934	Lj2C445G6;Lj2C445T15;Lj5A139T75
GO:0009395	phospholipid catabolic process	biological_process	5	3228	14	21236	0.0490751	0.486543	2.34953	Lj2A815T25;Lj7A172T25;Lj7A557T58;Lj9A611T97;Lj9C518T1
GO:0009514	glyoxysome	cellular_component	5	3228	14	21236	0.0490751	0.486543	2.34953	Lj2A497T43;Lj2C1197G9;Lj3C951G1;Lj5C97G9;Lj6C613T0
GO:0015114	phosphate ion transmembrane transporter activity	molecular_function	5	3228	14	21236	0.0490751	0.486543	2.34953	Lj4C113T13;Lj6A769T88;Lj6A783T49;Lj8C307T10;Lj8C307T2
GO:0016161	beta-amylase activity	molecular_function	5	3228	14	21236	0.0490751	0.486543	2.34953	Lj1C754T6;Lj2A251G51;Lj6A669G30;Lj8A369G13;Lj8C286T21
GO:0042276	error-prone translesion synthesis	biological_process	5	3228	14	21236	0.0490751	0.486543	2.34953	Lj1C1149T14;Lju1040C0G1;Lju1225A0T4;Lju1225A1G38;Lju1225A2T63
GO:0009959	negative gravitropism	biological_process	7	3228	23	21236	0.0491849	0.486543	2.00221	Lj1A1176T62;Lj3A886G41;Lj3A992G55;Lj6A830G30;Lj8A306T62;Lj9A415T54;Lj9A698G58
GO:0010214	seed coat development	biological_process	7	3228	23	21236	0.0491849	0.486543	2.00221	Lj2A730T33;Lj4A163T75;Lj4P761T23;Lj5A316T25;Lj5C27G7;Lj9A237T27;Lj9C444T8
GO:0042761	very long-chain fatty acid biosynthetic process	biological_process	7	3228	23	21236	0.0491849	0.486543	2.00221	Lj1A937T93;Lj1P1124T25;Lj3A1063T60;Lj4A88T35;Lj4C132T15;Lj6C815T12;Lj7C12T7
GO:0010025	wax biosynthetic process	biological_process	21	3228	96	21236	0.0510887	0.490938	1.43909	Lj1A937T93;Lj1C716G0;Lj1C909T3;Lj2A1210T29;Lj2A566T41;Lj3A1015T43;Lj3A398G16;Lj3A876T41;Lj3A906G55;Lj3A906G57;Lj3A906T63;Lj4A88T35;Lj7A500T119;Lj8C110T4;Lj9A490T25;Lj9A490T26;Lj9A548T56;Lj9C356G4;Lj9C727G2;Lj9P548T34;Lju99A12G93
GO:0016036	cellular response to phosphate starvation	biological_process	16	3228	69	21236	0.0518164	0.490938	1.52549	Lj2A103T69;Lj2A446T43;Lj2C40G8;Lj3A1013T44;Lj3A1070T23;Lj3C414T3;Lj4C113T13;Lj6A769T88;Lj6A783T49;Lj7A437T45;Lj7A537T50;Lj7A721T56;Lj8C307T10;Lj8C307T2;Lj9A611T97;Lj9C518T1
GO:0032586	protein storage vacuole membrane	cellular_component	8	3228	28	21236	0.0518484	0.490938	1.87962	Lj2A103T69;Lj2C45T3;Lj4A221T33;Lj5C441T8;Lj7P314T10;Lj7P315T14;Lj7P315T8;Lj7P324T10
GO:0034765	regulation of ion transmembrane transport	biological_process	8	3228	28	21236	0.0518484	0.490938	1.87962	Lj2A306T70;Lj5C163G6;Lj6C612G1;Lj7A710G56;Lj7C717T4;Lj7P717T46;Lj8A616G47;Lju41C52T5
GO:0048278	vesicle docking	biological_process	8	3228	28	21236	0.0518484	0.490938	1.87962	Lj1A1066G51;Lj2C1031G2;Lj2C418T15;Lj2C418T16;Lj3A886G41;Lj8A306T62;Lj8P116T43;Lj9A205T17
GO:0010119	regulation of stomatal movement	biological_process	12	3228	48	21236	0.051885	0.490938	1.64467	Lj1A1016G72;Lj2A1197T77;Lj2A812T12;Lj2A821G9;Lj3A904T81;Lj5A115T74;Lj5A316T25;Lj8A559T41;Lj8C64G5;Lj9A237T27;Lj9A348G58;Lj9C444T8
GO:0005242	inward rectifier potassium channel activity	molecular_function	4	3228	10	21236	0.0521004	0.490938	2.63147	Lj2A306T70;Lj4C115T18;Lj7C717T4;Lj8A616G47
GO:0009660	amyloplast organization	biological_process	4	3228	10	21236	0.0521004	0.490938	2.63147	Lj3A886G41;Lj3A992G55;Lj8A306T62;Lj9A698G58
GO:0012511	monolayer-surrounded lipid storage body	cellular_component	4	3228	10	21236	0.0521004	0.490938	2.63147	Lju41A20T13;Lju41A21G17;Lju41A21T21;Lju41A21T22
GO:0015204	urea transmembrane transporter activity	molecular_function	4	3228	10	21236	0.0521004	0.490938	2.63147	Lj1A160T14;Lj1A932T37;Lj1C979G20;Lj8C331T9
GO:0016035	zeta DNA polymerase complex	cellular_component	4	3228	10	21236	0.0521004	0.490938	2.63147	Lju1040C0G1;Lju1225A0T4;Lju1225A1G38;Lju1225A2T63
GO:0019375	galactolipid biosynthetic process	biological_process	4	3228	10	21236	0.0521004	0.490938	2.63147	Lj2A103T69;Lj2A195T69;Lj4A54T45;Lj8A238G58
GO:0009414	response to water deprivation	biological_process	69	3228	376	21236	0.0526651	0.492221	1.20726	Lj1A1174T76;Lj1A1233T65;Lj1A1235T90;Lj1A148T52;Lj1A924G50;Lj1C991G10;Lj1E1080T0;Lj1P1121T18;Lj1P958T60;Lj1P991T53;Lj2A1158G44;Lj2A146T27;Lj2A146T29;Lj2A184T49;Lj2A424T65;Lj2A424T69;Lj2A947T46;Lj2C1211T6;Lj2P1177T25;Lj3A1026T88;Lj3A1070T23;Lj3A741T68;Lj3A876T41;Lj3C1018T14;Lj3C1026T14;Lj3C738T17;Lj4A101T78;Lj4A128T78;Lj4A406T27;Lj4C171T5;Lj4P106T40;Lj4P132T23;Lj5A165T84;Lj5A441G34;Lj6A155T26;Lj6A7…
GO:0009664	plant-type cell wall organization	biological_process	9	3228	33	21236	0.0530417	0.492221	1.79419	Lj1A623T71;Lj1C1137T20;Lj4A166T81;Lj4A77T51;Lj4A863T65;Lj7A641T83;Lj9A389T68;Lj9A687G77;Lj9P517T32
GO:0047262	polygalacturonate 4-alpha-galacturonosyltransferase activity	molecular_function	9	3228	33	21236	0.0530417	0.492221	1.79419	Lj1A863T61;Lj1C21T5;Lj2P1180T29;Lj2P1201T33;Lj4P132T30;Lj6P665T67;Lj6P765T11;Lj6P799T17;Lj7C524T8
GO:0009504	cell plate	cellular_component	10	3228	38	21236	0.0532512	0.492221	1.73123	Lj2A252G53;Lj3C864G18;Lj5C190T6;Lj6A782T109;Lj7A607T31;Lj7C723T7;Lj8C279G4;Lj8C286G7;Lj8C566T5;Lj9A240T73
GO:0009506	plasmodesma	cellular_component	172	3228	1009	21236	0.0532688	0.492221	1.12144	Lj1A1000T74;Lj1A1065T51;Lj1A1163T37;Lj1A1209T60;Lj1A138T77;Lj1A63G32;Lj1A686G49;Lj1A82T75;Lj1A830T48;Lj1A853G77;Lj1A890T53;Lj1A981T82;Lj1C1137T20;Lj1C1190T0;Lj1C1249G6;Lj1C127T7;Lj1C144T5;Lj1C262T6;Lj1C663T14;Lj1C853T9;Lj1P1065T24;Lj1P722T17;Lj1P983T38;Lj2A1005G25;Lj2A1035T49;Lj2A1038T42;Lj2A114G39;Lj2A1194T54;Lj2A1215T55;Lj2A158T80;Lj2A182G26;Lj2A184T49;Lj2A198T51;Lj2A200T28;Lj2A216T53;Lj2A268G3…
GO:0022857	transmembrane transporter activity	molecular_function	28	3228	136	21236	0.0551018	0.507191	1.35444	Lj1A1030G34;Lj1A1065T51;Lj1C1190T0;Lj2A100T70;Lj2A548T15;Lj4A31G85;Lj4A621T41;Lj4A723T21;Lj4C621T3;Lj4C723T2;Lj4C790T11;Lj5A244T55;Lj5A324G63;Lj5C57T12;Lj7A570T52;Lj7A589T63;Lj8A275T76;Lj8A592T35;Lj9A197T42;Lj9A316T44;Lj9A409G92;Lj9A452T75;Lj9A631T50;Lj9A727T22;Lj9C672T15;Lj9C727T6;Lj9P665T18;Lj9P668T25
GO:0006631	fatty acid metabolic process	biological_process	14	3228	59	21236	0.0558789	0.511713	1.56104	Lj2A1210T29;Lj2A331T126;Lj2A332T92;Lj2C331T11;Lj4C248T1;Lj5A100T66;Lj7A364T80;Lj7A437T45;Lj7P511T22;Lj8A208T61;Lj9A584G63;Lj9A584T66;Lj9C502G2;Lj9C584T12
GO:0006995	cellular response to nitrogen starvation	biological_process	6	3228	19	21236	0.0566662	0.511713	2.07748	Lj2A446T43;Lj6A679G26;Lj8C331T9;Lj9A184T24;Lj9A189T25;Lj9C518T1
GO:0010083	regulation of vegetative meristem growth	biological_process	6	3228	19	21236	0.0566662	0.511713	2.07748	Lj1A1128T59;Lj1C1127G4;Lj1C1127T4;Lj1C1129T12;Lj1C1129T6;Lj1C1129T7
GO:0010315	auxin efflux	biological_process	6	3228	19	21236	0.0566662	0.511713	2.07748	Lj4A31G85;Lj4C790T11;Lj5A158T72;Lj6C746G2;Lj7C747T6;Lju41A27T63
GO:0016311	dephosphorylation	biological_process	6	3228	19	21236	0.0566662	0.511713	2.07748	Lj1A1211T72;Lj1A851G60;Lj3C902G9;Lj6C803T15;Lj8A305T45;Lj9A684T48
GO:0031418	L-ascorbic acid binding	molecular_function	15	3228	65	21236	0.0605717	0.544916	1.51816	Lj2A1153T48;Lj2A485G24;Lj2C202T5;Lj2C202T6;Lj3A800G55;Lj4A24T50;Lj4A606G38;Lj4A682T57;Lj4C225T9;Lj4C607T9;Lj4C699G3;Lj7C318T5;Lj7C331T3;Lj9A555T34;Lju41A28T115
GO:0005764	lysosome	cellular_component	8	3228	29	21236	0.0624159	0.55846	1.81481	Lj1A1192G65;Lj1A986T55;Lj4A155T93;Lj4A5T47;Lj5A212T87;Lj5A395T42;Lj5C389T7;Lj9A378T62
GO:0050404	zeatin O-beta-D-xylosyltransferase activity	molecular_function	9	3228	34	21236	0.0627799	0.55846	1.74142	Lj1A1128T59;Lj1C1127G4;Lj1C1127T4;Lj1C1129T12;Lj1C1129T13;Lj1C1129T6;Lj1C1129T7;Lj1P1127T11;Lju124C47T10
GO:0090333	regulation of stomatal closure	biological_process	9	3228	34	21236	0.0627799	0.55846	1.74142	Lj3A398G16;Lj4C16T26;Lj4C802T6;Lj6P832T32;Lj7C717T4;Lj7C743T9;Lj8A616G47;Lj9A301T40;Lju41C58G1
GO:0005313	L-glutamate transmembrane transporter activity	molecular_function	5	3228	15	21236	0.0646844	0.560755	2.1929	Lj1C1164T7;Lj2A539T42;Lj2C539T5;Lj3A879T36;Lj3P879T28
GO:0008865	fructokinase activity	molecular_function	5	3228	15	21236	0.0646844	0.560755	2.1929	Lj1A60T61;Lj1C317T6;Lj4C171T5;Lj7A414T46;Lju891C1G4
GO:0010048	vernalization response	biological_process	5	3228	15	21236	0.0646844	0.560755	2.1929	Lj4C136T19;Lj7A16G28;Lj7A19G29;Lj7A19T32;Lj7C16T13
GO:0010152	pollen maturation	biological_process	5	3228	15	21236	0.0646844	0.560755	2.1929	Lj1A893T55;Lj3C864G18;Lj5A20T30;Lj6A786G69;Lj9C543G14
GO:0010417	glucuronoxylan biosynthetic process	biological_process	5	3228	15	21236	0.0646844	0.560755	2.1929	Lj1A863T61;Lj2A1011T27;Lj4A55T43;Lj4P132T30;Lj7A75T29
GO:0016844	strictosidine synthase activity	molecular_function	5	3228	15	21236	0.0646844	0.560755	2.1929	Lj5A140T85;Lj5C140T2;Lj9A435T86;Lj9A435T87;Lj9C436G6
GO:0048658	anther wall tapetum development	biological_process	5	3228	15	21236	0.0646844	0.560755	2.1929	Lj1A898T82;Lj3C358T0;Lj3P376T20;Lj4A102T59;Lj9A394T44
GO:0005506	iron ion binding	molecular_function	94	3228	533	21236	0.0656878	0.56739	1.16022	Lj1A1004T81;Lj1A1042T98;Lj1A1042T99;Lj1A1082G64;Lj1A111G21;Lj1A632T53;Lj1A632T54;Lj1A635G48;Lj1A635T47;Lj1A640G56;Lj1A970G58;Lj1C1041T1;Lj1C778T5;Lj1C778T6;Lj1C909T3;Lj1P1124T25;Lj1P114T46;Lj1P1227T74;Lj1P240T21;Lj1P633T12;Lj1P635T24;Lj1P635T46;Lj1P993T34;Lj2A1107T66;Lj2A124T71;Lj2A193T53;Lj2A331T126;Lj2A332T92;Lj2A337T30;Lj2A410T64;Lj2A485G24;Lj2A566T41;Lj2A649T46;Lj2A777T21;Lj2C27T15;Lj2C331T11…
GO:0045489	pectin biosynthetic process	biological_process	11	3228	45	21236	0.0702158	0.59583	1.60812	Lj1A863T61;Lj1C21T5;Lj2C674T4;Lj2P1180T29;Lj2P1201T33;Lj4A166T81;Lj4A77T51;Lj4P132T30;Lj6P665T67;Lj6P765T11;Lj6P799T17
GO:0042594	response to starvation	biological_process	6	3228	20	21236	0.0709171	0.59583	1.97361	Lj4A916T19;Lj5A441G34;Lj5A749T42;Lj5A765T48;Lj6P606T23;Lj7A689T79
GO:0009690	cytokinin metabolic process	biological_process	10	3228	40	21236	0.0721437	0.59583	1.64467	Lj1A1128T59;Lj1C1127G4;Lj1C1127T4;Lj1C1129T12;Lj1C1129T13;Lj1C1129T6;Lj1C1129T7;Lj1P1127T11;Lj7C577T12;Lju124C47T10
GO:0010015	root morphogenesis	biological_process	10	3228	40	21236	0.0721437	0.59583	1.64467	Lj1A1128T59;Lj1C1127G4;Lj1C1127T4;Lj1C1129T12;Lj1C1129T6;Lj1C1129T7;Lj1C736T2;Lj3A1013T44;Lj4C67T6;Lj8A303T31
GO:0009831	plant-type cell wall modification involved in multidimensional cell growth	biological_process	4	3228	11	21236	0.0722927	0.59583	2.39225	Lj3C837T5;Lj6A804T71;Lj6A807T90;Lj7C578G16
GO:0080073	spermidine:coumaroyl CoA N-acyltransferase activity	molecular_function	4	3228	11	21236	0.0722927	0.59583	2.39225	Lj2P1096T15;Lj2P584T14;Lj7A462T52;Lj7P462T24
GO:0008353	RNA polymerase II CTD heptapeptide repeat kinase activity	molecular_function	7	3228	25	21236	0.0736131	0.59583	1.84203	Lj2A54T80;Lj2A940T49;Lj2A947T46;Lj4A3G59;Lj4C435G7;Lj5C97G7;Lj8A336G52
GO:0015020	glucuronosyltransferase activity	molecular_function	7	3228	25	21236	0.0736131	0.59583	1.84203	Lj1A1071G53;Lj1C1075T1;Lj2A1011T27;Lj4A55T43;Lj5C535T7;Lj8A155T97;Lju414C4G0
GO:0034613	cellular protein localization	biological_process	7	3228	25	21236	0.0736131	0.59583	1.84203	Lj1A956T12;Lj2A600G55;Lj2C102T10;Lj3A974T64;Lj9C21T5;Lj9P628T41;Lju363A0T14
GO:0051453	regulation of intracellular pH	biological_process	7	3228	25	21236	0.0736131	0.59583	1.84203	Lj5C27G7;Lj5C78T18;Lj7A453T78;Lj7A635T41;Lj7C453T15;Lj7C545T13;Lj9A447T35
GO:0006897	endocytosis	biological_process	19	3228	89	21236	0.0750778	0.59583	1.40444	Lj1A1093T68;Lj1A853G77;Lj1C853T9;Lj2A242T76;Lj2P538T22;Lj3A749T131;Lj3A846G61;Lj3C717T6;Lj3P859T32;Lj5A243T103;Lj5A87T64;Lj6P731T43;Lj7A435T55;Lj7A607T31;Lj8C173G6;Lj8P129T30;Lj9A317T76;Lj9C486G12;Lju50C34G8
GO:0005096	GTPase activator activity	molecular_function	17	3228	78	21236	0.0758075	0.59583	1.43382	Lj2A98G41;Lj3A402G9;Lj3A409G16;Lj3P740T38;Lj4C735T5;Lj5A158T73;Lj5A87T64;Lj6A743T29;Lj7A711G47;Lj8A132T61;Lj8A609T42;Lj9A420G39;Lj9A655T35;Lj9C413T10;Lj9C486G12;Lj9C614G15;Lju188A2G31
GO:0004301	epoxide hydrolase activity	molecular_function	3	3228	7	21236	0.0762283	0.59583	2.81944	Lj7A210G16;Lj7C213G1;Lj9A523T60
GO:0006307	DNA dealkylation involved in DNA repair	biological_process	3	3228	7	21236	0.0762283	0.59583	2.81944	Lj1C1247T0;Lj4C104T2;Lj4C890T1
GO:0009824	AMP dimethylallyltransferase activity	molecular_function	3	3228	7	21236	0.0762283	0.59583	2.81944	Lj3P1014T35;Lj6A756T66;Lj6P565T26
GO:0009897	external side of plasma membrane	cellular_component	3	3228	7	21236	0.0762283	0.59583	2.81944	Lj1P154T18;Lj2A1062T47;Lj9A410T70
GO:0010148	transpiration	biological_process	3	3228	7	21236	0.0762283	0.59583	2.81944	Lj7A367T43;Lj7A367T44;Lju891C1G4
GO:0015840	urea transport	biological_process	3	3228	7	21236	0.0762283	0.59583	2.81944	Lj1A160T14;Lj1A932T37;Lj1C979G20
GO:0016139	glycoside catabolic process	biological_process	3	3228	7	21236	0.0762283	0.59583	2.81944	Lj1A986T55;Lj5A395T42;Lj5C389T7
GO:0019318	hexose metabolic process	biological_process	3	3228	7	21236	0.0762283	0.59583	2.81944	Lj7A399T58;Lj9C460G7;Lju41A24T35
GO:0031930	mitochondria-nucleus signaling pathway	biological_process	3	3228	7	21236	0.0762283	0.59583	2.81944	Lj2A1135T40;Lj8C64G5;Lj9A208G24
GO:0032119	sequestering of zinc ion	biological_process	3	3228	7	21236	0.0762283	0.59583	2.81944	Lj3A313G9;Lj4A31T86;Lju857C8T0
GO:0032432	actin filament bundle	cellular_component	3	3228	7	21236	0.0762283	0.59583	2.81944	Lj1A101G43;Lj2A1117G16;Lj8A132T60
GO:0033306	phytol metabolic process	biological_process	3	3228	7	21236	0.0762283	0.59583	2.81944	Lj7A480T36;Lj7A614T43;Lj7C614G12
GO:0043181	vacuolar sequestering	biological_process	3	3228	7	21236	0.0762283	0.59583	2.81944	Lj3A313G9;Lj4A31T86;Lju857C8T0
GO:0046592	polyamine oxidase activity	molecular_function	3	3228	7	21236	0.0762283	0.59583	2.81944	Lj1C523T2;Lj2A510G34;Lj9A639T52
GO:0052658	inositol-1,4,5-trisphosphate 5-phosphatase activity	molecular_function	3	3228	7	21236	0.0762283	0.59583	2.81944	Lj6C282G1;Lj8A289T62;Lju470C3T7
GO:0070072	vacuolar proton-transporting V-type ATPase complex assembly	biological_process	3	3228	7	21236	0.0762283	0.59583	2.81944	Lj3A313G9;Lj4A31T86;Lju857C8T0
GO:2000762	regulation of phenylpropanoid metabolic process	biological_process	3	3228	7	21236	0.0762283	0.59583	2.81944	Lj2A1178G40;Lj3A761T51;Lj3A874T74
GO:0006633	fatty acid biosynthetic process	biological_process	23	3228	112	21236	0.0781318	0.608713	1.35098	Lj1P173T10;Lj1P930T50;Lj2A1126T37;Lj2A331T126;Lj2A332T92;Lj2C1239T39;Lj2C257T7;Lj2C331T11;Lj3A1015T43;Lj3C1054T10;Lj5A105G60;Lj6A618G38;Lj6A619T72;Lj6A652T28;Lj6A808T45;Lj7A364T80;Lj8C337T1;Lj8P616T22;Lj9A480T86;Lj9A536T71;Lj9C485T6;Lju188A2T35;Lju99C8G18
GO:0048767	root hair elongation	biological_process	11	3228	46	21236	0.0801572	0.621776	1.57316	Lj1A1167T60;Lj1A63G32;Lj2A325T57;Lj3C887T8;Lj4C67T6;Lj6C746G2;Lj7C717T4;Lj8A161G44;Lj8A616G47;Lj9A316T46;Lju50C12G7
GO:0007623	circadian rhythm	biological_process	21	3228	101	21236	0.0803301	0.621776	1.36785	Lj1A1102T21;Lj1P147T66;Lj2A255T56;Lj2C406G2;Lj2C654G2;Lj2P1068T26;Lj2P461T26;Lj4A253G30;Lj4C151G11;Lj6A609T81;Lj6A679G26;Lj6A737G47;Lj6C380T12;Lj7P535T17;Lj8A559T41;Lj9A184T24;Lj9A189T25;Lj9C475G6;Lj9C670T4;Lj9P565T37;Lju50C14T3
GO:0010017	red or far-red light signaling pathway	biological_process	5	3228	16	21236	0.082737	0.634102	2.05584	Lj2A414T29;Lj8A270T22;Lj8A270T23;Lj8A672T11;Lj9C592T5
GO:0019287	isopentenyl diphosphate biosynthetic process, mevalonate pathway	biological_process	5	3228	16	21236	0.082737	0.634102	2.05584	Lj2A198T51;Lj2A200T28;Lj8C240G7;Lj9A25G19;Lj9A26G17
GO:0004857	enzyme inhibitor activity	molecular_function	10	3228	41	21236	0.0829866	0.634102	1.60456	Lj2P210T18;Lj5A29T57;Lj5C29T4;Lj7A692T66;Lj7C693T29;Lj7P690T46;Lj8C40T10;Lj9C538G10;Lju124C40T13;Lju124C40T15
GO:0030148	sphingolipid biosynthetic process	biological_process	10	3228	41	21236	0.0829866	0.634102	1.60456	Lj2A287T49;Lj3A398G16;Lj4C132T15;Lj7C12T7;Lj9A490T25;Lj9A490T26;Lj9A548T56;Lj9C727G2;Lj9P548T34;Lju99A12G93
GO:0009630	gravitropism	biological_process	9	3228	36	21236	0.0854566	0.646373	1.64467	Lj2A428T27;Lj3A992G55;Lj4A174T34;Lj5A435T23;Lj5C164G6;Lj6C282G1;Lj6C746G2;Lj9A415T54;Lju470C3T7
GO:0004089	carbonate dehydratase activity	molecular_function	6	3228	21	21236	0.0870326	0.646373	1.87962	Lj1C1125T5;Lj2A118T30;Lj2A138T46;Lj5A124T69;Lj5A124T70;Lj9A348G58
GO:0009807	lignan biosynthetic process	biological_process	6	3228	21	21236	0.0870326	0.646373	1.87962	Lj1P1037T19;Lj1P209T12;Lj7C162G4;Lj7P626T20;Lju1767C0T4;Lju363C4T1
GO:0009922	fatty acid elongase activity	molecular_function	6	3228	21	21236	0.0870326	0.646373	1.87962	Lj1A937T93;Lj4C132T15;Lj6A618G38;Lj6A619T72;Lj6A652T28;Lj7C12T7
GO:0032968	positive regulation of transcription elongation from RNA polymerase II promoter	biological_process	6	3228	21	21236	0.0870326	0.646373	1.87962	Lj2A262G45;Lj2A940T49;Lj2A947T46;Lj2C1105T11;Lj4A31T87;Lj9C650G10
GO:0038023	signaling receptor activity	molecular_function	6	3228	21	21236	0.0870326	0.646373	1.87962	Lj1P961T58;Lj2C68T9;Lj4A72T41;Lj7A436T63;Lj7P277T7;Lj8A209T44
GO:0046961	proton-transporting ATPase activity, rotational mechanism	molecular_function	6	3228	21	21236	0.0870326	0.646373	1.87962	Lj2C172G6;Lj2C606G3;Lj3A313G9;Lj4A31T86;Lj9A484G61;Lju857C8T0
GO:0048765	root hair cell differentiation	biological_process	6	3228	21	21236	0.0870326	0.646373	1.87962	Lj1C883T2;Lj2A537T51;Lj2A552G41;Lj2C302T3;Lj3A749T131;Lj3C717T6
GO:0050403	trans-zeatin O-beta-D-glucosyltransferase activity	molecular_function	6	3228	21	21236	0.0870326	0.646373	1.87962	Lj1A1128T59;Lj1C1127G4;Lj1C1127T4;Lj1C1129T12;Lj1C1129T6;Lj1C1129T7
GO:0004709	MAP kinase kinase kinase activity	molecular_function	7	3228	26	21236	0.0880809	0.650108	1.77118	Lj1P131T15;Lj1P769T13;Lj2P1085T14;Lj4A406T27;Lj7C54T7;Lj9P282T19;Lj9P289T24
GO:0010216	maintenance of DNA methylation	biological_process	7	3228	26	21236	0.0880809	0.650108	1.77118	Lj2A766T19;Lj3C889G12;Lj3C889T12;Lj5A282T76;Lj5A86T69;Lj6C822T7;Lj9C711G9
GO:0004601	peroxidase activity	molecular_function	27	3228	137	21236	0.0907967	0.668085	1.29653	Lj1A179T60;Lj2A1045T50;Lj2A190G49;Lj2A268G32;Lj2A459T41;Lj3A1057T76;Lj3A980G61;Lj4A160T61;Lj4A33T87;Lj4C911T3;Lj5A206T53;Lj5A404T43;Lj5P121T85;Lj6A699T60;Lj6A811T71;Lj7C381G6;Lj7C381T9;Lj7C437T1;Lj8A290G77;Lj8C123T14;Lj8C57G16;Lju41A20T13;Lju41A21G17;Lju41A21T21;Lju41A21T22;Lju41A30T61;Lju926C9T0
GO:0005509	calcium ion binding	molecular_function	46	3228	250	21236	0.0941888	0.686132	1.21048	Lj1A1197T77;Lj1A179T60;Lj1A278T69;Lj1C1030G1;Lj1C735T10;Lj1P1115T86;Lj2A1045T50;Lj2A197G62;Lj2A253T52;Lj2A538G22;Lj2A622T65;Lj2A945T15;Lj2A963T31;Lj2C55T5;Lj2P1114T31;Lj2P233T22;Lj3C865T13;Lj3P181T31;Lj3P188T13;Lj4A55T45;Lj4A58G20;Lj4C16T26;Lj4C497G7;Lj4C802T6;Lj5A536G16;Lj5A71T70;Lj5A71T71;Lj5C536T5;Lj6A731T88;Lj6C57T6;Lj7A421T50;Lj7A439T21;Lj7A569T67;Lj7C627G6;Lj8A278T24;Lj8A321G36;Lj8A727G16;L…
GO:0004656	procollagen-proline 4-dioxygenase activity	molecular_function	4	3228	12	21236	0.0958397	0.686132	2.1929	Lj2A485G24;Lj4C225T9;Lj4C699G3;Lju41A28T115
GO:0017022	myosin binding	molecular_function	4	3228	12	21236	0.0958397	0.686132	2.1929	Lj2C1156G2;Lj2C1156T1;Lj5C118T20;Lj9A456T32
GO:0017091	AU-rich element binding	molecular_function	4	3228	12	21236	0.0958397	0.686132	2.1929	Lj1C977T5;Lj2A935T44;Lj8A25T70;Lj9C581T1
GO:0018401	peptidyl-proline hydroxylation to 4-hydroxy-L-proline	biological_process	4	3228	12	21236	0.0958397	0.686132	2.1929	Lj2A485G24;Lj4C225T9;Lj4C699G3;Lju41A28T115
GO:0046855	inositol phosphate dephosphorylation	biological_process	4	3228	12	21236	0.0958397	0.686132	2.1929	Lj2C260T11;Lj6C282G1;Lj8A289T62;Lju470C3T7
GO:0071494	cellular response to UV-C	biological_process	4	3228	12	21236	0.0958397	0.686132	2.1929	Lju1040C0G1;Lju1225A0T4;Lju1225A1G38;Lju1225A2T63
GO:0071629	cytoplasm protein quality control by the ubiquitin-proteasome system	biological_process	4	3228	12	21236	0.0958397	0.686132	2.1929	Lj2A195T70;Lj2C195T5;Lj8A28T36;Lju41C44G20
GO:0080163	regulation of protein serine/threonine phosphatase activity	biological_process	4	3228	12	21236	0.0958397	0.686132	2.1929	Lj1P961T58;Lj2C68T9;Lj7P277T7;Lj8A209T44
GO:0071281	cellular response to iron ion	biological_process	9	3228	37	21236	0.0984069	0.702401	1.60022	Lj1A1042T98;Lj1A1042T99;Lj1C1041T1;Lj4A779T32;Lj6C612G2;Lj7A448T26;Lj7C450G4;Lj8A195G14;Lj9C323T5
GO:0005388	calcium-transporting ATPase activity	molecular_function	11	3228	48	21236	0.10254	0.714968	1.50762	Lj2A538G22;Lj3C722T0;Lj3C723T3;Lj3C723T5;Lj3P722T29;Lj3P724T11;Lj7A575G45;Lj8A574T17;Lj9A541T96;Lju432C4T2;Lju50A4G44
GO:0006833	water transport	biological_process	5	3228	17	21236	0.103151	0.714968	1.93491	Lj1A160T14;Lj1A932T37;Lj2A184T49;Lj9A211T36;Lj9A510T86
GO:0009574	preprophase band	cellular_component	5	3228	17	21236	0.103151	0.714968	1.93491	Lj1A1163T37;Lj1A1209T60;Lj3C859T12;Lj8C36T7;Lj9A462T70
GO:0043971	histone H3-K18 acetylation	biological_process	5	3228	17	21236	0.103151	0.714968	1.93491	Lj1C127T7;Lj2A1005G25;Lj3A994T54;Lj6A608T73;Lj8C150G3
GO:0043972	histone H3-K23 acetylation	biological_process	5	3228	17	21236	0.103151	0.714968	1.93491	Lj1C127T7;Lj2A1005G25;Lj3A994T54;Lj6A608T73;Lj8C150G3
GO:0003887	DNA-directed DNA polymerase activity	molecular_function	13	3228	59	21236	0.103409	0.714968	1.44954	Lj1C1149T14;Lj2A964T5;Lj3A1048T22;Lj6A83T13;Lj6C83G1;Lj7A721T54;Lj9A253G54;Lj9C253G11;Lj9P387T49;Lju1040C0G1;Lju1225A0T4;Lju1225A1G38;Lju1225A2T63
GO:0006623	protein targeting to vacuole	biological_process	13	3228	59	21236	0.103409	0.714968	1.44954	Lj2A252G53;Lj3A840T139;Lj5C441T8;Lj6A698G104;Lj6C698G8;Lj7C695G10;Lj7P314T10;Lj7P315T14;Lj7P315T8;Lj7P324T10;Lj8C279G4;Lj8C286G7;Lj9A461G45
GO:0009851	auxin biosynthetic process	biological_process	13	3228	59	21236	0.103409	0.714968	1.44954	Lj1C39G8;Lj2A1138T20;Lj2C884G1;Lj2C888G0;Lj4A198T32;Lj4A31G85;Lj4C790T11;Lj5A435T23;Lj5A552T18;Lj5A559T31;Lj7A707T39;Lj8A612T15;Lj9C444T23
GO:0040008	regulation of growth	biological_process	43	3228	234	21236	0.104186	0.714968	1.2089	Lj1A491T22;Lj1C805G8;Lj1P101T27;Lj2A1147T75;Lj2A339T48;Lj2A5G38;Lj2A613T7;Lj2C153G5;Lj2P614T17;Lj3A1044G59;Lj3A741T68;Lj3A886G39;Lj3C687G6;Lj4A161T34;Lj4A76T63;Lj4C310T0;Lj4C735T5;Lj4P795T12;Lj5A187G34;Lj5C186T16;Lj6A772G31;Lj6A830G30;Lj7A344T47;Lj7A634T30;Lj7C278G0;Lj7C578G16;Lj7C672T9;Lj8A192T29;Lj8C40G3;Lj9A385G31;Lj9A675T37;Lj9C386T5;Lj9C386T6;Lj9C387T22;Lj9C387T3;Lj9C387T34;Lj9C388T23;Lj9C38…
GO:0035861	site of double-strand break	cellular_component	6	3228	22	21236	0.104972	0.714968	1.79419	Lj1A75T44;Lj1C1149T14;Lj3A854T82;Lj6A381G13;Lj9A629T105;Lju912C0T2
GO:0016413	O-acetyltransferase activity	molecular_function	16	3228	76	21236	0.106254	0.714968	1.38499	Lj1A686G49;Lj1C958T4;Lj2A68T59;Lj2C674T4;Lj3C947T8;Lj4A835T35;Lj4C129G12;Lj4C129T13;Lj4C129T8;Lj7A8T43;Lj8A36G59;Lj8A65T45;Lj9A434T83;Lj9C646T2;Lj9P646T15;Lju41A32G60
GO:0016709	oxidoreductase activity,acting on paired donors, with incorporation or reduction of molecular oxygen, NAD(P)H as one donor, and incorporation of one atom of oxygen	molecular_function	24	3228	122	21236	0.107517	0.714968	1.29417	Lj1A1042T98;Lj1A1042T99;Lj1A1082G64;Lj1C1041T1;Lj1P114T46;Lj1P1227T74;Lj2A337T30;Lj2A777T21;Lj2P183T30;Lj3A577G5;Lj4A779T32;Lj5A134T71;Lj5A46T63;Lj6A550T33;Lj6A551T5;Lj7C33T4;Lj7C33T6;Lj7C40T0;Lj8A243G43;Lj8A244G12;Lj8A244T11;Lj9A648G49;Lju114C1T0;Lju124C32T9
GO:0004034	aldose 1-epimerase activity	molecular_function	3	3228	8	21236	0.108565	0.714968	2.46701	Lj7A399T58;Lj9C460G7;Lju41A24T35
GO:0005815	microtubule organizing center	cellular_component	3	3228	8	21236	0.108565	0.714968	2.46701	Lj1A959T84;Lj7C76G10;Lj9A462T70
GO:0010601	positive regulation of auxin biosynthetic process	biological_process	3	3228	8	21236	0.108565	0.714968	2.46701	Lj2C74G12;Lj5C164G6;Lj9A415T54
GO:0030133	transport vesicle	cellular_component	3	3228	8	21236	0.108565	0.714968	2.46701	Lj1A63G32;Lj2C1156T1;Lj8P116T43
GO:0031683	G-protein beta/gamma-subunit complex binding	molecular_function	3	3228	8	21236	0.108565	0.714968	2.46701	Lj2A412T59;Lj7A214T26;Lj7C211T1
GO:0043562	cellular response to nitrogen levels	biological_process	3	3228	8	21236	0.108565	0.714968	2.46701	Lj1A124G29;Lj2A623G23;Lj9C444T23
GO:0048575	short-day photoperiodism, flowering	biological_process	3	3228	8	21236	0.108565	0.714968	2.46701	Lj1A582G6;Lj9A573G76;Lj9C592T5
GO:0052691	UDP-arabinopyranose mutase activity	molecular_function	3	3228	8	21236	0.108565	0.714968	2.46701	Lj4A122T61;Lju361A4G49;Lju361P4T41
GO:0052692	raffinose alpha-galactosidase activity	molecular_function	3	3228	8	21236	0.108565	0.714968	2.46701	Lj1C1249G6;Lj5A169T92;Lj8C56T14
GO:0071006	U2-type catalytic step 1 spliceosome	cellular_component	3	3228	8	21236	0.108565	0.714968	2.46701	Lj2A647T22;Lj2C647T6;Lj2P647T20
GO:0080072	spermidine:sinapoyl CoA N-acyltransferase activity	molecular_function	3	3228	8	21236	0.108565	0.714968	2.46701	Lj2P584T14;Lj7A462T52;Lj7P462T24
GO:0080074	spermidine:caffeoyl CoA N-acyltransferase activity	molecular_function	3	3228	8	21236	0.108565	0.714968	2.46701	Lj2P584T14;Lj7A462T52;Lj7P462T24
GO:0080075	spermidine:feruloyl CoA N-acyltransferase activity	molecular_function	3	3228	8	21236	0.108565	0.714968	2.46701	Lj2P584T14;Lj7A462T52;Lj7P462T24
GO:0080088	spermidine hydroxycinnamate conjugate biosynthetic process	biological_process	3	3228	8	21236	0.108565	0.714968	2.46701	Lj2P584T14;Lj7A462T52;Lj7P462T24
GO:2000035	regulation of stem cell division	biological_process	3	3228	8	21236	0.108565	0.714968	2.46701	Lj6C612G2;Lj7A448T26;Lj7C450G4
GO:2000069	regulation of post-embryonic root development	biological_process	3	3228	8	21236	0.108565	0.714968	2.46701	Lj6C612G2;Lj7A448T26;Lj7C450G4
GO:0004683	calmodulin-dependent protein kinase activity	molecular_function	9	3228	38	21236	0.112421	0.734276	1.55811	Lj1A278T69;Lj1C1089G4;Lj2A197G62;Lj2A253T52;Lj2A622T65;Lj2C40G8;Lj4C497G7;Lj6C57T6;Lj6P619T61
GO:0009686	gibberellin biosynthetic process	biological_process	9	3228	38	21236	0.112421	0.734276	1.55811	Lj1A865T16;Lj1C132G3;Lj3A1013T44;Lj6A695G24;Lj6C612G2;Lj7A448T26;Lj7C450G4;Lj9A573G76;Lj9C459T0
GO:0009931	calcium-dependent protein serine/threonine kinase activity	molecular_function	9	3228	38	21236	0.112421	0.734276	1.55811	Lj1A278T69;Lj1C1089G4;Lj2A197G62;Lj2A253T52;Lj2A622T65;Lj2C40G8;Lj4C497G7;Lj6C57T6;Lj6P619T61
GO:0008233	peptidase activity	molecular_function	11	3228	49	21236	0.114977	0.748921	1.47685	Lj2C435G4;Lj2C92T4;Lj2P518T18;Lj4A102T59;Lj4A155T93;Lj5A229G54;Lj7C465T11;Lj9A311T56;Lj9A366G75;Lj9C311G18;Lj9P387T49
GO:0000325	plant-type vacuole	cellular_component	16	3228	77	21236	0.116133	0.754388	1.367	Lj2A1142T80;Lj2A173G34;Lj2C583G2;Lj2C606G3;Lj2P233T22;Lj3A313G9;Lj3A886G41;Lj3A914T77;Lj4A31T86;Lj4A31T91;Lj4A5T47;Lj7A575G45;Lj8A306T62;Lj9A484G61;Lju857C8T0;Lju926A10T21
GO:0009556	microsporogenesis	biological_process	8	3228	33	21236	0.117166	0.758339	1.59483	Lj1C1148G7;Lj2A1144T90;Lj2C74G12;Lj3C358T0;Lj3P376T20;Lj4C844G3;Lj5A118T70;Lj9P457T89
GO:0048364	root development	biological_process	31	3228	165	21236	0.120641	0.758339	1.236	Lj1A1051T45;Lj1C1019T4;Lj2A1105G55;Lj2A158T89;Lj2A205T62;Lj2A20G42;Lj2A20G44;Lj2A428T27;Lj2P1071T11;Lj2P290T29;Lj3C856G6;Lj4A174T34;Lj4A478G33;Lj4A808G42;Lj5A316T25;Lj6C282G1;Lj6C746G2;Lj7A396T69;Lj7C743T9;Lj8A204G65;Lj8A270T22;Lj8A270T23;Lj8C72G3;Lj9A237T27;Lj9A316T46;Lj9A447T35;Lj9C444T8;Lj9C518T1;Lj9C575T8;Lju470C3T7;Lju99C11G10
GO:0030173	integral component of Golgi membrane	cellular_component	10	3228	44	21236	0.121133	0.758339	1.49516	Lj1C74T15;Lj2A1176T51;Lj3A231G6;Lj3A875T61;Lj3C887T8;Lj4A63G82;Lj6C749G7;Lj7C75T6;Lj9A408T81;Lj9A576T41
GO:0051087	chaperone binding	molecular_function	10	3228	44	21236	0.121133	0.758339	1.49516	Lj2A195T70;Lj2C195T5;Lj4C632T12;Lj5C253T14;Lj7A343T67;Lj8A28T36;Lj8A610T44;Lj9A304T83;Lju124A24T32;Lju41C44G20
GO:0052793	pectin acetylesterase activity	molecular_function	12	3228	55	21236	0.121193	0.758339	1.43535	Lj1A1055T70;Lj1A663T71;Lj1C1000G6;Lj1C663T14;Lj1P1055T60;Lj2A216T53;Lj7A182G17;Lj7A743G50;Lj7A743G51;Lj7C751T8;Lj7P743T29;Lj8A370T10
GO:0000162	tryptophan biosynthetic process	biological_process	7	3228	28	21236	0.121428	0.758339	1.64467	Lj2A1080G35;Lj3C860T0;Lj4A31G85;Lj4C790T11;Lj5A435T23;Lj7A595G62;Lj8A66T51
GO:0019538	protein metabolic process	biological_process	7	3228	28	21236	0.121428	0.758339	1.64467	Lj1A1049T25;Lj2A205T63;Lj3A924T49;Lj6A100T19;Lj6A101G21;Lj6A101T23;Lj9A730T53
GO:0032541	cortical endoplasmic reticulum	cellular_component	7	3228	28	21236	0.121428	0.758339	1.64467	Lj2A563G17;Lj4A604G24;Lj4C569T0;Lj4P243T40;Lj4P278T22;Lj4P776T52;Lj4P877T33
GO:0009555	pollen development	biological_process	34	3228	183	21236	0.121431	0.758339	1.22227	Lj1A765T39;Lj1A893T55;Lj1C835T8;Lj1P722T17;Lj2A1105G55;Lj2A45G39;Lj2C515T4;Lj2P584T14;Lj4A102T59;Lj4A808G42;Lj4A88T35;Lj5A118T70;Lj5A769G17;Lj5C91G2;Lj6A731T88;Lj6A786G69;Lj6C826T5;Lj7A386T88;Lj7A462T52;Lj7A607T31;Lj7P462T24;Lj8A105T40;Lj8A216G70;Lj8C184T7;Lj9A394T44;Lj9A408T82;Lj9A541T96;Lj9A653T34;Lj9C627T10;Lj9P457T89;Lju1034A2T22;Lju1609C0G6;Lju41A27T63;Lju41A7T38
GO:0005227	calcium activated cation channel activity	molecular_function	4	3228	13	21236	0.122467	0.758339	2.02421	Lj2C1177T9;Lj8A323T45;Lj9C647G3;Lj9C647T3
GO:0005354	galactose transmembrane transporter activity	molecular_function	4	3228	13	21236	0.122467	0.758339	2.02421	Lj4A870T23;Lj6A717T147;Lj6C711T14;Lj9A38T37
GO:0007155	cell adhesion	biological_process	4	3228	13	21236	0.122467	0.758339	2.02421	Lj1P154T18;Lj2A1062T47;Lj3A749T131;Lj3C717T6
GO:0010427	abscisic acid binding	molecular_function	4	3228	13	21236	0.122467	0.758339	2.02421	Lj1P961T58;Lj2C68T9;Lj7P277T7;Lj8A209T44
GO:0010597	green leaf volatile biosynthetic process	biological_process	4	3228	13	21236	0.122467	0.758339	2.02421	Lj2A657G31;Lj2A682T18;Lj2C655T6;Lj2C658G1
GO:0030660	Golgi-associated vesicle membrane	cellular_component	4	3228	13	21236	0.122467	0.758339	2.02421	Lj3A271T30;Lj3C271G7;Lj3C277G3;Lj3C277T4
GO:0046785	microtubule polymerization	biological_process	4	3228	13	21236	0.122467	0.758339	2.02421	Lj1A1209T60;Lj4A27T23;Lj4A795T32;Lj8C36T7
GO:0055069	zinc ion homeostasis	biological_process	4	3228	13	21236	0.122467	0.758339	2.02421	Lj4C113T13;Lj6A783T49;Lj8C307T10;Lj8C307T2
GO:0102229	amylopectin maltohydrolase activity	molecular_function	4	3228	13	21236	0.122467	0.758339	2.02421	Lj1C754T6;Lj2A251G51;Lj8A369G13;Lj8C286T21
GO:0042542	response to hydrogen peroxide	biological_process	15	3228	72	21236	0.123172	0.760731	1.37056	Lj1A1027T36;Lj1P873T16;Lj1P945T11;Lj1P948T16;Lj2A1194T54;Lj2A458G63;Lj2C69T3;Lj3P737T46;Lj4C261T3;Lj5A164G62;Lj5P500T4;Lj6A100T19;Lj9C475G6;Lj9P258T31;Lju99C11G10
GO:0010215	cellulose microfibril organization	biological_process	6	3228	23	21236	0.124661	0.761136	1.71618	Lj1A866T45;Lj3C687G6;Lj4A62T63;Lj7C578G16;Lj8A166T90;Lj9A389T68
GO:0010268	brassinosteroid homeostasis	biological_process	6	3228	23	21236	0.124661	0.761136	1.71618	Lj2A193T53;Lj2A337T30;Lj4C122T5;Lj5A46T63;Lj7A634T30;Lj8A138T40
GO:0016132	brassinosteroid biosynthetic process	biological_process	6	3228	23	21236	0.124661	0.761136	1.71618	Lj2A193T53;Lj2A337T30;Lj4C122T5;Lj5A46T63;Lj7C730G10;Lj8A138T40
GO:0048440	carpel development	biological_process	6	3228	23	21236	0.124661	0.761136	1.71618	Lj2A947T46;Lj3A886T34;Lj4C151G11;Lj4C255T10;Lj7A721T54;Lj9P545T14
GO:0000245	spliceosomal complex assembly	biological_process	5	3228	18	21236	0.125792	0.761136	1.82741	Lj2A998T25;Lj2C282T7;Lj3C975T6;Lj3P547T47;Lj6P617T46
GO:0010199	organ boundary specification between lateral organs and the meristem	biological_process	5	3228	18	21236	0.125792	0.761136	1.82741	Lj1A356T36;Lj1A357G13;Lj1C356T7;Lj2A1148T46;Lj2A977T16
GO:0044154	histone H3-K14 acetylation	biological_process	5	3228	18	21236	0.125792	0.761136	1.82741	Lj1C127T7;Lj2A1005G25;Lj3A994T54;Lj6A608T73;Lj8C150G3
GO:0102911	(-)-secoisolariciresinol dehydrogenase activity	molecular_function	5	3228	18	21236	0.125792	0.761136	1.82741	Lj1P1037T19;Lj1P209T12;Lj7P626T20;Lju1767C0T4;Lju363C4T1
GO:0080167	response to karrikin	biological_process	21	3228	107	21236	0.127906	0.771972	1.29114	Lj1A1167T60;Lj1C109G10;Lj1C1249G6;Lj1E276T0;Lj1P983T38;Lj2A1055T49;Lj2A325T57;Lj2C136T9;Lj2C260T11;Lj3A1044G59;Lj3P727T10;Lj4A741T91;Lj6A821T68;Lj6P766T28;Lj8A167T50;Lj8A39T31;Lj9A555T34;Lj9A730T53;Lj9P599T22;Lj9P729T20;Lju12250A0T27
GO:0045324	late endosome to vacuole transport	biological_process	8	3228	34	21236	0.1339	0.792223	1.54793	Lj3A886G41;Lj6A698G104;Lj6C698G8;Lj8A306T62;Lj9A657G27;Lj9C657G2;Lj9C657T7;Lju41A50T55
GO:0000166	nucleotide binding	molecular_function	12	3228	56	21236	0.134055	0.792223	1.40972	Lj1P1037T19;Lj2A434T50;Lj3C897G5;Lj3P845T43;Lj4A31T87;Lj7C568G10;Lj9P459T20;Lj9P629T54;Lju1040C0G1;Lju1225A0T4;Lju1225A1G38;Lju1225A2T63
GO:0009744	response to sucrose	biological_process	13	3228	62	21236	0.138864	0.792223	1.3794	Lj4A72T41;Lj4A916T19;Lj5A749T42;Lj5A765T48;Lj6C612G2;Lj6P606T23;Lj7A436T63;Lj7A443G63;Lj7A448T26;Lj7A689T79;Lj7C450G4;Lj8A48T38;Lj8C64G5
GO:0048046	apoplast	cellular_component	83	3228	487	21236	0.140087	0.792223	1.12121	Lj1A1178T74;Lj1A1225G78;Lj1A234T41;Lj1A235T68;Lj1A352T29;Lj1A622T71;Lj1A622T72;Lj1A623G64;Lj1A623T64;Lj1A623T71;Lj1A623T72;Lj1A725T39;Lj1A748T29;Lj1A830T48;Lj1A986T55;Lj1C1079G5;Lj1C1137T20;Lj1C1165T12;Lj1C1165T14;Lj1C1180G1;Lj1C1180T6;Lj1C256T9;Lj1C622T3;Lj1C685T11;Lj1C962T5;Lj1P983T38;Lj2A313T78;Lj2A424T69;Lj2A453T103;Lj2C1077T5;Lj2C174G14;Lj2C230T4;Lj2C454T7;Lj2C92G6;Lj2C967T9;Lj2P210T18;Lj2P2…
GO:0015991	ATP hydrolysis coupled proton transport	biological_process	7	3228	29	21236	0.140204	0.792223	1.58796	Lj2A465T72;Lj2C172G6;Lj2C606G3;Lj3A313G9;Lj4A31T86;Lj9A484G61;Lju857C8T0
GO:0003924	GTPase activity	molecular_function	46	3228	259	21236	0.143309	0.792223	1.16842	Lj1A1135T88;Lj1A801T75;Lj1A921T29;Lj1A944T64;Lj1A975T27;Lj1A98T29;Lj1C691G2;Lj1P1086T20;Lj1P998T13;Lj2A118G26;Lj2A412T59;Lj2C1073T12;Lj2C480T6;Lj2P189T12;Lj2P331T90;Lj3C864G18;Lj4A222T52;Lj4A864T19;Lj4A906T36;Lj4C23T4;Lj4C747G4;Lj4P840T41;Lj5A536G16;Lj5C221T6;Lj5C536T5;Lj5C74G15;Lj6A664T63;Lj6A808T47;Lj7A214T26;Lj7A396T72;Lj7A568G79;Lj7C211T1;Lj7C386T22;Lj7C500G11;Lj7C649T3;Lj8A106T62;Lj8A722G15;…
GO:0019432	triglyceride biosynthetic process	biological_process	9	3228	40	21236	0.14354	0.792223	1.4802	Lj1C716G0;Lj3A906G55;Lj3A906G57;Lj3A906T63;Lj7A480T36;Lj7A500T119;Lj7A614T43;Lj7C614G12;Lj8C110T4
GO:0003700	DNA-binding transcription factor activity	molecular_function	216	3228	1329	21236	0.143862	0.792223	1.06922	Lj1A1175T52;Lj1A1200G68;Lj1A181T23;Lj1A254G19;Lj1A35T64;Lj1A74T106;Lj1A765T39;Lj1A800G35;Lj1A948G47;Lj1A95T46;Lj1C10G2;Lj1C187G5;Lj1C693T2;Lj1C697G7;Lj1C835T8;Lj1C966G14;Lj1C991G10;Lj1C991T7;Lj1P101T27;Lj1P1084T43;Lj1P1196T18;Lj1P147T66;Lj1P212T10;Lj1P304T14;Lj1P879T47;Lj1P942T31;Lj1P958T60;Lj1P991T53;Lj2A1019T30;Lj2A1101G54;Lj2A1135T40;Lj2A1148T46;Lj2A1188T56;Lj2A146T27;Lj2A158T89;Lj2A255T56;Lj2…
GO:0000038	very long-chain fatty acid metabolic process	biological_process	3	3228	9	21236	0.14513	0.792223	2.1929	Lj2A331T126;Lj2A332T92;Lj2C331T11
GO:0004560	alpha-L-fucosidase activity	molecular_function	3	3228	9	21236	0.14513	0.792223	2.1929	Lj1A986T55;Lj5A395T42;Lj5C389T7
GO:0006559	L-phenylalanine catabolic process	biological_process	3	3228	9	21236	0.14513	0.792223	2.1929	Lj2A1021G43;Lj2C16G3;Lj3A983T60
GO:0010104	regulation of ethylene-activated signaling pathway	biological_process	3	3228	9	21236	0.14513	0.792223	2.1929	Lj1A356T36;Lj1A357G13;Lj1C356T7
GO:0010325	raffinose family oligosaccharide biosynthetic process	biological_process	3	3228	9	21236	0.14513	0.792223	2.1929	Lj1A898G72;Lj1C1249G6;Lj2P1182T11
GO:0010405	arabinogalactan protein metabolic process	biological_process	3	3228	9	21236	0.14513	0.792223	2.1929	Lj2A323T71;Lj7A726G24;Lj8A212G62
GO:0015140	malate transmembrane transporter activity	molecular_function	3	3228	9	21236	0.14513	0.792223	2.1929	Lj2A539T42;Lj2C539T5;Lju188A1T77
GO:0018258	protein O-linked glycosylation via hydroxyproline	biological_process	3	3228	9	21236	0.14513	0.792223	2.1929	Lj2A323T71;Lj7A726G24;Lj8A212G62
GO:0019139	cytokinin dehydrogenase activity	molecular_function	3	3228	9	21236	0.14513	0.792223	2.1929	Lj1A1123T22;Lj7C223T2;Lj7C577T12
GO:0019310	inositol catabolic process	biological_process	3	3228	9	21236	0.14513	0.792223	2.1929	Lj4A367G3;Lj5C51G3;Lj7A669T62
GO:0043068	positive regulation of programmed cell death	biological_process	3	3228	9	21236	0.14513	0.792223	2.1929	Lj1A765T39;Lj2C7T6;Lj9A551T49
GO:0043864	indoleacetamide hydrolase activity	molecular_function	3	3228	9	21236	0.14513	0.792223	2.1929	Lj5A183T92;Lj5A552T18;Lj5A559T31
GO:0050113	inositol oxygenase activity	molecular_function	3	3228	9	21236	0.14513	0.792223	2.1929	Lj4A367G3;Lj5C51G3;Lj7A669T62
GO:0061025	membrane fusion	biological_process	3	3228	9	21236	0.14513	0.792223	2.1929	Lj5C248G9;Lj6A782T109;Lj7A724T58
GO:0070273	phosphatidylinositol-4-phosphate binding	molecular_function	3	3228	9	21236	0.14513	0.792223	2.1929	Lj1C911T4;Lj7C162G1;Lju41C8G16
GO:1901371	regulation of leaf morphogenesis	biological_process	3	3228	9	21236	0.14513	0.792223	2.1929	Lj1A765T39;Lj6A707G44;Lj6C712G7
GO:1990714	hydroxyproline O-galactosyltransferase activity	molecular_function	3	3228	9	21236	0.14513	0.792223	2.1929	Lj2A323T71;Lj7A726G24;Lj8A212G62
GO:2000038	regulation of stomatal complex development	biological_process	3	3228	9	21236	0.14513	0.792223	2.1929	Lj1P769T13;Lj2A146T27;Lj2P1085T14
GO:0004031	aldehyde oxidase activity	molecular_function	6	3228	24	21236	0.145999	0.792223	1.64467	Lj2C888G0;Lj3A961T48;Lj3C961T9;Lj4C29T7;Lj5P132T66;Lj8A200T56
GO:0012507	ER to Golgi transport vesicle membrane	cellular_component	6	3228	24	21236	0.145999	0.792223	1.64467	Lj1A996T64;Lj2A252G53;Lj3A840T139;Lj5C248G9;Lj8C279G4;Lj8C286G7
GO:0048280	vesicle fusion with Golgi apparatus	biological_process	6	3228	24	21236	0.145999	0.792223	1.64467	Lj1A996T64;Lj2A252G53;Lj3A840T139;Lj5C248G9;Lj8C279G4;Lj8C286G7
GO:0006096	glycolytic process	biological_process	15	3228	74	21236	0.14616	0.792223	1.33352	Lj1C317T6;Lj2A128G36;Lj4A25T54;Lj4C171T5;Lj4C215T7;Lj5A91G47;Lj5C140T11;Lj7C606T8;Lj8C181T4;Lj8C567T1;Lj9A513T71;Lju188C0T0;Lju41C48T5;Lju891C1G4;Lju891C1T8
GO:0009960	endosperm development	biological_process	5	3228	19	21236	0.15048	0.792223	1.73123	Lj1A753G57;Lj1C862G16;Lj3A907T66;Lj9A311T56;Lj9C311G18
GO:0070696	transmembrane receptor protein serine/threonine kinase binding	molecular_function	5	3228	19	21236	0.15048	0.792223	1.73123	Lj1A1193T84;Lj3A1066G67;Lj3A900G47;Lj3A969T49;Lj8A736T34
GO:0016125	sterol metabolic process	biological_process	10	3228	46	21236	0.151105	0.792223	1.43015	Lj1C778T5;Lj1C778T6;Lj2A193T53;Lj2A337T30;Lj4C122T5;Lj4C148T0;Lj5A209T82;Lj5A46T63;Lj8A127T47;Lj8A138T40
GO:0001708	cell fate specification	biological_process	4	3228	14	21236	0.151823	0.792223	1.87962	Lj1C1049T3;Lj1C1049T5;Lj2C0G11;Lj3C881T4
GO:0004564	beta-fructofuranosidase activity	molecular_function	4	3228	14	21236	0.151823	0.792223	1.87962	Lj2A140T54;Lj2A140T55;Lj4A478G33;Lj7A625G76
GO:0005086	ARF guanyl-nucleotide exchange factor activity	molecular_function	4	3228	14	21236	0.151823	0.792223	1.87962	Lj3A749T131;Lj3C717T6;Lj7A647T56;Lj9A409G88
GO:0007035	vacuolar acidification	biological_process	4	3228	14	21236	0.151823	0.792223	1.87962	Lj3A313G9;Lj4A31T86;Lj5C27G7;Lju857C8T0
GO:0009612	response to mechanical stimulus	biological_process	4	3228	14	21236	0.151823	0.792223	1.87962	Lj1A623T71;Lj6A782T109;Lj9A687G77;Lj9C83T13
GO:0009938	negative regulation of gibberellic acid mediated signaling pathway	biological_process	4	3228	14	21236	0.151823	0.792223	1.87962	Lj4P265T48;Lj7A427T43;Lj7C305T24;Lj7C305T25
GO:0016157	sucrose synthase activity	molecular_function	4	3228	14	21236	0.151823	0.792223	1.87962	Lj3A824T70;Lj6A522T48;Lj7C436G14;Lj8C723T4
GO:0032012	regulation of ARF protein signal transduction	biological_process	4	3228	14	21236	0.151823	0.792223	1.87962	Lj3A749T131;Lj3C717T6;Lj7A647T56;Lj9A409G88
GO:0042500	aspartic endopeptidase activity, intramembrane cleaving	molecular_function	4	3228	14	21236	0.151823	0.792223	1.87962	Lj3A271T30;Lj3C271G7;Lj3C277G3;Lj3C277T4
GO:0047501	(+)-neomenthol dehydrogenase activity	molecular_function	4	3228	14	21236	0.151823	0.792223	1.87962	Lj2A187T82;Lj2C922T10;Lj2C924T6;Lj9A488G66
GO:0071556	integral component of lumenal side of endoplasmic reticulum membrane	cellular_component	4	3228	14	21236	0.151823	0.792223	1.87962	Lj3A271T30;Lj3C271G7;Lj3C277G3;Lj3C277T4
GO:1990538	xylan O-acetyltransferase activity	molecular_function	4	3228	14	21236	0.151823	0.792223	1.87962	Lj1C958T4;Lj2A68T59;Lj3C947T8;Lj8A65T45
GO:0009651	response to salt stress	biological_process	99	3228	591	21236	0.156993	0.792223	1.10201	Lj1A1013G41;Lj1A1192G65;Lj1A1233T65;Lj1A1235T90;Lj1A148T52;Lj1A831T71;Lj1A865T16;Lj1A924G50;Lj1C132G3;Lj1C144T5;Lj1C317T6;Lj1P1086T20;Lj1P154T18;Lj1P873T16;Lj1P945T11;Lj1P948T16;Lj1P958T60;Lj1P998T13;Lj2A1062T47;Lj2A1097T29;Lj2A1142T80;Lj2A146T29;Lj2A165T42;Lj2A340G21;Lj2A497G57;Lj2C102T10;Lj2C1199T14;Lj2C1211T6;Lj2C22G6;Lj2C266T3;Lj2P1010T16;Lj2P1177T25;Lj2P703T10;Lj3A1026T88;Lj3A1044G59;Lj3A107…
GO:0004197	cysteine-type endopeptidase activity	molecular_function	15	3228	75	21236	0.158473	0.792223	1.31574	Lj1A1192G65;Lj1A317T43;Lj1A317T44;Lj2C7T6;Lj4A155T93;Lj4A5T47;Lj5A212T87;Lj5P357T2;Lj7A282G46;Lj8A161G44;Lj9A311T56;Lj9A332G18;Lj9A378T62;Lj9A551T49;Lj9C311G18
GO:0102336	3-oxo-arachidoyl-CoA synthase activity	molecular_function	7	3228	30	21236	0.160283	0.792223	1.53503	Lj1P173T10;Lj1P930T50;Lj3A1015T43;Lj6A618G38;Lj6A619T72;Lj6A652T28;Lj8P616T22
GO:0102337	3-oxo-cerotoyl-CoA synthase activity	molecular_function	7	3228	30	21236	0.160283	0.792223	1.53503	Lj1P173T10;Lj1P930T50;Lj3A1015T43;Lj6A618G38;Lj6A619T72;Lj6A652T28;Lj8P616T22
GO:0102338	3-oxo-lignoceronyl-CoA synthase activity	molecular_function	7	3228	30	21236	0.160283	0.792223	1.53503	Lj1P173T10;Lj1P930T50;Lj3A1015T43;Lj6A618G38;Lj6A619T72;Lj6A652T28;Lj8P616T22
GO:0102756	very-long-chain 3-ketoacyl-CoA synthase activity	molecular_function	7	3228	30	21236	0.160283	0.792223	1.53503	Lj1P173T10;Lj1P930T50;Lj3A1015T43;Lj6A618G38;Lj6A619T72;Lj6A652T28;Lj8P616T22
GO:0010380	regulation of chlorophyll biosynthetic process	biological_process	9	3228	41	21236	0.160571	0.792223	1.4441	Lj1A1128T59;Lj1C1127G4;Lj1C1127T4;Lj1C1129T12;Lj1C1129T6;Lj1C1129T7;Lj2A1105G55;Lj3A900G47;Lj3P727T10
GO:0009788	negative regulation of abscisic acid-activated signaling pathway	biological_process	12	3228	58	21236	0.161901	0.792223	1.36111	Lj4A406T27;Lj5P215T36;Lj6A820T76;Lj6P708T54;Lj7A436T63;Lj7C344T6;Lj7C743T9;Lj9A657G27;Lj9C657G2;Lj9C657T7;Lj9P325T11;Lju41A50T55
GO:0006970	response to osmotic stress	biological_process	32	3228	177	21236	0.166438	0.792223	1.18937	Lj1A1013G41;Lj1A1174T76;Lj1A831T71;Lj1C317T6;Lj1E1080T0;Lj1P131T15;Lj1P730T44;Lj1P732T21;Lj1P769T13;Lj2A551T19;Lj2P1085T14;Lj2P1177T25;Lj3A1070T23;Lj4A128T78;Lj4C171T5;Lj4P106T40;Lj4P132T23;Lj5A212G86;Lj5A441G34;Lj6C701T9;Lj7A514G30;Lj7P563T11;Lj8A150T51;Lj8A278T24;Lj8A310G25;Lj8C64G5;Lj8P114T30;Lj8P210T83;Lj9A378T62;Lj9C518T1;Lj9P411T45;Lju470C12G3
GO:0000024	maltose biosynthetic process	biological_process	2	3228	5	21236	0.16848	0.792223	2.63147	Lj2A251G51;Lj8C286T21
GO:0000179	rRNA (adenine-N6,N6-)-dimethyltransferase activity	molecular_function	2	3228	5	21236	0.16848	0.792223	2.63147	Lj3C881T4;Lj9A577G54
GO:0004049	anthranilate synthase activity	molecular_function	2	3228	5	21236	0.16848	0.792223	2.63147	Lj2A1080G35;Lj3C860T0
GO:0005452	inorganic anion exchanger activity	molecular_function	2	3228	5	21236	0.16848	0.792223	2.63147	Lj7A635T41;Lj9A447T35
GO:0005459	UDP-galactose transmembrane transporter activity	molecular_function	2	3228	5	21236	0.16848	0.792223	2.63147	Lj8A479G58;Lj9A576T41
GO:0006336	DNA replication-independent nucleosome assembly	biological_process	2	3228	5	21236	0.16848	0.792223	2.63147	Lj1A234G35;Lj1C241G3
GO:0006624	vacuolar protein processing	biological_process	2	3228	5	21236	0.16848	0.792223	2.63147	Lj7A282G46;Lj9A436T72
GO:0006825	copper ion transport	biological_process	2	3228	5	21236	0.16848	0.792223	2.63147	Lj2A189T32;Lj2P1071T11
GO:0006971	hypotonic response	biological_process	2	3228	5	21236	0.16848	0.792223	2.63147	Lj4P165T20;Lj5P334T33
GO:0007040	lysosome organization	biological_process	2	3228	5	21236	0.16848	0.792223	2.63147	Lj1C736T2;Lj1C792T2
GO:0008333	endosome to lysosome transport	biological_process	2	3228	5	21236	0.16848	0.792223	2.63147	Lj1C1049T3;Lj1C1049T5
GO:0008460	dTDP-glucose 4,6-dehydratase activity	molecular_function	2	3228	5	21236	0.16848	0.792223	2.63147	Lj1A24T67;Lj7C747T6
GO:0009590	detection of gravity	biological_process	2	3228	5	21236	0.16848	0.792223	2.63147	Lj9A415T54;Lj9A698G58
GO:0010157	response to chlorate	biological_process	2	3228	5	21236	0.16848	0.792223	2.63147	Lj3A1026T88;Lj3C1026T14
GO:0010821	regulation of mitochondrion organization	biological_process	2	3228	5	21236	0.16848	0.792223	2.63147	Lj5A536G16;Lj5C536T5
GO:0015131	oxaloacetate transmembrane transporter activity	molecular_function	2	3228	5	21236	0.16848	0.792223	2.63147	Lj2A539T42;Lju188A1T77
GO:0015136	sialic acid transmembrane transporter activity	molecular_function	2	3228	5	21236	0.16848	0.792223	2.63147	Lj3A231G6;Lj9A408T81
GO:0015165	pyrimidine nucleotide-sugar transmembrane transporter activity	molecular_function	2	3228	5	21236	0.16848	0.792223	2.63147	Lj3A231G6;Lj9A408T81
GO:0015180	L-alanine transmembrane transporter activity	molecular_function	2	3228	5	21236	0.16848	0.792223	2.63147	Lj3A879T36;Lj3P879T28
GO:0015729	oxaloacetate transport	biological_process	2	3228	5	21236	0.16848	0.792223	2.63147	Lj2A539T42;Lju188A1T77
GO:0015739	sialic acid transport	biological_process	2	3228	5	21236	0.16848	0.792223	2.63147	Lj3A231G6;Lj9A408T81
GO:0015813	L-glutamate transmembrane transport	biological_process	2	3228	5	21236	0.16848	0.792223	2.63147	Lj2A539T42;Lj2C539T5
GO:0015908	fatty acid transport	biological_process	2	3228	5	21236	0.16848	0.792223	2.63147	Lj1A1123G21;Lj9A410T70
GO:0016314	phosphatidylinositol-3,4,5-trisphosphate 3-phosphatase activity	molecular_function	2	3228	5	21236	0.16848	0.792223	2.63147	Lj5A212G86;Lju41A7T38
GO:0016656	monodehydroascorbate reductase (NADH) activity	molecular_function	2	3228	5	21236	0.16848	0.792223	2.63147	Lju41C36G22;Lju41C36G23
GO:0016846	carbon-sulfur lyase activity	molecular_function	2	3228	5	21236	0.16848	0.792223	2.63147	Lj4A634G14;Lj9C444T23
GO:0018206	peptidyl-methionine modification	biological_process	2	3228	5	21236	0.16848	0.792223	2.63147	Lj7A594G50;Lj9C59T8
GO:0019430	removal of superoxide radicals	biological_process	2	3228	5	21236	0.16848	0.792223	2.63147	Lj3A853T79;Lj4A243G59
GO:0030658	transport vesicle membrane	cellular_component	2	3228	5	21236	0.16848	0.792223	2.63147	Lj1C734G2;Lj8A116T73
GO:0033613	activating transcription factor binding	molecular_function	2	3228	5	21236	0.16848	0.792223	2.63147	Lj2P135T34;Lj2P256T82
GO:0042409	caffeoyl-CoA O-methyltransferase activity	molecular_function	2	3228	5	21236	0.16848	0.792223	2.63147	Lj4C315T1;Lj4C315T3
GO:0042586	peptide deformylase activity	molecular_function	2	3228	5	21236	0.16848	0.792223	2.63147	Lj7A594G50;Lj9C59T8
GO:0043007	maintenance of rDNA	biological_process	2	3228	5	21236	0.16848	0.792223	2.63147	Lj2A45G39;Lj4A808G42
GO:0043686	co-translational protein modification	biological_process	2	3228	5	21236	0.16848	0.792223	2.63147	Lj7A594G50;Lj9C59T8
GO:0044090	positive regulation of vacuole organization	biological_process	2	3228	5	21236	0.16848	0.792223	2.63147	Lj1C1049T3;Lj1C1049T5
GO:0045488	pectin metabolic process	biological_process	2	3228	5	21236	0.16848	0.792223	2.63147	Lj4A166T81;Lj4A77T51
GO:0047037	salutaridine reductase (NADPH) activity	molecular_function	2	3228	5	21236	0.16848	0.792223	2.63147	Lj3C163T0;Lju359A0G26
GO:0047172	shikimate O-hydroxycinnamoyltransferase activity	molecular_function	2	3228	5	21236	0.16848	0.792223	2.63147	Lj7C460G4;Lj9A492T54
GO:0047497	mitochondrion transport along microtubule	biological_process	2	3228	5	21236	0.16848	0.792223	2.63147	Lj5A536G16;Lj5C536T5
GO:0051300	spindle pole body organization	biological_process	2	3228	5	21236	0.16848	0.792223	2.63147	Lj2P233T22;Lj8P307T28
GO:0051446	positive regulation of meiotic cell cycle	biological_process	2	3228	5	21236	0.16848	0.792223	2.63147	Lj1A1046T48;Lj1A1047T40
GO:0051880	G-quadruplex DNA binding	molecular_function	2	3228	5	21236	0.16848	0.792223	2.63147	Lj6A381G13;Lju912C0T2
GO:0052622	ATP dimethylallyltransferase activity	molecular_function	2	3228	5	21236	0.16848	0.792223	2.63147	Lj6A756T66;Lj6P565T26
GO:0052623	ADP dimethylallyltransferase activity	molecular_function	2	3228	5	21236	0.16848	0.792223	2.63147	Lj6A756T66;Lj6P565T26
GO:0052866	phosphatidylinositol phosphate phosphatase activity	molecular_function	2	3228	5	21236	0.16848	0.792223	2.63147	Lj5A212G86;Lju41A7T38
GO:0060776	simple leaf morphogenesis	biological_process	2	3228	5	21236	0.16848	0.792223	2.63147	Lj7A91T10;Lj9C326T18
GO:0070936	protein K48-linked ubiquitination	biological_process	2	3228	5	21236	0.16848	0.792223	2.63147	Lj2A1104G70;Lj2A56T93
GO:0071475	cellular hyperosmotic salinity response	biological_process	2	3228	5	21236	0.16848	0.792223	2.63147	Lj1E276T0;Lj2A340G21
GO:0072334	UDP-galactose transmembrane transport	biological_process	2	3228	5	21236	0.16848	0.792223	2.63147	Lj8A479G58;Lj9A576T41
GO:0080139	borate efflux transmembrane transporter activity	molecular_function	2	3228	5	21236	0.16848	0.792223	2.63147	Lj7A635T41;Lj9A447T35
GO:1902457	negative regulation of stomatal opening	biological_process	2	3228	5	21236	0.16848	0.792223	2.63147	Lj1P769T13;Lj2P1085T14
GO:1903335	regulation of vacuolar transport	biological_process	2	3228	5	21236	0.16848	0.792223	2.63147	Lj1C56G7;Lj8A173T72
GO:1903338	regulation of cell wall organization or biogenesis	biological_process	2	3228	5	21236	0.16848	0.792223	2.63147	Lj3C820G14;Lj6A677G77
GO:1905615	positive regulation of developmental vegetative growth	biological_process	2	3228	5	21236	0.16848	0.792223	2.63147	Lj6A707G44;Lj6C712G7
GO:1990381	ubiquitin-specific protease binding	molecular_function	2	3228	5	21236	0.16848	0.792223	2.63147	Lj2A1104G70;Lj2A56T93
GO:2000693	positive regulation of seed maturation	biological_process	2	3228	5	21236	0.16848	0.792223	2.63147	Lj4P165T20;Lj5P334T33
GO:2000765	regulation of cytoplasmic translation	biological_process	2	3228	5	21236	0.16848	0.792223	2.63147	Lj1A210T38;Lj2A482T63
GO:2000904	regulation of starch metabolic process	biological_process	2	3228	5	21236	0.16848	0.792223	2.63147	Lj5C164G6;Lj9A415T54
GO:2000012	regulation of auxin polar transport	biological_process	6	3228	25	21236	0.168857	0.792433	1.57888	Lj4C310T0;Lj5C164G6;Lj6A830G30;Lj7C278G0;Lj7C672T9;Lj9A415T54
GO:0003713	transcription coactivator activity	molecular_function	8	3228	36	21236	0.170719	0.799596	1.46193	Lj1A1153T31;Lj2C1105T11;Lj6C762G14;Lj7C492T6;Lj8A100T108;Lj8C100T18;Lj9A599G37;Lju225E3T0
GO:0005623	cell	cellular_component	5	3228	20	21236	0.177	0.820951	1.64467	Lj1A831T71;Lj2A551T19;Lj8A138T40;Lj8A150T51;Lju158C6G2
GO:0005992	trehalose biosynthetic process	biological_process	5	3228	20	21236	0.177	0.820951	1.64467	Lj1A1013G41;Lj2A313G80;Lj6C803T15;Lj8A305T45;Lj8A336T60
GO:0008378	galactosyltransferase activity	molecular_function	5	3228	20	21236	0.177	0.820951	1.64467	Lj1A874G25;Lj4A163T75;Lj8A170G73;Lj8A35T80;Lj9C694T3
GO:0030553	cGMP binding	molecular_function	5	3228	20	21236	0.177	0.820951	1.64467	Lj4C115T18;Lj5A81G86;Lj9A451G94;Lju41A33G83;Lju41C33T7
GO:0045824	negative regulation of innate immune response	biological_process	5	3228	20	21236	0.177	0.820951	1.64467	Lj1A779T44;Lj1P942T31;Lj2A965T20;Lj2C946T13;Lj8C80T3
GO:0016301	kinase activity	molecular_function	21	3228	112	21236	0.178062	0.824272	1.2335	Lj1A1167T60;Lj1A247G53;Lj1A553T30;Lj1A97T13;Lj1C22T13;Lj1C805G8;Lj1C892T10;Lj2A244T66;Lj2A325T57;Lj2A5G38;Lj2A947T46;Lj2C25T7;Lj2C30T2;Lj4A406T27;Lj5A139T75;Lj7A518T103;Lj8A192T29;Lj8C136T8;Lj8C40G3;Lj9A578T63;Lj9C475G6
GO:0016829	lyase activity	molecular_function	9	3228	42	21236	0.178517	0.824774	1.40972	Lj1A1150T110;Lj1C778T5;Lj1C778T6;Lj2C305T2;Lj3A1048T22;Lj5A139T78;Lj8A127T47;Lj8P240T34;Lj9E231T0
GO:0016722	oxidoreductase activity, oxidizing metal ions	molecular_function	13	3228	65	21236	0.180106	0.825917	1.31574	Lj1A352T29;Lj1A725T39;Lj1A981T82;Lj1C962T5;Lj2A453T103;Lj2C1077T5;Lj2C454T7;Lj2C92G6;Lj4A709T26;Lj5A155T101;Lj8A257T64;Lj8A479T59;Lj8A61G51
GO:0005543	phospholipid binding	molecular_function	7	3228	31	21236	0.181569	0.825917	1.48551	Lj2C243G5;Lj2P538T22;Lj5A158T73;Lj6A731T88;Lj6A743T29;Lj6C64T9;Lj9A420G39
GO:0009749	response to glucose	biological_process	7	3228	31	21236	0.181569	0.825917	1.48551	Lj4A916T19;Lj5A749T42;Lj5A765T48;Lj6P606T23;Lj7A689T79;Lj7C578G16;Lj8C64G5
GO:0008171	O-methyltransferase activity	molecular_function	4	3228	15	21236	0.18351	0.825917	1.75432	Lj1A710G32;Lj1A710T38;Lj8C107T0;Lj9A402T71
GO:0015780	nucleotide-sugar transmembrane transport	biological_process	4	3228	15	21236	0.18351	0.825917	1.75432	Lj4A623G14;Lj7P720T47;Lj8C718T0;Lj9P174T15
GO:0030026	cellular manganese ion homeostasis	biological_process	4	3228	15	21236	0.18351	0.825917	1.75432	Lj1A906T51;Lj2A1126G36;Lj4C694T6;Lj5C244T10
GO:0030042	actin filament depolymerization	biological_process	4	3228	15	21236	0.18351	0.825917	1.75432	Lj1A997T39;Lj8A232T65;Lj8A23T59;Lju50C12G7
GO:0033619	membrane protein proteolysis	biological_process	4	3228	15	21236	0.18351	0.825917	1.75432	Lj3A271T30;Lj3C271G7;Lj3C277G3;Lj3C277T4
GO:0000220	vacuolar proton-transporting V-type ATPase, V0 domain	cellular_component	3	3228	10	21236	0.185	0.825917	1.97361	Lj3A313G9;Lj4A31T86;Lju857C8T0
GO:0005986	sucrose biosynthetic process	biological_process	3	3228	10	21236	0.185	0.825917	1.97361	Lj6A522T48;Lj7C436G14;Lj8C723T4
GO:0008515	sucrose transmembrane transporter activity	molecular_function	3	3228	10	21236	0.185	0.825917	1.97361	Lj1C37G5;Lj4C81G3;Lj5A92T42
GO:0009699	phenylpropanoid biosynthetic process	biological_process	3	3228	10	21236	0.185	0.825917	1.97361	Lj7A287G19;Lj7A288G33;Lj9C322T8
GO:0010052	guard cell differentiation	biological_process	3	3228	10	21236	0.185	0.825917	1.97361	Lj2P526T11;Lj4A169T36;Lju188C9T6
GO:0034647	histone demethylase activity (H3-trimethyl-K4 specific)	molecular_function	3	3228	10	21236	0.185	0.825917	1.97361	Lj2A232T31;Lj2P191T46;Lj8A309G34
GO:0035097	histone methyltransferase complex	cellular_component	3	3228	10	21236	0.185	0.825917	1.97361	Lj2A232T31;Lj2P191T46;Lj8A309G34
GO:0036513	Derlin-1 retrotranslocation complex	cellular_component	3	3228	10	21236	0.185	0.825917	1.97361	Lj2A1104G70;Lj2A56T93;Lj5P201T16
GO:0045005	DNA-dependent DNA replication maintenance of fidelity	biological_process	3	3228	10	21236	0.185	0.825917	1.97361	Lj3A557T55;Lj3A569T43;Lj3A854T82
GO:0048444	floral organ morphogenesis	biological_process	3	3228	10	21236	0.185	0.825917	1.97361	Lj2P1182T11;Lj5C164G6;Lj9A415T54
GO:0009627	systemic acquired resistance	biological_process	11	3228	54	21236	0.188945	0.840526	1.3401	Lj1A696T9;Lj1C1180G1;Lj1C699T1;Lj1C700T3;Lj1C703G0;Lj3C1018T14;Lj7C25G6;Lju41A20T13;Lju41A21G17;Lju41A21T21;Lju41A21T22
GO:0055114	oxidation-reduction process	biological_process	23	3228	125	21236	0.188977	0.840526	1.21048	Lj1C735T10;Lj1C778T5;Lj1C778T6;Lj1P791T24;Lj2A187T82;Lj2A193T53;Lj2A337T30;Lj2A923T15;Lj2C922T10;Lj2C924T6;Lj3A977T52;Lj4C122T5;Lj4C148T0;Lj5A209T82;Lj5A46T63;Lj6C772T8;Lj7A500G121;Lj7A698G76;Lj8A127T47;Lj8A138T40;Lj8P735T44;Lj9A488G66;Lj9C598T10
GO:1902074	response to salt	biological_process	6	3228	26	21236	0.19309	0.85722	1.51816	Lj1P730T44;Lj1P732T21;Lj2A146T29;Lj5A165T84;Lj8P114T30;Lj9P411T45
GO:0000278	mitotic cell cycle	biological_process	19	3228	102	21236	0.200852	0.890022	1.22544	Lj1A1086T45;Lj1P1086T20;Lj1P998T13;Lj2A1080T42;Lj2A203T57;Lj2C175G7;Lj2C536T6;Lj2P331T90;Lj2P3T33;Lj2P662T0;Lj4A10G74;Lj4A734T49;Lj4A906T36;Lj4C400T2;Lj7A609T52;Lj9C627T10;Lju1295C3G7;Lju188C0T6;Lju99A6T47
GO:0032991	protein-containing complex	cellular_component	7	3228	32	21236	0.203955	0.897831	1.43909	Lj1C792T2;Lj2C1072T15;Lj2C96G3;Lj3A983T60;Lj3C969T1;Lj4A697T31;Lju891C1G4
GO:0009698	phenylpropanoid metabolic process	biological_process	5	3228	21	21236	0.205115	0.897831	1.56635	Lj1A352T29;Lj2A1178G40;Lj2C92G6;Lj3A761T51;Lj8A479T59
GO:0016746	transferase activity, transferring acyl groups	molecular_function	5	3228	21	21236	0.205115	0.897831	1.56635	Lj1A338G11;Lj2A195T69;Lj2A441T56;Lj4C45G2;Lj8A238G58
GO:0030552	cAMP binding	molecular_function	5	3228	21	21236	0.205115	0.897831	1.56635	Lj4C115T18;Lj5A81G86;Lj9A451G94;Lju41A33G83;Lju41C33T7
GO:0020037	heme binding	molecular_function	98	3228	595	21236	0.205667	0.897831	1.08355	Lj1A1042T98;Lj1A1042T99;Lj1A1082G64;Lj1A111G21;Lj1A632T53;Lj1A632T54;Lj1A635G48;Lj1A635T47;Lj1A640G56;Lj1A970G58;Lj1C1041T1;Lj1C778T5;Lj1C778T6;Lj1C909T3;Lj1P1124T25;Lj1P114T46;Lj1P1227T74;Lj1P240T21;Lj1P633T12;Lj1P635T24;Lj1P635T46;Lj1P993T34;Lj2A1107T66;Lj2A124T71;Lj2A193T53;Lj2A268G32;Lj2A337T30;Lj2A410T64;Lj2A459T41;Lj2A497T43;Lj2A566T41;Lj2A649T46;Lj2A777T21;Lj2C27T15;Lj2C410T4;Lj2P133T33;Lj…
GO:0006071	glycerol metabolic process	biological_process	4	3228	16	21236	0.217101	0.897831	1.64467	Lj1C883T2;Lj5C102G6;Lj6C833T9;Lj7C454T4
GO:0008661	1-deoxy-D-xylulose-5-phosphate synthase activity	molecular_function	4	3228	16	21236	0.217101	0.897831	1.64467	Lj4C267T4;Lj4P269T15;Lj9C690G4;Lj9C735G8
GO:0010344	seed oilbody biogenesis	biological_process	4	3228	16	21236	0.217101	0.897831	1.64467	Lj2A1167T94;Lj3A637T23;Lj6A129T20;Lj9A450T56
GO:0043044	ATP-dependent chromatin remodeling	biological_process	4	3228	16	21236	0.217101	0.897831	1.64467	Lj1A356T36;Lj1A357G13;Lj1C356T7;Lj3C921T8
GO:0048768	root hair cell tip growth	biological_process	4	3228	16	21236	0.217101	0.897831	1.64467	Lj1A63G32;Lj4A906T36;Lj7P535T17;Lj9P565T37
GO:0052865	1-deoxy-D-xylulose 5-phosphate biosynthetic process	biological_process	4	3228	16	21236	0.217101	0.897831	1.64467	Lj4C267T4;Lj4P269T15;Lj9C690G4;Lj9C735G8
GO:0010385	double-stranded methylated DNA binding	molecular_function	6	3228	27	21236	0.218535	0.897831	1.46193	Lj1C127T7;Lj2A1005G25;Lj3A994T54;Lj5A86T69;Lj6A608T73;Lj8C150G3
GO:0019904	protein domain specific binding	molecular_function	12	3228	62	21236	0.225302	0.897831	1.27329	Lj1A924G46;Lj1C637T5;Lj2A446T43;Lj2P64T40;Lj3A1030G112;Lj3A854T82;Lj3A943G21;Lj4A101G72;Lj4A726G65;Lj4A97T79;Lj6C780G6;Lju12250A0T27
GO:0006486	protein glycosylation	biological_process	28	3228	159	21236	0.226575	0.897831	1.15851	Lj1A1128T59;Lj1A801T72;Lj1A874G25;Lj1C1127G4;Lj1C1127T4;Lj1C1129T12;Lj1C1129T13;Lj1C1129T6;Lj1C1129T7;Lj1C74T15;Lj1P1127T11;Lj2A1011T27;Lj2A212T44;Lj2A323T71;Lj2C618T7;Lj2P1064T36;Lj4A122T61;Lj7A703T71;Lj7A726G24;Lj8A170G73;Lj8A212G62;Lj8A35T80;Lj9C358T1;Lj9C694T3;Lju124C47T10;Lju188C6G0;Lju361A4G49;Lju361P4T41
GO:0003950	NAD+ ADP-ribosyltransferase activity	molecular_function	3	3228	11	21236	0.227265	0.897831	1.79419	Lj1C23T18;Lj2C1155G3;Lj8A310G25
GO:0004467	long-chain fatty acid-CoA ligase activity	molecular_function	3	3228	11	21236	0.227265	0.897831	1.79419	Lj2A1210T29;Lj6A827T50;Lj8A208T61
GO:0006879	cellular iron ion homeostasis	biological_process	3	3228	11	21236	0.227265	0.897831	1.79419	Lj2A1105G55;Lj8A138T40;Lj8C63T4
GO:0007338	single fertilization	biological_process	3	3228	11	21236	0.227265	0.897831	1.79419	Lj5C63T9;Lj9A541T96;Lj9P505T43
GO:0009969	xyloglucan biosynthetic process	biological_process	3	3228	11	21236	0.227265	0.897831	1.79419	Lj1C74T15;Lj6P676T16;Lj8A35T80
GO:0010016	shoot system morphogenesis	biological_process	3	3228	11	21236	0.227265	0.897831	1.79419	Lj1E276T0;Lj8A270T22;Lj8A270T23
GO:0010158	abaxial cell fate specification	biological_process	3	3228	11	21236	0.227265	0.897831	1.79419	Lj1A254G19;Lj1C187G5;Lj4C255T10
GO:0016410	N-acyltransferase activity	molecular_function	3	3228	11	21236	0.227265	0.897831	1.79419	Lj2P584T14;Lj7A462T52;Lj7P462T24
GO:0017053	transcriptional repressor complex	cellular_component	3	3228	11	21236	0.227265	0.897831	1.79419	Lj6A672G23;Lj9A112T6;Lju1819C0T2
GO:0032452	histone demethylase activity	molecular_function	3	3228	11	21236	0.227265	0.897831	1.79419	Lj2A232T31;Lj2P191T46;Lj8A309G34
GO:0051512	positive regulation of unidimensional cell growth	biological_process	3	3228	11	21236	0.227265	0.897831	1.79419	Lj4A166T81;Lj4A77T51;Lj4C67T6
GO:0070413	trehalose metabolism in response to stress	biological_process	3	3228	11	21236	0.227265	0.897831	1.79419	Lj2A313G80;Lj6C803T15;Lj8A305T45
GO:0071423	malate transmembrane transport	biological_process	3	3228	11	21236	0.227265	0.897831	1.79419	Lj2A539T42;Lj2C539T5;Lju188A1T77
GO:0010026	trichome differentiation	biological_process	7	3228	33	21236	0.227322	0.897831	1.39548	Lj1C883T2;Lj2A537T51;Lj2C0G11;Lj9A253G54;Lj9C253G11;Lju1034A2T22;Lju1609C0G6
GO:0000015	phosphopyruvate hydratase complex	cellular_component	2	3228	6	21236	0.228224	0.897831	2.1929	Lj2A128G36;Lj5C140T11
GO:0000086	G2/M transition of mitotic cell cycle	biological_process	2	3228	6	21236	0.228224	0.897831	2.1929	Lj2A602G37;Lj8A365T11
GO:0000147	actin cortical patch assembly	biological_process	2	3228	6	21236	0.228224	0.897831	2.1929	Lj6A633T33;Lj9C624G5
GO:0003958	NADPH-hemoprotein reductase activity	molecular_function	2	3228	6	21236	0.228224	0.897831	2.1929	Lj9A24T28;Lj9C26T2
GO:0003978	UDP-glucose 4-epimerase activity	molecular_function	2	3228	6	21236	0.228224	0.897831	2.1929	Lj2C337T4;Lj8C207G14
GO:0004096	catalase activity	molecular_function	2	3228	6	21236	0.228224	0.897831	2.1929	Lj2A497T43;Lj4A10T81
GO:0004435	phosphatidylinositol phospholipase C activity	molecular_function	2	3228	6	21236	0.228224	0.897831	2.1929	Lj1A955T86;Lj2C74G12
GO:0004634	phosphopyruvate hydratase activity	molecular_function	2	3228	6	21236	0.228224	0.897831	2.1929	Lj2A128G36;Lj5C140T11
GO:0005047	signal recognition particle binding	molecular_function	2	3228	6	21236	0.228224	0.897831	2.1929	Lj6A808T47;Lju50A10T18
GO:0005464	UDP-xylose transmembrane transporter activity	molecular_function	2	3228	6	21236	0.228224	0.897831	2.1929	Lj1C121T5;Lj2A1024G55
GO:0005785	signal recognition particle receptor complex	cellular_component	2	3228	6	21236	0.228224	0.897831	2.1929	Lj6A808T47;Lju50A10T18
GO:0005929	cilium	cellular_component	2	3228	6	21236	0.228224	0.897831	2.1929	Lj4C203T8;Lj4C37T4
GO:0008081	phosphoric diester hydrolase activity	molecular_function	2	3228	6	21236	0.228224	0.897831	2.1929	Lj4A122T59;Lj4A151T93
GO:0008441	3'(2'),5'-bisphosphate nucleotidase activity	molecular_function	2	3228	6	21236	0.228224	0.897831	2.1929	Lj1A1211T72;Lj1A851G60
GO:0008526	phosphatidylinositol transporter activity	molecular_function	2	3228	6	21236	0.228224	0.897831	2.1929	Lj1A892G87;Lj6A609T80
GO:0009328	phenylalanine-tRNA ligase complex	cellular_component	2	3228	6	21236	0.228224	0.897831	2.1929	Lj7A253G28;Lj7C253T7
GO:0009819	drought recovery	biological_process	2	3228	6	21236	0.228224	0.897831	2.1929	Lj3A936G54;Lj3C865T13
GO:0009875	pollen-pistil interaction	biological_process	2	3228	6	21236	0.228224	0.897831	2.1929	Lj2A509T26;Lj4C250G8
GO:0010031	circumnutation	biological_process	2	3228	6	21236	0.228224	0.897831	2.1929	Lj8A559T41;Lj9A415T54
GO:0010600	regulation of auxin biosynthetic process	biological_process	2	3228	6	21236	0.228224	0.897831	2.1929	Lj2A1138T20;Lj4A253G30
GO:0015462	ATPase-coupled protein transmembrane transporter activity	molecular_function	2	3228	6	21236	0.228224	0.897831	2.1929	Lj7A347G44;Lj7C347T10
GO:0015790	UDP-xylose transmembrane transport	biological_process	2	3228	6	21236	0.228224	0.897831	2.1929	Lj1C121T5;Lj2A1024G55
GO:0016985	mannan endo-1,4-beta-mannosidase activity	molecular_function	2	3228	6	21236	0.228224	0.897831	2.1929	Lj4A36T69;Lj7C418T4
GO:0019829	cation-transporting ATPase activity	molecular_function	2	3228	6	21236	0.228224	0.897831	2.1929	Lj2A189T32;Lj5C27G7
GO:0030702	chromatin silencing at centromere	biological_process	2	3228	6	21236	0.228224	0.897831	2.1929	Lj1A234G35;Lj1C241G3
GO:0034504	protein localization to nucleus	biological_process	2	3228	6	21236	0.228224	0.897831	2.1929	Lj1A35T64;Lj9A208G24
GO:0035017	cuticle pattern formation	biological_process	2	3228	6	21236	0.228224	0.897831	2.1929	Lj4A112T43;Lju41A9T74
GO:0035614	snRNA stem-loop binding	molecular_function	2	3228	6	21236	0.228224	0.897831	2.1929	Lj5A25G41;Lj9A540T79
GO:0046355	mannan catabolic process	biological_process	2	3228	6	21236	0.228224	0.897831	2.1929	Lj4A36T69;Lj7C418T4
GO:0048555	generative cell nucleus	cellular_component	2	3228	6	21236	0.228224	0.897831	2.1929	Lj9A560T44;Lj9C559T13
GO:0051560	mitochondrial calcium ion homeostasis	biological_process	2	3228	6	21236	0.228224	0.897831	2.1929	Lj2A894T8;Lj2A895T21
GO:0052635	C-20 gibberellin 2-beta-dioxygenase activity	molecular_function	2	3228	6	21236	0.228224	0.897831	2.1929	Lj1A865T16;Lj1C132G3
GO:0061512	protein localization to cilium	biological_process	2	3228	6	21236	0.228224	0.897831	2.1929	Lj4C203T8;Lj4C37T4
GO:0061927	TOC-TIC supercomplex I	cellular_component	2	3228	6	21236	0.228224	0.897831	2.1929	Lj2C969T9;Lj6A615T91
GO:0070262	peptidyl-serine dephosphorylation	biological_process	2	3228	6	21236	0.228224	0.897831	2.1929	Lj2P3T33;Lj2P662T0
GO:0070336	flap-structured DNA binding	molecular_function	2	3228	6	21236	0.228224	0.897831	2.1929	Lj6A353T83;Lj9A629T105
GO:0071421	manganese ion transmembrane transport	biological_process	2	3228	6	21236	0.228224	0.897831	2.1929	Lj2A538G22;Lj4C67T6
GO:0080060	integument development	biological_process	2	3228	6	21236	0.228224	0.897831	2.1929	Lj4C779T2;Lj8A159T99
GO:1901957	regulation of cutin biosynthetic process	biological_process	2	3228	6	21236	0.228224	0.897831	2.1929	Lj4A112T43;Lju41A9T74
GO:1990748	cellular detoxification	biological_process	2	3228	6	21236	0.228224	0.897831	2.1929	Lj1C977T5;Lj5A129T71
GO:0009409	response to cold	biological_process	56	3228	334	21236	0.231238	0.90819	1.10301	Lj1A1235T90;Lj1A623T71;Lj1A741T29;Lj1C1030G1;Lj1C144T5;Lj1C317T6;Lj1C958T4;Lj1C991G10;Lj1C991T7;Lj1P1084T43;Lj1P1086T20;Lj1P991T53;Lj2A146T29;Lj2A251G51;Lj2A405T40;Lj2A446T43;Lj2A548G18;Lj2A600G55;Lj2A76T81;Lj2C1211T6;Lj2C260T11;Lj2C69T3;Lj3A1015T43;Lj3A1070T23;Lj3A119G29;Lj3A953T52;Lj3C887T8;Lj3P727T10;Lj4C151G11;Lj4C16T26;Lj4C171T5;Lj4C802T6;Lj4P106T40;Lj4P132T23;Lj5A404T43;Lj5C279G0;Lj5C280G1;…
GO:0010584	pollen exine formation	biological_process	8	3228	39	21236	0.233225	0.913747	1.34947	Lj1A251G8;Lj1A893T55;Lj1C1148G7;Lj1C92T0;Lj2P584T14;Lj7A462T52;Lj7P462T24;Lj9A408T82
GO:0005765	lysosomal membrane	cellular_component	5	3228	22	21236	0.234569	0.913747	1.49516	Lj3A271T30;Lj3C271G7;Lj3C277G3;Lj3C277T4;Lj9C703G12
GO:0005983	starch catabolic process	biological_process	5	3228	22	21236	0.234569	0.913747	1.49516	Lj1A965T43;Lj2A251G51;Lj4C96G16;Lj8C286T21;Lj8C64G5
GO:0032508	DNA duplex unwinding	biological_process	5	3228	22	21236	0.234569	0.913747	1.49516	Lj4A808G42;Lj5C254G15;Lj6A381G13;Lj8A84T88;Lju912C0T2
GO:0103075	indole-3-pyruvate monooxygenase activity	molecular_function	5	3228	22	21236	0.234569	0.913747	1.49516	Lj1C39G8;Lj2A1138T20;Lj4A198T32;Lj7A707T39;Lj8A612T15
GO:0010008	endosome membrane	cellular_component	21	3228	117	21236	0.236921	0.921403	1.18079	Lj1C736T2;Lj1C756G2;Lj1C911T4;Lj3A271T30;Lj3A749T131;Lj3C271G7;Lj3C277G3;Lj3C277T4;Lj3C717T6;Lj3P946T25;Lj4A114T77;Lj4P308T18;Lj6C783G8;Lj7C162G1;Lj8A173T72;Lj8C173G6;Lj8P733T15;Lj9A709G21;Lj9C717T3;Lju41C8G16;Lju926A10T21
GO:0035556	intracellular signal transduction	biological_process	20	3228	111	21236	0.238193	0.92484	1.18535	Lj1A278T69;Lj1A955T86;Lj1C1089G4;Lj2A197G62;Lj2A253T52;Lj2A458G63;Lj2A622T65;Lj2A998T25;Lj2C25T7;Lj2C40G8;Lj2C74G12;Lj4C497G7;Lj6A609T81;Lj6C57T6;Lj6C701T9;Lj6P619T61;Lj8A336G52;Lj8C40G3;Lj9C670T4;Lju99A6T47
GO:0006629	lipid metabolic process	biological_process	19	3228	105	21236	0.239375	0.927918	1.19043	Lj1C883T2;Lj1P882T30;Lj2A103T69;Lj2C266T3;Lj3A637T23;Lj3A831T83;Lj4A122T59;Lj4A151T93;Lj4P774T14;Lj5C102G6;Lj5P352T36;Lj6C691T7;Lj7C454T4;Lj8P174T24;Lju41A20T13;Lju41A21G17;Lju41A21T21;Lju41A21T22;Lju99A4T26
GO:0046274	lignin catabolic process	biological_process	11	3228	57	21236	0.241568	0.933385	1.26957	Lj1A352T29;Lj1A725T39;Lj1C962T5;Lj2A453T103;Lj2C1077T5;Lj2C454T7;Lj2C92G6;Lj4A709T26;Lj5A155T101;Lj8A479T59;Lj8A61G51
GO:0052716	hydroquinone:oxygen oxidoreductase activity	molecular_function	11	3228	57	21236	0.241568	0.933385	1.26957	Lj1A352T29;Lj1A725T39;Lj1C962T5;Lj2A453T103;Lj2C1077T5;Lj2C454T7;Lj2C92G6;Lj4A709T26;Lj5A155T101;Lj8A479T59;Lj8A61G51
GO:0050660	flavin adenine dinucleotide binding	molecular_function	16	3228	87	21236	0.242152	0.934128	1.20987	Lj1C39G8;Lj2A1138T20;Lj3C951G1;Lj4A198T32;Lj7A707T39;Lj7C657T3;Lj7C657T4;Lj8A612T15;Lj8C362T1;Lj9A24T28;Lj9A639T52;Lj9C219G1;Lj9C26T2;Lj9P479T33;Lju41C36G22;Lju41C36G23
GO:0006260	DNA replication	biological_process	13	3228	69	21236	0.242993	0.935856	1.23946	Lj1C1149T14;Lj3A1048T22;Lj4A808G42;Lj5C254G15;Lj8A84T88;Lju1034A2T22;Lju1040C0G1;Lju1225A0T4;Lju1225A1G38;Lju1225A2T63;Lju1609C0G6;Lju41A25T61;Lju41C53T0
GO:0003730	mRNA 3'-UTR binding	molecular_function	6	3228	28	21236	0.245019	0.936099	1.40972	Lj2C1068T5;Lj2C124T9;Lj3A1009G50;Lj5A51T52;Lj8A191G24;Lj8A304T44
GO:0009881	photoreceptor activity	molecular_function	6	3228	28	21236	0.245019	0.936099	1.40972	Lj2A171T61;Lj2A423G50;Lj3C1063T14;Lj4A123T21;Lj6A737G47;Lju50C14T3
GO:0010030	positive regulation of seed germination	biological_process	6	3228	28	21236	0.245019	0.936099	1.40972	Lj1A276T64;Lj1A276T65;Lj2C453G21;Lj3P727T10;Lj6C625G11;Lj7P618T61
GO:0010329	auxin efflux transmembrane transporter activity	molecular_function	6	3228	28	21236	0.245019	0.936099	1.40972	Lj2A501T57;Lj5A158T72;Lj6A703G84;Lj6C746G2;Lj7A396T69;Lju41A27T63
GO:0045926	negative regulation of growth	biological_process	6	3228	28	21236	0.245019	0.936099	1.40972	Lj1A1128T59;Lj1C1127G4;Lj1C1127T4;Lj1C1129T12;Lj1C1129T6;Lj1C1129T7
GO:0017137	Rab GTPase binding	molecular_function	7	3228	34	21236	0.251542	0.943729	1.35444	Lj1C1049T3;Lj1C1049T5;Lj2C96G3;Lj3A402G9;Lj3A409G16;Lj3A899T67;Lj3C969T1
GO:0000070	mitotic sister chromatid segregation	biological_process	4	3228	17	21236	0.252162	0.943729	1.54793	Lj1A1051T45;Lj1A234G35;Lj1C241G3;Lj4A906T36
GO:0004864	protein phosphatase inhibitor activity	molecular_function	4	3228	17	21236	0.252162	0.943729	1.54793	Lj1P961T58;Lj2C68T9;Lj7P277T7;Lj8A209T44
GO:0006665	sphingolipid metabolic process	biological_process	4	3228	17	21236	0.252162	0.943729	1.54793	Lj1A937T93;Lj2A362T41;Lj4C49T8;Lj7P506T53
GO:0007264	small GTPase mediated signal transduction	biological_process	4	3228	17	21236	0.252162	0.943729	1.54793	Lj2C480T6;Lj4A222T52;Lj9A393T53;Lju188A2G31
GO:0009638	phototropism	biological_process	4	3228	17	21236	0.252162	0.943729	1.54793	Lj1A112T58;Lj1C892T10;Lj2A414T29;Lj2C30T2
GO:0019756	cyanogenic glycoside biosynthetic process	biological_process	4	3228	17	21236	0.252162	0.943729	1.54793	Lj6A121G18;Lj6A127T17;Lj6P122T20;Lju897A3T33
GO:0023052	signaling	biological_process	4	3228	17	21236	0.252162	0.943729	1.54793	Lj1P1177T78;Lj2A321T67;Lj2C321T11;Lj9A436T72
GO:0030131	clathrin adaptor complex	cellular_component	4	3228	17	21236	0.252162	0.943729	1.54793	Lj1A219G36;Lj2A182G26;Lj2A182G27;Lj2A242T76
GO:0032454	histone demethylase activity (H3-K9 specific)	molecular_function	4	3228	17	21236	0.252162	0.943729	1.54793	Lj2A232T31;Lj4C819G4;Lj5A747G30;Lj8A309G34
GO:0034485	phosphatidylinositol-3,4,5-trisphosphate 5-phosphatase activity	molecular_function	4	3228	17	21236	0.252162	0.943729	1.54793	Lj2A552G41;Lj2C100G19;Lj7A404T40;Lj8A289T62
GO:0048574	long-day photoperiodism, flowering	biological_process	4	3228	17	21236	0.252162	0.943729	1.54793	Lj3P716T60;Lj3P750T35;Lj4C38T5;Lj9P628T41
GO:1900425	negative regulation of defense response to bacterium	biological_process	4	3228	17	21236	0.252162	0.943729	1.54793	Lj1A927G60;Lj1A928T67;Lj1P942T31;Lj8C80T3
GO:0016702	oxidoreductase activity, acting on single donors with incorporation of molecular oxygen, incorporation of two atoms of oxygen	molecular_function	8	3228	40	21236	0.255647	0.955269	1.31574	Lj5A505G31;Lj6A112T7;Lj6A600T31;Lj7C703T4;Lju41A20T13;Lju41A21G17;Lju41A21T21;Lju41A21T22
GO:0042744	hydrogen peroxide catabolic process	biological_process	23	3228	131	21236	0.258401	0.96233	1.15504	Lj2A268G32;Lj2A459T41;Lj2A497T43;Lj3A1057T76;Lj3A980G61;Lj4A10T81;Lj4A160T61;Lj4A33T87;Lj4C911T3;Lj5A206T53;Lj5A404T43;Lj5P121T85;Lj6A811T71;Lj7C381G6;Lj7C381T9;Lj7C437T1;Lj8A290G77;Lj8C123T14;Lj8C57G16;Lju41A30T61;Lju41C36G22;Lju41C36G23;Lju926C9T0
GO:0000741	karyogamy	biological_process	5	3228	23	21236	0.265099	0.96233	1.43015	Lj2A1097T29;Lj2C22G6;Lj2P1010T16;Lj3C608T1;Lj5A182G114
GO:0006817	phosphate ion transport	biological_process	5	3228	23	21236	0.265099	0.96233	1.43015	Lj4C113T13;Lj6A769T88;Lj6A783T49;Lj8C307T10;Lj8C307T2
GO:0008143	poly(A) binding	molecular_function	5	3228	23	21236	0.265099	0.96233	1.43015	Lj2C124T9;Lj3A1009G50;Lj4C898G2;Lj5A235T48;Lj5A51T52
GO:0008381	mechanosensitive ion channel activity	molecular_function	5	3228	23	21236	0.265099	0.96233	1.43015	Lj4A16T127;Lj5A175T97;Lj7A225T45;Lj7C683T5;Lj9C680G12
GO:0043565	sequence-specific DNA binding	molecular_function	114	3228	709	21236	0.268747	0.96233	1.05779	Lj1A1046T48;Lj1A1047T40;Lj1A1175T52;Lj1A1200G68;Lj1A13G30;Lj1A35T64;Lj1A741T29;Lj1A765T39;Lj1A898T82;Lj1A95T46;Lj1C697G7;Lj1P101T27;Lj1P1196T18;Lj1P212T10;Lj1P304T14;Lj1P958T60;Lj2A146T27;Lj2A26G26;Lj2A357T90;Lj2A374G35;Lj2A424T65;Lj2A548G18;Lj2A699G27;Lj2A730T33;Lj2A965T20;Lj2C23T12;Lj2C935T9;Lj2C946T13;Lj2P1006T19;Lj2P118T21;Lj2P256T82;Lj2P298T33;Lj2P461T26;Lj2P526T11;Lj2P539T34;Lj2P610T24;Lj3A…
GO:0001227	DNA-binding transcription repressor activity, RNA polymerase II-specific	molecular_function	3	3228	12	21236	0.271074	0.96233	1.64467	Lj2A232T31;Lj2P191T46;Lj8A309G34
GO:0001709	cell fate determination	biological_process	3	3228	12	21236	0.271074	0.96233	1.64467	Lj8A109T80;Lj8A191G24;Lj9A482T25
GO:0006796	phosphate-containing compound metabolic process	biological_process	3	3228	12	21236	0.271074	0.96233	1.64467	Lj2A100T71;Lj9A611T97;Lj9C609T12
GO:0006826	iron ion transport	biological_process	3	3228	12	21236	0.271074	0.96233	1.64467	Lj2C69T3;Lj8A138T40;Lj8C63T4
GO:0009942	longitudinal axis specification	biological_process	3	3228	12	21236	0.271074	0.96233	1.64467	Lj3A749T131;Lj3C717T6;Lj8C184T7
GO:0010077	maintenance of inflorescence meristem identity	biological_process	3	3228	12	21236	0.271074	0.96233	1.64467	Lj2A1019T30;Lj4C88G16;Lj8A109T80
GO:0010369	chromocenter	cellular_component	3	3228	12	21236	0.271074	0.96233	1.64467	Lj1A959T84;Lj2A1055T49;Lj5A86T69
GO:0015189	L-lysine transmembrane transporter activity	molecular_function	3	3228	12	21236	0.271074	0.96233	1.64467	Lj1C1164T7;Lj3A879T36;Lj3P879T28
GO:0016471	vacuolar proton-transporting V-type ATPase complex	cellular_component	3	3228	12	21236	0.271074	0.96233	1.64467	Lj3A313G9;Lj4A31T86;Lju857C8T0
GO:0030619	U1 snRNA binding	molecular_function	3	3228	12	21236	0.271074	0.96233	1.64467	Lj3P1060T39;Lj5A25G41;Lj9A540T79
GO:0032776	DNA methylation on cytosine	biological_process	3	3228	12	21236	0.271074	0.96233	1.64467	Lj5A86T69;Lj6C822T7;Lj9A382T65
GO:0042938	dipeptide transport	biological_process	3	3228	12	21236	0.271074	0.96233	1.64467	Lj2A80G62;Lj3C676G5;Lj4A31T91
GO:0042939	tripeptide transport	biological_process	3	3228	12	21236	0.271074	0.96233	1.64467	Lj2A80G62;Lj3C676G5;Lj4A31T91
GO:0048827	phyllome development	biological_process	3	3228	12	21236	0.271074	0.96233	1.64467	Lj1A1167T60;Lj2A325T57;Lj8A612T15
GO:0080147	root hair cell development	biological_process	3	3228	12	21236	0.271074	0.96233	1.64467	Lj1C317T6;Lj2A323T71;Lj8A479G58
GO:0009932	cell tip growth	biological_process	6	3228	29	21236	0.272362	0.96233	1.36111	Lj1C883T2;Lj2A552G41;Lj8A132T61;Lj8A257T64;Lj9A704T70;Lj9C704G6
GO:0000302	response to reactive oxygen species	biological_process	7	3228	35	21236	0.276485	0.96233	1.31574	Lj1P873T16;Lj1P945T11;Lj1P948T16;Lj2C69T3;Lj4C261T3;Lj5P500T4;Lj9P258T31
GO:0009637	response to blue light	biological_process	11	3228	59	21236	0.279322	0.96233	1.22653	Lj4A76T63;Lj4C287T8;Lj5A196T49;Lj6A737G47;Lj6C282G1;Lj7A396T69;Lj9A372G31;Lj9C373G7;Lj9C592T5;Lju470C3T7;Lju50C14T3
GO:0009607	response to biotic stimulus	biological_process	10	3228	53	21236	0.27979	0.96233	1.24126	Lj1C846G13;Lj2C174G14;Lj3A826T87;Lj4A221T34;Lj4A6T38;Lj4A810T52;Lj4C6G4;Lj8P235T38;Lj9C240T10;Lj9C598T11
GO:0008194	UDP-glycosyltransferase activity	molecular_function	26	3228	152	21236	0.287348	0.96233	1.1253	Lj1A276T64;Lj1A276T65;Lj1C1038G10;Lj1C1075T1;Lj1C1132T1;Lj1E276T0;Lj2A528T18;Lj2A530T43;Lj2C1016T0;Lj2C529T0;Lj2P651T15;Lj2P651T29;Lj3A113T88;Lj3A113T90;Lj3C114T0;Lj3P337T7;Lj3P341T4;Lj4A118T60;Lj4C768T22;Lj5P214T29;Lju124C46T5;Lju188A7T38;Lju188C7T5;Lju41A4T66;Lju41C3G4;Lju41E4T3
GO:0000003	reproduction	biological_process	4	3228	18	21236	0.288268	0.96233	1.46193	Lj1P722T17;Lj6A672G23;Lj9A112T6;Lju1819C0T2
GO:0004439	phosphatidylinositol-4,5-bisphosphate 5-phosphatase activity	molecular_function	4	3228	18	21236	0.288268	0.96233	1.46193	Lj2A552G41;Lj2C100G19;Lj7A404T40;Lj8A289T62
GO:0009269	response to desiccation	biological_process	4	3228	18	21236	0.288268	0.96233	1.46193	Lj5A404T43;Lj9C589T9;Lju124C5T8;Lju41A14T32
GO:0010183	pollen tube guidance	biological_process	4	3228	18	21236	0.288268	0.96233	1.46193	Lj2A509T26;Lj4A130G15;Lj4C250G8;Lj5A125G63
GO:0010256	endomembrane system organization	biological_process	4	3228	18	21236	0.288268	0.96233	1.46193	Lj1C74T15;Lj3P806T44;Lj6P787T23;Lj9P679T9
GO:0044732	mitotic spindle pole body	cellular_component	4	3228	18	21236	0.288268	0.96233	1.46193	Lj2A998T25;Lj2C96G3;Lj3C969T1;Lj8C154G21
GO:0048359	mucilage metabolic process involved in seed coat development	biological_process	4	3228	18	21236	0.288268	0.96233	1.46193	Lj2A995T22;Lj3P1004T82;Lj4P761T23;Lj6P680T41
GO:0000014	single-stranded DNA endodeoxyribonuclease activity	molecular_function	2	3228	7	21236	0.289022	0.96233	1.87962	Lj9A629T105;Lj9A683T26
GO:0000722	telomere maintenance via recombination	biological_process	2	3228	7	21236	0.289022	0.96233	1.87962	Lj6A381G13;Lju912C0T2
GO:0001558	regulation of cell growth	biological_process	2	3228	7	21236	0.289022	0.96233	1.87962	Lj4C7T6;Lj7C730G10
GO:0003678	DNA helicase activity	molecular_function	2	3228	7	21236	0.289022	0.96233	1.87962	Lj1C1152G4;Lj7C596T1
GO:0004826	phenylalanine-tRNA ligase activity	molecular_function	2	3228	7	21236	0.289022	0.96233	1.87962	Lj7A253G28;Lj7C253T7
GO:0006432	phenylalanyl-tRNA aminoacylation	biological_process	2	3228	7	21236	0.289022	0.96233	1.87962	Lj7A253G28;Lj7C253T7
GO:0007266	Rho protein signal transduction	biological_process	2	3228	7	21236	0.289022	0.96233	1.87962	Lj5A536G16;Lj5C536T5
GO:0008494	translation activator activity	molecular_function	2	3228	7	21236	0.289022	0.96233	1.87962	Lj1C1126T6;Lj7A730G43
GO:0009360	DNA polymerase III complex	cellular_component	2	3228	7	21236	0.289022	0.96233	1.87962	Lj9A253G54;Lj9C253G11
GO:0009725	response to hormone	biological_process	2	3228	7	21236	0.289022	0.96233	1.87962	Lj4A72T41;Lj7A436T63
GO:0009823	cytokinin catabolic process	biological_process	2	3228	7	21236	0.289022	0.96233	1.87962	Lj1A1123T22;Lj7C223T2
GO:0009954	proximal/distal pattern formation	biological_process	2	3228	7	21236	0.289022	0.96233	1.87962	Lj7C54T13;Lj7C54T3
GO:0010005	cortical microtubule, transverse to long axis	cellular_component	2	3228	7	21236	0.289022	0.96233	1.87962	Lj3C687G6;Lj9A462T70
GO:0010222	stem vascular tissue pattern formation	biological_process	2	3228	7	21236	0.289022	0.96233	1.87962	Lj8A343G23;Lj9A410T70
GO:0010295	(+)-abscisic acid 8'-hydroxylase activity	molecular_function	2	3228	7	21236	0.289022	0.96233	1.87962	Lj4C148T0;Lj5A209T82
GO:0015181	arginine transmembrane transporter activity	molecular_function	2	3228	7	21236	0.289022	0.96233	1.87962	Lj3A879T36;Lj3P879T28
GO:0015292	uniporter activity	molecular_function	2	3228	7	21236	0.289022	0.96233	1.87962	Lj2A894T8;Lj2A895T21
GO:0016810	hydrolase activity, acting on carbon-nitrogen (but not peptide) bonds	molecular_function	2	3228	7	21236	0.289022	0.96233	1.87962	Lj5A552T18;Lj5A559T31
GO:0016871	cycloartenol synthase activity	molecular_function	2	3228	7	21236	0.289022	0.96233	1.87962	Lj1A1062G22;Lj5A769G17
GO:0016872	intramolecular lyase activity	molecular_function	2	3228	7	21236	0.289022	0.96233	1.87962	Lj7A212G30;Lj7A214T27
GO:0017038	protein import	biological_process	2	3228	7	21236	0.289022	0.96233	1.87962	Lj7A347G44;Lj7C347T10
GO:0030870	Mre11 complex	cellular_component	2	3228	7	21236	0.289022	0.96233	1.87962	Lj6A381G13;Lju912C0T2
GO:0030915	Smc5-Smc6 complex	cellular_component	2	3228	7	21236	0.289022	0.96233	1.87962	Lj1C978G4;Lj2A367T24
GO:0031981	nuclear lumen	cellular_component	2	3228	7	21236	0.289022	0.96233	1.87962	Lj9A25T22;Lj9C25T5
GO:0033314	mitotic DNA replication checkpoint	biological_process	2	3228	7	21236	0.289022	0.96233	1.87962	Lj2A1080T42;Lj4C400T2
GO:0035198	miRNA binding	molecular_function	2	3228	7	21236	0.289022	0.96233	1.87962	Lj1C248T1;Lj6A646T84
GO:0040009	regulation of growth rate	biological_process	2	3228	7	21236	0.289022	0.96233	1.87962	Lj2A501T57;Lj5A134T71
GO:0043328	protein transport to vacuole involved in ubiquitin-dependent protein catabolic process via the multivesicular body sorting pathway	biological_process	2	3228	7	21236	0.289022	0.96233	1.87962	Lj1P1227T90;Lj3A943T27
GO:0045549	9-cis-epoxycarotenoid dioxygenase activity	molecular_function	2	3228	7	21236	0.289022	0.96233	1.87962	Lj1P1190T26;Lj7A208T26
GO:0046467	membrane lipid biosynthetic process	biological_process	2	3228	7	21236	0.289022	0.96233	1.87962	Lj8C136T8;Lj9C475G6
GO:0046713	borate transport	biological_process	2	3228	7	21236	0.289022	0.96233	1.87962	Lj7A635T41;Lj9A447T35
GO:0046907	intracellular transport	biological_process	2	3228	7	21236	0.289022	0.96233	1.87962	Lj4A313T24;Lju170C0T1
GO:0050265	RNA uridylyltransferase activity	molecular_function	2	3228	7	21236	0.289022	0.96233	1.87962	Lj2A998T25;Lj8C79T13
GO:0050378	UDP-glucuronate 4-epimerase activity	molecular_function	2	3228	7	21236	0.289022	0.96233	1.87962	Lj9P568T25;Lj9P726T23
GO:0050684	regulation of mRNA processing	biological_process	2	3228	7	21236	0.289022	0.96233	1.87962	Lj2A998T25;Lj9C650G10
GO:0051276	chromosome organization	biological_process	2	3228	7	21236	0.289022	0.96233	1.87962	Lj2A1105G55;Lj5C254G15
GO:0052381	tRNA dimethylallyltransferase activity	molecular_function	2	3228	7	21236	0.289022	0.96233	1.87962	Lj6A756T66;Lj6P565T26
GO:0070131	positive regulation of mitochondrial translation	biological_process	2	3228	7	21236	0.289022	0.96233	1.87962	Lj1C1126T6;Lj7A730G43
GO:0070180	large ribosomal subunit rRNA binding	molecular_function	2	3228	7	21236	0.289022	0.96233	1.87962	Lj1C139G6;Lj2A1080T47
GO:0070192	chromosome organization involved in meiotic cell cycle	biological_process	2	3228	7	21236	0.289022	0.96233	1.87962	Lj6A381G13;Lju912C0T2
GO:0070734	histone H3-K27 methylation	biological_process	2	3228	7	21236	0.289022	0.96233	1.87962	Lj4C152G4;Lj8A589G31
GO:0102210	rhamnogalacturonan endolyase activity	molecular_function	2	3228	7	21236	0.289022	0.96233	1.87962	Lj4A741T90;Lj4C741G4
GO:1901031	regulation of response to reactive oxygen species	biological_process	2	3228	7	21236	0.289022	0.96233	1.87962	Lj8C136T8;Lj9C475G6
GO:1902066	regulation of cell wall pectin metabolic process	biological_process	2	3228	7	21236	0.289022	0.96233	1.87962	Lj2P526T11;Lju188C9T6
GO:1905157	positive regulation of photosynthesis	biological_process	2	3228	7	21236	0.289022	0.96233	1.87962	Lj4A166T81;Lj4A77T51
GO:0009737	response to abscisic acid	biological_process	72	3228	444	21236	0.292495	0.972535	1.06681	Lj1A148T52;Lj1A685T56;Lj1A685T57;Lj1A831T71;Lj1A924G50;Lj1C144T5;Lj1C56G7;Lj1P131T15;Lj1P730T44;Lj1P732T21;Lj1P769T13;Lj1P958T60;Lj2A1135T40;Lj2A362T41;Lj2A424T65;Lj2C1155G3;Lj2C1211T6;Lj2C542T13;Lj2C935T9;Lj2P1085T14;Lj2P1177T25;Lj2P539T34;Lj3A1075T33;Lj3A398G16;Lj3A886G39;Lj3C1018T14;Lj3C676G5;Lj3C738T17;Lj3C865T13;Lj4A101T78;Lj4A178G43;Lj4A725T37;Lj4C139T16;Lj4C215T7;Lj4P156T26;Lj4P265T48;Lj5A…
GO:0000902	cell morphogenesis	biological_process	5	3228	24	21236	0.296442	0.98019	1.37056	Lj3C687G6;Lj4A112T43;Lj5A197T61;Lj7C387G8;Lju41A9T74
GO:0003714	transcription corepressor activity	molecular_function	5	3228	24	21236	0.296442	0.98019	1.37056	Lj1A234G35;Lj1C241G3;Lj6A155T26;Lj7A427T43;Lj8A513T26
GO:0009825	multidimensional cell growth	biological_process	5	3228	24	21236	0.296442	0.98019	1.37056	Lj1C56G7;Lj1P154T18;Lj2A1062T47;Lj9A675T37;Lj9C518T1
GO:0010053	root epidermal cell differentiation	biological_process	5	3228	24	21236	0.296442	0.98019	1.37056	Lj1C883T2;Lj2A552G41;Lj8A132T61;Lj8C567T1;Lj9A316T46
GO:0043231	intracellular membrane-bounded organelle	cellular_component	37	3228	222	21236	0.296967	0.980565	1.09645	Lj1A148T52;Lj1A276T64;Lj1A276T65;Lj1C1038G10;Lj1C1075T1;Lj1C1132T1;Lj1E276T0;Lj1P240T21;Lj2A528T18;Lj2A530T43;Lj2C1016T0;Lj2C1065G2;Lj2C529T0;Lj2P133T33;Lj2P651T15;Lj2P651T29;Lj3A113T88;Lj3A113T90;Lj3C114T0;Lj3P337T7;Lj3P341T4;Lj4A118T60;Lj4A592T25;Lj4A828T48;Lj4C768T22;Lj5A20T30;Lj5C80T7;Lj5P214T29;Lj6A572T61;Lj8C173G6;Lj9C543G14;Lju124C46T5;Lju188A7T38;Lju188C7T5;Lju41A4T66;Lju41C3G4;Lju41E4T3
GO:0006413	translational initiation	biological_process	6	3228	30	21236	0.300382	0.990472	1.31574	Lj4C632T12;Lj5A51T52;Lj5C253T14;Lj7A343T67;Lj8A610T44;Lj9A304T83
GO:0004402	histone acetyltransferase activity	molecular_function	8	3228	42	21236	0.302267	0.993936	1.25308	Lj1C127T7;Lj2A1005G25;Lj2C1105T11;Lj2C55G8;Lj3A994T54;Lj6A608T73;Lj7A9G78;Lj8C150G3
GO:0010091	trichome branching	biological_process	8	3228	42	21236	0.302267	0.993936	1.25308	Lj1A63G32;Lj1A937T93;Lj2C0G11;Lj2C65G7;Lj2P155T22;Lj6C762G14;Lj9A253G54;Lj9C253G11
GO:0046872	metal ion binding	molecular_function	421	3228	2710	21236	0.310546	1	1.022	Lj1A1034T53;Lj1A1051T45;Lj1A1092G18;Lj1A1174T76;Lj1A1178T69;Lj1A1180T81;Lj1A1211T72;Lj1A1233T68;Lj1A1237T47;Lj1A148T52;Lj1A254G19;Lj1A35T64;Lj1A478G35;Lj1A605T45;Lj1A623T74;Lj1A797G65;Lj1A851G60;Lj1A865T16;Lj1A866T44;Lj1A889T104;Lj1A894T47;Lj1A927G60;Lj1A928T67;Lj1C1089G4;Lj1C10G2;Lj1C1149T14;Lj1C1152G4;Lj1C1236G16;Lj1C127T7;Lj1C132G3;Lj1C544G10;Lj1C733T6;Lj1C736T2;Lj1C792T2;Lj1C816T2;Lj1C9T3;Lj1…
GO:0031408	oxylipin biosynthetic process	biological_process	18	3228	104	21236	0.312941	1	1.13862	Lj1C778T5;Lj1C778T6;Lj2A657G31;Lj2A682T18;Lj2A779G7;Lj2C655T6;Lj2C658G1;Lj5A270G65;Lj5A505G31;Lj6A112T7;Lj6A600T31;Lj6C613T0;Lj7A686T68;Lj8A127T47;Lju41A20T13;Lju41A21G17;Lju41A21T21;Lju41A21T22
GO:0000776	kinetochore	cellular_component	3	3228	13	21236	0.315656	1	1.51816	Lj1A1209T60;Lj1A959T84;Lj2A325G49
GO:0003872	6-phosphofructokinase activity	molecular_function	3	3228	13	21236	0.315656	1	1.51816	Lj1C1236G16;Lj8C567T1;Lju188C0T0
GO:0005876	spindle microtubule	cellular_component	3	3228	13	21236	0.315656	1	1.51816	Lj1A959T84;Lj8C566T5;Lj9A462T70
GO:0006605	protein targeting	biological_process	3	3228	13	21236	0.315656	1	1.51816	Lj7A347G44;Lj7C347T10;Lj7C535T9
GO:0017108	5'-flap endonuclease activity	molecular_function	3	3228	13	21236	0.315656	1	1.51816	Lj1A1180T81;Lj6A353T83;Lj9A683T26
GO:0019915	lipid storage	biological_process	3	3228	13	21236	0.315656	1	1.51816	Lj3A637T23;Lj6A129T20;Lj9C609T12
GO:0042937	tripeptide transmembrane transporter activity	molecular_function	3	3228	13	21236	0.315656	1	1.51816	Lj2A80G62;Lj3C676G5;Lj4A31T91
GO:0048209	regulation of vesicle targeting, to, from or within Golgi	biological_process	3	3228	13	21236	0.315656	1	1.51816	Lj3A749T131;Lj3C717T6;Lj7A730G44
GO:0048441	petal development	biological_process	3	3228	13	21236	0.315656	1	1.51816	Lj5A46T63;Lj7C54T13;Lj7C54T3
GO:0051365	cellular response to potassium ion starvation	biological_process	3	3228	13	21236	0.315656	1	1.51816	Lj2A446T43;Lj5A139T78;Lj9C518T1
GO:1990641	response to iron ion starvation	biological_process	3	3228	13	21236	0.315656	1	1.51816	Lj8A195G14;Lj8C136T8;Lj9C475G6
GO:0003756	protein disulfide isomerase activity	molecular_function	4	3228	19	21236	0.325012	1	1.38499	Lj3A875T61;Lj6C749G7;Lj7C343T12;Lj9A358T46
GO:0006006	glucose metabolic process	biological_process	4	3228	19	21236	0.325012	1	1.38499	Lj2A434T50;Lj7C606T8;Lj8C32T3;Lju41C48T5
GO:0006312	mitotic recombination	biological_process	4	3228	19	21236	0.325012	1	1.38499	Lj6A381G13;Lj6A646T83;Lj9A683T26;Lju912C0T2
GO:0006342	chromatin silencing	biological_process	4	3228	19	21236	0.325012	1	1.38499	Lj1C248T1;Lj2A22T71;Lj4C152G4;Lj7C14G2
GO:0016165	linoleate 13S-lipoxygenase activity	molecular_function	4	3228	19	21236	0.325012	1	1.38499	Lj2A657G31;Lj2A682T18;Lj2C655T6;Lj2C658G1
GO:0045037	protein import into chloroplast stroma	biological_process	4	3228	19	21236	0.325012	1	1.38499	Lj2C969T9;Lj3A1026T88;Lj3C1026T14;Lj6A615T91
GO:0046688	response to copper ion	biological_process	4	3228	19	21236	0.325012	1	1.38499	Lj1A725T39;Lj1C962T5;Lj2A189T32;Lj8A61G51
GO:0048467	gynoecium development	biological_process	4	3228	19	21236	0.325012	1	1.38499	Lj1A63G32;Lj7A721T54;Lj8A26G45;Lj9C444T23
GO:0009809	lignin biosynthetic process	biological_process	14	3228	80	21236	0.327341	1	1.15127	Lj1A1082G64;Lj1A352T29;Lj2A1194T54;Lj2A459T41;Lj2C1077T5;Lj2C92G6;Lj4A628T60;Lj4C315T1;Lj4C315T3;Lj4C629G0;Lj5A164G62;Lj8A479T59;Lj8C57G16;Lj9A648G49
GO:0009733	response to auxin	biological_process	37	3228	225	21236	0.32771	1	1.08183	Lj1A1163T37;Lj1A1167T60;Lj1A623T71;Lj1A74T106;Lj1C801G9;Lj1P1196T18;Lj1P958T60;Lj2A1135T40;Lj2A220T37;Lj2A325T57;Lj2A501T57;Lj2A55G23;Lj2C1166T15;Lj3A886G39;Lj3A891T44;Lj4A112T43;Lj4A919T41;Lj5A316T25;Lj5A87T64;Lj5C283T4;Lj7A396T69;Lj7C397T5;Lj7C703G6;Lj7C730G10;Lj8A270T22;Lj8A270T23;Lj8A48T38;Lj8A559T41;Lj9A237T27;Lj9A316T46;Lj9A505T70;Lj9A687G77;Lj9C444T8;Lj9C486G12;Lj9C83T13;Lju124A32G74;Lju41…
GO:0000148	1,3-beta-D-glucan synthase complex	cellular_component	5	3228	25	21236	0.328338	1	1.31574	Lj1C819G2;Lj1P722T17;Lj3P29T5;Lj3P2T10;Lj4C844G3
GO:0002183	cytoplasmic translational initiation	biological_process	5	3228	25	21236	0.328338	1	1.31574	Lj4C632T12;Lj5C253T14;Lj7A343T67;Lj8A610T44;Lj9A304T83
GO:0003843	1,3-beta-D-glucan synthase activity	molecular_function	5	3228	25	21236	0.328338	1	1.31574	Lj1C819G2;Lj1P722T17;Lj3P29T5;Lj3P2T10;Lj4C844G3
GO:0006075	(1->3)-beta-D-glucan biosynthetic process	biological_process	5	3228	25	21236	0.328338	1	1.31574	Lj1C819G2;Lj1P722T17;Lj3P29T5;Lj3P2T10;Lj4C844G3
GO:0010078	maintenance of root meristem identity	biological_process	5	3228	25	21236	0.328338	1	1.31574	Lj2A158T89;Lj3A741T68;Lj4C435G7;Lj7C578G16;Lj9C444T23
GO:0030544	Hsp70 protein binding	molecular_function	5	3228	25	21236	0.328338	1	1.31574	Lj4C632T12;Lj5C253T14;Lj7A343T67;Lj8A610T44;Lj9A304T83
GO:0040029	regulation of gene expression, epigenetic	biological_process	5	3228	25	21236	0.328338	1	1.31574	Lj1A356T36;Lj1A357G13;Lj1C356T7;Lj6A162T6;Lj6C155T2
GO:0009718	anthocyanin-containing compound biosynthetic process	biological_process	6	3228	31	21236	0.328897	1	1.27329	Lj1C1049T3;Lj1C1049T5;Lj2C202T5;Lj2C202T6;Lj4C788G14;Lj8C292G2
GO:0016099	monoterpenoid biosynthetic process	biological_process	6	3228	31	21236	0.328897	1	1.27329	Lj7C33T4;Lj7C33T6;Lj7C40T0;Lj8A243G43;Lj8A244G12;Lj8A244T11
GO:0043067	regulation of programmed cell death	biological_process	6	3228	31	21236	0.328897	1	1.27329	Lj5A243T96;Lj5C91G2;Lj5P178T68;Lj8A50T68;Lj8C188T4;Lj9A317T79
GO:0042803	protein homodimerization activity	molecular_function	33	3228	200	21236	0.332221	1	1.08548	Lj1C1124T5;Lj1P961T58;Lj2A423G50;Lj2C68T9;Lj2P539T34;Lj2P614T17;Lj3A1026T88;Lj3A749T131;Lj3A817G85;Lj3C1026T14;Lj3C1063T14;Lj3C717T6;Lj3C829T9;Lj4A123T21;Lj4A131T27;Lj4C38T5;Lj5C260T12;Lj6A0G16;Lj6A0T17;Lj6C24T3;Lj6C24T5;Lj6P676T16;Lj7A753T39;Lj7C409T17;Lj7P277T7;Lj8A173T72;Lj8A209T44;Lj8A270T22;Lj8A270T23;Lj8C334G11;Lj9A410T70;Lj9P390T58;Lju41C32T2
GO:0080043	quercetin 3-O-glucosyltransferase activity	molecular_function	20	3228	118	21236	0.33489	1	1.11503	Lj1A276T64;Lj1A276T65;Lj1C1038G10;Lj1C1132T1;Lj1E276T0;Lj2A528T18;Lj2A530T43;Lj2C1016T0;Lj2C529T0;Lj3P337T7;Lj3P341T4;Lj4A118T60;Lj4C768T22;Lj5P214T29;Lju124C46T5;Lju188A7T38;Lju188C7T5;Lju41A4T66;Lju41C3G4;Lju41E4T3
GO:0080044	quercetin 7-O-glucosyltransferase activity	molecular_function	20	3228	118	21236	0.33489	1	1.11503	Lj1A276T64;Lj1A276T65;Lj1C1038G10;Lj1C1132T1;Lj1E276T0;Lj2A528T18;Lj2A530T43;Lj2C1016T0;Lj2C529T0;Lj3P337T7;Lj3P341T4;Lj4A118T60;Lj4C768T22;Lj5P214T29;Lju124C46T5;Lju188A7T38;Lju188C7T5;Lju41A4T66;Lju41C3G4;Lju41E4T3
GO:0030154	cell differentiation	biological_process	35	3228	213	21236	0.33535	1	1.081	Lj1A582G6;Lj1A741T29;Lj1A765T39;Lj1A898T82;Lj1C191T4;Lj1P1196T18;Lj2A1188T56;Lj2A730T33;Lj3A1064T98;Lj3A874T74;Lj3A886G39;Lj3A886T34;Lj3C921T8;Lj3C978G3;Lj4A112T43;Lj4A178G43;Lj4A268T30;Lj4A752T18;Lj4C152G4;Lj4C779T2;Lj4C88G16;Lj4P262T13;Lj5A316T25;Lj6A104G19;Lj7A516T64;Lj7C578G16;Lj7C747T6;Lj7P535T17;Lj9A237T27;Lj9A560T44;Lj9A653T34;Lj9C444T8;Lj9C559T13;Lj9P565T37;Lju41A9T74
GO:0045893	positive regulation of transcription, DNA-templated	biological_process	53	3228	328	21236	0.335824	1	1.06302	Lj1A1046T48;Lj1A1047T40;Lj1A1200G68;Lj1A35T64;Lj1A741T29;Lj1A765T39;Lj1A941T102;Lj1C835T8;Lj1C958T4;Lj1C991T7;Lj2A1135T40;Lj2A158T89;Lj2A357T90;Lj2A965T20;Lj2C155T1;Lj2C946T13;Lj2P135T34;Lj2P256T82;Lj2P461T26;Lj2P526T11;Lj2P539T34;Lj2P610T24;Lj3A910T46;Lj3A936G54;Lj3C856G6;Lj4C88G16;Lj4P165T20;Lj5P124T48;Lj5P334T33;Lj6A707G44;Lj6C625G11;Lj6C712G7;Lj6C762G14;Lj7P701T10;Lj8A100T108;Lj8A105T40;Lj8A1…
GO:0009926	auxin polar transport	biological_process	11	3228	62	21236	0.338834	1	1.16719	Lj1A1167T60;Lj1C805G8;Lj2A325T57;Lj5A158T72;Lj6C746G2;Lj7A396T69;Lj9C403T19;Lj9C403T20;Lj9C83T13;Lju41A27T63;Lju926A10T21
GO:0046777	protein autophosphorylation	biological_process	27	3228	163	21236	0.345089	1	1.08972	Lj1A278T69;Lj1P769T13;Lj2A165T42;Lj2A197G62;Lj2A568T47;Lj2A622T65;Lj2A76T81;Lj2C568T3;Lj2P1085T14;Lj3C358T0;Lj3P376T20;Lj4A3G59;Lj4A406T27;Lj5A20T30;Lj5C260T12;Lj6C584G3;Lj6C612G2;Lj7A448T26;Lj7A514G30;Lj7A518T103;Lj7C450G4;Lj7C54T7;Lj7C743T9;Lj9A578T63;Lj9A603T44;Lj9C543G14;Lju470C12G3
GO:0000390	spliceosomal complex disassembly	biological_process	2	3228	8	21236	0.349174	1	1.64467	Lj9A25T22;Lj9C25T5
GO:0004142	diacylglycerol cholinephosphotransferase activity	molecular_function	2	3228	8	21236	0.349174	1	1.64467	Lj2C593G1;Lj5A72T20
GO:0004316	3-oxoacyl-[acyl-carrier-protein] reductase (NADPH) activity	molecular_function	2	3228	8	21236	0.349174	1	1.64467	Lj1C1087G5;Lju41C54T2
GO:0004332	fructose-bisphosphate aldolase activity	molecular_function	2	3228	8	21236	0.349174	1	1.64467	Lj4C215T7;Lj8C181T4
GO:0004365	glyceraldehyde-3-phosphate dehydrogenase (NAD+) (phosphorylating) activity	molecular_function	2	3228	8	21236	0.349174	1	1.64467	Lj7C606T8;Lju41C48T5
GO:0005249	voltage-gated potassium channel activity	molecular_function	2	3228	8	21236	0.349174	1	1.64467	Lj7A710G56;Lj7P717T46
GO:0005366	myo-inositol:proton symporter activity	molecular_function	2	3228	8	21236	0.349174	1	1.64467	Lj2A321T67;Lj2C321T11
GO:0006021	inositol biosynthetic process	biological_process	2	3228	8	21236	0.349174	1	1.64467	Lj2C260T11;Lj4A883T23
GO:0009247	glycolipid biosynthetic process	biological_process	2	3228	8	21236	0.349174	1	1.64467	Lj7A437T45;Lj7A737T47
GO:0009647	skotomorphogenesis	biological_process	2	3228	8	21236	0.349174	1	1.64467	Lj8A138T40;Lj9P571T39
GO:0009685	gibberellin metabolic process	biological_process	2	3228	8	21236	0.349174	1	1.64467	Lj1A865T16;Lj1C132G3
GO:0010076	maintenance of floral meristem identity	biological_process	2	3228	8	21236	0.349174	1	1.64467	Lj2A1019T30;Lj8A109T80
GO:0010508	positive regulation of autophagy	biological_process	2	3228	8	21236	0.349174	1	1.64467	Lj3A398G16;Lj5A441G34
GO:0015185	gamma-aminobutyric acid transmembrane transporter activity	molecular_function	2	3228	8	21236	0.349174	1	1.64467	Lj3A879T36;Lj3P879T28
GO:0015798	myo-inositol transport	biological_process	2	3228	8	21236	0.349174	1	1.64467	Lj2A321T67;Lj2C321T11
GO:0015812	gamma-aminobutyric acid transport	biological_process	2	3228	8	21236	0.349174	1	1.64467	Lj3A879T36;Lj3P879T28
GO:0016233	telomere capping	biological_process	2	3228	8	21236	0.349174	1	1.64467	Lj6A381G13;Lju912C0T2
GO:0019344	cysteine biosynthetic process	biological_process	2	3228	8	21236	0.349174	1	1.64467	Lj4A163T71;Lj7A669T56
GO:0019863	IgE binding	molecular_function	2	3228	8	21236	0.349174	1	1.64467	Lj4C627G2;Lj6C682G5
GO:0033259	plastid DNA replication	biological_process	2	3228	8	21236	0.349174	1	1.64467	Lj6A83T13;Lj6C83G1
GO:0033588	Elongator holoenzyme complex	cellular_component	2	3228	8	21236	0.349174	1	1.64467	Lj2A441T56;Lj6P780T42
GO:0033962	cytoplasmic mRNA processing body assembly	biological_process	2	3228	8	21236	0.349174	1	1.64467	Lj1C56G7;Lj4A131T27
GO:0035327	transcriptionally active chromatin	cellular_component	2	3228	8	21236	0.349174	1	1.64467	Lj9A208G24;Lj9C650G10
GO:0035542	regulation of SNARE complex assembly	biological_process	2	3228	8	21236	0.349174	1	1.64467	Lj1C736T2;Lj1C792T2
GO:0055047	generative cell mitosis	biological_process	2	3228	8	21236	0.349174	1	1.64467	Lj9A560T44;Lj9C559T13
GO:0071008	U2-type post-mRNA release spliceosomal complex	cellular_component	2	3228	8	21236	0.349174	1	1.64467	Lj9A25T22;Lj9C25T5
GO:0080131	hydroxyjasmonate sulfotransferase activity	molecular_function	2	3228	8	21236	0.349174	1	1.64467	Lj7P449T17;Lju12250C0T10
GO:0097177	mitochondrial ribosome binding	molecular_function	2	3228	8	21236	0.349174	1	1.64467	Lj1C1126T6;Lj7A730G43
GO:0070417	cellular response to cold	biological_process	8	3228	44	21236	0.350554	1	1.19612	Lj2A548G18;Lj3A1070T23;Lj5C254G15;Lj6A679G26;Lj9A184T24;Lj9A189T25;Lj9P665T18;Lj9P668T25
GO:0005507	copper ion binding	molecular_function	31	3228	189	21236	0.351826	1	1.07904	Lj1A352T29;Lj1A725T39;Lj1A981T82;Lj1C685T11;Lj1C962T5;Lj1P555T16;Lj2A121T43;Lj2A189T32;Lj2A453T103;Lj2A932G15;Lj2C1077T5;Lj2C454T7;Lj2C92G6;Lj2P790T16;Lj2P791T2;Lj2P796T3;Lj3A738T70;Lj3C985T0;Lj4A709T26;Lj4A803G54;Lj4C15T1;Lj5A129T71;Lj5A155T101;Lj5P178T43;Lj6C819T16;Lj7A386T88;Lj8A257T64;Lj8A479T59;Lj8A61G51;Lj8C49T14;Lj9A393T57
GO:0007131	reciprocal meiotic recombination	biological_process	6	3228	32	21236	0.35773	1	1.2335	Lj3A885T45;Lj5C255G21;Lj6A646T83;Lj7C596T1;Lj8A178T76;Lj8A216G70
GO:0009741	response to brassinosteroid	biological_process	6	3228	32	21236	0.35773	1	1.2335	Lj1A623T71;Lj7A518T103;Lj7A634T30;Lj7C730G10;Lj9A578T63;Lj9A687G77
GO:0009739	response to gibberellin	biological_process	15	3228	88	21236	0.357769	1	1.12137	Lj1A685T56;Lj1A685T57;Lj1A765T39;Lj1P304T14;Lj1P958T60;Lj2P1182T11;Lj4A112T43;Lj4C88G16;Lj6A707G44;Lj6C712G7;Lj7P579T22;Lj7P618T61;Lj8A48T38;Lj9A573G76;Lju41A9T74
GO:0004190	aspartic-type endopeptidase activity	molecular_function	18	3228	107	21236	0.359121	1	1.10669	Lj1C262T3;Lj2A482T67;Lj2C266T3;Lj2C92T4;Lj2P216T50;Lj2P518T18;Lj3C1018T14;Lj3C845T21;Lj4A184T32;Lj4P831T21;Lj6P766T28;Lj7C739T6;Lj7P739T30;Lj7P739T41;Lj7P740T5;Lj9P387T49;Lj9P599T22;Lju99A4T26
GO:0055085	transmembrane transport	biological_process	18	3228	107	21236	0.359121	1	1.10669	Lj1A138T77;Lj1A893T55;Lj1P929T42;Lj2A1018G27;Lj2A1142T80;Lj2A173G34;Lj2A55G23;Lj2C115T13;Lj2C583G2;Lj3A914T77;Lj4A812T70;Lj7A367T43;Lj7A367T44;Lj7A713T52;Lj8A343G23;Lj8A92T81;Lj9A410T70;Lj9A412T43
GO:0000307	cyclin-dependent protein kinase holoenzyme complex	cellular_component	11	3228	63	21236	0.359202	1	1.14866	Lj1A1086T45;Lj2A940T49;Lj2A947T46;Lj2C175G7;Lj2C536T6;Lj4A10G74;Lj4A35T46;Lj4A734T49;Lj6A598G56;Lj6A598T57;Lju188C0T6
GO:0018105	peptidyl-serine phosphorylation	biological_process	11	3228	63	21236	0.359202	1	1.14866	Lj1A278T69;Lj1C1089G4;Lj2A197G62;Lj2A253T52;Lj2A622T65;Lj2C25T7;Lj2C40G8;Lj4C497G7;Lj6C57T6;Lj6P619T61;Lj8C40G3
GO:0001522	pseudouridine synthesis	biological_process	3	3228	14	21236	0.360337	1	1.40972	Lj1A524T17;Lj1A524T18;Lj2C684T3
GO:0004040	amidase activity	molecular_function	3	3228	14	21236	0.360337	1	1.40972	Lj5A183T92;Lj5A552T18;Lj5A559T31
GO:0006012	galactose metabolic process	biological_process	3	3228	14	21236	0.360337	1	1.40972	Lj2C1211T6;Lj2C337T4;Lj8C207G14
GO:0008138	protein tyrosine/serine/threonine phosphatase activity	molecular_function	3	3228	14	21236	0.360337	1	1.40972	Lj1A965T43;Lj5A212G86;Lju41A7T38
GO:0008375	acetylglucosaminyltransferase activity	molecular_function	3	3228	14	21236	0.360337	1	1.40972	Lj1A1071G53;Lj8A155T97;Lju414C4G0
GO:0009554	megasporogenesis	biological_process	3	3228	14	21236	0.360337	1	1.40972	Lj3C358T0;Lj3P376T20;Lj8A303T31
GO:0045010	actin nucleation	biological_process	3	3228	14	21236	0.360337	1	1.40972	Lj1A753G57;Lj1C862G16;Lj2C65G7
GO:0051010	microtubule plus-end binding	molecular_function	3	3228	14	21236	0.360337	1	1.40972	Lj1A1209T60;Lj7C76G10;Lj9A462T70
GO:0051117	ATPase binding	molecular_function	3	3228	14	21236	0.360337	1	1.40972	Lj3A313G9;Lj4A31T86;Lju857C8T0
GO:0000723	telomere maintenance	biological_process	5	3228	26	21236	0.360539	1	1.26513	Lj4A728T41;Lj4A808G42;Lj6A381G13;Lj9C471T8;Lju912C0T2
GO:0010167	response to nitrate	biological_process	5	3228	26	21236	0.360539	1	1.26513	Lj2A672T47;Lj7A235T21;Lj7C556G9;Lj9A547T71;Lju41C52T5
GO:0016597	amino acid binding	molecular_function	5	3228	26	21236	0.360539	1	1.26513	Lj2A915G14;Lj4A685T33;Lj6C380T12;Lj7A110T26;Lj8C555T0
GO:0043622	cortical microtubule organization	biological_process	5	3228	26	21236	0.360539	1	1.26513	Lj1A265G35;Lj3A779G30;Lj3A779T31;Lj3C794G17;Lj9A240T73
GO:0072583	clathrin-dependent endocytosis	biological_process	5	3228	26	21236	0.360539	1	1.26513	Lj1A219G36;Lj5C190T6;Lj7A490T63;Lj7C723T7;Lj9C660T5
GO:2000022	regulation of jasmonic acid mediated signaling pathway	biological_process	5	3228	26	21236	0.360539	1	1.26513	Lj1A356T36;Lj1A357G13;Lj1C356T7;Lj1P958T60;Lj3A874G70
GO:0003680	AT DNA binding	molecular_function	4	3228	20	21236	0.362015	1	1.31574	Lj1P942T31;Lj8C80T3;Lj9P545T14;Lj9P571T39
GO:0008356	asymmetric cell division	biological_process	4	3228	20	21236	0.362015	1	1.31574	Lj1A35T64;Lj3C55T7;Lj3C856G6;Lj4C771T2
GO:0010628	positive regulation of gene expression	biological_process	4	3228	20	21236	0.362015	1	1.31574	Lj2C357T24;Lj3C414T2;Lj3C414T3;Lj8A57T60
GO:0031307	integral component of mitochondrial outer membrane	cellular_component	4	3228	20	21236	0.362015	1	1.31574	Lj1C317T6;Lj5A536G16;Lj5C536T5;Lj5C708G6
GO:0043547	positive regulation of GTPase activity	biological_process	4	3228	20	21236	0.362015	1	1.31574	Lj4C735T5;Lj5A158T73;Lj6A743T29;Lj9A420G39
GO:0071458	integral component of cytoplasmic side of endoplasmic reticulum membrane	cellular_component	4	3228	20	21236	0.362015	1	1.31574	Lj3A271T30;Lj3C271G7;Lj3C277G3;Lj3C277T4
GO:0005769	early endosome	cellular_component	10	3228	57	21236	0.364283	1	1.15416	Lj3A943T27;Lj3C55T7;Lj4A406T27;Lj6C389G3;Lj9A240T73;Lj9A390T65;Lj9A657G27;Lj9C657G2;Lj9C657T7;Lju41A50T55
GO:0005737	cytoplasm	cellular_component	416	3228	2698	21236	0.376877	1	1.01436	Lj1A1000T74;Lj1A1002T28;Lj1A1017T56;Lj1A101G43;Lj1A1046T48;Lj1A1047T40;Lj1A1051T45;Lj1A1086T45;Lj1A1092G18;Lj1A112T58;Lj1A1134T65;Lj1A1135T88;Lj1A1167T60;Lj1A1193T84;Lj1A1211T72;Lj1A193G23;Lj1A247G53;Lj1A24T67;Lj1A278T69;Lj1A45T35;Lj1A522T65;Lj1A553T30;Lj1A570G27;Lj1A582G6;Lj1A753G57;Lj1A851G60;Lj1A921T29;Lj1A922T75;Lj1A937T94;Lj1A959T84;Lj1A97T13;Lj1A997T39;Lj1C1018T7;Lj1C1019T4;Lj1C1021T2;Lj1C1…
GO:0008360	regulation of cell shape	biological_process	7	3228	39	21236	0.380777	1	1.18079	Lj1C819G2;Lj1P722T17;Lj3P29T5;Lj3P2T10;Lj4C844G3;Lj7A344T47;Lj9C614G15
GO:0009911	positive regulation of flower development	biological_process	10	3228	58	21236	0.385964	1	1.13426	Lj4A268T30;Lj5A169T92;Lj5A196T49;Lj6A104G19;Lj6A737G47;Lj6C762G14;Lj8A612T15;Lj9A372G31;Lj9C373G7;Lj9P628T41
GO:0003712	transcription coregulator activity	molecular_function	6	3228	33	21236	0.386709	1	1.19612	Lj1P304T14;Lj3P716T60;Lj3P750T35;Lj4P265T48;Lj7A9G78;Lj7P579T22
GO:0010305	leaf vascular tissue pattern formation	biological_process	6	3228	33	21236	0.386709	1	1.19612	Lj2A220T37;Lj2A551T19;Lj2C1166T15;Lj3A891T44;Lj7C703G6;Lj8A303T31
GO:0016787	hydrolase activity	molecular_function	28	3228	173	21236	0.390376	1	1.06476	Lj1A1004T81;Lj1A1092G18;Lj1A797G65;Lj1C1169G11;Lj2A1172T33;Lj2A1194T54;Lj2A156T50;Lj2A362T41;Lj2A399T36;Lj2A434T50;Lj2P1182T11;Lj3A991G23;Lj3C761T9;Lj3C991T4;Lj3P430T4;Lj5A164G62;Lj5A43G71;Lj6A800G42;Lj7A11G39;Lj7A12G16;Lj7A618G63;Lj8A199T29;Lj8A25T70;Lj8C173G6;Lj8P235T38;Lj9A198T36;Lj9A730T53;Lj9C581T1
GO:0071446	cellular response to salicylic acid stimulus	biological_process	9	3228	52	21236	0.392585	1	1.13862	Lj3A664T13;Lj3A730T42;Lj3C731T3;Lj6A22T19;Lj6A2T20;Lju41A20T13;Lju41A21G17;Lju41A21T21;Lju41A21T22
GO:0006874	cellular calcium ion homeostasis	biological_process	5	3228	27	21236	0.392813	1	1.21828	Lj1A1197T77;Lj1A802G34;Lj2A538G22;Lju41A33G83;Lju41C33T7
GO:0007062	sister chromatid cohesion	biological_process	5	3228	27	21236	0.392813	1	1.21828	Lj1A1051T45;Lj1C978G4;Lj2C868T4;Lj7A609T52;Lj9C627T10
GO:0009742	brassinosteroid mediated signaling pathway	biological_process	12	3228	71	21236	0.393491	1	1.11189	Lj1A22G97;Lj1A779T44;Lj1A984G83;Lj1C144T5;Lj1C678T11;Lj1P101T27;Lj2A1138T20;Lj2A551T19;Lj2C1183G1;Lj4P774T14;Lj7C459G6;Lj8C321T9
GO:0006820	anion transport	biological_process	4	3228	21	21236	0.398932	1	1.25308	Lj4A16T127;Lj5A175T97;Lj7A225T45;Lj7C683T5
GO:0006865	amino acid transport	biological_process	4	3228	21	21236	0.398932	1	1.25308	Lj1A952T44;Lj2A77T29;Lj8A182T64;Lj9P733T7
GO:0055075	potassium ion homeostasis	biological_process	4	3228	21	21236	0.398932	1	1.25308	Lj1C1164G14;Lj5C163G6;Lj7C556G9;Lj9A547T71
GO:1900056	negative regulation of leaf senescence	biological_process	4	3228	21	21236	0.398932	1	1.25308	Lj1C911T4;Lj7C162G1;Lj9C575T8;Lju41C8G16
GO:0051301	cell division	biological_process	50	3228	316	21236	0.401995	1	1.04093	Lj1A1051T45;Lj1A1086T45;Lj1A1163T37;Lj1A66T68;Lj1A979T80;Lj2A1080T42;Lj2A203T57;Lj2A313G80;Lj2A325G49;Lj2A336G36;Lj2A54T80;Lj2A592G35;Lj2A602G37;Lj2A66T63;Lj2A998T25;Lj2C1151T3;Lj2C1172T10;Lj2C15G6;Lj2C175G7;Lj2C536T6;Lj2C868T4;Lj3A684T25;Lj3C859T12;Lj3C864G18;Lj3C881T4;Lj4A10G74;Lj4A12T82;Lj4A35T46;Lj4A734T49;Lj4C400T2;Lj4C435G7;Lj4P148T17;Lj5A86T69;Lj5C255G21;Lj6A598G56;Lj6A598T57;Lj7A609T52;Lj…
GO:0005982	starch metabolic process	biological_process	3	3228	15	21236	0.404544	1	1.31574	Lj2C445G6;Lj2C445T15;Lj3A824T70
GO:0007052	mitotic spindle organization	biological_process	3	3228	15	21236	0.404544	1	1.31574	Lj4A906T36;Lj4C718T3;Lj8C566T5
GO:0009649	entrainment of circadian clock	biological_process	3	3228	15	21236	0.404544	1	1.31574	Lj2A423G50;Lj3C1063T14;Lj4A123T21
GO:0010588	cotyledon vascular tissue pattern formation	biological_process	3	3228	15	21236	0.404544	1	1.31574	Lj2C80T3;Lj8A343G23;Lj9A410T70
GO:0015248	sterol transporter activity	molecular_function	3	3228	15	21236	0.404544	1	1.31574	Lj2C1065G2;Lj4A592T25;Lj4A828T48
GO:0015743	malate transport	biological_process	3	3228	15	21236	0.404544	1	1.31574	Lj1A266T15;Lj2C961T3;Lj7A557G56
GO:0043141	ATP-dependent 5'-3' DNA helicase activity	molecular_function	3	3228	15	21236	0.404544	1	1.31574	Lj1C191T4;Lj2C379G3;Lj3A854T82
GO:0045491	xylan metabolic process	biological_process	3	3228	15	21236	0.404544	1	1.31574	Lj1A1183T68;Lj5P270T59;Lj9C701T18
GO:0048868	pollen tube development	biological_process	3	3228	15	21236	0.404544	1	1.31574	Lj2C1199T14;Lj4C735T5;Lj7A568G79
GO:0072686	mitotic spindle	cellular_component	3	3228	15	21236	0.404544	1	1.31574	Lj6A285T32;Lj9A311T56;Lj9C311G18
GO:1901409	positive regulation of phosphorylation of RNA polymerase II C-terminal domain	biological_process	3	3228	15	21236	0.404544	1	1.31574	Lj4A35T46;Lj6A598G56;Lj6A598T57
GO:0009832	plant-type cell wall biogenesis	biological_process	7	3228	40	21236	0.40732	1	1.15127	Lj2A313G80;Lj2C337T4;Lj4A166T81;Lj4A62T63;Lj4A77T51;Lj9A389T68;Lj9C719T5
GO:0000421	autophagosome membrane	cellular_component	2	3228	9	21236	0.407473	1	1.46193	Lj2A1153G48;Lj5C190T6
GO:0001736	establishment of planar polarity	biological_process	2	3228	9	21236	0.407473	1	1.46193	Lj3A749T131;Lj3C717T6
GO:0003916	DNA topoisomerase activity	molecular_function	2	3228	9	21236	0.407473	1	1.46193	Lj9C634T13;Lju912C3T0
GO:0004714	transmembrane receptor protein tyrosine kinase activity	molecular_function	2	3228	9	21236	0.407473	1	1.46193	Lj5A20T30;Lj9C543G14
GO:0004805	trehalose-phosphatase activity	molecular_function	2	3228	9	21236	0.407473	1	1.46193	Lj1A1013G41;Lj8A336T60
GO:0005496	steroid binding	molecular_function	2	3228	9	21236	0.407473	1	1.46193	Lj2A568T47;Lj2C568T3
GO:0005849	mRNA cleavage factor complex	cellular_component	2	3228	9	21236	0.407473	1	1.46193	Lj8A25T70;Lj9C581T1
GO:0006349	regulation of gene expression by genetic imprinting	biological_process	2	3228	9	21236	0.407473	1	1.46193	Lj3A932G50;Lj4C152G4
GO:0006544	glycine metabolic process	biological_process	2	3228	9	21236	0.407473	1	1.46193	Lj6C380T12;Lj8C555T0
GO:0006565	L-serine catabolic process	biological_process	2	3228	9	21236	0.407473	1	1.46193	Lj6C380T12;Lj8C555T0
GO:0007584	response to nutrient	biological_process	2	3228	9	21236	0.407473	1	1.46193	Lj6C282G1;Lju470C3T7
GO:0008106	alcohol dehydrogenase (NADP+) activity	molecular_function	2	3228	9	21236	0.407473	1	1.46193	Lj2A923T15;Lj7A698G76
GO:0009249	protein lipoylation	biological_process	2	3228	9	21236	0.407473	1	1.46193	Lj6C706G10;Lj8A115T59
GO:0009657	plastid organization	biological_process	2	3228	9	21236	0.407473	1	1.46193	Lj1A1237T47;Lj2A1135T40
GO:0009939	positive regulation of gibberellic acid mediated signaling pathway	biological_process	2	3228	9	21236	0.407473	1	1.46193	Lj1A35T64;Lj2P1182T11
GO:0010231	maintenance of seed dormancy	biological_process	2	3228	9	21236	0.407473	1	1.46193	Lj3A741T68;Lj9C672T15
GO:0010436	carotenoid dioxygenase activity	molecular_function	2	3228	9	21236	0.407473	1	1.46193	Lj1P1190T26;Lj7A208T26
GO:0016121	carotene catabolic process	biological_process	2	3228	9	21236	0.407473	1	1.46193	Lj1P1190T26;Lj7A208T26
GO:0016407	acetyltransferase activity	molecular_function	2	3228	9	21236	0.407473	1	1.46193	Lj1A1051T45;Lj1A1183T68
GO:0019367	fatty acid elongation, saturated fatty acid	biological_process	2	3228	9	21236	0.407473	1	1.46193	Lj4C132T15;Lj7C12T7
GO:0019899	enzyme binding	molecular_function	2	3228	9	21236	0.407473	1	1.46193	Lj2A1055T49;Lj7A269G19
GO:0022841	potassium ion leak channel activity	molecular_function	2	3228	9	21236	0.407473	1	1.46193	Lj1A605T45;Lj1C9T3
GO:0030041	actin filament polymerization	biological_process	2	3228	9	21236	0.407473	1	1.46193	Lj1A753G57;Lj1C862G16
GO:0030261	chromosome condensation	biological_process	2	3228	9	21236	0.407473	1	1.46193	Lj1A979T80;Lj6P742T14
GO:0030897	HOPS complex	cellular_component	2	3228	9	21236	0.407473	1	1.46193	Lj1C736T2;Lj1C792T2
GO:0030968	endoplasmic reticulum unfolded protein response	biological_process	2	3228	9	21236	0.407473	1	1.46193	Lj2A1104G70;Lj2A56T93
GO:0031365	N-terminal protein amino acid modification	biological_process	2	3228	9	21236	0.407473	1	1.46193	Lj7A594G50;Lj9C59T8
GO:0031519	PcG protein complex	cellular_component	2	3228	9	21236	0.407473	1	1.46193	Lj4C152G4;Lj5C600T14
GO:0032880	regulation of protein localization	biological_process	2	3228	9	21236	0.407473	1	1.46193	Lj1C678T11;Lj8C64G5
GO:0032922	circadian regulation of gene expression	biological_process	2	3228	9	21236	0.407473	1	1.46193	Lj4A864T19;Lj5C600T14
GO:0033186	CAF-1 complex	cellular_component	2	3228	9	21236	0.407473	1	1.46193	Lju1034A2T22;Lju1609C0G6
GO:0034625	fatty acid elongation, monounsaturated fatty acid	biological_process	2	3228	9	21236	0.407473	1	1.46193	Lj4C132T15;Lj7C12T7
GO:0034626	fatty acid elongation, polyunsaturated fatty acid	biological_process	2	3228	9	21236	0.407473	1	1.46193	Lj4C132T15;Lj7C12T7
GO:0043086	negative regulation of catalytic activity	biological_process	2	3228	9	21236	0.407473	1	1.46193	Lj2P210T18;Lj7P690T46
GO:0045723	positive regulation of fatty acid biosynthetic process	biological_process	2	3228	9	21236	0.407473	1	1.46193	Lj7C492T6;Lju225E3T0
GO:0045927	positive regulation of growth	biological_process	2	3228	9	21236	0.407473	1	1.46193	Lj6C826T5;Lj8P113T38
GO:0046513	ceramide biosynthetic process	biological_process	2	3228	9	21236	0.407473	1	1.46193	Lj2A287T49;Lj3A1024T76
GO:0048544	recognition of pollen	biological_process	2	3228	9	21236	0.407473	1	1.46193	Lj3C962T22;Lj7A721T54
GO:0050664	oxidoreductase activity, acting on NAD(P)H, oxygen as acceptor	molecular_function	2	3228	9	21236	0.407473	1	1.46193	Lj1A179T60;Lj2A1045T50
GO:0070905	serine binding	molecular_function	2	3228	9	21236	0.407473	1	1.46193	Lj6C380T12;Lj8C555T0
GO:0071051	polyadenylation-dependent snoRNA 3'-end processing	biological_process	2	3228	9	21236	0.407473	1	1.46193	Lj1A45T35;Lj7P537G26
GO:0071944	cell periphery	cellular_component	2	3228	9	21236	0.407473	1	1.46193	Lj4A161T35;Lj4A36T69
GO:0080025	phosphatidylinositol-3,5-bisphosphate binding	molecular_function	2	3228	9	21236	0.407473	1	1.46193	Lj5A441G34;Lj6A633T33
GO:1902476	chloride transmembrane transport	biological_process	2	3228	9	21236	0.407473	1	1.46193	Lj1C1164G14;Lju41C52T5
GO:1904482	cellular response to tetrahydrofolate	biological_process	2	3228	9	21236	0.407473	1	1.46193	Lj6C380T12;Lj8C555T0
GO:2000306	positive regulation of photomorphogenesis	biological_process	2	3228	9	21236	0.407473	1	1.46193	Lj3P716T60;Lj3P750T35
GO:0009753	response to jasmonic acid	biological_process	22	3228	136	21236	0.411192	1	1.0642	Lj1P958T60;Lj2A434T50;Lj2P393T14;Lj3A874T74;Lj3C676G5;Lj4A112T43;Lj4C631T1;Lj4P156T26;Lj5A139T78;Lj5A258T11;Lj7A282G46;Lj7A342G47;Lj7A516T64;Lj7C630T0;Lj7P270T5;Lj7P449T17;Lj8A159T99;Lj8A48T38;Lj8C72G3;Lju12250C0T10;Lju124A32G74;Lju41A9T74
GO:0000079	regulation of cyclin-dependent protein serine/threonine kinase activity	biological_process	9	3228	53	21236	0.415657	1	1.11714	Lj1A1086T45;Lj2C1172T10;Lj2C175G7;Lj2C536T6;Lj4A10G74;Lj4A734T49;Lj4C435G7;Lj9C553T17;Lju188C0T6
GO:0004185	serine-type carboxypeptidase activity	molecular_function	9	3228	53	21236	0.415657	1	1.11714	Lj1C210G5;Lj2A1000T21;Lj2C1002T12;Lj2C124T6;Lj2C284T0;Lj6C836T7;Lj7A576G79;Lj7C459G6;Lj9A652G33
GO:0006574	valine catabolic process	biological_process	6	3228	34	21236	0.415674	1	1.16094	Lj3A119G29;Lj4P386T23;Lj5A595G26;Lj5A597T11;Lj5A598G22;Lj5A5G5
GO:0016126	sterol biosynthetic process	biological_process	8	3228	47	21236	0.424287	1	1.11978	Lj2A198T51;Lj2A200T28;Lj6C107G5;Lj8C240G7;Lj9A25G19;Lj9A26G17;Lj9A569T55;Lj9C638G10
GO:0010143	cutin biosynthetic process	biological_process	5	3228	28	21236	0.424942	1	1.17477	Lj1A1002T28;Lj2A1210T29;Lj2A77T28;Lj3A876T41;Lj9C356G4
GO:0009694	jasmonic acid metabolic process	biological_process	12	3228	73	21236	0.432953	1	1.08143	Lj1A696T9;Lj1A706G22;Lj1C699T1;Lj1C700T3;Lj1C703G0;Lj4C631T1;Lj7A21T21;Lj7A28T6;Lj7A342G47;Lj7C25G6;Lj7P449T17;Lju12250C0T10
GO:0035091	phosphatidylinositol binding	molecular_function	7	3228	41	21236	0.433801	1	1.12319	Lj1C756G2;Lj3C1039T2;Lj4C203T8;Lj4C37T4;Lj5A87T64;Lj9A462G74;Lj9C486G12
GO:0016887	ATPase activity	molecular_function	41	3228	261	21236	0.435433	1	1.03343	Lj1A356T36;Lj1A357G13;Lj1C1009T12;Lj1C356T7;Lj1C895T15;Lj2A1200G62;Lj2A205T62;Lj2A20G42;Lj2A20G44;Lj2A472T32;Lj2C187G2;Lj2C427T2;Lj2C465G2;Lj3A968T31;Lj3A975T69;Lj3C820G14;Lj3C921T8;Lj3C930T9;Lj3P737T46;Lj4A216T56;Lj4A62T63;Lj4A664G63;Lj4A86G78;Lj4C36T2;Lj4C632T13;Lj4C718T3;Lj4C791G14;Lj5C343G2;Lj6A381G13;Lj6A677G77;Lj6C699T8;Lj7P496T51;Lj8A221T68;Lj8A221T69;Lj9A445T81;Lj9A672G85;Lj9C204G4;Lj9C37…
GO:0005758	mitochondrial intermembrane space	cellular_component	4	3228	22	21236	0.435458	1	1.19612	Lj1C735T10;Lj3C851G4;Lj7A439T21;Lj8A727G16
GO:0009044	xylan 1,4-beta-xylosidase activity	molecular_function	4	3228	22	21236	0.435458	1	1.19612	Lj1C1079G5;Lj2C1204T13;Lj4C106T5;Lj9A318T105
GO:0046556	alpha-L-arabinofuranosidase activity	molecular_function	4	3228	22	21236	0.435458	1	1.19612	Lj1C1079G5;Lj2C1204T13;Lj4C106T5;Lj9A318T105
GO:0048589	developmental growth	biological_process	4	3228	22	21236	0.435458	1	1.19612	Lj9A657G27;Lj9C657G2;Lj9C657T7;Lju41A50T55
GO:0070300	phosphatidic acid binding	molecular_function	4	3228	22	21236	0.435458	1	1.19612	Lj3C1039T2;Lj5A212G86;Lj9A462G74;Lju41A9G72
GO:0009740	gibberellic acid mediated signaling pathway	biological_process	9	3228	54	21236	0.438701	1	1.09645	Lj1A35T64;Lj1A765T39;Lj1P101T27;Lj3A1013T44;Lj3P716T60;Lj3P750T35;Lj4P265T48;Lj7P618T61;Lj9A573G76
GO:0042626	ATPase activity, coupled to transmembrane movement of substances	molecular_function	21	3228	132	21236	0.446931	1	1.04661	Lj1A138T77;Lj1A864T27;Lj1A893T55;Lj1P929T42;Lj2A1018G27;Lj2A1105G55;Lj2A1142T80;Lj2A173G34;Lj2C115T13;Lj2C583G2;Lj3A914T77;Lj6A703G84;Lj7A367T43;Lj7A367T44;Lj7A396T69;Lj7A611T38;Lj7A713T52;Lj7C406T11;Lj8A343G23;Lj8A92T81;Lj9A410T70
GO:0004097	catechol oxidase activity	molecular_function	3	3228	16	21236	0.4478	1	1.2335	Lj1C816T2;Lj1P811T7;Lj1P812T14
GO:0004575	sucrose alpha-glucosidase activity	molecular_function	3	3228	16	21236	0.4478	1	1.2335	Lj4A478G33;Lj8C257T10;Lju99C11G10
GO:0009956	radial pattern formation	biological_process	3	3228	16	21236	0.4478	1	1.2335	Lj3C55T7;Lj4C255T10;Lj8A303T31
GO:0022900	electron transport chain	biological_process	3	3228	16	21236	0.4478	1	1.2335	Lj4A40T47;Lj7C657T3;Lj7C657T4
GO:0034427	nuclear-transcribed mRNA catabolic process, exonucleolytic, 3'-5'	biological_process	3	3228	16	21236	0.4478	1	1.2335	Lj1A45T35;Lj4A611G30;Lj4A612T12
GO:0045737	positive regulation of cyclin-dependent protein serine/threonine kinase activity	biological_process	3	3228	16	21236	0.4478	1	1.2335	Lj4A35T46;Lj6A598G56;Lj6A598T57
GO:0046148	pigment biosynthetic process	biological_process	3	3228	16	21236	0.4478	1	1.2335	Lj1C816T2;Lj1P811T7;Lj1P812T14
GO:1900057	positive regulation of leaf senescence	biological_process	3	3228	16	21236	0.4478	1	1.2335	Lj1P769T13;Lj2P1085T14;Lj9A505T70
GO:0010218	response to far red light	biological_process	8	3228	48	21236	0.448816	1	1.09645	Lj1A622T71;Lj6C762G14;Lj7A396T69;Lj8A270T22;Lj8A270T23;Lj8A672T11;Lj8C72G3;Lj9C592T5
GO:0032482	Rab protein signal transduction	biological_process	10	3228	61	21236	0.451235	1	1.07847	Lj1A801T75;Lj1A975T27;Lj1A98T29;Lj1C691G2;Lj2A118G26;Lj4A864T19;Lj7A568G79;Lj8A106T62;Lj8A722G15;Lj9A555T35
GO:0005085	guanyl-nucleotide exchange factor activity	molecular_function	5	3228	29	21236	0.45673	1	1.13426	Lj2A423G50;Lj2A434T50;Lj3C1063T14;Lj4A123T21;Lj4C456T14
GO:0009228	thiamine biosynthetic process	biological_process	5	3228	29	21236	0.45673	1	1.13426	Lj1A866T44;Lj4C267T4;Lj4P269T15;Lj9C690G4;Lj9C735G8
GO:0050662	coenzyme binding	molecular_function	5	3228	29	21236	0.45673	1	1.13426	Lj2C170T11;Lj3A552T31;Lj4C788G14;Lj7A269G19;Lj9A408T82
GO:0006890	retrograde vesicle-mediated transport, Golgi to ER	biological_process	7	3228	42	21236	0.460108	1	1.09645	Lj1A996T64;Lj4A63G82;Lj5C267G4;Lj7C75T6;Lj8A166G89;Lj8A722G15;Lj9A461G45
GO:0004497	monooxygenase activity	molecular_function	51	3228	329	21236	0.462897	1	1.0198	Lj1A1042T98;Lj1A1042T99;Lj1A111G21;Lj1A632T53;Lj1A632T54;Lj1A635G48;Lj1A635T47;Lj1A640G56;Lj1A970G58;Lj1C1041T1;Lj1C778T5;Lj1C778T6;Lj1P1124T25;Lj1P633T12;Lj1P635T24;Lj1P635T46;Lj1P993T34;Lj2A1107T66;Lj2A124T71;Lj2A193T53;Lj2A337T30;Lj2A410T64;Lj2A649T46;Lj2C27T15;Lj2C410T4;Lj3A1029T41;Lj3C865T13;Lj4A192T32;Lj4A779T32;Lj4C122T5;Lj4C148T0;Lj5A209T82;Lj5A46T63;Lj6A121G18;Lj6A127T17;Lj6A489T16;Lj6C8…
GO:0000228	nuclear chromosome	cellular_component	2	3228	10	21236	0.463091	1	1.31574	Lj8A178T76;Lj8A216G70
GO:0000427	plastid-encoded plastid RNA polymerase complex	cellular_component	2	3228	10	21236	0.463091	1	1.31574	Lj1A1027T36;Lj6A801T78
GO:0001078	proximal promoter DNA-binding transcription repressor activity, RNA polymerase II-specific	molecular_function	2	3228	10	21236	0.463091	1	1.31574	Lj1A1046T48;Lj1A1047T40
GO:0005504	fatty acid binding	molecular_function	2	3228	10	21236	0.463091	1	1.31574	Lj7A212G30;Lj7A214T27
GO:0006536	glutamate metabolic process	biological_process	2	3228	10	21236	0.463091	1	1.31574	Lj2C513T6;Lj7A669T56
GO:0006644	phospholipid metabolic process	biological_process	2	3228	10	21236	0.463091	1	1.31574	Lj2A339T48;Lj3C879T8
GO:0006753	nucleoside phosphate metabolic process	biological_process	2	3228	10	21236	0.463091	1	1.31574	Lj2C35G4;Lj6A745T52
GO:0007094	mitotic spindle assembly checkpoint	biological_process	2	3228	10	21236	0.463091	1	1.31574	Lj1A959T84;Lj2A325G49
GO:0008893	guanosine-3',5'-bis(diphosphate) 3'-diphosphatase activity	molecular_function	2	3228	10	21236	0.463091	1	1.31574	Lj2C35G4;Lj6A745T52
GO:0009317	acetyl-CoA carboxylase complex	cellular_component	2	3228	10	21236	0.463091	1	1.31574	Lj2C1239T39;Lj5A105G60
GO:0010023	proanthocyanidin biosynthetic process	biological_process	2	3228	10	21236	0.463091	1	1.31574	Lj5C27G7;Lj9C672T15
GO:0010088	phloem development	biological_process	2	3228	10	21236	0.463091	1	1.31574	Lj1C1124T5;Lj2C80T3
GO:0010374	stomatal complex development	biological_process	2	3228	10	21236	0.463091	1	1.31574	Lj3A910T46;Lj4A169T36
GO:0010389	regulation of G2/M transition of mitotic cell cycle	biological_process	2	3228	10	21236	0.463091	1	1.31574	Lj1A956T12;Lj4A3G59
GO:0010608	posttranscriptional regulation of gene expression	biological_process	2	3228	10	21236	0.463091	1	1.31574	Lj2C542T13;Lj4A725T37
GO:0016135	saponin biosynthetic process	biological_process	2	3228	10	21236	0.463091	1	1.31574	Lj2A337T30;Lj2A777T21
GO:0018874	benzoate metabolic process	biological_process	2	3228	10	21236	0.463091	1	1.31574	Lj1A276T64;Lj1A276T65
GO:0019632	shikimate metabolic process	biological_process	2	3228	10	21236	0.463091	1	1.31574	Lj4C866G0;Lj4C925G5
GO:0030688	preribosome, small subunit precursor	cellular_component	2	3228	10	21236	0.463091	1	1.31574	Lj7A11G39;Lj7A12G16
GO:0030976	thiamine pyrophosphate binding	molecular_function	2	3228	10	21236	0.463091	1	1.31574	Lj2C1086T3;Lj9P479T33
GO:0031177	phosphopantetheine binding	molecular_function	2	3228	10	21236	0.463091	1	1.31574	Lj9A536T71;Lj9C485T6
GO:0035435	phosphate ion transmembrane transport	biological_process	2	3228	10	21236	0.463091	1	1.31574	Lj9A484G64;Lju188A1T77
GO:0042138	meiotic DNA double-strand break formation	biological_process	2	3228	10	21236	0.463091	1	1.31574	Lj8A178T76;Lj8A216G70
GO:0046482	para-aminobenzoic acid metabolic process	biological_process	2	3228	10	21236	0.463091	1	1.31574	Lj1A276T64;Lj1A276T65
GO:0046695	SLIK (SAGA-like) complex	cellular_component	2	3228	10	21236	0.463091	1	1.31574	Lj2C1105T11;Lj9A208G24
GO:0051567	histone H3-K9 methylation	biological_process	2	3228	10	21236	0.463091	1	1.31574	Lj1C248T1;Lj2A537T51
GO:0052639	salicylic acid glucosyltransferase (ester-forming) activity	molecular_function	2	3228	10	21236	0.463091	1	1.31574	Lj1A276T64;Lj1A276T65
GO:0052641	benzoic acid glucosyltransferase activity	molecular_function	2	3228	10	21236	0.463091	1	1.31574	Lj1A276T64;Lj1A276T65
GO:0080002	UDP-glucose:4-aminobenzoate acylglucosyltransferase activity	molecular_function	2	3228	10	21236	0.463091	1	1.31574	Lj1A276T64;Lj1A276T65
GO:0080110	sporopollenin biosynthetic process	biological_process	2	3228	10	21236	0.463091	1	1.31574	Lj6A827T50;Lj9A408T82
GO:0090704	nicotinate-O-glucosyltransferase activity	molecular_function	2	3228	10	21236	0.463091	1	1.31574	Lj1A276T64;Lj1A276T65
GO:0102391	decanoate-CoA ligase activity	molecular_function	2	3228	10	21236	0.463091	1	1.31574	Lj2A1210T29;Lj8A208T61
GO:1990446	U1 snRNP binding	molecular_function	2	3228	10	21236	0.463091	1	1.31574	Lj9A25T22;Lj9C25T5
GO:0016740	transferase activity	molecular_function	22	3228	140	21236	0.468586	1	1.03379	Lj1A894T47;Lj2A345T29;Lj2A97G46;Lj2C167G7;Lj2P236T40;Lj3A907T65;Lj3C350T3;Lj3P802T37;Lj4P729T23;Lj5A353T14;Lj5C63T9;Lj7A710T61;Lj7P409T32;Lj7P506T52;Lj7P589T34;Lj8A109T80;Lj8A268G24;Lj8C369T4;Lj8C55G14;Lj9A728T24;Lj9P505T43;Lj9P729T20
GO:0046982	protein heterodimerization activity	molecular_function	22	3228	140	21236	0.468586	1	1.03379	Lj1A1153T31;Lj1C40T17;Lj2A1057T50;Lj2A964T5;Lj2P246T9;Lj2P256T82;Lj2P610T24;Lj3A817G85;Lj3P716T60;Lj3P750T35;Lj4C88G16;Lj4P165T20;Lj4P774T14;Lj5C164G6;Lj5P334T33;Lj6A0G16;Lj6A0T17;Lj6C24T3;Lj6C24T5;Lj7A753T39;Lj9P325T11;Lju682C1T1
GO:0009407	toxin catabolic process	biological_process	4	3228	23	21236	0.471322	1	1.14412	Lj2A1190T60;Lj2A190G49;Lj2A511T40;Lj3A1044G59
GO:0009641	shade avoidance	biological_process	4	3228	23	21236	0.471322	1	1.14412	Lj8A270T22;Lj8A270T23;Lj8C72G3;Lju41C44G13
GO:0010105	negative regulation of ethylene-activated signaling pathway	biological_process	4	3228	23	21236	0.471322	1	1.14412	Lj6C612G2;Lj7A448T26;Lj7C450G4;Lj7C743T9
GO:1901001	negative regulation of response to salt stress	biological_process	4	3228	23	21236	0.471322	1	1.14412	Lj4P156T26;Lj4P753T27;Lj6A707G44;Lj6C712G7
GO:1900150	regulation of defense response to fungus	biological_process	14	3228	88	21236	0.471628	1	1.04661	Lj1A356T36;Lj1A357G13;Lj1C356T7;Lj1C911T4;Lj1P958T60;Lj3A664T13;Lj3A730T42;Lj3C731T3;Lj4A406T27;Lj6A22T19;Lj6A2T20;Lj7C162G1;Lj7C54T7;Lju41C8G16
GO:0010029	regulation of seed germination	biological_process	10	3228	62	21236	0.472851	1	1.06108	Lj1A924G50;Lj2P1177T25;Lj3A1070T23;Lj3P716T60;Lj3P750T35;Lj4A101T78;Lj6P804T36;Lj8A95G21;Lj9A607T76;Lj9A695T52
GO:0006378	mRNA polyadenylation	biological_process	6	3228	36	21236	0.472963	1	1.09645	Lj1A1000T74;Lj3A854T82;Lj6A104G19;Lj7P537G26;Lj8A25T70;Lj9C581T1
GO:0007005	mitochondrion organization	biological_process	6	3228	36	21236	0.472963	1	1.09645	Lj3A823T68;Lj3C864G18;Lj5A536G16;Lj5C536T5;Lj6A698G104;Lj7A543T35
GO:0031098	stress-activated protein kinase signaling cascade	biological_process	6	3228	36	21236	0.472963	1	1.09645	Lj1P131T15;Lj1P769T13;Lj2C157T11;Lj2P1085T14;Lj7C54T7;Lj8C154G21
GO:0007049	cell cycle	biological_process	25	3228	160	21236	0.474135	1	1.02792	Lj1A1046T48;Lj1A1047T40;Lj1A1163T37;Lj1A66T68;Lj1C1152G4;Lj2A336G36;Lj2A54T80;Lj2A66T63;Lj2A998T25;Lj2C1151T3;Lj2C1172T10;Lj2C15G6;Lj3A557T55;Lj3A569T43;Lj3A684T25;Lj3C859T12;Lj3C864G18;Lj4A12T82;Lj4A35T46;Lj4C435G7;Lj6A598G56;Lj6A598T57;Lj7C578G16;Lj9C553T17;Lj9C722T0
GO:0016757	transferase activity, transferring glycosyl groups	molecular_function	15	3228	95	21236	0.479978	1	1.03874	Lj1A801T72;Lj1C1249G6;Lj1C74T15;Lj2A212T44;Lj2P1064T36;Lj4A751T48;Lj4A76T65;Lj6C803T15;Lj6P798T43;Lj7A703T71;Lj7C409T17;Lj7C578G16;Lj8A305T45;Lju188C6G0;Lju41C32T2
GO:0010182	sugar mediated signaling pathway	biological_process	9	3228	56	21236	0.484407	1	1.05729	Lj2A313G80;Lj6C282G1;Lj6C612G2;Lj7A448T26;Lj7C450G4;Lj8A376G5;Lj8C64G5;Lju470C3T7;Lju891C1G4
GO:0016538	cyclin-dependent protein serine/threonine kinase regulator activity	molecular_function	9	3228	56	21236	0.484407	1	1.05729	Lj1A1086T45;Lj2C175G7;Lj2C536T6;Lj4A10G74;Lj4A35T46;Lj4A734T49;Lj6A598G56;Lj6A598T57;Lju188C0T6
GO:0071215	cellular response to abscisic acid stimulus	biological_process	7	3228	43	21236	0.486135	1	1.07095	Lj1E276T0;Lj3A1070T23;Lj4C132T15;Lj5C254G15;Lj7C12T7;Lj8P210T83;Lj9A603T44
GO:0009723	response to ethylene	biological_process	25	3228	161	21236	0.487531	1	1.02154	Lj1A685T56;Lj1A685T57;Lj1C911T4;Lj1P958T60;Lj4A112T43;Lj4A161T34;Lj4A220G93;Lj4A406T27;Lj4E220T1;Lj4P132T23;Lj4P156T26;Lj4P265T48;Lj5A182T125;Lj5A258T11;Lj6C612G2;Lj7A282G46;Lj7A448T26;Lj7C162G1;Lj7C450G4;Lj7P563T11;Lj8A310G25;Lj8A48T38;Lj9C444T23;Lju41A9T74;Lju41C8G16
GO:0045493	xylan catabolic process	biological_process	5	3228	30	21236	0.487999	1	1.09645	Lj1C1079G5;Lj2C1204T13;Lj4C106T5;Lj5A234T88;Lj9A318T105
GO:0006614	SRP-dependent cotranslational protein targeting to membrane	biological_process	3	3228	17	21236	0.489722	1	1.16094	Lj5C74G15;Lj6A808T47;Lju50A10T18
GO:0006621	protein retention in ER lumen	biological_process	3	3228	17	21236	0.489722	1	1.16094	Lj1A89T73;Lj4A63G82;Lj7C75T6
GO:0008409	5'-3' exonuclease activity	molecular_function	3	3228	17	21236	0.489722	1	1.16094	Lj6A353T83;Lj6A83T13;Lj6C83G1
GO:0010229	inflorescence development	biological_process	3	3228	17	21236	0.489722	1	1.16094	Lj1A582G6;Lj2A1019T30;Lj8A612T15
GO:0030970	retrograde protein transport, ER to cytosol	biological_process	3	3228	17	21236	0.489722	1	1.16094	Lj2A1104G70;Lj2A56T93;Lj9A445T81
GO:0032934	sterol binding	molecular_function	3	3228	17	21236	0.489722	1	1.16094	Lj2C1065G2;Lj4A592T25;Lj4A828T48
GO:0043928	exonucleolytic nuclear-transcribed mRNA catabolic process involved in deadenylation-dependent decay	biological_process	3	3228	17	21236	0.489722	1	1.16094	Lj1A1034T53;Lj1A45T35;Lj9P494T24
GO:0090630	activation of GTPase activity	biological_process	3	3228	17	21236	0.489722	1	1.16094	Lj3A402G9;Lj3A409G16;Lj4C735T5
GO:0009813	flavonoid biosynthetic process	biological_process	10	3228	63	21236	0.494294	1	1.04424	Lj2C170T11;Lj3A552T31;Lj4A24T50;Lj4A606G38;Lj4C607T9;Lj7C318T5;Lj7C331T3;Lj8A102T61;Lj9A555T34;Lj9C672T15
GO:0048316	seed development	biological_process	13	3228	83	21236	0.500006	1	1.0304	Lj1A1128T59;Lj1C1127G4;Lj1C1127T4;Lj1C1129T12;Lj1C1129T6;Lj1C1129T7;Lj2C175G7;Lj3A637T23;Lj3C978G3;Lj6A40T10;Lj8A216G70;Lj8C64G5;Lj9A408T82
GO:0006891	intra-Golgi vesicle-mediated transport	biological_process	6	3228	37	21236	0.501021	1	1.06681	Lj2A252G53;Lj3A840T139;Lj8A722G15;Lj8C279G4;Lj8C286G7;Lj9A541T95
GO:0009636	response to toxic substance	biological_process	6	3228	37	21236	0.501021	1	1.06681	Lj4C681T5;Lj7A210G16;Lj7A669T56;Lj7A698G76;Lj7C213G1;Lj9A523T60
GO:0016114	terpenoid biosynthetic process	biological_process	6	3228	37	21236	0.501021	1	1.06681	Lj2C220T9;Lj2C369G0;Lj4C267T4;Lj4P269T15;Lj9C690G4;Lj9C735G8
GO:0031902	late endosome membrane	cellular_component	11	3228	70	21236	0.503138	1	1.03379	Lj1C792T2;Lj2A252G53;Lj2C511T3;Lj3A840T139;Lj3A886G41;Lj4A221T33;Lj7A724T58;Lj8A306T62;Lj8C279G4;Lj8C286G7;Lj8C560G4
GO:0016567	protein ubiquitination	biological_process	100	3228	656	21236	0.504714	1	1.00285	Lj1A112T58;Lj1A1159G88;Lj1A1193T84;Lj1A148T52;Lj1A894T47;Lj1C1159T11;Lj1C1164T17;Lj1C869T9;Lj1C964G6;Lj1E1080T0;Lj2A1158G44;Lj2A324T64;Lj2A345T29;Lj2A428T27;Lj2A605T66;Lj2A97G46;Lj2C167G7;Lj2C483T3;Lj2C542T13;Lj2C562G3;Lj2C989T8;Lj2E159T0;Lj2P159T18;Lj2P236T40;Lj2P442T32;Lj2P695T9;Lj2P928T12;Lj3A1001G26;Lj3A1006G33;Lj3A1007T27;Lj3A1066G67;Lj3A557G48;Lj3A568T31;Lj3A568T34;Lj3A664T13;Lj3A730T42;Lj3…
GO:0005793	endoplasmic reticulum-Golgi intermediate compartment	cellular_component	4	3228	24	21236	0.506299	1	1.09645	Lj1A996T64;Lj1C629G7;Lj9A306T62;Lju41A9T73
GO:0007129	synapsis	biological_process	4	3228	24	21236	0.506299	1	1.09645	Lj5C255G21;Lj6A353T83;Lj8A178T76;Lj9C494G11
GO:0015693	magnesium ion transport	biological_process	4	3228	24	21236	0.506299	1	1.09645	Lj4C828G13;Lj5A255G82;Lj6C389G3;Lj9A390T65
GO:0035251	UDP-glucosyltransferase activity	molecular_function	14	3228	90	21236	0.50755	1	1.02335	Lj1A1075T77;Lj1A1108T71;Lj1A1113T54;Lj1A276T64;Lj1A276T65;Lj1C105T6;Lj1E276T0;Lj2C1072T5;Lj4A100T48;Lj4A99G61;Lj4A99T59;Lj6A33T27;Lj6C33G3;Lj6C50G2
GO:0030163	protein catabolic process	biological_process	19	3228	123	21236	0.508161	1	1.01622	Lj1C262T3;Lj2A482T67;Lj2C266T3;Lj2C562G3;Lj2C92T4;Lj2P216T50;Lj2P518T18;Lj3C1018T14;Lj3C845T21;Lj4A184T32;Lj4A53T50;Lj5A392G26;Lj6P766T28;Lj7C739T6;Lj7P739T30;Lj7P739T41;Lj7P740T5;Lj9P599T22;Lju99A4T26
GO:0009817	defense response to fungus, incompatible interaction	biological_process	7	3228	44	21236	0.511786	1	1.04661	Lj1A188T24;Lj1A696T9;Lj1C699T1;Lj1C700T3;Lj1C703G0;Lj1C918G8;Lj7C25G6
GO:0000919	cell plate assembly	biological_process	2	3228	11	21236	0.515496	1	1.19612	Lj9P282T19;Lj9P289T24
GO:0002253	activation of immune response	biological_process	2	3228	11	21236	0.515496	1	1.19612	Lj6A743T30;Lj8A269T37
GO:0004496	mevalonate kinase activity	molecular_function	2	3228	11	21236	0.515496	1	1.19612	Lj9A25G19;Lj9A26G17
GO:0005365	myo-inositol transmembrane transporter activity	molecular_function	2	3228	11	21236	0.515496	1	1.19612	Lj4A870T23;Lj9A38T37
GO:0005719	nuclear euchromatin	cellular_component	2	3228	11	21236	0.515496	1	1.19612	Lj1C248T1;Lj2C63G6
GO:0005875	microtubule associated complex	cellular_component	2	3228	11	21236	0.515496	1	1.19612	Lj3A885T45;Lj7A441T21
GO:0006000	fructose metabolic process	biological_process	2	3228	11	21236	0.515496	1	1.19612	Lj1A60T61;Lj7A414T46
GO:0006646	phosphatidylethanolamine biosynthetic process	biological_process	2	3228	11	21236	0.515496	1	1.19612	Lj2C593G1;Lj5C708G6
GO:0006790	sulfur compound metabolic process	biological_process	2	3228	11	21236	0.515496	1	1.19612	Lj1A1211T72;Lj1A851G60
GO:0008022	protein C-terminus binding	molecular_function	2	3228	11	21236	0.515496	1	1.19612	Lj2A262G45;Lj8A601G12
GO:0008272	sulfate transport	biological_process	2	3228	11	21236	0.515496	1	1.19612	Lj7A557G56;Lju188A1T77
GO:0009827	plant-type cell wall modification	biological_process	2	3228	11	21236	0.515496	1	1.19612	Lj1A1093T68;Lj2C674T4
GO:0009828	plant-type cell wall loosening	biological_process	2	3228	11	21236	0.515496	1	1.19612	Lj4A36T69;Lj7A471G94
GO:0009920	cell plate formation involved in plant-type cell wall biogenesis	biological_process	2	3228	11	21236	0.515496	1	1.19612	Lj1A1209T60;Lj5C190T6
GO:0009927	histidine phosphotransfer kinase activity	molecular_function	2	3228	11	21236	0.515496	1	1.19612	Lj3A807T52;Lj7C743T9
GO:0010103	stomatal complex morphogenesis	biological_process	2	3228	11	21236	0.515496	1	1.19612	Lj4A906T36;Lj7C577T12
GO:0010208	pollen wall assembly	biological_process	2	3228	11	21236	0.515496	1	1.19612	Lj1A1123G21;Lj4C844G3
GO:0010569	regulation of double-strand break repair via homologous recombination	biological_process	2	3228	11	21236	0.515496	1	1.19612	Lj4A808G42;Lj9C572G13
GO:0015148	D-xylose transmembrane transporter activity	molecular_function	2	3228	11	21236	0.515496	1	1.19612	Lj4A870T23;Lj9A38T37
GO:0015575	mannitol transmembrane transporter activity	molecular_function	2	3228	11	21236	0.515496	1	1.19612	Lj4A870T23;Lj9A38T37
GO:0015576	sorbitol transmembrane transporter activity	molecular_function	2	3228	11	21236	0.515496	1	1.19612	Lj4A870T23;Lj9A38T37
GO:0015591	D-ribose transmembrane transporter activity	molecular_function	2	3228	11	21236	0.515496	1	1.19612	Lj4A870T23;Lj9A38T37
GO:0019200	carbohydrate kinase activity	molecular_function	2	3228	11	21236	0.515496	1	1.19612	Lj1A60T61;Lj7A414T46
GO:0030104	water homeostasis	biological_process	2	3228	11	21236	0.515496	1	1.19612	Lj1E1080T0;Lj3A398G16
GO:0031507	heterochromatin assembly	biological_process	2	3228	11	21236	0.515496	1	1.19612	Lju1034A2T22;Lju1609C0G6
GO:0032588	trans-Golgi network membrane	cellular_component	2	3228	11	21236	0.515496	1	1.19612	Lj1A975T27;Lj1C734G2
GO:0033263	CORVET complex	cellular_component	2	3228	11	21236	0.515496	1	1.19612	Lj1C736T2;Lj1C792T2
GO:0046655	folic acid metabolic process	biological_process	2	3228	11	21236	0.515496	1	1.19612	Lj6C380T12;Lj8C555T0
GO:0046898	response to cycloheximide	biological_process	2	3228	11	21236	0.515496	1	1.19612	Lj2C40G8;Lj6P619T61
GO:0048829	root cap development	biological_process	2	3228	11	21236	0.515496	1	1.19612	Lj5C260T12;Lj8A190T44
GO:0055088	lipid homeostasis	biological_process	2	3228	11	21236	0.515496	1	1.19612	Lj1A1123G21;Lj5A238T46
GO:0070301	cellular response to hydrogen peroxide	biological_process	2	3228	11	21236	0.515496	1	1.19612	Lj1E276T0;Lj7C743T9
GO:0071038	nuclear polyadenylation-dependent tRNA catabolic process	biological_process	2	3228	11	21236	0.515496	1	1.19612	Lj1A45T35;Lj7P537G26
GO:0071395	cellular response to jasmonic acid stimulus	biological_process	2	3228	11	21236	0.515496	1	1.19612	Lj2A965T20;Lj2C946T13
GO:0080133	midchain alkane hydroxylase activity	molecular_function	2	3228	11	21236	0.515496	1	1.19612	Lj1C909T3;Lj2A566T41
GO:0090575	RNA polymerase II transcription factor complex	cellular_component	2	3228	11	21236	0.515496	1	1.19612	Lj1A1046T48;Lj1A1047T40
GO:1902464	regulation of histone H3-K27 trimethylation	biological_process	2	3228	11	21236	0.515496	1	1.19612	Lj2A965T20;Lj2C946T13
GO:1905933	regulation of cell fate determination	biological_process	2	3228	11	21236	0.515496	1	1.19612	Lj2A965T20;Lj2C946T13
GO:2001070	starch binding	molecular_function	2	3228	11	21236	0.515496	1	1.19612	Lj1A965T43;Lj2A430G17
GO:0009835	fruit ripening	biological_process	10	3228	64	21236	0.515508	1	1.02792	Lj2C381G5;Lj3C226T2;Lj7C572T1;Lj8A166G84;Lju124A38T28;Lju470A6G42;Lju470A6G43;Lju470A7G24;Lju470A8T28;Lju470C4G10
GO:0004499	N,N-dimethylaniline monooxygenase activity	molecular_function	5	3228	31	21236	0.518596	1	1.06108	Lj1C39G8;Lj2A1138T20;Lj4A198T32;Lj7A707T39;Lj8A612T15
GO:0030036	actin cytoskeleton organization	biological_process	5	3228	31	21236	0.518596	1	1.06108	Lj2C65G7;Lj5A197T61;Lj6A633T33;Lj7C387G8;Lj8A132T60
GO:0004722	protein serine/threonine phosphatase activity	molecular_function	14	3228	91	21236	0.525291	1	1.01211	Lj1A927G60;Lj1A928T67;Lj1C733T6;Lj2A66T61;Lj2C243G5;Lj2E1165T1;Lj3A946T62;Lj3C902G9;Lj4A775T64;Lj5C343G3;Lj6C754T2;Lj7A419T38;Lj9A203G42;Lju3549C0G2
GO:0008422	beta-glucosidase activity	molecular_function	6	3228	38	21236	0.528533	1	1.03874	Lj1A328G28;Lj2A666G2;Lj6C319T2;Lj7C567G2;Lj8A195G14;Lj9C626T2
GO:0102483	scopolin beta-glucosidase activity	molecular_function	6	3228	38	21236	0.528533	1	1.03874	Lj1A328G28;Lj2A666G2;Lj6C319T2;Lj7C567G2;Lj8A195G14;Lj9C626T2
GO:0016705	oxidoreductase activity, acting on paired donors, with incorporation or reduction of molecular oxygen	molecular_function	41	3228	270	21236	0.529157	1	0.998986	Lj1A111G21;Lj1A632T53;Lj1A632T54;Lj1A635G48;Lj1A635T47;Lj1A640G56;Lj1A970G58;Lj1C778T5;Lj1C778T6;Lj1P1124T25;Lj1P633T12;Lj1P635T24;Lj1P635T46;Lj1P993T34;Lj2A1107T66;Lj2A124T71;Lj2A193T53;Lj2A410T64;Lj2A649T46;Lj2C27T15;Lj2C410T4;Lj3A1029T41;Lj4A192T32;Lj4C122T5;Lj6A121G18;Lj6A127T17;Lj6A489T16;Lj6C815T12;Lj6P122T20;Lj7A227T30;Lj7A634T30;Lj7C749G6;Lj8A127T47;Lj8A138T40;Lj8C23G13;Lj8C23T10;Lj9A427T…
GO:0001077	proximal promoter DNA-binding transcription activator activity, RNA polymerase II-specific	molecular_function	3	3228	18	21236	0.530013	1	1.09645	Lj1A1046T48;Lj1A1047T40;Lj2A548G18
GO:0003688	DNA replication origin binding	molecular_function	3	3228	18	21236	0.530013	1	1.09645	Lj2A1080T42;Lj2C166G5;Lj4C400T2
GO:0008266	poly(U) RNA binding	molecular_function	3	3228	18	21236	0.530013	1	1.09645	Lj2C124T9;Lj3A1009G50;Lj5A51T52
GO:0009073	aromatic amino acid family biosynthetic process	biological_process	3	3228	18	21236	0.530013	1	1.09645	Lj4C241G1;Lj4C866G0;Lj4C925G5
GO:0009423	chorismate biosynthetic process	biological_process	3	3228	18	21236	0.530013	1	1.09645	Lj4C241G1;Lj4C866G0;Lj4C925G5
GO:0010107	potassium ion import	biological_process	3	3228	18	21236	0.530013	1	1.09645	Lj1C1164G14;Lj7C717T4;Lj8A616G47
GO:0016024	CDP-diacylglycerol biosynthetic process	biological_process	3	3228	18	21236	0.530013	1	1.09645	Lj1A338G11;Lj4C45G2;Lj7C596G5
GO:0030234	enzyme regulator activity	molecular_function	3	3228	18	21236	0.530013	1	1.09645	Lj2P233T22;Lj3A650G10;Lj8P307T28
GO:0031122	cytoplasmic microtubule organization	biological_process	3	3228	18	21236	0.530013	1	1.09645	Lj3C687G6;Lj4A906T36;Lj9C572G13
GO:0051026	chiasma assembly	biological_process	3	3228	18	21236	0.530013	1	1.09645	Lj7C596T1;Lj8A178T76;Lj8A216G70
GO:0080001	mucilage extrusion from seed coat	biological_process	3	3228	18	21236	0.530013	1	1.09645	Lj1C56G7;Lj4P761T23;Lj8A173T72
GO:0045735	nutrient reservoir activity	molecular_function	18	3228	118	21236	0.532979	1	1.00353	Lj1A234T41;Lj1A235T68;Lj1C1165T12;Lj1C1165T14;Lj1C256T9;Lj2A1035T49;Lj2A1051T20;Lj2C967T9;Lj2P703T10;Lj3A313G9;Lj4A31T86;Lj4P165T20;Lj4P911T28;Lj5C314G9;Lj5P334T33;Lj9C305G1;Lj9P523T23;Lju857C8T0
GO:0044212	transcription regulatory region DNA binding	molecular_function	40	3228	264	21236	0.53553	1	0.996771	Lj1A1200G68;Lj1A35T64;Lj1A741T29;Lj1A765T39;Lj1A898T82;Lj1P958T60;Lj2A26G26;Lj2A730T33;Lj2P290T29;Lj3A1064T98;Lj3A874T74;Lj3A886G39;Lj3A886T34;Lj4A112T43;Lj4A178G43;Lj4C117T2;Lj4C255T10;Lj4C779T2;Lj4C88G16;Lj4P156T26;Lj4P165T20;Lj4P262T13;Lj5A125G63;Lj5A316T25;Lj5C164G6;Lj5P334T33;Lj6A786G69;Lj7A516T64;Lj8A107T64;Lj8A159T99;Lj8C47T14;Lj8C64G5;Lj9A237T27;Lj9A560T44;Lj9A653T34;Lj9C444T8;Lj9C559T13;…
GO:0035673	oligopeptide transmembrane transporter activity	molecular_function	13	3228	85	21236	0.536799	1	1.00615	Lj2A256G93;Lj2A80G62;Lj2C87T2;Lj3A961T47;Lj3C676G5;Lj3C900T5;Lj4A31T91;Lj4A741T91;Lj4A741T92;Lj5A115T74;Lj7A704T82;Lj7C630T0;Lj8A76G111
GO:0032147	activation of protein kinase activity	biological_process	7	3228	45	21236	0.536972	1	1.02335	Lj1P131T15;Lj1P769T13;Lj2A203T57;Lj2C157T11;Lj2P1085T14;Lj7C54T7;Lj8C154G21
GO:0000784	nuclear chromosome, telomeric region	cellular_component	4	3228	25	21236	0.540196	1	1.05259	Lj4A728T41;Lj6A381G13;Lj9C471T8;Lju912C0T2
GO:0005938	cell cortex	cellular_component	4	3228	25	21236	0.540196	1	1.05259	Lj2A1148G46;Lj3C864G18;Lj4A906T36;Lj4C735T5
GO:0006777	Mo-molybdopterin cofactor biosynthetic process	biological_process	4	3228	25	21236	0.540196	1	1.05259	Lj1A1150T110;Lj2A1105G55;Lj2C98T13;Lj8P240T34
GO:0015095	magnesium ion transmembrane transporter activity	molecular_function	4	3228	25	21236	0.540196	1	1.05259	Lj4C828G13;Lj5A255G82;Lj6C389G3;Lj9A390T65
GO:0017004	cytochrome complex assembly	biological_process	4	3228	25	21236	0.540196	1	1.05259	Lj1P1134T16;Lj4C373T2;Lj4P372T20;Lj5P262T23
GO:0048443	stamen development	biological_process	4	3228	25	21236	0.540196	1	1.05259	Lj5A46T63;Lj7A396T69;Lj7A686T68;Lj8C72G3
GO:0016758	transferase activity, transferring hexosyl groups	molecular_function	14	3228	92	21236	0.542842	1	1.0011	Lj1C1129T13;Lj1P1127T11;Lj2E933T1;Lj2P651T15;Lj2P651T29;Lj3A113T88;Lj3A113T90;Lj3C114T0;Lj3C114T1;Lj4P840T21;Lj4P841T13;Lj6C670T22;Lj6P364T22;Lju124C47T10
GO:0004712	protein serine/threonine/tyrosine kinase activity	molecular_function	11	3228	72	21236	0.543081	1	1.00508	Lj1A956T12;Lj2A101G53;Lj2A1167T94;Lj4A406T27;Lj6C612G2;Lj7A448T26;Lj7A514G30;Lj7C450G4;Lj8A376G5;Lj9A450T56;Lju470C12G3
GO:0009640	photomorphogenesis	biological_process	8	3228	52	21236	0.544372	1	1.01211	Lj4A161T34;Lj4A864T19;Lj5C91G2;Lj5P215T36;Lj7A277T21;Lj7A396T69;Lj9C592T5;Lj9P571T39
GO:0008408	3'-5' exonuclease activity	molecular_function	6	3228	39	21236	0.555398	1	1.01211	Lj1A1034T53;Lj2A411T32;Lj6A83T13;Lj6C83G1;Lj7A591T84;Lj7C491T10
GO:0016747	transferase activity, transferring acyl groups other than amino-acyl groups	molecular_function	6	3228	39	21236	0.555398	1	1.01211	Lj1A1002T28;Lj4A161T34;Lj4A88T35;Lj5A756T10;Lj7C730G10;Lj9A381G41
GO:0051085	chaperone cofactor-dependent protein refolding	biological_process	6	3228	39	21236	0.555398	1	1.01211	Lj3P737T46;Lj4C632T12;Lj5C253T14;Lj7A343T67;Lj8A610T44;Lj9A304T83
GO:0003682	chromatin binding	molecular_function	20	3228	133	21236	0.558166	1	0.989276	Lj1C248T1;Lj2A22T71;Lj2A232T31;Lj2A423G50;Lj2A766T19;Lj2A965T20;Lj2C868T4;Lj2C946T13;Lj2P191T46;Lj3C1063T14;Lj3C889G12;Lj3C889T12;Lj4A123T21;Lj5A282T76;Lj5A86T69;Lj6C822T7;Lj7A609T52;Lj8A309G34;Lj9A394T44;Lj9C627T10
GO:0003677	DNA binding	molecular_function	219	3228	1451	21236	0.559099	1	0.992924	Lj1A1046T48;Lj1A1047T40;Lj1A1180T81;Lj1A181T23;Lj1A188T28;Lj1A254G19;Lj1A356T36;Lj1A357G13;Lj1A623T74;Lj1A948G47;Lj1C10G2;Lj1C1152G4;Lj1C1200T8;Lj1C187G5;Lj1C23T18;Lj1C356T7;Lj1C40T17;Lj1C693T2;Lj1C734T15;Lj1C835T8;Lj1C912T0;Lj1C966G14;Lj1C991G10;Lj1C991T7;Lj1P1084T43;Lj1P147T66;Lj1P879T47;Lj1P936T16;Lj1P991T53;Lj2A1019T30;Lj2A1057T50;Lj2A1065T24;Lj2A1100T23;Lj2A1101G54;Lj2A110T59;Lj2A1135T40;Lj2…
GO:0009908	flower development	biological_process	41	3228	273	21236	0.559802	1	0.988008	Lj1A356T36;Lj1A357G13;Lj1A582G6;Lj1C191T4;Lj1C356T7;Lj1C693T2;Lj1C697G7;Lj2A1188T56;Lj2A77T28;Lj2A947T46;Lj2C290T6;Lj2C654G2;Lj2C69T3;Lj2P298T33;Lj3C921T8;Lj3C978G3;Lj4A110T79;Lj4A752T18;Lj4C152G4;Lj5A110T126;Lj5A153T49;Lj5A196T49;Lj5C194T13;Lj5C600T14;Lj6A104G19;Lj6A737G47;Lj6C762G14;Lj6P708T54;Lj7A516T64;Lj8A191G24;Lj8P727T21;Lj9A243T49;Lj9A372G31;Lj9A464T86;Lj9A573G76;Lj9C373G7;Lj9C444T23;Lj9P…
GO:0000060	protein import into nucleus, translocation	biological_process	1	3228	5	21236	0.561543	1	1.31574	Lj4C88G16
GO:0000254	C-4 methylsterol oxidase activity	molecular_function	1	3228	5	21236	0.561543	1	1.31574	Lj9A569T55
GO:0000291	nuclear-transcribed mRNA catabolic process, exonucleolytic	biological_process	1	3228	5	21236	0.561543	1	1.31574	Lj4A611G30
GO:0000303	response to superoxide	biological_process	1	3228	5	21236	0.561543	1	1.31574	Lj8A310G25
GO:0000306	extrinsic component of vacuolar membrane	cellular_component	1	3228	5	21236	0.561543	1	1.31574	Lj4A221T33
GO:0000460	maturation of 5.8S rRNA	biological_process	1	3228	5	21236	0.561543	1	1.31574	Lj1A45T35
GO:0000731	DNA synthesis involved in DNA repair	biological_process	1	3228	5	21236	0.561543	1	1.31574	Lj1A623T74
GO:0002221	pattern recognition receptor signaling pathway	biological_process	1	3228	5	21236	0.561543	1	1.31574	Lj3A881T69
GO:0003825	alpha,alpha-trehalose-phosphate synthase (UDP-forming) activity	molecular_function	1	3228	5	21236	0.561543	1	1.31574	Lj2A313G80
GO:0003849	3-deoxy-7-phosphoheptulonate synthase activity	molecular_function	1	3228	5	21236	0.561543	1	1.31574	Lj4C241G1
GO:0003988	acetyl-CoA C-acyltransferase activity	molecular_function	1	3228	5	21236	0.561543	1	1.31574	Lj6C613T0
GO:0003997	acyl-CoA oxidase activity	molecular_function	1	3228	5	21236	0.561543	1	1.31574	Lj3C951G1
GO:0004033	aldo-keto reductase (NADP) activity	molecular_function	1	3228	5	21236	0.561543	1	1.31574	Lj7A698G76
GO:0004143	diacylglycerol kinase activity	molecular_function	1	3228	5	21236	0.561543	1	1.31574	Lj7A469G53
GO:0004310	farnesyl-diphosphate farnesyltransferase activity	molecular_function	1	3228	5	21236	0.561543	1	1.31574	Lj8C97G11
GO:0004478	methionine adenosyltransferase activity	molecular_function	1	3228	5	21236	0.561543	1	1.31574	Lju99C7T12
GO:0004585	ornithine carbamoyltransferase activity	molecular_function	1	3228	5	21236	0.561543	1	1.31574	Lj2A915G14
GO:0004616	phosphogluconate dehydrogenase (decarboxylating) activity	molecular_function	1	3228	5	21236	0.561543	1	1.31574	Lj4P127T59
GO:0004737	pyruvate decarboxylase activity	molecular_function	1	3228	5	21236	0.561543	1	1.31574	Lj2C1086T3
GO:0004791	thioredoxin-disulfide reductase activity	molecular_function	1	3228	5	21236	0.561543	1	1.31574	Lj4A243G59
GO:0004828	serine-tRNA ligase activity	molecular_function	1	3228	5	21236	0.561543	1	1.31574	Lj3A823T68
GO:0005221	intracellular cyclic nucleotide activated cation channel activity	molecular_function	1	3228	5	21236	0.561543	1	1.31574	Lj4C115T18
GO:0005222	intracellular cAMP-activated cation channel activity	molecular_function	1	3228	5	21236	0.561543	1	1.31574	Lj4C115T18
GO:0005310	dicarboxylic acid transmembrane transporter activity	molecular_function	1	3228	5	21236	0.561543	1	1.31574	Lju188A1T77
GO:0005637	nuclear inner membrane	cellular_component	1	3228	5	21236	0.561543	1	1.31574	Lj9C660G5
GO:0006206	pyrimidine nucleobase metabolic process	biological_process	1	3228	5	21236	0.561543	1	1.31574	Lj1A5T12
GO:0006384	transcription initiation from RNA polymerase III promoter	biological_process	1	3228	5	21236	0.561543	1	1.31574	Lj9C173G0
GO:0006434	seryl-tRNA aminoacylation	biological_process	1	3228	5	21236	0.561543	1	1.31574	Lj3A823T68
GO:0006556	S-adenosylmethionine biosynthetic process	biological_process	1	3228	5	21236	0.561543	1	1.31574	Lju99C7T12
GO:0006734	NADH metabolic process	biological_process	1	3228	5	21236	0.561543	1	1.31574	Lj9A562T29
GO:0007118	budding cell apical bud growth	biological_process	1	3228	5	21236	0.561543	1	1.31574	Lj2A1148G46
GO:0007263	nitric oxide mediated signal transduction	biological_process	1	3228	5	21236	0.561543	1	1.31574	Lj4C115T18
GO:0008121	ubiquinol-cytochrome-c reductase activity	molecular_function	1	3228	5	21236	0.561543	1	1.31574	Lj7P617T33
GO:0008252	nucleotidase activity	molecular_function	1	3228	5	21236	0.561543	1	1.31574	Lj1A5T12
GO:0008253	5'-nucleotidase activity	molecular_function	1	3228	5	21236	0.561543	1	1.31574	Lj1A5T12
GO:0008692	3-hydroxybutyryl-CoA epimerase activity	molecular_function	1	3228	5	21236	0.561543	1	1.31574	Lj2C1197G9
GO:0008934	inositol monophosphate 1-phosphatase activity	molecular_function	1	3228	5	21236	0.561543	1	1.31574	Lj2C260T11
GO:0009113	purine nucleobase biosynthetic process	biological_process	1	3228	5	21236	0.561543	1	1.31574	Lj5C267T12
GO:0009166	nucleotide catabolic process	biological_process	1	3228	5	21236	0.561543	1	1.31574	Lj1A5T12
GO:0009653	anatomical structure morphogenesis	biological_process	1	3228	5	21236	0.561543	1	1.31574	Lj6P831T22
GO:0009755	hormone-mediated signaling pathway	biological_process	1	3228	5	21236	0.561543	1	1.31574	Lj4A3G59
GO:0009866	induced systemic resistance, ethylene mediated signaling pathway	biological_process	1	3228	5	21236	0.561543	1	1.31574	Lj8A195G14
GO:0009916	alternative oxidase activity	molecular_function	1	3228	5	21236	0.561543	1	1.31574	Lj1A1237T47
GO:0010067	procambium histogenesis	biological_process	1	3228	5	21236	0.561543	1	1.31574	Lj5P124T48
GO:0010074	maintenance of meristem identity	biological_process	1	3228	5	21236	0.561543	1	1.31574	Lj2C243G5
GO:0010155	regulation of proton transport	biological_process	1	3228	5	21236	0.561543	1	1.31574	Lj8A155G95
GO:0010165	response to X-ray	biological_process	1	3228	5	21236	0.561543	1	1.31574	Lj1C978G4
GO:0010387	COP9 signalosome assembly	biological_process	1	3228	5	21236	0.561543	1	1.31574	Lj7C545T16
GO:0010541	acropetal auxin transport	biological_process	1	3228	5	21236	0.561543	1	1.31574	Lj7A396T69
GO:0016246	RNA interference	biological_process	1	3228	5	21236	0.561543	1	1.31574	Lj7A721T54
GO:0016251	RNA polymerase II general transcription initiation factor activity	molecular_function	1	3228	5	21236	0.561543	1	1.31574	Lj4A31T87
GO:0016540	protein autoprocessing	biological_process	1	3228	5	21236	0.561543	1	1.31574	Lj2C7T6
GO:0016605	PML body	cellular_component	1	3228	5	21236	0.561543	1	1.31574	Lj9C592T5
GO:0016630	protochlorophyllide reductase activity	molecular_function	1	3228	5	21236	0.561543	1	1.31574	Lj8A158T81
GO:0016767	geranylgeranyl-diphosphate geranylgeranyltransferase activity	molecular_function	1	3228	5	21236	0.561543	1	1.31574	Lj8C97G11
GO:0016798	hydrolase activity, acting on glycosyl bonds	molecular_function	1	3228	5	21236	0.561543	1	1.31574	Lj2C684T3
GO:0016818	hydrolase activity, acting on acid anhydrides, in phosphorus-containing anhydrides	molecular_function	1	3228	5	21236	0.561543	1	1.31574	Lj6A353T83
GO:0017077	oxidative phosphorylation uncoupler activity	molecular_function	1	3228	5	21236	0.561543	1	1.31574	Lju188A1T77
GO:0018812	3-hydroxyacyl-CoA dehydratase activity	molecular_function	1	3228	5	21236	0.561543	1	1.31574	Lj2C1197G9
GO:0019305	dTDP-rhamnose biosynthetic process	biological_process	1	3228	5	21236	0.561543	1	1.31574	Lj1A24T67
GO:0019521	D-gluconate metabolic process	biological_process	1	3228	5	21236	0.561543	1	1.31574	Lj4P127T59
GO:0019676	ammonia assimilation cycle	biological_process	1	3228	5	21236	0.561543	1	1.31574	Lj2A539T42
GO:0019877	diaminopimelate biosynthetic process	biological_process	1	3228	5	21236	0.561543	1	1.31574	Lj1C993G3
GO:0030010	establishment of cell polarity	biological_process	1	3228	5	21236	0.561543	1	1.31574	Lj8C184T7
GO:0030620	U2 snRNA binding	molecular_function	1	3228	5	21236	0.561543	1	1.31574	Lj3P1060T39
GO:0030865	cortical cytoskeleton organization	biological_process	1	3228	5	21236	0.561543	1	1.31574	Lj7C76G10
GO:0030875	rDNA protrusion	cellular_component	1	3228	5	21236	0.561543	1	1.31574	Lj1A234G35
GO:0030950	establishment or maintenance of actin cytoskeleton polarity	biological_process	1	3228	5	21236	0.561543	1	1.31574	Lj2A1148G46
GO:0031123	RNA 3'-end processing	biological_process	1	3228	5	21236	0.561543	1	1.31574	Lj7P537G26
GO:0031298	replication fork protection complex	cellular_component	1	3228	5	21236	0.561543	1	1.31574	Lj8A84T88
GO:0031514	motile cilium	cellular_component	1	3228	5	21236	0.561543	1	1.31574	Lj5A58T72
GO:0032350	regulation of hormone metabolic process	biological_process	1	3228	5	21236	0.561543	1	1.31574	Lj3C55T7
GO:0033897	ribonuclease T2 activity	molecular_function	1	3228	5	21236	0.561543	1	1.31574	Lj6A787T60
GO:0034450	ubiquitin-ubiquitin ligase activity	molecular_function	1	3228	5	21236	0.561543	1	1.31574	Lj2C562G3
GO:0034720	histone H3-K4 demethylation	biological_process	1	3228	5	21236	0.561543	1	1.31574	Lj2P191T46
GO:0034970	histone H3-R2 methylation	biological_process	1	3228	5	21236	0.561543	1	1.31574	Lj3A817G85
GO:0034972	histone H3-R26 methylation	biological_process	1	3228	5	21236	0.561543	1	1.31574	Lj3A817G85
GO:0035619	root hair tip	cellular_component	1	3228	5	21236	0.561543	1	1.31574	Lj1A63G32
GO:0035649	Nrd1 complex	cellular_component	1	3228	5	21236	0.561543	1	1.31574	Lj3A854T82
GO:0043332	mating projection tip	cellular_component	1	3228	5	21236	0.561543	1	1.31574	Lj2A1148G46
GO:0044390	ubiquitin-like protein conjugating enzyme binding	molecular_function	1	3228	5	21236	0.561543	1	1.31574	Lj5P201T16
GO:0045040	protein import into mitochondrial outer membrane	biological_process	1	3228	5	21236	0.561543	1	1.31574	Lj6C782T10
GO:0045088	regulation of innate immune response	biological_process	1	3228	5	21236	0.561543	1	1.31574	Lj7C54T7
GO:0045694	regulation of embryo sac egg cell differentiation	biological_process	1	3228	5	21236	0.561543	1	1.31574	Lj7A501T50
GO:0046577	long-chain-alcohol oxidase activity	molecular_function	1	3228	5	21236	0.561543	1	1.31574	Lj8C362T1
GO:0046827	positive regulation of protein export from nucleus	biological_process	1	3228	5	21236	0.561543	1	1.31574	Lj2A998T25
GO:0046835	carbohydrate phosphorylation	biological_process	1	3228	5	21236	0.561543	1	1.31574	Lj5A731T8
GO:0046964	3'-phosphoadenosine 5'-phosphosulfate transmembrane transporter activity	molecular_function	1	3228	5	21236	0.561543	1	1.31574	Lj9A576T41
GO:0047180	salutaridinol 7-O-acetyltransferase activity	molecular_function	1	3228	5	21236	0.561543	1	1.31574	Lj5P759T11
GO:0047746	chlorophyllase activity	molecular_function	1	3228	5	21236	0.561543	1	1.31574	Lj6P644T21
GO:0048587	regulation of short-day photoperiodism, flowering	biological_process	1	3228	5	21236	0.561543	1	1.31574	Lj5C600T14
GO:0050590	desacetoxyvindoline 4-hydroxylase activity	molecular_function	1	3228	5	21236	0.561543	1	1.31574	Lj3A800G55
GO:0050777	negative regulation of immune response	biological_process	1	3228	5	21236	0.561543	1	1.31574	Lj3A969T49
GO:0051285	cell cortex of cell tip	cellular_component	1	3228	5	21236	0.561543	1	1.31574	Lj1A956T12
GO:0051641	cellular localization	biological_process	1	3228	5	21236	0.561543	1	1.31574	Lj4A906T36
GO:0051754	meiotic sister chromatid cohesion, centromeric	biological_process	1	3228	5	21236	0.561543	1	1.31574	Lj1A959T84
GO:0051938	L-glutamate import	biological_process	1	3228	5	21236	0.561543	1	1.31574	Lj1C1164T7
GO:0051996	squalene synthase activity	molecular_function	1	3228	5	21236	0.561543	1	1.31574	Lj8C97G11
GO:0052096	formation by symbiont of syncytium involving giant cell for nutrient acquisition from host	biological_process	1	3228	5	21236	0.561543	1	1.31574	Lj8C36T7
GO:0052832	inositol monophosphate 3-phosphatase activity	molecular_function	1	3228	5	21236	0.561543	1	1.31574	Lj2C260T11
GO:0052833	inositol monophosphate 4-phosphatase activity	molecular_function	1	3228	5	21236	0.561543	1	1.31574	Lj2C260T11
GO:0070182	DNA polymerase binding	molecular_function	1	3228	5	21236	0.561543	1	1.31574	Lj4A808G42
GO:0070401	NADP+ binding	molecular_function	1	3228	5	21236	0.561543	1	1.31574	Lj7A698G76
GO:0070509	calcium ion import	biological_process	1	3228	5	21236	0.561543	1	1.31574	Lj4C115T18
GO:0070678	preprotein binding	molecular_function	1	3228	5	21236	0.561543	1	1.31574	Lj8A256T45
GO:0071561	nucleus-vacuole junction	cellular_component	1	3228	5	21236	0.561543	1	1.31574	Lj6A698G104
GO:0080006	internode patterning	biological_process	1	3228	5	21236	0.561543	1	1.31574	Lj2A1019T30
GO:0097056	selenocysteinyl-tRNA(Sec) biosynthetic process	biological_process	1	3228	5	21236	0.561543	1	1.31574	Lj3A823T68
GO:0101030	tRNA-guanine transglycosylation	biological_process	1	3228	5	21236	0.561543	1	1.31574	Lj9C701T14
GO:0102216	maltodextrin water dikinase	molecular_function	1	3228	5	21236	0.561543	1	1.31574	Lj4A85G30
GO:0102218	starch, H2O dikinase activity	molecular_function	1	3228	5	21236	0.561543	1	1.31574	Lj4A85G30
GO:0102240	soyasapogenol B glucuronide galactosyltransferase activity	molecular_function	1	3228	5	21236	0.561543	1	1.31574	Lj4C768T22
GO:0102293	pheophytinase b activity	molecular_function	1	3228	5	21236	0.561543	1	1.31574	Lj6P644T21
GO:0102339	3-oxo-arachidoyl-CoA reductase activity	molecular_function	1	3228	5	21236	0.561543	1	1.31574	Lj3A1063T60
GO:0102340	3-oxo-behenoyl-CoA reductase activity	molecular_function	1	3228	5	21236	0.561543	1	1.31574	Lj3A1063T60
GO:0102341	3-oxo-lignoceroyl-CoA reductase activity	molecular_function	1	3228	5	21236	0.561543	1	1.31574	Lj3A1063T60
GO:0102342	3-oxo-cerotoyl-CoA reductase activity	molecular_function	1	3228	5	21236	0.561543	1	1.31574	Lj3A1063T60
GO:0102721	ubiquinol:oxygen oxidoreductase activity	molecular_function	1	3228	5	21236	0.561543	1	1.31574	Lj1A1237T47
GO:1901529	positive regulation of anion channel activity	biological_process	1	3228	5	21236	0.561543	1	1.31574	Lj1A1233T65
GO:1901537	positive regulation of DNA demethylation	biological_process	1	3228	5	21236	0.561543	1	1.31574	Lj2A1055T49
GO:1990059	fruit valve development	biological_process	1	3228	5	21236	0.561543	1	1.31574	Lj4A36T69
GO:1990248	regulation of transcription from RNA polymerase II promoter in response to DNA damage	biological_process	1	3228	5	21236	0.561543	1	1.31574	Lj3A854T82
GO:0009909	regulation of flower development	biological_process	18	3228	120	21236	0.563624	1	0.986803	Lj1A582G6;Lj1P147T66;Lj2A965T20;Lj2C946T13;Lj3A1070T23;Lj3A817G85;Lj4C136T19;Lj6C762G14;Lj6C763T12;Lj7A16G28;Lj7A19G29;Lj7A19T32;Lj7A516T64;Lj7C16T13;Lj8A559T41;Lj8C72G3;Lju124C46T5;Lju361A13T17
GO:0042393	histone binding	molecular_function	18	3228	120	21236	0.563624	1	0.986803	Lj1A356T36;Lj1A357G13;Lj1C127T7;Lj1C356T7;Lj2A1005G25;Lj2A45G39;Lj3A741T68;Lj3A994T54;Lj3C921T8;Lj5A86T69;Lj6A155T26;Lj6A608T73;Lj8A513T26;Lj8C150G3;Lj9A382T65;Lj9C650G10;Lju1034A2T22;Lju1609C0G6
GO:0000165	MAPK cascade	biological_process	2	3228	12	21236	0.564381	1	1.09645	Lj4A406T27;Lj8C154G21
GO:0000178	exosome (RNase complex)	cellular_component	2	3228	12	21236	0.564381	1	1.09645	Lj1A45T35;Lj4A612T12
GO:0000981	DNA-binding transcription factor activity, RNA polymerase II-specific	molecular_function	2	3228	12	21236	0.564381	1	1.09645	Lj1A1046T48;Lj1A1047T40
GO:0004372	glycine hydroxymethyltransferase activity	molecular_function	2	3228	12	21236	0.564381	1	1.09645	Lj6C380T12;Lj8C555T0
GO:0005657	replication fork	cellular_component	2	3228	12	21236	0.564381	1	1.09645	Lj1C1149T14;Lj3A854T82
GO:0005677	chromatin silencing complex	cellular_component	2	3228	12	21236	0.564381	1	1.09645	Lj4C152G4;Lj5C600T14
GO:0005776	autophagosome	cellular_component	2	3228	12	21236	0.564381	1	1.09645	Lj2A1153G48;Lj2A402T37
GO:0006086	acetyl-CoA biosynthetic process from pyruvate	biological_process	2	3228	12	21236	0.564381	1	1.09645	Lj5A91G47;Lj9C219G1
GO:0006367	transcription initiation from RNA polymerase II promoter	biological_process	2	3228	12	21236	0.564381	1	1.09645	Lj2A262G45;Lj4A31T87
GO:0006414	translational elongation	biological_process	2	3228	12	21236	0.564381	1	1.09645	Lj1A921T29;Lj6A664T63
GO:0009060	aerobic respiration	biological_process	2	3228	12	21236	0.564381	1	1.09645	Lj1C1126T6;Lj1C895T15
GO:0010039	response to iron ion	biological_process	2	3228	12	21236	0.564381	1	1.09645	Lj2C69T3;Lj4C694T6
GO:0010050	vegetative phase change	biological_process	2	3228	12	21236	0.564381	1	1.09645	Lj1C187G5;Lj9C711G9
GO:0010277	chlorophyllide a oxygenase [overall] activity	molecular_function	2	3228	12	21236	0.564381	1	1.09645	Lj2A729T35;Lj2C729T4
GO:0019264	glycine biosynthetic process from serine	biological_process	2	3228	12	21236	0.564381	1	1.09645	Lj6C380T12;Lj8C555T0
GO:0019888	protein phosphatase regulator activity	molecular_function	2	3228	12	21236	0.564381	1	1.09645	Lj2P3T33;Lj2P662T0
GO:0030497	fatty acid elongation	biological_process	2	3228	12	21236	0.564381	1	1.09645	Lj4C132T15;Lj7C12T7
GO:0034497	protein localization to phagophore assembly site	biological_process	2	3228	12	21236	0.564381	1	1.09645	Lj2A1153G48;Lj5A441G34
GO:0042623	ATPase activity, coupled	molecular_function	2	3228	12	21236	0.564381	1	1.09645	Lj3P737T46;Lj4A664G63
GO:0045047	protein targeting to ER	biological_process	2	3228	12	21236	0.564381	1	1.09645	Lj6A808T47;Lju50A10T18
GO:0048437	floral organ development	biological_process	2	3228	12	21236	0.564381	1	1.09645	Lj2C74G12;Lj5A134T71
GO:0048579	negative regulation of long-day photoperiodism, flowering	biological_process	2	3228	12	21236	0.564381	1	1.09645	Lj2A255T56;Lj8C122T16
GO:0050982	detection of mechanical stimulus	biological_process	2	3228	12	21236	0.564381	1	1.09645	Lj7A225T45;Lj7C683T5
GO:0051286	cell tip	cellular_component	2	3228	12	21236	0.564381	1	1.09645	Lj1A956T12;Lj3A899T67
GO:0052640	salicylic acid glucosyltransferase (glucoside-forming) activity	molecular_function	2	3228	12	21236	0.564381	1	1.09645	Lj1A276T64;Lj1A276T65
GO:0070816	phosphorylation of RNA polymerase II C-terminal domain	biological_process	2	3228	12	21236	0.564381	1	1.09645	Lj2A940T49;Lj2A947T46
GO:0097468	programmed cell death in response to reactive oxygen species	biological_process	2	3228	12	21236	0.564381	1	1.09645	Lj7A225T45;Lj7C683T5
GO:0102311	8-hydroxygeraniol dehydrogenase activity	molecular_function	2	3228	12	21236	0.564381	1	1.09645	Lj2C521T7;Lj2C523T7
GO:1900490	positive regulation of hydroxymethylglutaryl-CoA reductase (NADPH) activity	biological_process	2	3228	12	21236	0.564381	1	1.09645	Lj3A876T41;Lj9C356G4
GO:0006886	intracellular protein transport	biological_process	37	3228	247	21236	0.566185	1	0.985471	Lj1A1066G51;Lj1A219G36;Lj1A801T75;Lj1A963G47;Lj1A975T27;Lj1A98T29;Lj1C691G2;Lj1C736T2;Lj1C792T2;Lj2A103T69;Lj2A118G26;Lj2A182G26;Lj2A182G27;Lj2A242T76;Lj2C1031G2;Lj2C418T15;Lj2C418T16;Lj3A402G9;Lj3A409G16;Lj3A886G41;Lj4A221T33;Lj4A864T19;Lj5C248G9;Lj6C698G8;Lj7A568G79;Lj8A106T62;Lj8A167T50;Lj8A306T62;Lj8A722G15;Lj8C58T2;Lj8P116T43;Lj9A205T17;Lj9A306T62;Lj9A541T95;Lj9A555T35;Lj9C614G15;Lju41A9T73
GO:0030001	metal ion transport	biological_process	8	3228	53	21236	0.567254	1	0.993009	Lj2A1050T28;Lj2A121T43;Lj2A556T30;Lj3C779T2;Lj3C985T0;Lj4C712T3;Lj5P178T43;Lj9A393T57
GO:0045787	positive regulation of cell cycle	biological_process	8	3228	53	21236	0.567254	1	0.993009	Lj1A1086T45;Lj2C175G7;Lj2C536T6;Lj4A10G74;Lj4A734T49;Lju1034A2T22;Lju1609C0G6;Lju188C0T6
GO:0003918	DNA topoisomerase type II (ATP-hydrolyzing) activity	molecular_function	3	3228	19	21236	0.568451	1	1.03874	Lj8A178T76;Lj8A216G70;Lj9C634T13
GO:0004003	ATP-dependent DNA helicase activity	molecular_function	3	3228	19	21236	0.568451	1	1.03874	Lj1C191T4;Lj4A728T41;Lj4A808G42
GO:0004556	alpha-amylase activity	molecular_function	3	3228	19	21236	0.568451	1	1.03874	Lj4A55T45;Lj4A58G20;Lj8A321G36
GO:0005381	iron ion transmembrane transporter activity	molecular_function	3	3228	19	21236	0.568451	1	1.03874	Lj2A1126G36;Lj4C694T6;Lj5C244T10
GO:0005795	Golgi stack	cellular_component	3	3228	19	21236	0.568451	1	1.03874	Lj3C820G14;Lj5C248G9;Lj6A677G77
GO:0006002	fructose 6-phosphate metabolic process	biological_process	3	3228	19	21236	0.568451	1	1.03874	Lj1C1236G16;Lj8C567T1;Lju188C0T0
GO:0009099	valine biosynthetic process	biological_process	3	3228	19	21236	0.568451	1	1.03874	Lj1C685T11;Lj4A750T29;Lj9P479T33
GO:0015112	nitrate transmembrane transporter activity	molecular_function	3	3228	19	21236	0.568451	1	1.03874	Lj2A672T47;Lj7C556G9;Lj9A547T71
GO:0019048	modulation by virus of host morphology or physiology	biological_process	3	3228	19	21236	0.568451	1	1.03874	Lj1C248T1;Lj2A354G50;Lj9P733T7
GO:0043047	single-stranded telomeric DNA binding	molecular_function	3	3228	19	21236	0.568451	1	1.03874	Lj6A381G13;Lj9C471T8;Lju912C0T2
GO:0080186	developmental vegetative growth	biological_process	3	3228	19	21236	0.568451	1	1.03874	Lj1A1051T45;Lj3A907T66;Lj6C826T5
GO:0103025	alpha-amylase activity (releasing maltohexaose)	molecular_function	3	3228	19	21236	0.568451	1	1.03874	Lj4A55T45;Lj4A58G20;Lj8A321G36
GO:0000794	condensed nuclear chromosome	cellular_component	4	3228	26	21236	0.572861	1	1.01211	Lj6A381G13;Lj6A646T83;Lj9C494G11;Lju912C0T2
GO:0004521	endoribonuclease activity	molecular_function	4	3228	26	21236	0.572861	1	1.01211	Lj1C248T1;Lj2A610G28;Lj6A787T60;Lj7C697T10
GO:0006896	Golgi to vacuole transport	biological_process	4	3228	26	21236	0.572861	1	1.01211	Lj2A252G53;Lj3A840T139;Lj8C279G4;Lj8C286G7
GO:0031490	chromatin DNA binding	molecular_function	4	3228	26	21236	0.572861	1	1.01211	Lj4C819G4;Lj5A747G30;Lj7C492T6;Lju225E3T0
GO:0032153	cell division site	cellular_component	4	3228	26	21236	0.572861	1	1.01211	Lj1A956T12;Lj2A998T25;Lj3A899T67;Lj6A285T32
GO:0051225	spindle assembly	biological_process	4	3228	26	21236	0.572861	1	1.01211	Lj2A203T57;Lj2A592G35;Lj7C76G10;Lj9A462T70
GO:0006914	autophagy	biological_process	5	3228	33	21236	0.577256	1	0.996771	Lj2A1153G48;Lj2A404G32;Lj3A398G16;Lj5A441G34;Lj6A572T61
GO:0007030	Golgi organization	biological_process	5	3228	33	21236	0.577256	1	0.996771	Lj9A306T62;Lj9A461G45;Lj9C421G3;Lj9C614G15;Lju41A9T73
GO:0000790	nuclear chromatin	cellular_component	10	3228	67	21236	0.57728	1	0.981894	Lj1A234G35;Lj1C241G3;Lj2A940T49;Lj2A947T46;Lj2A964T5;Lj3A557T55;Lj3A569T43;Lj6A381G13;Lj8C53G7;Lju912C0T2
GO:0010224	response to UV-B	biological_process	10	3228	67	21236	0.57728	1	0.981894	Lj1C1149T14;Lj2A423G50;Lj3A1048T22;Lj3A874T74;Lj3C1063T14;Lj4A123T21;Lj4C171T5;Lj8A1G34;Lj9A683T26;Lj9C471T8
GO:0009524	phragmoplast	cellular_component	25	3228	168	21236	0.579247	1	0.978971	Lj1A1163T37;Lj1A1209T60;Lj1A753G57;Lj1C1051G4;Lj1C862G16;Lj2A203T57;Lj2A20G42;Lj2A325G49;Lj3A846G61;Lj3C859T12;Lj3C864G18;Lj3P740T38;Lj6C699T8;Lj7A607T31;Lj7C686G5;Lj7C76G10;Lj8C156G11;Lj8C36T7;Lj8C566T5;Lj9A462T70;Lj9C660G5;Lj9P282T19;Lj9P289T24;Lj9P534T43;Lju99A6T47
GO:0016020	membrane	cellular_component	164	3228	1092	21236	0.58196	1	0.988008	Lj1A1042T98;Lj1A1042T99;Lj1A1082G64;Lj1A219G36;Lj1A24T67;Lj1A34G31;Lj1A570G27;Lj1A801T75;Lj1A963G47;Lj1C1041T1;Lj1C1089G4;Lj1C1164T7;Lj1C35T4;Lj1C35T6;Lj1C567G5;Lj1C569G3;Lj1C663T14;Lj1P114T46;Lj1P1227T74;Lj1P173T10;Lj1P787T32;Lj1P930T50;Lj1P998T13;Lj2A1126G36;Lj2A1142T80;Lj2A1194T54;Lj2A165T42;Lj2A173G34;Lj2A184T49;Lj2A253T52;Lj2A256G93;Lj2A340T26;Lj2A389T89;Lj2A539T42;Lj2A563G17;Lj2A602G37;Lj2A…
GO:0046983	protein dimerization activity	molecular_function	36	3228	242	21236	0.583915	1	0.978648	Lj1A1046T48;Lj1A1047T40;Lj1A710G32;Lj1A710T38;Lj1A95T46;Lj1P101T27;Lj2A158T89;Lj2A374G35;Lj2A426T40;Lj2C0G11;Lj2C429T14;Lj2P426T37;Lj3A357T50;Lj3A802G44;Lj3A910T46;Lj4A628T60;Lj4A76T63;Lj4A83G69;Lj4C151G11;Lj4C629G0;Lj5A196T49;Lj6A772G31;Lj6A786G69;Lj7A474T26;Lj7A677T52;Lj8A303T32;Lj8C107T0;Lj9A372G31;Lj9A394T44;Lj9A402T71;Lj9C373G7;Lj9C437T9;Lj9C498G17;Lj9P203T32;Lju124C34G3;Lju926C4T3
GO:0010252	auxin homeostasis	biological_process	7	3228	47	21236	0.585648	1	0.979804	Lj2A501T57;Lj5A158T72;Lj6C282G1;Lj6C746G2;Lj8A48T38;Lju41A27T63;Lju470C3T7
GO:0007275	multicellular organism development	biological_process	58	3228	389	21236	0.585962	1	0.980884	Lj1A1017T56;Lj1A254G19;Lj1A338G11;Lj1A491T22;Lj1C734T15;Lj2A1148T46;Lj2A193T53;Lj2A337T30;Lj2A699G27;Lj2A965T20;Lj2A977T16;Lj2C0G11;Lj2C243G5;Lj2C429T14;Lj2C946T13;Lj2P337T23;Lj3C687G6;Lj4A641T57;Lj4A83G69;Lj4C122T5;Lj4C29T7;Lj4C88G16;Lj4P795T12;Lj5A187G34;Lj5A46T63;Lj5C186T16;Lj5P132T66;Lj6A646T84;Lj6A786G69;Lj6C816T4;Lj6P635T33;Lj7A344T47;Lj7A457T40;Lj7A500T116;Lj7C545T16;Lj8A116T74;Lj8A138T40;…
GO:0008168	methyltransferase activity	molecular_function	8	3228	54	21236	0.589611	1	0.97462	Lj2C336G9;Lj3C851G4;Lj4A166T81;Lj4A77T51;Lj7A718T66;Lj7C718G14;Lj9C154G1;Lj9C723G5
GO:0006888	ER to Golgi vesicle-mediated transport	biological_process	17	3228	115	21236	0.58973	1	0.972501	Lj1A801T75;Lj1A975T27;Lj1A996T64;Lj2A252G53;Lj3A840T139;Lj3C906G17;Lj5C248G9;Lj5C267G4;Lj7A730G44;Lj8A166G89;Lj8C279G4;Lj8C286G7;Lj9A306T62;Lj9A461G45;Lj9A541T95;Lj9A555T35;Lju41A9T73
GO:0006310	DNA recombination	biological_process	10	3228	68	21236	0.597098	1	0.967454	Lj1A623T74;Lj2A367T24;Lj4A728T41;Lj4A808G42;Lj5C254G15;Lj7C288T6;Lj9C572G13;Lj9P387T49;Lju1034A2T22;Lju1609C0G6
GO:0051213	dioxygenase activity	molecular_function	21	3228	143	21236	0.604128	1	0.966101	Lj1A1178T69;Lj1A865T16;Lj1C132G3;Lj2A232T31;Lj2C202T5;Lj2C202T6;Lj2C63G6;Lj2C654G2;Lj2P191T46;Lj4A682T57;Lj4C819G4;Lj5A353T14;Lj5A64T54;Lj5A747G30;Lj5C65T2;Lj8A309G34;Lj8C624G2;Lj8C624G6;Lj8C624T6;Lj9A555T34;Lj9A573G76
GO:0006270	DNA replication initiation	biological_process	4	3228	27	21236	0.604173	1	0.97462	Lj1C1152G4;Lj2A1080T42;Lj2C166G5;Lj4C400T2
GO:0009903	chloroplast avoidance movement	biological_process	4	3228	27	21236	0.604173	1	0.97462	Lj1A965T41;Lj1C1247T2;Lj4A55G38;Lj4C287T8
GO:0071013	catalytic step 2 spliceosome	cellular_component	4	3228	27	21236	0.604173	1	0.97462	Lj2A647T22;Lj2C647T6;Lj2P647T20;Lj3P547T47
GO:0000978	RNA polymerase II proximal promoter sequence-specific DNA binding	molecular_function	3	3228	20	21236	0.604881	1	0.986803	Lj4C771T2;Lj6P646T27;Lj9A394T44
GO:0004713	protein tyrosine kinase activity	molecular_function	3	3228	20	21236	0.604881	1	0.986803	Lj2A1167T94;Lj2A146T29;Lj9A450T56
GO:0005985	sucrose metabolic process	biological_process	3	3228	20	21236	0.604881	1	0.986803	Lj3A824T70;Lj4C81G3;Lj8C257T10
GO:0009625	response to insect	biological_process	3	3228	20	21236	0.604881	1	0.986803	Lj2A352T45;Lj2A76T81;Lj8C72G3
GO:0009904	chloroplast accumulation movement	biological_process	3	3228	20	21236	0.604881	1	0.986803	Lj1A965T41;Lj1C1247T2;Lj4A55G38
GO:0010102	lateral root morphogenesis	biological_process	3	3228	20	21236	0.604881	1	0.986803	Lj1A1163T37;Lj1C801G9;Lj8A310G25
GO:1901002	positive regulation of response to salt stress	biological_process	3	3228	20	21236	0.604881	1	0.986803	Lj3A1064T98;Lj4P262T13;Lj5A158T73
GO:0005811	lipid droplet	cellular_component	5	3228	34	21236	0.605115	1	0.967454	Lj1C672T0;Lj1C674T11;Lj3C865T13;Lj6A129T20;Lj6C826T5
GO:0007088	regulation of mitotic nuclear division	biological_process	6	3228	41	21236	0.606854	1	0.962735	Lj1A1086T45;Lj2C175G7;Lj2C536T6;Lj4A10G74;Lj4A734T49;Lju188C0T6
GO:0023014	signal transduction by protein phosphorylation	biological_process	6	3228	41	21236	0.606854	1	0.962735	Lj1P131T15;Lj1P769T13;Lj2C157T11;Lj2P1085T14;Lj7C54T7;Lj8C154G21
GO:0000812	Swr1 complex	cellular_component	2	3228	13	21236	0.609604	1	1.01211	Lj1C191T4;Lj3C921T8
GO:0001671	ATPase activator activity	molecular_function	2	3228	13	21236	0.609604	1	1.01211	Lj4P718T20;Lju124A24T32
GO:0005544	calcium-dependent phospholipid binding	molecular_function	2	3228	13	21236	0.609604	1	1.01211	Lj6A731T88;Lj9A648T55
GO:0005684	U2-type spliceosomal complex	cellular_component	2	3228	13	21236	0.609604	1	1.01211	Lj2P647T20;Lj3A1020T60
GO:0005740	mitochondrial envelope	cellular_component	2	3228	13	21236	0.609604	1	1.01211	Lj6C782T10;Lj9C376T10
GO:0006829	zinc ion transport	biological_process	2	3228	13	21236	0.609604	1	1.01211	Lj1A1149G78;Lj1C42T7
GO:0009267	cellular response to starvation	biological_process	2	3228	13	21236	0.609604	1	1.01211	Lj4P165T20;Lj5P334T33
GO:0009901	anther dehiscence	biological_process	2	3228	13	21236	0.609604	1	1.01211	Lj1A251G8;Lj8C72G3
GO:0010598	NAD(P)H dehydrogenase complex (plastoquinone)	cellular_component	2	3228	13	21236	0.609604	1	1.01211	Lj7C227T7;Lju41C3T7
GO:0015030	Cajal body	cellular_component	2	3228	13	21236	0.609604	1	1.01211	Lj1C248T1;Lj3P1060T39
GO:0015168	glycerol transmembrane transporter activity	molecular_function	2	3228	13	21236	0.609604	1	1.01211	Lj4A870T23;Lj9A38T37
GO:0030479	actin cortical patch	cellular_component	2	3228	13	21236	0.609604	1	1.01211	Lj6A633T33;Lj9C624G5
GO:0031349	positive regulation of defense response	biological_process	2	3228	13	21236	0.609604	1	1.01211	Lj6C762G14;Lj8A195G14
GO:0031491	nucleosome binding	molecular_function	2	3228	13	21236	0.609604	1	1.01211	Lj3C850T20;Lj9C650G10
GO:0031935	regulation of chromatin silencing	biological_process	2	3228	13	21236	0.609604	1	1.01211	Lj1A234G35;Lj1C241G3
GO:0061158	3'-UTR-mediated mRNA destabilization	biological_process	2	3228	13	21236	0.609604	1	1.01211	Lj8A191G24;Lj8A304T44
GO:0070524	11-beta-hydroxysteroid dehydrogenase (NADP+) activity	molecular_function	2	3228	13	21236	0.609604	1	1.01211	Lj1C672T0;Lj1C674T11
GO:0071369	cellular response to ethylene stimulus	biological_process	2	3228	13	21236	0.609604	1	1.01211	Lj8A195G14;Lj9C323T5
GO:1902183	regulation of shoot apical meristem development	biological_process	2	3228	13	21236	0.609604	1	1.01211	Lj6A646T84;Lj7P690T46
GO:0010114	response to red light	biological_process	8	3228	55	21236	0.611393	1	0.9569	Lj4C151G11;Lj6A0G16;Lj6A0T17;Lj6C24T3;Lj6C24T5;Lj6C762G14;Lj8A672T11;Lj9C592T5
GO:0005774	vacuolar membrane	cellular_component	81	3228	546	21236	0.613766	1	0.975959	Lj1A160T14;Lj1A85T20;Lj1A894T47;Lj1A932T37;Lj1C38T5;Lj1C42T7;Lj2A1142T80;Lj2A147T53;Lj2A173G34;Lj2A197T64;Lj2A465T72;Lj2A91T55;Lj2C220G2;Lj2C453G21;Lj2C583G2;Lj2C606G3;Lj2C969T9;Lj3A1026T88;Lj3A271T30;Lj3A313G9;Lj3A693T76;Lj3A914T77;Lj3C1026T14;Lj3P740T38;Lj4A166T81;Lj4A16T127;Lj4A31G85;Lj4A31T86;Lj4A31T91;Lj4A77T51;Lj4C694T6;Lj4C790T11;Lj4C898G2;Lj4P308T18;Lj5A112G60;Lj5A139T78;Lj5A186T39;Lj5A23…
GO:0015293	symporter activity	molecular_function	9	3228	62	21236	0.6139	1	0.954971	Lj1A952T44;Lj2A77T29;Lj4C81G3;Lj5A99T75;Lj6A821T68;Lj7C556G9;Lj8A182T64;Lj8C331T9;Lj9A547T71
GO:0000280	nuclear division	biological_process	1	3228	6	21236	0.628207	1	1.09645	Lj8C36T7
GO:0000293	ferric-chelate reductase activity	molecular_function	1	3228	6	21236	0.628207	1	1.09645	Lj5A309T28
GO:0000727	double-strand break repair via break-induced replication	biological_process	1	3228	6	21236	0.628207	1	1.09645	Lj8A84T88
GO:0000777	condensed chromosome kinetochore	cellular_component	1	3228	6	21236	0.628207	1	1.09645	Lj2A325G49
GO:0000995	RNA polymerase III general transcription initiation factor activity	molecular_function	1	3228	6	21236	0.628207	1	1.09645	Lj9C173G0
GO:0001664	G protein-coupled receptor binding	molecular_function	1	3228	6	21236	0.628207	1	1.09645	Lj2A412T59
GO:0003006	developmental process involved in reproduction	biological_process	1	3228	6	21236	0.628207	1	1.09645	Lj4C598T2
GO:0003917	DNA topoisomerase type I activity	molecular_function	1	3228	6	21236	0.628207	1	1.09645	Lju912C3T0
GO:0003999	adenine phosphoribosyltransferase activity	molecular_function	1	3228	6	21236	0.628207	1	1.09645	Lj2A212G44
GO:0004020	adenylylsulfate kinase activity	molecular_function	1	3228	6	21236	0.628207	1	1.09645	Lj4A163T71
GO:0004032	alditol:NADP+ 1-oxidoreductase activity	molecular_function	1	3228	6	21236	0.628207	1	1.09645	Lj7A698G76
GO:0004325	ferrochelatase activity	molecular_function	1	3228	6	21236	0.628207	1	1.09645	Lj8C555G4
GO:0004362	glutathione-disulfide reductase activity	molecular_function	1	3228	6	21236	0.628207	1	1.09645	Lj3A853T79
GO:0004623	phospholipase A2 activity	molecular_function	1	3228	6	21236	0.628207	1	1.09645	Lj5A238T46
GO:0004652	polynucleotide adenylyltransferase activity	molecular_function	1	3228	6	21236	0.628207	1	1.09645	Lj7P537G26
GO:0005460	UDP-glucose transmembrane transporter activity	molecular_function	1	3228	6	21236	0.628207	1	1.09645	Lj8A479G58
GO:0005662	DNA replication factor A complex	cellular_component	1	3228	6	21236	0.628207	1	1.09645	Lj9C471T8
GO:0005775	vacuolar lumen	cellular_component	1	3228	6	21236	0.628207	1	1.09645	Lj8C257T10
GO:0006107	oxaloacetate metabolic process	biological_process	1	3228	6	21236	0.628207	1	1.09645	Lj9A562T29
GO:0006168	adenine salvage	biological_process	1	3228	6	21236	0.628207	1	1.09645	Lj2A212G44
GO:0006379	mRNA cleavage	biological_process	1	3228	6	21236	0.628207	1	1.09645	Lj1A1000T74
GO:0006452	translational frameshifting	biological_process	1	3228	6	21236	0.628207	1	1.09645	Lj5C107T7
GO:0006696	ergosterol biosynthetic process	biological_process	1	3228	6	21236	0.628207	1	1.09645	Lj8C97G11
GO:0006873	cellular ion homeostasis	biological_process	1	3228	6	21236	0.628207	1	1.09645	Lj1A1233T65
GO:0007051	spindle organization	biological_process	1	3228	6	21236	0.628207	1	1.09645	Lj1A1209T60
GO:0007064	mitotic sister chromatid cohesion	biological_process	1	3228	6	21236	0.628207	1	1.09645	Lj9C494G11
GO:0007188	adenylate cyclase-modulating G protein-coupled receptor signaling pathway	biological_process	1	3228	6	21236	0.628207	1	1.09645	Lj2A412T59
GO:0007205	protein kinase C-activating G protein-coupled receptor signaling pathway	biological_process	1	3228	6	21236	0.628207	1	1.09645	Lj7A469G53
GO:0008113	peptide-methionine (S)-S-oxide reductase activity	molecular_function	1	3228	6	21236	0.628207	1	1.09645	Lj2A466G44
GO:0008186	RNA-dependent ATPase activity	molecular_function	1	3228	6	21236	0.628207	1	1.09645	Lj3A854T82
GO:0008193	tRNA guanylyltransferase activity	molecular_function	1	3228	6	21236	0.628207	1	1.09645	Lj8A365T11
GO:0008453	alanine-glyoxylate transaminase activity	molecular_function	1	3228	6	21236	0.628207	1	1.09645	Lj1A124G29
GO:0008568	microtubule-severing ATPase activity	molecular_function	1	3228	6	21236	0.628207	1	1.09645	Lj9C572G13
GO:0008728	GTP diphosphokinase activity	molecular_function	1	3228	6	21236	0.628207	1	1.09645	Lj1C22T13
GO:0008883	glutamyl-tRNA reductase activity	molecular_function	1	3228	6	21236	0.628207	1	1.09645	Lj6A590G9
GO:0008964	phosphoenolpyruvate carboxylase activity	molecular_function	1	3228	6	21236	0.628207	1	1.09645	Lj6A768T59
GO:0009526	plastid envelope	cellular_component	1	3228	6	21236	0.628207	1	1.09645	Lj2P123T37
GO:0009527	plastid outer membrane	cellular_component	1	3228	6	21236	0.628207	1	1.09645	Lj3C829T9
GO:0009642	response to light intensity	biological_process	1	3228	6	21236	0.628207	1	1.09645	Lj6A801T78
GO:0009861	jasmonic acid and ethylene-dependent systemic resistance	biological_process	1	3228	6	21236	0.628207	1	1.09645	Lj8C72G3
GO:0009913	epidermal cell differentiation	biological_process	1	3228	6	21236	0.628207	1	1.09645	Lj1A265G35
GO:0010184	cytokinin transport	biological_process	1	3228	6	21236	0.628207	1	1.09645	Lj4A726T60
GO:0010233	phloem transport	biological_process	1	3228	6	21236	0.628207	1	1.09645	Lj2C80T3
GO:0010289	homogalacturonan biosynthetic process	biological_process	1	3228	6	21236	0.628207	1	1.09645	Lj7C524T8
GO:0010332	response to gamma radiation	biological_process	1	3228	6	21236	0.628207	1	1.09645	Lj9A683T26
GO:0010334	sesquiterpene synthase activity	molecular_function	1	3228	6	21236	0.628207	1	1.09645	Lj5C695T2
GO:0015186	L-glutamine transmembrane transporter activity	molecular_function	1	3228	6	21236	0.628207	1	1.09645	Lj6A40T10
GO:0015211	purine nucleoside transmembrane transporter activity	molecular_function	1	3228	6	21236	0.628207	1	1.09645	Lj4A726T60
GO:0015977	carbon fixation	biological_process	1	3228	6	21236	0.628207	1	1.09645	Lj6A768T59
GO:0016123	xanthophyll biosynthetic process	biological_process	1	3228	6	21236	0.628207	1	1.09645	Lj6A836G36
GO:0016229	steroid dehydrogenase activity	molecular_function	1	3228	6	21236	0.628207	1	1.09645	Lj7A698G76
GO:0016462	pyrophosphatase activity	molecular_function	1	3228	6	21236	0.628207	1	1.09645	Lj5A139T75
GO:0016756	glutathione gamma-glutamylcysteinyltransferase activity	molecular_function	1	3228	6	21236	0.628207	1	1.09645	Lj7A669T56
GO:0019441	tryptophan catabolic process to kynurenine	biological_process	1	3228	6	21236	0.628207	1	1.09645	Lj5A213G83
GO:0030286	dynein complex	cellular_component	1	3228	6	21236	0.628207	1	1.09645	Lj5A58T72
GO:0030428	cell septum	cellular_component	1	3228	6	21236	0.628207	1	1.09645	Lj1A956T12
GO:0030951	establishment or maintenance of microtubule cytoskeleton polarity	biological_process	1	3228	6	21236	0.628207	1	1.09645	Lj1A1209T60
GO:0030981	cortical microtubule cytoskeleton	cellular_component	1	3228	6	21236	0.628207	1	1.09645	Lj1A1209T60
GO:0031124	mRNA 3'-end processing	biological_process	1	3228	6	21236	0.628207	1	1.09645	Lj3A854T82
GO:0032324	molybdopterin cofactor biosynthetic process	biological_process	1	3228	6	21236	0.628207	1	1.09645	Lj2C98T13
GO:0033014	tetrapyrrole biosynthetic process	biological_process	1	3228	6	21236	0.628207	1	1.09645	Lj6A590G9
GO:0033116	endoplasmic reticulum-Golgi intermediate compartment membrane	cellular_component	1	3228	6	21236	0.628207	1	1.09645	Lju41A9T73
GO:0033499	galactose catabolic process via UDP-galactose	biological_process	1	3228	6	21236	0.628207	1	1.09645	Lj5A731T8
GO:0033617	mitochondrial respiratory chain complex IV assembly	biological_process	1	3228	6	21236	0.628207	1	1.09645	Lj2A462T20
GO:0033946	xyloglucan-specific endo-beta-1,4-glucanase activity	molecular_function	1	3228	6	21236	0.628207	1	1.09645	Lj1A622T71
GO:0033947	mannosylglycoprotein endo-beta-mannosidase activity	molecular_function	1	3228	6	21236	0.628207	1	1.09645	Lj9A80G18
GO:0042170	plastid membrane	cellular_component	1	3228	6	21236	0.628207	1	1.09645	Lj3A824T70
GO:0045703	ketoreductase activity	molecular_function	1	3228	6	21236	0.628207	1	1.09645	Lj3A1063T60
GO:0045901	positive regulation of translational elongation	biological_process	1	3228	6	21236	0.628207	1	1.09645	Lj5C107T7
GO:0045905	positive regulation of translational termination	biological_process	1	3228	6	21236	0.628207	1	1.09645	Lj5C107T7
GO:0045930	negative regulation of mitotic cell cycle	biological_process	1	3228	6	21236	0.628207	1	1.09645	Lj3C55T7
GO:0046622	positive regulation of organ growth	biological_process	1	3228	6	21236	0.628207	1	1.09645	Lj5A134T71
GO:0046685	response to arsenic-containing substance	biological_process	1	3228	6	21236	0.628207	1	1.09645	Lj9C219G1
GO:0047012	sterol-4-alpha-carboxylate 3-dehydrogenase (decarboxylating) activity	molecular_function	1	3228	6	21236	0.628207	1	1.09645	Lj6C107G5
GO:0047216	inositol 3-alpha-galactosyltransferase activity	molecular_function	1	3228	6	21236	0.628207	1	1.09645	Lj2C1211T6
GO:0048026	positive regulation of mRNA splicing, via spliceosome	biological_process	1	3228	6	21236	0.628207	1	1.09645	Lj2A998T25
GO:0048211	Golgi vesicle docking	biological_process	1	3228	6	21236	0.628207	1	1.09645	Lj5C248G9
GO:0048256	flap endonuclease activity	molecular_function	1	3228	6	21236	0.628207	1	1.09645	Lj1A1180T81
GO:0048530	fruit morphogenesis	biological_process	1	3228	6	21236	0.628207	1	1.09645	Lj2P1182T11
GO:0048826	cotyledon morphogenesis	biological_process	1	3228	6	21236	0.628207	1	1.09645	Lj7A443G63
GO:0050291	sphingosine N-acyltransferase activity	molecular_function	1	3228	6	21236	0.628207	1	1.09645	Lj3A1024T76
GO:0051016	barbed-end actin filament capping	biological_process	1	3228	6	21236	0.628207	1	1.09645	Lj7C387G8
GO:0051298	centrosome duplication	biological_process	1	3228	6	21236	0.628207	1	1.09645	Lj1A1209T60
GO:0051457	maintenance of protein location in nucleus	biological_process	1	3228	6	21236	0.628207	1	1.09645	Lj2A998T25
GO:0051762	sesquiterpene biosynthetic process	biological_process	1	3228	6	21236	0.628207	1	1.09645	Lj5C695T2
GO:0051908	double-stranded DNA 5'-3' exodeoxyribonuclease activity	molecular_function	1	3228	6	21236	0.628207	1	1.09645	Lj1A1180T81
GO:0070545	PeBoW complex	cellular_component	1	3228	6	21236	0.628207	1	1.09645	Lj8C281T2
GO:0070814	hydrogen sulfide biosynthetic process	biological_process	1	3228	6	21236	0.628207	1	1.09645	Lj4A163T71
GO:0071219	cellular response to molecule of bacterial origin	biological_process	1	3228	6	21236	0.628207	1	1.09645	Lj7C743T9
GO:0080024	indolebutyric acid metabolic process	biological_process	1	3228	6	21236	0.628207	1	1.09645	Lj1E276T0
GO:0080046	quercetin 4'-O-glucosyltransferase activity	molecular_function	1	3228	6	21236	0.628207	1	1.09645	Lj2A434T50
GO:0080168	abscisic acid transport	biological_process	1	3228	6	21236	0.628207	1	1.09645	Lj5A115T74
GO:0090359	negative regulation of abscisic acid biosynthetic process	biological_process	1	3228	6	21236	0.628207	1	1.09645	Lj3A900G47
GO:0090448	glucosinolate:proton symporter activity	molecular_function	1	3228	6	21236	0.628207	1	1.09645	Lj9A458G87
GO:0090449	phloem glucosinolate loading	biological_process	1	3228	6	21236	0.628207	1	1.09645	Lj9A458G87
GO:0098712	L-glutamate import across plasma membrane	biological_process	1	3228	6	21236	0.628207	1	1.09645	Lj6A40T10
GO:0102098	D-galacturonate reductase activity	molecular_function	1	3228	6	21236	0.628207	1	1.09645	Lj6A729T59
GO:0103066	4alpha-carboxy-4beta-methyl-5alpha-cholesta-8-en-3beta-ol:NAD(P)+ 3-oxidoreductase (decarboxylating) activity	molecular_function	1	3228	6	21236	0.628207	1	1.09645	Lj6C107G5
GO:0103067	4alpha-carboxy-5alpha-cholesta-8-en-3beta-ol:NAD(P)+ 3-dehydrogenase (decarboxylating) activity	molecular_function	1	3228	6	21236	0.628207	1	1.09645	Lj6C107G5
GO:1900367	positive regulation of defense response to insect	biological_process	1	3228	6	21236	0.628207	1	1.09645	Lj2A548G18
GO:1901349	glucosinolate transport	biological_process	1	3228	6	21236	0.628207	1	1.09645	Lj9A458G87
GO:1901527	abscisic acid-activated signaling pathway involved in stomatal movement	biological_process	1	3228	6	21236	0.628207	1	1.09645	Lj2A1142T80
GO:1902006	negative regulation of proline biosynthetic process	biological_process	1	3228	6	21236	0.628207	1	1.09645	Lj1E1080T0
GO:1902347	response to strigolactone	biological_process	1	3228	6	21236	0.628207	1	1.09645	Lj9A730T53
GO:1902626	assembly of large subunit precursor of preribosome	biological_process	1	3228	6	21236	0.628207	1	1.09645	Lj8A26G45
GO:1902975	mitotic DNA replication initiation	biological_process	1	3228	6	21236	0.628207	1	1.09645	Lj2A964T5
GO:1905177	tracheary element differentiation	biological_process	1	3228	6	21236	0.628207	1	1.09645	Lj8A57T60
GO:1905393	plant organ formation	biological_process	1	3228	6	21236	0.628207	1	1.09645	Lj2A1019T30
GO:1990269	RNA polymerase II C-terminal domain phosphoserine binding	molecular_function	1	3228	6	21236	0.628207	1	1.09645	Lj9A382T65
GO:2000769	regulation of establishment or maintenance of cell polarity regulating cell shape	biological_process	1	3228	6	21236	0.628207	1	1.09645	Lj1A956T12
GO:2001009	regulation of plant-type cell wall cellulose biosynthetic process	biological_process	1	3228	6	21236	0.628207	1	1.09645	Lj7C578G16
GO:0005525	GTP binding	molecular_function	52	3228	354	21236	0.629275	1	0.966361	Lj1A1135T88;Lj1A801T75;Lj1A921T29;Lj1A944T64;Lj1A975T27;Lj1A98T29;Lj1C22T13;Lj1C691G2;Lj1P1086T20;Lj1P998T13;Lj2A118G26;Lj2A412T59;Lj2C1073T12;Lj2C480T6;Lj2P189T12;Lj2P331T90;Lj3C864G18;Lj4A222T52;Lj4A864T19;Lj4A906T36;Lj4C23T4;Lj4C747G4;Lj4P577T10;Lj4P840T41;Lj5A536G16;Lj5C221T6;Lj5C536T5;Lj5C74G15;Lj6A664T63;Lj6A808T47;Lj7A214T26;Lj7A396T72;Lj7A568G79;Lj7A601G109;Lj7A601T110;Lj7C211T1;Lj7C386T2…
GO:0005215	transporter activity	molecular_function	7	3228	49	21236	0.63165	1	0.939812	Lj1A979T80;Lj2A1105G55;Lj2A539T42;Lj2C513G4;Lj5A158T72;Lj7A611T38;Lj9C475G6
GO:0080188	RNA-directed DNA methylation	biological_process	7	3228	49	21236	0.63165	1	0.939812	Lj1C127T7;Lj1C248T1;Lj2A1005G25;Lj2A22T71;Lj3A994T54;Lj6A608T73;Lj8C150G3
GO:0001666	response to hypoxia	biological_process	5	3228	35	21236	0.631889	1	0.939812	Lj3A824T70;Lj6C612G2;Lj7A448T26;Lj7C450G4;Lj9A538T108
GO:0003860	3-hydroxyisobutyryl-CoA hydrolase activity	molecular_function	5	3228	35	21236	0.631889	1	0.939812	Lj3A119G29;Lj5A595G26;Lj5A597T11;Lj5A598G22;Lj5A5G5
GO:0009058	biosynthetic process	biological_process	8	3228	56	21236	0.632558	1	0.939812	Lj5A139T78;Lj5A140T85;Lj5A286G23;Lj5C140T2;Lj9A435T86;Lj9A435T87;Lj9A538T108;Lj9C436G6
GO:0010345	suberin biosynthetic process	biological_process	8	3228	56	21236	0.632558	1	0.939812	Lj1A1095T31;Lj1A1102T20;Lj1P1124T25;Lj1P929T42;Lj3A876T41;Lj6C815T12;Lj8A92T81;Lj9C356G4
GO:0051607	defense response to virus	biological_process	8	3228	56	21236	0.632558	1	0.939812	Lj1C248T1;Lj1C262T6;Lj2A354G50;Lj2P973T20;Lj6A646T84;Lj7A721T54;Lj9A390T65;Lj9C711G9
GO:0004565	beta-galactosidase activity	molecular_function	4	3228	28	21236	0.634045	1	0.939812	Lj4C211T4;Lj4C32T12;Lj5A193T99;Lj5C179T5
GO:0008361	regulation of cell size	biological_process	4	3228	28	21236	0.634045	1	0.939812	Lj2A146T27;Lj4C7T6;Lj7A396T69;Lj9C575T8
GO:0016682	oxidoreductase activity, acting on diphenols and related substances as donors, oxygen as acceptor	molecular_function	4	3228	28	21236	0.634045	1	0.939812	Lj1A1178T69;Lj8C624G2;Lj8C624G6;Lj8C624T6
GO:0048825	cotyledon development	biological_process	4	3228	28	21236	0.634045	1	0.939812	Lj1A1167T60;Lj1C805G8;Lj2A325T57;Lj8A612T15
GO:0009408	response to heat	biological_process	23	3228	159	21236	0.635962	1	0.951634	Lj1A1027T36;Lj1A623T71;Lj1P873T16;Lj1P945T11;Lj1P948T16;Lj2A434T50;Lj3A1026T88;Lj3A1030T109;Lj3A741T68;Lj3C1026T14;Lj3P737T46;Lj4A728T41;Lj4C171T5;Lj4C261T3;Lj5P500T4;Lj6A100T19;Lj6A731T88;Lj6P552T28;Lj7C387G8;Lj9A482T25;Lj9A648T55;Lj9A687G77;Lj9P258T31
GO:0005345	purine nucleobase transmembrane transporter activity	molecular_function	3	3228	21	21236	0.639206	1	0.939812	Lj2A340T26;Lj4A726T60;Lj5A232T98
GO:0006396	RNA processing	biological_process	3	3228	21	21236	0.639206	1	0.939812	Lj2A610G28;Lj3P1060T39;Lj9A360T78
GO:0006863	purine nucleobase transport	biological_process	3	3228	21	21236	0.639206	1	0.939812	Lj2A340T26;Lj4A726T60;Lj5A232T98
GO:0008574	ATP-dependent microtubule motor activity, plus-end-directed	molecular_function	3	3228	21	21236	0.639206	1	0.939812	Lj2C427T2;Lj3A975T69;Lj4A62T63
GO:0010439	regulation of glucosinolate biosynthetic process	biological_process	3	3228	21	21236	0.639206	1	0.939812	Lj1A84T53;Lj2A965T20;Lj2C946T13
GO:0015267	channel activity	molecular_function	3	3228	21	21236	0.639206	1	0.939812	Lj1A1078G61;Lj2A145T65;Lj2C220G2
GO:0016616	oxidoreductase activity, acting on the CH-OH group of donors, NAD or NADP as acceptor	molecular_function	3	3228	21	21236	0.639206	1	0.939812	Lj4C788G14;Lj6C107G5;Lj9A408T82
GO:0031305	integral component of mitochondrial inner membrane	cellular_component	3	3228	21	21236	0.639206	1	0.939812	Lj2A462T20;Lj3A818G40;Lj9A484G64
GO:0045261	proton-transporting ATP synthase complex, catalytic core F(1)	cellular_component	3	3228	21	21236	0.639206	1	0.939812	Lj2C1236T50;Lj4P109T42;Lj5A102G94
GO:0048511	rhythmic process	biological_process	3	3228	21	21236	0.639206	1	0.939812	Lj2A268G32;Lj3A980G61;Lj6C594G25
GO:0071805	potassium ion transmembrane transport	biological_process	3	3228	21	21236	0.639206	1	0.939812	Lj1A605T45;Lj1C9T3;Lj7A710G56
GO:0072657	protein localization to membrane	biological_process	3	3228	21	21236	0.639206	1	0.939812	Lj8P733T15;Lj9A709G21;Lj9C717T3
GO:0009820	alkaloid metabolic process	biological_process	14	3228	98	21236	0.64266	1	0.939812	Lj3A800G55;Lj3C163T0;Lj5A139T78;Lj5A140T85;Lj5C140T2;Lj5C291T9;Lj5C292T4;Lj5P759T11;Lj8A290T80;Lj9A435T86;Lj9A435T87;Lj9A636T59;Lj9C436G6;Lju359A0G26
GO:0006979	response to oxidative stress	biological_process	43	3228	295	21236	0.642989	1	0.958927	Lj1A1013G41;Lj1A97T13;Lj1C1249G6;Lj2A1194T54;Lj2A146T29;Lj2A268G32;Lj2A459T41;Lj2A497T43;Lj2C1155G3;Lj2C1199T14;Lj2C1211T6;Lj3A1057T76;Lj3A980G61;Lj3C73T7;Lj4A10T81;Lj4A160T61;Lj4A33T87;Lj4C171T5;Lj4C911T3;Lj5A164G62;Lj5A206T53;Lj5A404T43;Lj5A441G34;Lj5P121T85;Lj6A590G9;Lj6A804T66;Lj6A811T71;Lj6P307T4;Lj7C381G6;Lj7C381T9;Lj7C7T10;Lj8A136T93;Lj8A290G77;Lj8C123T14;Lj8C136T8;Lj8C57G16;Lj9C475G6;Lju4…
GO:0016192	vesicle-mediated transport	biological_process	21	3228	146	21236	0.643796	1	0.946249	Lj1A89T73;Lj1A963G47;Lj1C1049T3;Lj1C1049T5;Lj2A1155T23;Lj2A1176T51;Lj2A182G26;Lj2A182G27;Lj2A98G41;Lj3A402G9;Lj3A409G16;Lj3A749T131;Lj3C717T6;Lj3P946T25;Lj4P308T18;Lj6A782T109;Lj8A173T72;Lj8C58T2;Lj9A311T56;Lj9A409G88;Lj9C311G18
GO:0003691	double-stranded telomeric DNA binding	molecular_function	2	3228	14	21236	0.651148	1	0.939812	Lj6A381G13;Lju912C0T2
GO:0003989	acetyl-CoA carboxylase activity	molecular_function	2	3228	14	21236	0.651148	1	0.939812	Lj2C1239T39;Lj5A105G60
GO:0005987	sucrose catabolic process	biological_process	2	3228	14	21236	0.651148	1	0.939812	Lj4A478G33;Lju99C11G10
GO:0006264	mitochondrial DNA replication	biological_process	2	3228	14	21236	0.651148	1	0.939812	Lj6A83T13;Lj6C83G1
GO:0007032	endosome organization	biological_process	2	3228	14	21236	0.651148	1	0.939812	Lj1C736T2;Lj1C792T2
GO:0009308	amine metabolic process	biological_process	2	3228	14	21236	0.651148	1	0.939812	Lj3A738T70;Lj5A129T71
GO:0010109	regulation of photosynthesis	biological_process	2	3228	14	21236	0.651148	1	0.939812	Lj7A347G44;Lj7C347T10
GO:0016572	histone phosphorylation	biological_process	2	3228	14	21236	0.651148	1	0.939812	Lj8C566T5;Lju1295C3G7
GO:0031222	arabinan catabolic process	biological_process	2	3228	14	21236	0.651148	1	0.939812	Lj2C1204T13;Lj4C106T5
GO:0032266	phosphatidylinositol-3-phosphate binding	molecular_function	2	3228	14	21236	0.651148	1	0.939812	Lj5A441G34;Lj6A633T33
GO:0033926	glycopeptide alpha-N-acetylgalactosaminidase activity	molecular_function	2	3228	14	21236	0.651148	1	0.939812	Lj4A478G33;Lju99C11G10
GO:0035175	histone kinase activity (H3-S10 specific)	molecular_function	2	3228	14	21236	0.651148	1	0.939812	Lj8C566T5;Lju1295C3G7
GO:0035196	production of miRNAs involved in gene silencing by miRNA	biological_process	2	3228	14	21236	0.651148	1	0.939812	Lj1A193G23;Lj3P862T26
GO:0052324	plant-type cell wall cellulose biosynthetic process	biological_process	2	3228	14	21236	0.651148	1	0.939812	Lj7A344T47;Lj9A389T68
GO:0052593	tryptamine:oxygen oxidoreductase (deaminating) activity	molecular_function	2	3228	14	21236	0.651148	1	0.939812	Lj3A738T70;Lj5A129T71
GO:0052594	aminoacetone:oxygen oxidoreductase(deaminating) activity	molecular_function	2	3228	14	21236	0.651148	1	0.939812	Lj3A738T70;Lj5A129T71
GO:0052595	aliphatic-amine oxidase activity	molecular_function	2	3228	14	21236	0.651148	1	0.939812	Lj3A738T70;Lj5A129T71
GO:0052596	phenethylamine:oxygen oxidoreductase (deaminating) activity	molecular_function	2	3228	14	21236	0.651148	1	0.939812	Lj3A738T70;Lj5A129T71
GO:0061408	positive regulation of transcription from RNA polymerase II promoter in response to heat stress	biological_process	2	3228	14	21236	0.651148	1	0.939812	Lj4C771T2;Lj6P646T27
GO:0070181	small ribosomal subunit rRNA binding	molecular_function	2	3228	14	21236	0.651148	1	0.939812	Lj7A530G87;Lj8A204G63
GO:0102867	molybdenum cofactor sulfurtransferase activity	molecular_function	2	3228	14	21236	0.651148	1	0.939812	Lj1A1150T110;Lj8P240T34
GO:1901348	positive regulation of secondary cell wall biogenesis	biological_process	2	3228	14	21236	0.651148	1	0.939812	Lj2A699G27;Lj5A165T84
GO:0000724	double-strand break repair via homologous recombination	biological_process	9	3228	64	21236	0.653196	1	0.925128	Lj1A1051T45;Lj1C978G4;Lj5C254G15;Lj8A178T76;Lj9A629T105;Lj9A683T26;Lj9C471T8;Lju1034A2T22;Lju1609C0G6
GO:0042538	hyperosmotic salinity response	biological_process	9	3228	64	21236	0.653196	1	0.925128	Lj3C676G5;Lj4P265T48;Lj5A404T43;Lj7A457T40;Lj7A601T115;Lj8A589G31;Lj8C173G6;Lj9A240T73;Lj9A715T27
GO:0034605	cellular response to heat	biological_process	7	3228	50	21236	0.653527	1	0.921016	Lj3C889G12;Lj3P727T10;Lj3P737T46;Lj4C771T2;Lj6A101G21;Lj6A101T23;Lj6P646T27
GO:0006261	DNA-dependent DNA replication	biological_process	6	3228	43	21236	0.654853	1	0.917956	Lj1A623T74;Lj6A83T13;Lj6C83G1;Lj9A253G54;Lj9C253G11;Lj9C471T8
GO:0006811	ion transport	biological_process	6	3228	43	21236	0.654853	1	0.917956	Lj2A1105G55;Lj5A309T28;Lj7A386T88;Lj9C680G12;Lj9P665T18;Lj9P668T25
GO:0048510	regulation of timing of transition from vegetative to reproductive phase	biological_process	6	3228	43	21236	0.654853	1	0.917956	Lj1A582G6;Lj1C693T2;Lj4C88G16;Lj6C612G2;Lj7A448T26;Lj7C450G4
GO:0008219	cell death	biological_process	13	3228	92	21236	0.656835	1	0.929597	Lj1A833G53;Lj2A935T44;Lj3A664T13;Lj3A730T42;Lj3C731T3;Lj4A406T27;Lj6A22T19;Lj6A2T20;Lj9C376T10;Lju41A20T13;Lju41A21G17;Lju41A21T21;Lju41A21T22
GO:0006869	lipid transport	biological_process	5	3228	36	21236	0.657523	1	0.913706	Lj2C16T8;Lj5A258T11;Lj6P827T20;Lj7C725T6;Lj8A723T58
GO:0008033	tRNA processing	biological_process	5	3228	36	21236	0.657523	1	0.913706	Lj3A854T82;Lj3P1014T35;Lj7A718T66;Lj7C718G14;Lj8A365T11
GO:0010492	maintenance of shoot apical meristem identity	biological_process	5	3228	36	21236	0.657523	1	0.913706	Lj3A741T68;Lj4A752T18;Lj7A721T54;Lj8A109T80;Lj9C711G9
GO:0015706	nitrate transport	biological_process	5	3228	36	21236	0.657523	1	0.913706	Lj4A31T91;Lj7A704T82;Lj7C556G9;Lj9A547T71;Lju41C52T5
GO:0000266	mitochondrial fission	biological_process	4	3228	29	21236	0.662416	1	0.907405	Lj3C864G18;Lj7C500G11;Lju124C39T10;Lju124C40G5
GO:0046854	phosphatidylinositol phosphorylation	biological_process	4	3228	29	21236	0.662416	1	0.907405	Lj1A1211T72;Lj1A851G60;Lj2A165T42;Lj2C260T11
GO:1900994	(-)-secologanin biosynthetic process	biological_process	4	3228	29	21236	0.662416	1	0.907405	Lj1A1075T77;Lj1A1108T71;Lj2C1072T5;Lj6C33G3
GO:0007004	telomere maintenance via telomerase	biological_process	3	3228	22	21236	0.671376	1	0.897094	Lj6A381G13;Lj9C471T8;Lju912C0T2
GO:0010014	meristem initiation	biological_process	3	3228	22	21236	0.671376	1	0.897094	Lj2A1148T46;Lj2A977T16;Lj8P727T21
GO:0017148	negative regulation of translation	biological_process	3	3228	22	21236	0.671376	1	0.897094	Lj1A1034T53;Lj4A131T27;Lj9P494T24
GO:0052544	defense response by callose deposition in cell wall	biological_process	3	3228	22	21236	0.671376	1	0.897094	Lj1P722T17;Lj2A434T50;Lj5A435T23
GO:0009696	salicylic acid metabolic process	biological_process	10	3228	72	21236	0.671583	1	0.913706	Lj1A276T64;Lj1A276T65;Lj1A696T9;Lj1A706G22;Lj1C699T1;Lj1C700T3;Lj1C703G0;Lj7A21T21;Lj7A28T6;Lj7C25G6
GO:0009585	red, far-red light phototransduction	biological_process	8	3228	58	21236	0.672895	1	0.907405	Lj2A414T29;Lj6C762G14;Lj7C545T16;Lj8A270T22;Lj8A270T23;Lj8A559T41;Lj8A672T11;Lj9C592T5
GO:0006952	defense response	biological_process	100	3228	683	21236	0.676788	1	0.963204	Lj1A13G30;Lj1A356T36;Lj1A357G13;Lj1A779T44;Lj1A833G53;Lj1A937G95;Lj1A97T13;Lj1C1137T20;Lj1C236T10;Lj1C356T7;Lj1C778T5;Lj1C778T6;Lj1C846G13;Lj1C92T0;Lj1C937T14;Lj1P1191T17;Lj1P617T22;Lj1P722T17;Lj1P841T23;Lj1P879T27;Lj1P879T47;Lj2A187T82;Lj2A392T42;Lj2A458G63;Lj2A568T47;Lj2A596T42;Lj2A935T44;Lj2C174G14;Lj2C568T3;Lj2C7T6;Lj2C922T10;Lj2C924T6;Lj2P194T38;Lj3A826T87;Lj3A865T78;Lj3P430T4;Lj4A114T77;Lj4…
GO:0005813	centrosome	cellular_component	6	3228	44	21236	0.677443	1	0.897094	Lj1A1209T60;Lj2A592G35;Lj4A10G74;Lj4A906T36;Lj9A311T56;Lj9C311G18
GO:0000212	meiotic spindle organization	biological_process	1	3228	7	21236	0.684737	1	0.939812	Lj4A906T36
GO:0000403	Y-form DNA binding	molecular_function	1	3228	7	21236	0.684737	1	0.939812	Lj9A629T105
GO:0000778	condensed nuclear chromosome kinetochore	cellular_component	1	3228	7	21236	0.684737	1	0.939812	Lj1A959T84
GO:0003854	3-beta-hydroxy-delta5-steroid dehydrogenase activity	molecular_function	1	3228	7	21236	0.684737	1	0.939812	Lj6C107G5
GO:0003861	3-isopropylmalate dehydratase activity	molecular_function	1	3228	7	21236	0.684737	1	0.939812	Lj3A639T17
GO:0004161	dimethylallyltranstransferase activity	molecular_function	1	3228	7	21236	0.684737	1	0.939812	Lj7A581T54
GO:0004311	farnesyltranstransferase activity	molecular_function	1	3228	7	21236	0.684737	1	0.939812	Lj7A581T54
GO:0004337	geranyltranstransferase activity	molecular_function	1	3228	7	21236	0.684737	1	0.939812	Lj7A581T54
GO:0004367	glycerol-3-phosphate dehydrogenase [NAD+] activity	molecular_function	1	3228	7	21236	0.684737	1	0.939812	Lj1A1125T61
GO:0004824	lysine-tRNA ligase activity	molecular_function	1	3228	7	21236	0.684737	1	0.939812	Lj6C105T5
GO:0005787	signal peptidase complex	cellular_component	1	3228	7	21236	0.684737	1	0.939812	Lj4A102T59
GO:0005834	heterotrimeric G-protein complex	cellular_component	1	3228	7	21236	0.684737	1	0.939812	Lj2A412T59
GO:0005934	cellular bud tip	cellular_component	1	3228	7	21236	0.684737	1	0.939812	Lj2A1148G46
GO:0006013	mannose metabolic process	biological_process	1	3228	7	21236	0.684737	1	0.939812	Lj2A479T47
GO:0006164	purine nucleotide biosynthetic process	biological_process	1	3228	7	21236	0.684737	1	0.939812	Lj6C819T16
GO:0006228	UTP biosynthetic process	biological_process	1	3228	7	21236	0.684737	1	0.939812	Lj9A475G64
GO:0006241	CTP biosynthetic process	biological_process	1	3228	7	21236	0.684737	1	0.939812	Lj9A475G64
GO:0006275	regulation of DNA replication	biological_process	1	3228	7	21236	0.684737	1	0.939812	Lj1A1051T45
GO:0006430	lysyl-tRNA aminoacylation	biological_process	1	3228	7	21236	0.684737	1	0.939812	Lj6C105T5
GO:0006518	peptide metabolic process	biological_process	1	3228	7	21236	0.684737	1	0.939812	Lj6C820G6
GO:0006596	polyamine biosynthetic process	biological_process	1	3228	7	21236	0.684737	1	0.939812	Lj2P1096T15
GO:0006610	ribosomal protein import into nucleus	biological_process	1	3228	7	21236	0.684737	1	0.939812	Lj3A899T65
GO:0006751	glutathione catabolic process	biological_process	1	3228	7	21236	0.684737	1	0.939812	Lj7A669T56
GO:0006839	mitochondrial transport	biological_process	1	3228	7	21236	0.684737	1	0.939812	Lju188A1T77
GO:0008519	ammonium transmembrane transporter activity	molecular_function	1	3228	7	21236	0.684737	1	0.939812	Lj2A591T40
GO:0009331	glycerol-3-phosphate dehydrogenase complex	cellular_component	1	3228	7	21236	0.684737	1	0.939812	Lj1A1125T61
GO:0009663	plasmodesma organization	biological_process	1	3228	7	21236	0.684737	1	0.939812	Lj7C578G16
GO:0009855	determination of bilateral symmetry	biological_process	1	3228	7	21236	0.684737	1	0.939812	Lj3A907T66
GO:0010037	response to carbon dioxide	biological_process	1	3228	7	21236	0.684737	1	0.939812	Lj9A348G58
GO:0010115	regulation of abscisic acid biosynthetic process	biological_process	1	3228	7	21236	0.684737	1	0.939812	Lj3A900G47
GO:0015018	galactosylgalactosylxylosylprotein 3-beta-glucuronosyltransferase activity	molecular_function	1	3228	7	21236	0.684737	1	0.939812	Lj7A75T29
GO:0015038	glutathione disulfide oxidoreductase activity	molecular_function	1	3228	7	21236	0.684737	1	0.939812	Lj3A853T79
GO:0016102	diterpenoid biosynthetic process	biological_process	1	3228	7	21236	0.684737	1	0.939812	Lj3P430T4
GO:0016277	[myelin basic protein]-arginine N-methyltransferase activity	molecular_function	1	3228	7	21236	0.684737	1	0.939812	Lj3A817G85
GO:0030308	negative regulation of cell growth	biological_process	1	3228	7	21236	0.684737	1	0.939812	Lj2A146T27
GO:0031011	Ino80 complex	cellular_component	1	3228	7	21236	0.684737	1	0.939812	Lj1C191T4
GO:0031126	snoRNA 3'-end processing	biological_process	1	3228	7	21236	0.684737	1	0.939812	Lj3A854T82
GO:0031176	endo-1,4-beta-xylanase activity	molecular_function	1	3228	7	21236	0.684737	1	0.939812	Lj5A234T88
GO:0032956	regulation of actin cytoskeleton organization	biological_process	1	3228	7	21236	0.684737	1	0.939812	Lj1A956T12
GO:0033384	geranyl diphosphate biosynthetic process	biological_process	1	3228	7	21236	0.684737	1	0.939812	Lj7A581T54
GO:0033386	geranylgeranyl diphosphate biosynthetic process	biological_process	1	3228	7	21236	0.684737	1	0.939812	Lj7A581T54
GO:0034971	histone H3-R17 methylation	biological_process	1	3228	7	21236	0.684737	1	0.939812	Lj3A817G85
GO:0045041	protein import into mitochondrial intermembrane space	biological_process	1	3228	7	21236	0.684737	1	0.939812	Lj1C1009T12
GO:0045337	farnesyl diphosphate biosynthetic process	biological_process	1	3228	7	21236	0.684737	1	0.939812	Lj7A581T54
GO:0045962	positive regulation of development, heterochronic	biological_process	1	3228	7	21236	0.684737	1	0.939812	Lj1P1196T18
GO:0046168	glycerol-3-phosphate catabolic process	biological_process	1	3228	7	21236	0.684737	1	0.939812	Lj1A1125T61
GO:0048608	reproductive structure development	biological_process	1	3228	7	21236	0.684737	1	0.939812	Lj9C711G9
GO:0050665	hydrogen peroxide biosynthetic process	biological_process	1	3228	7	21236	0.684737	1	0.939812	Lj9C535T14
GO:0052033	pathogen-associated molecular pattern dependent induction by symbiont of host innate immune response	biological_process	1	3228	7	21236	0.684737	1	0.939812	Lj3A881T69
GO:0060236	regulation of mitotic spindle organization	biological_process	1	3228	7	21236	0.684737	1	0.939812	Lj2A203T57
GO:0060964	regulation of gene silencing by miRNA	biological_process	1	3228	7	21236	0.684737	1	0.939812	Lj8C79T13
GO:0070897	transcription preinitiation complex assembly	biological_process	1	3228	7	21236	0.684737	1	0.939812	Lj2A386T83
GO:0080143	regulation of amino acid export	biological_process	1	3228	7	21236	0.684737	1	0.939812	Lj9P733T7
GO:0090436	leaf pavement cell development	biological_process	1	3228	7	21236	0.684737	1	0.939812	Lj1A63G32
GO:0090697	post-embryonic plant organ morphogenesis	biological_process	1	3228	7	21236	0.684737	1	0.939812	Lj8A48T38
GO:1990137	plant seed peroxidase activity	molecular_function	1	3228	7	21236	0.684737	1	0.939812	Lj3C865T13
GO:1990937	xylan acetylation	biological_process	1	3228	7	21236	0.684737	1	0.939812	Lj1A1183T68
GO:2000469	negative regulation of peroxidase activity	biological_process	1	3228	7	21236	0.684737	1	0.939812	Lj8A48T38
GO:0004017	adenylate kinase activity	molecular_function	2	3228	15	21236	0.689087	1	0.877158	Lj6A381G13;Lju912C0T2
GO:0004430	1-phosphatidylinositol 4-kinase activity	molecular_function	2	3228	15	21236	0.689087	1	0.877158	Lj1P1081T36;Lj2A165T42
GO:0004743	pyruvate kinase activity	molecular_function	2	3228	15	21236	0.689087	1	0.877158	Lj1A553T30;Lj2A244T66
GO:0006189	'de novo' IMP biosynthetic process	biological_process	2	3228	15	21236	0.689087	1	0.877158	Lj5C267T12;Lj6C819T16
GO:0006783	heme biosynthetic process	biological_process	2	3228	15	21236	0.689087	1	0.877158	Lj6A590G9;Lj8C555G4
GO:0009767	photosynthetic electron transport chain	biological_process	2	3228	15	21236	0.689087	1	0.877158	Lj3C902G9;Lj5A309T28
GO:0010205	photoinhibition	biological_process	2	3228	15	21236	0.689087	1	0.877158	Lj2A779G7;Lj2C435G4
GO:0015386	potassium:proton antiporter activity	molecular_function	2	3228	15	21236	0.689087	1	0.877158	Lj7C556G9;Lj9A547T71
GO:0030665	clathrin-coated vesicle membrane	cellular_component	2	3228	15	21236	0.689087	1	0.877158	Lj2A182G26;Lj2A182G27
GO:0030955	potassium ion binding	molecular_function	2	3228	15	21236	0.689087	1	0.877158	Lj1A553T30;Lj2A244T66
GO:0031314	extrinsic component of mitochondrial inner membrane	cellular_component	2	3228	15	21236	0.689087	1	0.877158	Lj3A577G5;Lj7A660G39
GO:0034389	lipid droplet organization	biological_process	2	3228	15	21236	0.689087	1	0.877158	Lj3A637T23;Lj6C826T5
GO:0047763	caffeate O-methyltransferase activity	molecular_function	2	3228	15	21236	0.689087	1	0.877158	Lj4A628T60;Lj4C629G0
GO:0090698	post-embryonic plant morphogenesis	biological_process	2	3228	15	21236	0.689087	1	0.877158	Lj2P337T23;Lj6P635T33
GO:0010629	negative regulation of gene expression	biological_process	4	3228	30	21236	0.689249	1	0.877158	Lj2C542T13;Lj2P1182T11;Lj4A725T37;Lj8C122T16
GO:0009055	electron transfer activity	molecular_function	18	3228	129	21236	0.69058	1	0.917956	Lj1A890T53;Lj1P1105T11;Lj1P129T38;Lj2A158T80;Lj2C884G1;Lj2C888G0;Lj3A739T53;Lj3A853T79;Lj3C851G4;Lj3P813T15;Lj5A141T91;Lj5A55T47;Lj6A242T20;Lj6A598G60;Lj6P608T31;Lj7P735T21;Lju41A51T45;Lju41C45T4
GO:0044030	regulation of DNA methylation	biological_process	6	3228	45	21236	0.699054	1	0.877158	Lj1C127T7;Lj2A1005G25;Lj3A994T54;Lj6A608T73;Lj6C665T16;Lj8C150G3
GO:0004806	triglyceride lipase activity	molecular_function	3	3228	23	21236	0.701384	1	0.85809	Lj2A1158T47;Lj3C812T21;Lj6A670G77
GO:0009097	isoleucine biosynthetic process	biological_process	3	3228	23	21236	0.701384	1	0.85809	Lj1C685T11;Lj4A750T29;Lj9P479T33
GO:0009933	meristem structural organization	biological_process	3	3228	23	21236	0.701384	1	0.85809	Lj2A602G37;Lj2C243G5;Lj8A303T31
GO:0006887	exocytosis	biological_process	13	3228	95	21236	0.702698	1	0.900241	Lj1A1066G51;Lj1C1051G4;Lj2C418T15;Lj2C418T16;Lj3A570T41;Lj6A615T93;Lj6P832T32;Lj7A724T58;Lj8P116T43;Lj9A311T56;Lj9C311G18;Lj9P534T43;Lju41C58G1
GO:0000373	Group II intron splicing	biological_process	5	3228	38	21236	0.705225	1	0.865617	Lj1P1134T16;Lj4C373T2;Lj4P372T20;Lj5P262T23;Lj7P526T74
GO:0050826	response to freezing	biological_process	9	3228	67	21236	0.707612	1	0.883704	Lj1C958T4;Lj2A446T43;Lj2A76T81;Lj3A664T13;Lj3A730T42;Lj3C731T3;Lj6A22T19;Lj6A2T20;Lj8A65T45
GO:0004843	thiol-dependent ubiquitin-specific protease activity	molecular_function	8	3228	60	21236	0.710411	1	0.877158	Lj1A317T43;Lj1A317T44;Lj2C282T7;Lj4A53T50;Lj5P357T2;Lj6P617T46;Lj8A161G44;Lj9A332G18
GO:0009644	response to high light intensity	biological_process	7	3228	53	21236	0.714286	1	0.868883	Lj1A1027T36;Lj1P1121T18;Lj1P948T16;Lj3P737T46;Lj6A100T19;Lj6P608T31;Lj9C475G6
GO:0010051	xylem and phloem pattern formation	biological_process	4	3228	31	21236	0.714531	1	0.848863	Lj4C255T10;Lj4P132T30;Lj5A87T64;Lj9C486G12
GO:0050661	NADP binding	molecular_function	12	3228	89	21236	0.718211	1	0.887014	Lj1C39G8;Lj2A1138T20;Lj4A198T32;Lj4P127T59;Lj4P386T23;Lj6A590G9;Lj7A707T39;Lj7C606T8;Lj8A612T15;Lj9A24T28;Lj9C26T2;Lju41C48T5
GO:0048481	plant ovule development	biological_process	6	3228	46	21236	0.71967	1	0.85809	Lj3A823T68;Lj3A886T34;Lj3C978G3;Lj4C255T10;Lj4C779T2;Lj6C105T5
GO:0003846	2-acylglycerol O-acyltransferase activity	molecular_function	2	3228	16	21236	0.723557	1	0.822336	Lj2A1194T54;Lj5A164G62
GO:0004622	lysophospholipase activity	molecular_function	2	3228	16	21236	0.723557	1	0.822336	Lj2A1194T54;Lj5A164G62
GO:0006108	malate metabolic process	biological_process	2	3228	16	21236	0.723557	1	0.822336	Lj2C1199T14;Lj9A562T29
GO:0006303	double-strand break repair via nonhomologous end joining	biological_process	2	3228	16	21236	0.723557	1	0.822336	Lj3A1048T22;Lj4A728T41
GO:0006694	steroid biosynthetic process	biological_process	2	3228	16	21236	0.723557	1	0.822336	Lj1C672T0;Lj1C674T11
GO:0008131	primary amine oxidase activity	molecular_function	2	3228	16	21236	0.723557	1	0.822336	Lj3A738T70;Lj5A129T71
GO:0009299	mRNA transcription	biological_process	2	3228	16	21236	0.723557	1	0.822336	Lj2P337T23;Lj6P635T33
GO:0009691	cytokinin biosynthetic process	biological_process	2	3228	16	21236	0.723557	1	0.822336	Lj6A756T66;Lj6P565T26
GO:0009787	regulation of abscisic acid-activated signaling pathway	biological_process	2	3228	16	21236	0.723557	1	0.822336	Lj6A707G44;Lj6C712G7
GO:0009880	embryonic pattern specification	biological_process	2	3228	16	21236	0.723557	1	0.822336	Lj3A749T131;Lj3C717T6
GO:0016514	SWI/SNF complex	cellular_component	2	3228	16	21236	0.723557	1	0.822336	Lj3C921T8;Lj4A641T57
GO:0017112	Rab guanyl-nucleotide exchange factor activity	molecular_function	2	3228	16	21236	0.723557	1	0.822336	Lj3C1039T2;Lj9A462G74
GO:0031048	chromatin silencing by small RNA	biological_process	2	3228	16	21236	0.723557	1	0.822336	Lj1C248T1;Lj6A104G19
GO:0035197	siRNA binding	molecular_function	2	3228	16	21236	0.723557	1	0.822336	Lj1C248T1;Lj2A354G50
GO:0043484	regulation of RNA splicing	biological_process	2	3228	16	21236	0.723557	1	0.822336	Lj2A247G82;Lj7A620G42
GO:0044183	protein binding involved in protein folding	molecular_function	2	3228	16	21236	0.723557	1	0.822336	Lj1A1235T90;Lj3P737T46
GO:0080148	negative regulation of response to water deprivation	biological_process	2	3228	16	21236	0.723557	1	0.822336	Lj3A1044G59;Lj9A441T93
GO:0005385	zinc ion transmembrane transporter activity	molecular_function	3	3228	24	21236	0.729254	1	0.822336	Lj1A1149G78;Lj2A11T50;Lj7A275T39
GO:0006506	GPI anchor biosynthetic process	biological_process	3	3228	24	21236	0.729254	1	0.822336	Lj1A906T51;Lj2E933T1;Lj9C588T4
GO:0006807	nitrogen compound metabolic process	biological_process	3	3228	24	21236	0.729254	1	0.822336	Lj2A80G62;Lj7A91T10;Lj9C326T18
GO:0010623	programmed cell death involved in cell development	biological_process	3	3228	24	21236	0.729254	1	0.822336	Lj1A685T56;Lj1A685T57;Lj4A5T47
GO:0016571	histone methylation	biological_process	3	3228	24	21236	0.729254	1	0.822336	Lj4C152G4;Lj8A589G31;Lj9C723G5
GO:0030674	protein binding, bridging	molecular_function	3	3228	24	21236	0.729254	1	0.822336	Lj1C736T2;Lj1C792T2;Lju12250C0T2
GO:0005819	spindle	cellular_component	14	3228	104	21236	0.729917	1	0.885592	Lj1A1209T60;Lj2A203T57;Lj2A20G42;Lj2A325G49;Lj2C868T4;Lj3A975T69;Lj3C996G12;Lj3P740T38;Lj4A906T36;Lj7C76G10;Lj8C156G11;Lj8C566T5;Lj9C660G5;Lju1295C3G7
GO:0000131	incipient cellular bud site	cellular_component	1	3228	8	21236	0.732675	1	0.822336	Lj2A1148G46
GO:0000329	fungal-type vacuole membrane	cellular_component	1	3228	8	21236	0.732675	1	0.822336	Lj1A906T51
GO:0000445	THO complex part of transcription export complex	cellular_component	1	3228	8	21236	0.732675	1	0.822336	Lj3P862T26
GO:0000710	meiotic mismatch repair	biological_process	1	3228	8	21236	0.732675	1	0.822336	Lj9A683T26
GO:0000813	ESCRT I complex	cellular_component	1	3228	8	21236	0.732675	1	0.822336	Lj1P1227T90
GO:0003857	3-hydroxyacyl-CoA dehydrogenase activity	molecular_function	1	3228	8	21236	0.732675	1	0.822336	Lj2C1197G9
GO:0004128	cytochrome-b5 reductase activity, acting on NAD(P)H	molecular_function	1	3228	8	21236	0.732675	1	0.822336	Lj4A40T47
GO:0004165	dodecenoyl-CoA delta-isomerase activity	molecular_function	1	3228	8	21236	0.732675	1	0.822336	Lj2C1197G9
GO:0004528	phosphodiesterase I activity	molecular_function	1	3228	8	21236	0.732675	1	0.822336	Lj6A353T83
GO:0004550	nucleoside diphosphate kinase activity	molecular_function	1	3228	8	21236	0.732675	1	0.822336	Lj9A475G64
GO:0004563	beta-N-acetylhexosaminidase activity	molecular_function	1	3228	8	21236	0.732675	1	0.822336	Lj1C640G1
GO:0005375	copper ion transmembrane transporter activity	molecular_function	1	3228	8	21236	0.732675	1	0.822336	Lj2P1071T11
GO:0005720	nuclear heterochromatin	cellular_component	1	3228	8	21236	0.732675	1	0.822336	Lj5A86T69
GO:0005935	cellular bud neck	cellular_component	1	3228	8	21236	0.732675	1	0.822336	Lj2A1148G46
GO:0006166	purine ribonucleoside salvage	biological_process	1	3228	8	21236	0.732675	1	0.822336	Lj2A212G44
GO:0006183	GTP biosynthetic process	biological_process	1	3228	8	21236	0.732675	1	0.822336	Lj9A475G64
GO:0006268	DNA unwinding involved in DNA replication	biological_process	1	3228	8	21236	0.732675	1	0.822336	Lj9C471T8
GO:0006497	protein lipidation	biological_process	1	3228	8	21236	0.732675	1	0.822336	Lj5A441G34
GO:0006672	ceramide metabolic process	biological_process	1	3228	8	21236	0.732675	1	0.822336	Lj3A398G16
GO:0006828	manganese ion transport	biological_process	1	3228	8	21236	0.732675	1	0.822336	Lj4C67T6
GO:0006878	cellular copper ion homeostasis	biological_process	1	3228	8	21236	0.732675	1	0.822336	Lj5A129T71
GO:0008080	N-acetyltransferase activity	molecular_function	1	3228	8	21236	0.732675	1	0.822336	Lj4A161T34
GO:0008312	7S RNA binding	molecular_function	1	3228	8	21236	0.732675	1	0.822336	Lj5C74G15
GO:0009635	response to herbicide	biological_process	1	3228	8	21236	0.732675	1	0.822336	Lj9P479T33
GO:0009717	isoflavonoid biosynthetic process	biological_process	1	3228	8	21236	0.732675	1	0.822336	Lj8A102T61
GO:0009957	epidermal cell fate specification	biological_process	1	3228	8	21236	0.732675	1	0.822336	Lj2C0G11
GO:0010196	nonphotochemical quenching	biological_process	1	3228	8	21236	0.732675	1	0.822336	Lju12250A0T27
GO:0010253	UDP-rhamnose biosynthetic process	biological_process	1	3228	8	21236	0.732675	1	0.822336	Lj7C747T6
GO:0010428	methyl-CpNpG binding	molecular_function	1	3228	8	21236	0.732675	1	0.822336	Lj5A86T69
GO:0010429	methyl-CpNpN binding	molecular_function	1	3228	8	21236	0.732675	1	0.822336	Lj5A86T69
GO:0010599	production of lsiRNA involved in RNA interference	biological_process	1	3228	8	21236	0.732675	1	0.822336	Lj9C711G9
GO:0015929	hexosaminidase activity	molecular_function	1	3228	8	21236	0.732675	1	0.822336	Lj1C640G1
GO:0016127	sterol catabolic process	biological_process	1	3228	8	21236	0.732675	1	0.822336	Lj1P1239T28
GO:0016712	oxidoreductase activity, acting on paired donors, with incorporation or reduction of molecular oxygen, reduced flavin or flavoprotein as one donor, and incorporation of one atom of oxygen	molecular_function	1	3228	8	21236	0.732675	1	0.822336	Lj3A577G5
GO:0030060	L-malate dehydrogenase activity	molecular_function	1	3228	8	21236	0.732675	1	0.822336	Lj9A562T29
GO:0031022	nuclear migration along microfilament	biological_process	1	3228	8	21236	0.732675	1	0.822336	Lj4C287T8
GO:0031028	septation initiation signaling	biological_process	1	3228	8	21236	0.732675	1	0.822336	Lj8C154G21
GO:0031209	SCAR complex	cellular_component	1	3228	8	21236	0.732675	1	0.822336	Lj2C65G7
GO:0031234	extrinsic component of cytoplasmic side of plasma membrane	cellular_component	1	3228	8	21236	0.732675	1	0.822336	Lj1A956T12
GO:0031492	nucleosomal DNA binding	molecular_function	1	3228	8	21236	0.732675	1	0.822336	Lj6P742T14
GO:0032456	endocytic recycling	biological_process	1	3228	8	21236	0.732675	1	0.822336	Lj8C173G6
GO:0032575	ATP-dependent 5'-3' RNA helicase activity	molecular_function	1	3228	8	21236	0.732675	1	0.822336	Lj3A854T82
GO:0033682	ATP-dependent 5'-3' DNA/RNA helicase activity	molecular_function	1	3228	8	21236	0.732675	1	0.822336	Lj3A854T82
GO:0033987	2-hydroxyisoflavanone dehydratase activity	molecular_function	1	3228	8	21236	0.732675	1	0.822336	Lj8A102T61
GO:0034434	sterol esterification	biological_process	1	3228	8	21236	0.732675	1	0.822336	Lj1P1239T28
GO:0034515	proteasome storage granule	cellular_component	1	3228	8	21236	0.732675	1	0.822336	Lj3A650G10
GO:0035241	protein-arginine omega-N monomethyltransferase activity	molecular_function	1	3228	8	21236	0.732675	1	0.822336	Lj3A817G85
GO:0042450	arginine biosynthetic process via ornithine	biological_process	1	3228	8	21236	0.732675	1	0.822336	Lj2A915G14
GO:0043169	cation binding	molecular_function	1	3228	8	21236	0.732675	1	0.822336	Lj2A511T40
GO:0043486	histone exchange	biological_process	1	3228	8	21236	0.732675	1	0.822336	Lj3C921T8
GO:0043693	monoterpene biosynthetic process	biological_process	1	3228	8	21236	0.732675	1	0.822336	Lj3A828T78
GO:0045145	single-stranded DNA 5'-3' exodeoxyribonuclease activity	molecular_function	1	3228	8	21236	0.732675	1	0.822336	Lj1A1180T81
GO:0045263	proton-transporting ATP synthase complex, coupling factor F(o)	cellular_component	1	3228	8	21236	0.732675	1	0.822336	Lj7A386T88
GO:0046287	isoflavonoid metabolic process	biological_process	1	3228	8	21236	0.732675	1	0.822336	Lj8A102T61
GO:0050308	sugar-phosphatase activity	molecular_function	1	3228	8	21236	0.732675	1	0.822336	Lj1A965T43
GO:0051131	chaperone-mediated protein complex assembly	biological_process	1	3228	8	21236	0.732675	1	0.822336	Lj8A256T45
GO:0051228	mitotic spindle disassembly	biological_process	1	3228	8	21236	0.732675	1	0.822336	Lj9A445T81
GO:0052739	phosphatidylserine 1-acylhydrolase activity	molecular_function	1	3228	8	21236	0.732675	1	0.822336	Lj9P556T7
GO:0052740	1-acyl-2-lysophosphatidylserine acylhydrolase activity	molecular_function	1	3228	8	21236	0.732675	1	0.822336	Lj9P556T7
GO:0060416	response to growth hormone	biological_process	1	3228	8	21236	0.732675	1	0.822336	Lj3A1044G59
GO:0071480	cellular response to gamma radiation	biological_process	1	3228	8	21236	0.732675	1	0.822336	Lj4A728T41
GO:0090447	glycerol-3-phosphate 2-O-acyltransferase activity	molecular_function	1	3228	8	21236	0.732675	1	0.822336	Lj2A77T28
GO:0097352	autophagosome maturation	biological_process	1	3228	8	21236	0.732675	1	0.822336	Lj9A445T81
GO:0102148	N-acetyl-beta-D-galactosaminidase activity	molecular_function	1	3228	8	21236	0.732675	1	0.822336	Lj1C640G1
GO:0102485	dATP phosphohydrolase activity	molecular_function	1	3228	8	21236	0.732675	1	0.822336	Lj1A251G8
GO:0102486	dCTP phosphohydrolase activity	molecular_function	1	3228	8	21236	0.732675	1	0.822336	Lj1A251G8
GO:0102487	dUTP phosphohydrolase activity	molecular_function	1	3228	8	21236	0.732675	1	0.822336	Lj1A251G8
GO:0102488	dTTP phosphohydrolase activity	molecular_function	1	3228	8	21236	0.732675	1	0.822336	Lj1A251G8
GO:0102489	GTP phosphohydrolase activity	molecular_function	1	3228	8	21236	0.732675	1	0.822336	Lj1A251G8
GO:0102490	8-oxo-dGTP phosphohydrolase activity	molecular_function	1	3228	8	21236	0.732675	1	0.822336	Lj1A251G8
GO:0102491	dGTP phosphohydrolase activity	molecular_function	1	3228	8	21236	0.732675	1	0.822336	Lj1A251G8
GO:1900424	regulation of defense response to bacterium	biological_process	1	3228	8	21236	0.732675	1	0.822336	Lj4A406T27
GO:0000226	microtubule cytoskeleton organization	biological_process	7	3228	54	21236	0.732855	1	0.852793	Lj1P1086T20;Lj1P998T13;Lj2P331T90;Lj3C859T12;Lj4A906T36;Lj8C36T7;Lju1295C3G7
GO:0048527	lateral root development	biological_process	7	3228	54	21236	0.732855	1	0.852793	Lj3A1044G59;Lj7A396T69;Lj8A479G58;Lj8A48T38;Lj8C64G5;Lj8P727T21;Lj9C444T23
GO:0009863	salicylic acid mediated signaling pathway	biological_process	4	3228	32	21236	0.738266	1	0.822336	Lj1C74T15;Lj1P722T17;Lj4P265T48;Lj9C376T10
GO:0015079	potassium ion transmembrane transporter activity	molecular_function	4	3228	32	21236	0.738266	1	0.822336	Lj1A34G31;Lj1C35T4;Lj1C35T6;Lj8A56G51
GO:0015986	ATP synthesis coupled proton transport	biological_process	6	3228	47	21236	0.739283	1	0.839832	Lj2C1236T50;Lj3A313G9;Lj4A31T86;Lj4P109T42;Lj5A102G94;Lju857C8T0
GO:0000785	chromatin	cellular_component	9	3228	69	21236	0.74067	1	0.85809	Lj2A423G50;Lj2C868T4;Lj3C1063T14;Lj4A123T21;Lj4C819G4;Lj5A747G30;Lj6A104G19;Lj9C494G11;Lj9C723G5
GO:0015333	peptide:proton symporter activity	molecular_function	9	3228	69	21236	0.74067	1	0.85809	Lj2A80G62;Lj2C87T2;Lj3A961T47;Lj3C676G5;Lj4A31T91;Lj5A115T74;Lj7A704T82;Lj7C630T0;Lj8A76G111
GO:1904680	peptide transmembrane transporter activity	molecular_function	9	3228	69	21236	0.74067	1	0.85809	Lj2A80G62;Lj2C87T2;Lj3A961T47;Lj3C676G5;Lj4A31T91;Lj5A115T74;Lj7A704T82;Lj7C630T0;Lj8A76G111
GO:0004721	phosphoprotein phosphatase activity	molecular_function	14	3228	105	21236	0.743039	1	0.877158	Lj1C544G10;Lj1C733T6;Lj1P1177T78;Lj2C1183G1;Lj4A783T83;Lj5A149T46;Lj7A410T9;Lj7A733G45;Lj8C168T14;Lj9A716G45;Lj9C467G18;Lj9C467G19;Lj9P467T82;Lju2000C0T5
GO:0016579	protein deubiquitination	biological_process	8	3228	62	21236	0.744983	1	0.848863	Lj1A317T43;Lj1A317T44;Lj2C282T7;Lj4A53T50;Lj5P357T2;Lj6P617T46;Lj8A161G44;Lj9A332G18
GO:0080032	methyl jasmonate esterase activity	molecular_function	8	3228	62	21236	0.744983	1	0.848863	Lj1A696T9;Lj1A706G22;Lj1C699T1;Lj1C700T3;Lj1C703G0;Lj7A21T21;Lj7A28T6;Lj7C25G6
GO:0006338	chromatin remodeling	biological_process	5	3228	40	21236	0.748077	1	0.822336	Lj1C191T4;Lj2C1105T11;Lj3C921T8;Lj4A641T57;Lj7C14G2
GO:0008283	cell proliferation	biological_process	5	3228	40	21236	0.748077	1	0.822336	Lj8A270T22;Lj8A270T23;Lj8A365T11;Lju1034A2T22;Lju1609C0G6
GO:0019760	glucosinolate metabolic process	biological_process	5	3228	40	21236	0.748077	1	0.822336	Lj2C884G1;Lj4A752T18;Lj4P156T26;Lj8C47T14;Lj9P325T11
GO:0006508	proteolysis	biological_process	20	3228	148	21236	0.749979	1	0.889012	Lj1C262T3;Lj2A340G21;Lj2A482T67;Lj2C266T3;Lj2C92T4;Lj2P216T50;Lj2P518T18;Lj3C1018T14;Lj3C845T21;Lj4A155T93;Lj4A184T32;Lj6C820G6;Lj6P766T28;Lj7C459G6;Lj7C739T6;Lj7P739T30;Lj7P739T41;Lj7P740T5;Lj9P599T22;Lju99A4T26
GO:0061630	ubiquitin protein ligase activity	molecular_function	20	3228	148	21236	0.749979	1	0.889012	Lj1A1017T56;Lj1A148T52;Lj1E1080T0;Lj2A1104G70;Lj2A428T27;Lj2A56T93;Lj2P792T6;Lj4A174T34;Lj4A221T33;Lj4C769G12;Lj4P753T27;Lj5A153T49;Lj5A86T69;Lj5P201T16;Lj7A500T116;Lj7C305T24;Lj7C305T25;Lj8A198G47;Lj8C53G7;Lj9A695T55
GO:0006855	drug transmembrane transport	biological_process	10	3228	77	21236	0.752281	1	0.854375	Lj1A138T77;Lj4A277T43;Lj4C729G11;Lj4C729G12;Lj4C729T11;Lj4C729T14;Lj6P679T12;Lj7A509T112;Lj7A713T52;Lj9C672T15
GO:0015297	antiporter activity	molecular_function	15	3228	113	21236	0.754143	1	0.873277	Lj1C121T5;Lj1C331T2;Lj2A1024G55;Lj4A277T43;Lj4C729G11;Lj4C729G12;Lj4C729T11;Lj4C729T14;Lj6P679T12;Lj7A509T112;Lj9A409G92;Lj9A576T41;Lj9C632G1;Lj9P174T15;Lju188A1T77
GO:0006368	transcription elongation from RNA polymerase II promoter	biological_process	2	3228	17	21236	0.754735	1	0.773963	Lj2A22T71;Lj9C650G10
GO:0008265	Mo-molybdopterin cofactor sulfurase activity	molecular_function	2	3228	17	21236	0.754735	1	0.773963	Lj1A1150T110;Lj8P240T34
GO:0009089	lysine biosynthetic process via diaminopimelate	biological_process	2	3228	17	21236	0.754735	1	0.773963	Lj1C993G3;Lj6C687T4
GO:0009898	cytoplasmic side of plasma membrane	cellular_component	2	3228	17	21236	0.754735	1	0.773963	Lj7A514G30;Lju470C12G3
GO:0010187	negative regulation of seed germination	biological_process	2	3228	17	21236	0.754735	1	0.773963	Lj4C151G11;Lj4P265T48
GO:0010929	positive regulation of auxin mediated signaling pathway	biological_process	2	3228	17	21236	0.754735	1	0.773963	Lj1P958T60;Lj4P156T26
GO:0030126	COPI vesicle coat	cellular_component	2	3228	17	21236	0.754735	1	0.773963	Lj5C267G4;Lj9A541T95
GO:0031359	integral component of chloroplast outer membrane	cellular_component	2	3228	17	21236	0.754735	1	0.773963	Lj2C969T9;Lj3C829T9
GO:0032509	endosome transport via multivesicular body sorting pathway	biological_process	2	3228	17	21236	0.754735	1	0.773963	Lj3A749T131;Lj3C717T6
GO:0045335	phagocytic vesicle	cellular_component	2	3228	17	21236	0.754735	1	0.773963	Lj6P832T32;Lju41C58G1
GO:0060969	negative regulation of gene silencing	biological_process	2	3228	17	21236	0.754735	1	0.773963	Lj4C819G4;Lj5A747G30
GO:0071035	nuclear polyadenylation-dependent rRNA catabolic process	biological_process	2	3228	17	21236	0.754735	1	0.773963	Lj1A45T35;Lj7P537G26
GO:0071577	zinc ion transmembrane transport	biological_process	2	3228	17	21236	0.754735	1	0.773963	Lj1A1149G78;Lj2A11T50
GO:0090430	caffeoyl-CoA: alcohol caffeoyl transferase activity	molecular_function	2	3228	17	21236	0.754735	1	0.773963	Lj2A1194T54;Lj5A164G62
GO:0090691	formation of plant organ boundary	biological_process	2	3228	17	21236	0.754735	1	0.773963	Lj7A396T69;Lj8P727T21
GO:1990578	perinuclear endoplasmic reticulum membrane	cellular_component	2	3228	17	21236	0.754735	1	0.773963	Lj4A604G24;Lj4C569T0
GO:0002181	cytoplasmic translation	biological_process	3	3228	25	21236	0.755034	1	0.789442	Lj1A1000T82;Lj1C139G6;Lj2A1080T47
GO:0048653	anther development	biological_process	3	3228	25	21236	0.755034	1	0.789442	Lj1A1051T45;Lj9A653T34;Lj9P545T14
GO:2000377	regulation of reactive oxygen species metabolic process	biological_process	3	3228	25	21236	0.755034	1	0.789442	Lj3A936G54;Lj4P265T48;Lj8A310G25
GO:0006351	transcription, DNA-templated	biological_process	14	3228	106	21236	0.755737	1	0.868883	Lj1A234G35;Lj1C241G3;Lj1C693T2;Lj1C697G7;Lj2A146T27;Lj5A196T49;Lj6A672G23;Lj6C763T12;Lj7A685T54;Lj9A112T6;Lj9A372G31;Lj9C373G7;Lju124A32G74;Lju1819C0T2
GO:0006355	regulation of transcription, DNA-templated	biological_process	115	3228	799	21236	0.755789	1	0.94687	Lj1A1027T36;Lj1A1102T21;Lj1A188T28;Lj1A356T36;Lj1A357G13;Lj1A35T64;Lj1A95T46;Lj1C10G2;Lj1C1200T8;Lj1C356T7;Lj1C912T0;Lj1P1084T43;Lj1P1196T18;Lj1P147T66;Lj1P212T10;Lj1P304T14;Lj1P936T16;Lj1P958T60;Lj2A101G53;Lj2A110T59;Lj2A1144T90;Lj2A158T89;Lj2A171T61;Lj2A255T56;Lj2A26G26;Lj2A290T33;Lj2A374G35;Lj2A386T83;Lj2A405T40;Lj2A426T40;Lj2A548G18;Lj2A601G13;Lj2A699G27;Lj2C23T12;Lj2C243G5;Lj2C96T21;Lj2P1006…
GO:0019901	protein kinase binding	molecular_function	9	3228	70	21236	0.756208	1	0.845831	Lj1A1086T45;Lj1A97T13;Lj2C1172T10;Lj2C175G7;Lj2C536T6;Lj4A10G74;Lj4A734T49;Lj9C553T17;Lju188C0T6
GO:0010286	heat acclimation	biological_process	4	3228	33	21236	0.760475	1	0.797417	Lj1P948T16;Lj2A402T37;Lj5P178T43;Lj9A393T57
GO:0000932	P-body	cellular_component	8	3228	63	21236	0.76115	1	0.835389	Lj1A1034T53;Lj1C56G7;Lj4A131T27;Lj4A155T93;Lj4A611G30;Lj4A612T12;Lj8C79T13;Lj9P494T24
GO:0010311	lateral root formation	biological_process	8	3228	63	21236	0.76115	1	0.835389	Lj2A501T57;Lj3A749T131;Lj3C717T6;Lj4A870T23;Lj4C598T2;Lj5C260T12;Lj9A38T37;Lj9A571T73
GO:0031090	organelle membrane	cellular_component	8	3228	63	21236	0.76115	1	0.835389	Lj1P993T34;Lj5A20T30;Lj5P352T36;Lj6A121G18;Lj6A127T17;Lj6P122T20;Lj9C543G14;Lju897A3T33
GO:0080030	methyl indole-3-acetate esterase activity	molecular_function	8	3228	63	21236	0.76115	1	0.835389	Lj1A696T9;Lj1A706G22;Lj1C699T1;Lj1C700T3;Lj1C703G0;Lj7A21T21;Lj7A28T6;Lj7C25G6
GO:0004252	serine-type endopeptidase activity	molecular_function	19	3228	142	21236	0.761286	1	0.880247	Lj1A1236G69;Lj1A994T58;Lj1C1180G7;Lj1C150T4;Lj1C801G9;Lj2A153G80;Lj2A313G79;Lj2A338T72;Lj2A402T37;Lj2C1064T15;Lj2C1064T16;Lj2C153G5;Lj2C435G4;Lj2C93T10;Lj3C1000G6;Lj4C913T6;Lj4P761T23;Lj7A524G74;Lj9A35T20
GO:0016117	carotenoid biosynthetic process	biological_process	5	3228	41	21236	0.767691	1	0.802279	Lj1A1004T81;Lj1A1237T47;Lj3C114T1;Lj7A581T54;Lj8C97G11
GO:0000095	S-adenosyl-L-methionine transmembrane transporter activity	molecular_function	1	3228	9	21236	0.773325	1	0.730965	Lj4C121T24
GO:0000338	protein deneddylation	biological_process	1	3228	9	21236	0.773325	1	0.730965	Lj7C545T16
GO:0003400	regulation of COPII vesicle coating	biological_process	1	3228	9	21236	0.773325	1	0.730965	Lj9C614G15
GO:0004825	methionine-tRNA ligase activity	molecular_function	1	3228	9	21236	0.773325	1	0.730965	Lj1A88G44
GO:0005786	signal recognition particle, endoplasmic reticulum targeting	cellular_component	1	3228	9	21236	0.773325	1	0.730965	Lj5C74G15
GO:0005847	mRNA cleavage and polyadenylation specificity factor complex	cellular_component	1	3228	9	21236	0.773325	1	0.730965	Lj1A1000T74
GO:0006431	methionyl-tRNA aminoacylation	biological_process	1	3228	9	21236	0.773325	1	0.730965	Lj1A88G44
GO:0008152	metabolic process	biological_process	1	3228	9	21236	0.773325	1	0.730965	Lj1C1148G7
GO:0008180	COP9 signalosome	cellular_component	1	3228	9	21236	0.773325	1	0.730965	Lj7C545T16
GO:0009378	four-way junction helicase activity	molecular_function	1	3228	9	21236	0.773325	1	0.730965	Lj5C254G15
GO:0009584	detection of visible light	biological_process	1	3228	9	21236	0.773325	1	0.730965	Lj2A171T61
GO:0010100	negative regulation of photomorphogenesis	biological_process	1	3228	9	21236	0.773325	1	0.730965	Lj9C592T5
GO:0010162	seed dormancy process	biological_process	1	3228	9	21236	0.773325	1	0.730965	Lj3A637T23
GO:0010336	gibberellic acid homeostasis	biological_process	1	3228	9	21236	0.773325	1	0.730965	Lj7A427T43
GO:0015629	actin cytoskeleton	cellular_component	1	3228	9	21236	0.773325	1	0.730965	Lj8A232T65
GO:0015714	phosphoenolpyruvate transport	biological_process	1	3228	9	21236	0.773325	1	0.730965	Lj7C595T16
GO:0016180	snRNA processing	biological_process	1	3228	9	21236	0.773325	1	0.730965	Lj3A854T82
GO:0016602	CCAAT-binding factor complex	cellular_component	1	3228	9	21236	0.773325	1	0.730965	Lj5C39T4
GO:0016629	12-oxophytodienoate reductase activity	molecular_function	1	3228	9	21236	0.773325	1	0.730965	Lj7A686T68
GO:0016926	protein desumoylation	biological_process	1	3228	9	21236	0.773325	1	0.730965	Lj4C623T1
GO:0019104	DNA N-glycosylase activity	molecular_function	1	3228	9	21236	0.773325	1	0.730965	Lj3A932G50
GO:0030100	regulation of endocytosis	biological_process	1	3228	9	21236	0.773325	1	0.730965	Lj9C624G5
GO:0032197	transposition, RNA-mediated	biological_process	1	3228	9	21236	0.773325	1	0.730965	Lj9P387T49
GO:0032784	regulation of DNA-templated transcription, elongation	biological_process	1	3228	9	21236	0.773325	1	0.730965	Lj8C321T9
GO:0033160	positive regulation of protein import into nucleus, translocation	biological_process	1	3228	9	21236	0.773325	1	0.730965	Lj2A76T81
GO:0035265	organ growth	biological_process	1	3228	9	21236	0.773325	1	0.730965	Lj5A134T71
GO:0042176	regulation of protein catabolic process	biological_process	1	3228	9	21236	0.773325	1	0.730965	Lj3A650G10
GO:0042555	MCM complex	cellular_component	1	3228	9	21236	0.773325	1	0.730965	Lj1C1152G4
GO:0044209	AMP salvage	biological_process	1	3228	9	21236	0.773325	1	0.730965	Lj2A212G44
GO:0045300	acyl-[acyl-carrier-protein] desaturase activity	molecular_function	1	3228	9	21236	0.773325	1	0.730965	Lj7A364T80
GO:0046923	ER retention sequence binding	molecular_function	1	3228	9	21236	0.773325	1	0.730965	Lj1A89T73
GO:0048226	Casparian strip	cellular_component	1	3228	9	21236	0.773325	1	0.730965	Lj2C968G4
GO:0051214	RNA virus induced gene silencing	biological_process	1	3228	9	21236	0.773325	1	0.730965	Lj9C711G9
GO:0060149	negative regulation of posttranscriptional gene silencing	biological_process	1	3228	9	21236	0.773325	1	0.730965	Lj1A45T35
GO:0070139	SUMO-specific endopeptidase activity	molecular_function	1	3228	9	21236	0.773325	1	0.730965	Lj4C623T1
GO:0070628	proteasome binding	molecular_function	1	3228	9	21236	0.773325	1	0.730965	Lj4A53T50
GO:0071323	cellular response to chitin	biological_process	1	3228	9	21236	0.773325	1	0.730965	Lj7C54T7
GO:0071329	cellular response to sucrose stimulus	biological_process	1	3228	9	21236	0.773325	1	0.730965	Lj3A1070T23
GO:0071782	endoplasmic reticulum tubular network	cellular_component	1	3228	9	21236	0.773325	1	0.730965	Lj2C622G5
GO:0071786	endoplasmic reticulum tubular network organization	biological_process	1	3228	9	21236	0.773325	1	0.730965	Lj2C622G5
GO:0071900	regulation of protein serine/threonine kinase activity	biological_process	1	3228	9	21236	0.773325	1	0.730965	Lj9A525G26
GO:0071917	triose-phosphate transmembrane transporter activity	molecular_function	1	3228	9	21236	0.773325	1	0.730965	Lj7C595T16
GO:0080155	regulation of double fertilization forming a zygote and endosperm	biological_process	1	3228	9	21236	0.773325	1	0.730965	Lj3A637T23
GO:0080183	response to photooxidative stress	biological_process	1	3228	9	21236	0.773325	1	0.730965	Lj1A779T44
GO:0102786	stearoyl-[acp] desaturase activity	molecular_function	1	3228	9	21236	0.773325	1	0.730965	Lj7A364T80
GO:1900459	positive regulation of brassinosteroid mediated signaling pathway	biological_process	1	3228	9	21236	0.773325	1	0.730965	Lj1A22G97
GO:2001295	malonyl-CoA biosynthetic process	biological_process	1	3228	9	21236	0.773325	1	0.730965	Lj2C1239T39
GO:0005788	endoplasmic reticulum lumen	cellular_component	6	3228	49	21236	0.775508	1	0.805553	Lj5P500T4;Lj6A800G42;Lj7C343T12;Lj9A220G16;Lj9P258T31;Lju926A11T9
GO:0005741	mitochondrial outer membrane	cellular_component	8	3228	64	21236	0.776572	1	0.822336	Lj1C1009T12;Lj2C517G4;Lj4A40T47;Lj5A139T75;Lj6A74T31;Lj8A178T73;Lj9C376T10;Lju891C1G4
GO:0010150	leaf senescence	biological_process	26	3228	193	21236	0.777434	1	0.886248	Lj1A1178T69;Lj1A685T56;Lj1A685T57;Lj1A833G53;Lj1P722T17;Lj2A548G18;Lj2A935T44;Lj3A1070T23;Lj3A1075T33;Lj3A398G16;Lj3A900G47;Lj3A936G54;Lj5A441G34;Lj5C283T4;Lj7A225T45;Lj7A282G46;Lj7C556G9;Lj7C683T5;Lj8A36G59;Lj8A48T38;Lj8C624G2;Lj8C624G6;Lj8C624T6;Lj9A547T71;Lj9A603T44;Lj9C475G6
GO:0000159	protein phosphatase type 2A complex	cellular_component	3	3228	26	21236	0.778796	1	0.759079	Lj1A779T44;Lj2P3T33;Lj2P662T0
GO:0003824	catalytic activity	molecular_function	3	3228	26	21236	0.778796	1	0.759079	Lj2C357T24;Lj4A692T31;Lj9A681T36
GO:0009814	defense response, incompatible interaction	biological_process	3	3228	26	21236	0.778796	1	0.759079	Lj3A398G16;Lj8A173T72;Lj9P683T10
GO:0070588	calcium ion transmembrane transport	biological_process	3	3228	26	21236	0.778796	1	0.759079	Lj1A1197T77;Lj1A802G34;Lj2A538G22
GO:0005773	vacuole	cellular_component	85	3228	600	21236	0.778813	1	0.931981	Lj1A1065T51;Lj1A1123T22;Lj1A1192G65;Lj1A686G49;Lj1A801T75;Lj1A975T27;Lj1A986T55;Lj1C1079G5;Lj1C210G5;Lj1C42T7;Lj2A1142T80;Lj2A184T49;Lj2A197T64;Lj2A313G80;Lj2A446T43;Lj2A829T60;Lj2C266T3;Lj2C284T0;Lj2C37G5;Lj2C606G3;Lj2C828T6;Lj2P1076T6;Lj2P614T17;Lj3A313G9;Lj3A886G41;Lj4A155T93;Lj4A31T86;Lj4A31T91;Lj4C16T26;Lj4C211T4;Lj4C32T12;Lj4C802T6;Lj4C81G3;Lj5A139T78;Lj5A140T85;Lj5A193T99;Lj5A212T87;Lj5A39…
GO:0009646	response to absence of light	biological_process	4	3228	34	21236	0.781189	1	0.773963	Lj6A679G26;Lj8A48T38;Lj9A184T24;Lj9A189T25
GO:0009684	indoleacetic acid biosynthetic process	biological_process	2	3228	18	21236	0.782825	1	0.730965	Lj5A552T18;Lj5A559T31
GO:0010044	response to aluminum ion	biological_process	2	3228	18	21236	0.782825	1	0.730965	Lj1C331T2;Lj9C632G1
GO:0030490	maturation of SSU-rRNA	biological_process	2	3228	18	21236	0.782825	1	0.730965	Lj7A11G39;Lj7A12G16
GO:0032465	regulation of cytokinesis	biological_process	2	3228	18	21236	0.782825	1	0.730965	Lj8C566T5;Lju1295C3G7
GO:0033879	acetylajmaline esterase activity	molecular_function	2	3228	18	21236	0.782825	1	0.730965	Lj5C291T9;Lj5C292T4
GO:0071712	ER-associated misfolded protein catabolic process	biological_process	2	3228	18	21236	0.782825	1	0.730965	Lj5P201T16;Lj9A445T81
GO:0000122	negative regulation of transcription by RNA polymerase II	biological_process	5	3228	42	21236	0.786121	1	0.783177	Lj1A1046T48;Lj1A1047T40;Lj2P191T46;Lj3P813T15;Lj8A48T38
GO:0042147	retrograde transport, endosome to Golgi	biological_process	5	3228	42	21236	0.786121	1	0.783177	Lj2A252G53;Lj3A840T139;Lj8A722G15;Lj8C279G4;Lj8C286G7
GO:0006281	DNA repair	biological_process	26	3228	194	21236	0.786181	1	0.88168	Lj1A1180T81;Lj1C1247T0;Lj2A367T24;Lj2A45G39;Lj2C1155G3;Lj2C63G6;Lj2C868T4;Lj3P845T43;Lj4A728T41;Lj4A808G42;Lj4C104T2;Lj4C890T1;Lj5C254G15;Lj6A83T13;Lj6C83G1;Lj7C288T6;Lj7C568G10;Lj8A437G12;Lj8C437G0;Lj8C437G2;Lj8C53G7;Lj9C471T8;Lj9C494G11;Lj9C572G13;Lj9P629T54;Lju41A25T61
GO:0051082	unfolded protein binding	molecular_function	22	3228	166	21236	0.788641	1	0.871874	Lj1P873T16;Lj1P945T11;Lj1P948T16;Lj2A1104G70;Lj2A56T93;Lj3A1026T88;Lj3C1026T14;Lj3C1063G7;Lj3P737T46;Lj4C261T3;Lj4C632T12;Lj5A392G26;Lj5C253T14;Lj5P500T4;Lj7A343T67;Lj8A610T44;Lj8P624T48;Lj9A220G16;Lj9A304T83;Lj9A392T35;Lj9P258T31;Lju926A11T9
GO:0008134	transcription factor binding	molecular_function	7	3228	58	21236	0.798609	1	0.793979	Lj1A1046T48;Lj1A1047T40;Lj1A1153T31;Lj3A991G23;Lj3C991T4;Lj4C88G16;Lj6A786G69
GO:0006400	tRNA modification	biological_process	4	3228	35	21236	0.800454	1	0.75185	Lj6A756T66;Lj6P565T26;Lj6P780T42;Lj8A365T11
GO:0016791	phosphatase activity	molecular_function	4	3228	35	21236	0.800454	1	0.75185	Lj2A77T28;Lj3C902G9;Lj4A139T85;Lju41A7T38
GO:0009704	de-etiolation	biological_process	3	3228	27	21236	0.800624	1	0.730965	Lj3A1026T88;Lj3A1044G59;Lj3C1026T14
GO:0000062	fatty-acyl-CoA binding	molecular_function	1	3228	10	21236	0.807796	1	0.657869	Lj5A258T11
GO:0000103	sulfate assimilation	biological_process	1	3228	10	21236	0.807796	1	0.657869	Lj4A163T71
GO:0000156	phosphorelay response regulator activity	molecular_function	1	3228	10	21236	0.807796	1	0.657869	Lj1A1102T21
GO:0000187	activation of MAPK activity	biological_process	1	3228	10	21236	0.807796	1	0.657869	Lj7C54T7
GO:0000418	RNA polymerase IV complex	cellular_component	1	3228	10	21236	0.807796	1	0.657869	Lj9A449T50
GO:0000771	agglutination involved in conjugation	biological_process	1	3228	10	21236	0.807796	1	0.657869	Lju427C3T2
GO:0000795	synaptonemal complex	cellular_component	1	3228	10	21236	0.807796	1	0.657869	Lj5C255G21
GO:0004315	3-oxoacyl-[acyl-carrier-protein] synthase activity	molecular_function	1	3228	10	21236	0.807796	1	0.657869	Lj8C337T1
GO:0004602	glutathione peroxidase activity	molecular_function	1	3228	10	21236	0.807796	1	0.657869	Lj3A853T79
GO:0004834	tryptophan synthase activity	molecular_function	1	3228	10	21236	0.807796	1	0.657869	Lj5A435T23
GO:0005797	Golgi medial cisterna	cellular_component	1	3228	10	21236	0.807796	1	0.657869	Lj7A730G44
GO:0006986	response to unfolded protein	biological_process	1	3228	10	21236	0.807796	1	0.657869	Lj3P737T46
GO:0007389	pattern specification process	biological_process	1	3228	10	21236	0.807796	1	0.657869	Lj2A1019T30
GO:0008374	O-acyltransferase activity	molecular_function	1	3228	10	21236	0.807796	1	0.657869	Lj1P1239T28
GO:0008420	RNA polymerase II CTD heptapeptide repeat phosphatase activity	molecular_function	1	3228	10	21236	0.807796	1	0.657869	Lj8A601G12
GO:0009854	oxidative photosynthetic carbon pathway	biological_process	1	3228	10	21236	0.807796	1	0.657869	Lj9C535T14
GO:0009979	16:0 monogalactosyldiacylglycerol desaturase activity	molecular_function	1	3228	10	21236	0.807796	1	0.657869	Lj2A779G7
GO:0010075	regulation of meristem growth	biological_process	1	3228	10	21236	0.807796	1	0.657869	Lj1A35T64
GO:0010226	response to lithium ion	biological_process	1	3228	10	21236	0.807796	1	0.657869	Lj7A601T115
GO:0010227	floral organ abscission	biological_process	1	3228	10	21236	0.807796	1	0.657869	Lj7A277T21
GO:0010264	myo-inositol hexakisphosphate biosynthetic process	biological_process	1	3228	10	21236	0.807796	1	0.657869	Lj2C1017G6
GO:0012510	trans-Golgi network transport vesicle membrane	cellular_component	1	3228	10	21236	0.807796	1	0.657869	Lj4A406T27
GO:0015120	phosphoglycerate transmembrane transporter activity	molecular_function	1	3228	10	21236	0.807796	1	0.657869	Lj7C595T16
GO:0015713	phosphoglycerate transmembrane transport	biological_process	1	3228	10	21236	0.807796	1	0.657869	Lj7C595T16
GO:0016584	nucleosome positioning	biological_process	1	3228	10	21236	0.807796	1	0.657869	Lj6P742T14
GO:0016627	oxidoreductase activity, acting on the CH-CH group of donors	molecular_function	1	3228	10	21236	0.807796	1	0.657869	Lj3A828T78
GO:0016779	nucleotidyltransferase activity	molecular_function	1	3228	10	21236	0.807796	1	0.657869	Lj8C79T13
GO:0019919	peptidyl-arginine methylation, to asymmetrical-dimethyl arginine	biological_process	1	3228	10	21236	0.807796	1	0.657869	Lj3A817G85
GO:0030125	clathrin vesicle coat	cellular_component	1	3228	10	21236	0.807796	1	0.657869	Lj6A633T33
GO:0032511	late endosome to vacuole transport via multivesicular body sorting pathway	biological_process	1	3228	10	21236	0.807796	1	0.657869	Lj6A633T33
GO:0032585	multivesicular body membrane	cellular_component	1	3228	10	21236	0.807796	1	0.657869	Lj5C260T12
GO:0032875	regulation of DNA endoreduplication	biological_process	1	3228	10	21236	0.807796	1	0.657869	Lj4A46T104
GO:0032957	inositol trisphosphate metabolic process	biological_process	1	3228	10	21236	0.807796	1	0.657869	Lj8A289T62
GO:0033179	proton-transporting V-type ATPase, V0 domain	cellular_component	1	3228	10	21236	0.807796	1	0.657869	Lj2A465T72
GO:0042753	positive regulation of circadian rhythm	biological_process	1	3228	10	21236	0.807796	1	0.657869	Lj2P1068T26
GO:0042793	plastid transcription	biological_process	1	3228	10	21236	0.807796	1	0.657869	Lj9P646T34
GO:0043021	ribonucleoprotein complex binding	molecular_function	1	3228	10	21236	0.807796	1	0.657869	Lj8C281T2
GO:0043495	protein membrane anchor	molecular_function	1	3228	10	21236	0.807796	1	0.657869	Lj9C660G5
GO:0045543	gibberellin 2-beta-dioxygenase activity	molecular_function	1	3228	10	21236	0.807796	1	0.657869	Lj6A695G24
GO:0046283	anthocyanin-containing compound metabolic process	biological_process	1	3228	10	21236	0.807796	1	0.657869	Lj2A511T40
GO:0047213	anthocyanidin 3-O-glucosyltransferase activity	molecular_function	1	3228	10	21236	0.807796	1	0.657869	Lj8C292G2
GO:0047998	hyoscyamine (6S)-dioxygenase activity	molecular_function	1	3228	10	21236	0.807796	1	0.657869	Lj2A1153T48
GO:0051787	misfolded protein binding	molecular_function	1	3228	10	21236	0.807796	1	0.657869	Lj3P737T46
GO:0055037	recycling endosome	cellular_component	1	3228	10	21236	0.807796	1	0.657869	Lj3C55T7
GO:0070940	dephosphorylation of RNA polymerase II C-terminal domain	biological_process	1	3228	10	21236	0.807796	1	0.657869	Lj8A601G12
GO:0071042	nuclear polyadenylation-dependent mRNA catabolic process	biological_process	1	3228	10	21236	0.807796	1	0.657869	Lj7P537G26
GO:0071490	cellular response to far red light	biological_process	1	3228	10	21236	0.807796	1	0.657869	Lj3P727T10
GO:0071491	cellular response to red light	biological_process	1	3228	10	21236	0.807796	1	0.657869	Lj3P727T10
GO:0080022	primary root development	biological_process	1	3228	10	21236	0.807796	1	0.657869	Lj7A443G63
GO:0080054	low-affinity nitrate transmembrane transporter activity	molecular_function	1	3228	10	21236	0.807796	1	0.657869	Lj7A704T82
GO:0080177	plastoglobule organization	biological_process	1	3228	10	21236	0.807796	1	0.657869	Lj8C136T8
GO:1990135	flavonoid sulfotransferase activity	molecular_function	1	3228	10	21236	0.807796	1	0.657869	Lj4C124T13
GO:2001022	positive regulation of response to DNA damage stimulus	biological_process	1	3228	10	21236	0.807796	1	0.657869	Lj2A367T24
GO:0035064	methylated histone binding	molecular_function	6	3228	51	21236	0.807813	1	0.773963	Lj2A232T31;Lj2P191T46;Lj5C600T14;Lj8A309G34;Lj8A489T39;Lj8A489T40
GO:0048367	shoot system development	biological_process	6	3228	51	21236	0.807813	1	0.773963	Lj5A243T96;Lj6P708T54;Lj8A589G31;Lj9A240T73;Lj9A317T79;Lj9C444T23
GO:0000422	autophagy of mitochondrion	biological_process	2	3228	19	21236	0.808046	1	0.692493	Lj2A1153G48;Lj5A441G34
GO:0000987	proximal promoter sequence-specific DNA binding	molecular_function	2	3228	19	21236	0.808046	1	0.692493	Lj6A786G69;Lj6P831T22
GO:0004707	MAP kinase activity	molecular_function	2	3228	19	21236	0.808046	1	0.692493	Lj2A1044T64;Lj2A458G63
GO:0005663	DNA replication factor C complex	cellular_component	2	3228	19	21236	0.808046	1	0.692493	Lj9A253G54;Lj9C253G11
GO:0008308	voltage-gated anion channel activity	molecular_function	2	3228	19	21236	0.808046	1	0.692493	Lj1A1233T65;Lj6A74T31
GO:0008327	methyl-CpG binding	molecular_function	2	3228	19	21236	0.808046	1	0.692493	Lj2A1055T49;Lj5A86T69
GO:0009616	virus induced gene silencing	biological_process	2	3228	19	21236	0.808046	1	0.692493	Lj7A721T54;Lj9C711G9
GO:0010047	fruit dehiscence	biological_process	2	3228	19	21236	0.808046	1	0.692493	Lj2C155T1;Lj4A36T69
GO:0015301	anion:anion antiporter activity	molecular_function	2	3228	19	21236	0.808046	1	0.692493	Lj7A635T41;Lj9A447T35
GO:0031167	rRNA methylation	biological_process	2	3228	19	21236	0.808046	1	0.692493	Lj3C881T4;Lj9A577G54
GO:0046653	tetrahydrofolate metabolic process	biological_process	2	3228	19	21236	0.808046	1	0.692493	Lj6C380T12;Lj8C555T0
GO:0051707	response to other organism	biological_process	2	3228	19	21236	0.808046	1	0.692493	Lj2A339T48;Lj6A782T109
GO:2000280	regulation of root development	biological_process	2	3228	19	21236	0.808046	1	0.692493	Lj2A289T21;Lj5C314G9
GO:0006635	fatty acid beta-oxidation	biological_process	9	3228	74	21236	0.811768	1	0.800111	Lj2C1197G9;Lj3A119G29;Lj3C951G1;Lj4A664G63;Lj5A595G26;Lj5A597T11;Lj5A598G22;Lj5A5G5;Lj6C613T0
GO:0009873	ethylene-activated signaling pathway	biological_process	31	3228	233	21236	0.815586	1	0.875276	Lj1A181T23;Lj1A356T36;Lj1A357G13;Lj1C356T7;Lj1C911T4;Lj1P879T47;Lj2A446T43;Lj3A948T60;Lj4A406T27;Lj4P106T40;Lj4P147T8;Lj4P148T17;Lj4P154T9;Lj4P256T31;Lj5A78T84;Lj6C612G2;Lj7A448T26;Lj7C162G1;Lj7C450G4;Lj7C743T9;Lj7P618T61;Lj7P701T10;Lj8A310G25;Lj8C47T14;Lj8C64G5;Lj8P130T43;Lj8P269T12;Lj8P585T4;Lj9P510T64;Lj9P560T16;Lju41C8G16
GO:0045892	negative regulation of transcription, DNA-templated	biological_process	21	3228	162	21236	0.816494	1	0.852793	Lj1C693T2;Lj1C697G7;Lj2A1100T23;Lj2A146T27;Lj2A449T51;Lj2C34T8;Lj2P1169T13;Lj2P298T33;Lj3A1013T44;Lj3A1064T98;Lj3A1075T33;Lj3A874T74;Lj4P262T13;Lj5C283T4;Lj6P608T30;Lj8A109T80;Lj8A270T22;Lj8A270T23;Lj8A48T38;Lj8A589G31;Lj9P545T14
GO:0007033	vacuole organization	biological_process	4	3228	36	21236	0.81832	1	0.730965	Lj1C56G7;Lj1C792T2;Lj5C27G7;Lj9A536G72
GO:0009411	response to UV	biological_process	4	3228	36	21236	0.81832	1	0.730965	Lj2A423G50;Lj3C1063T14;Lj4A123T21;Lj9C376T10
GO:0009791	post-embryonic development	biological_process	4	3228	36	21236	0.81832	1	0.730965	Lj5C248G9;Lj8A589G31;Lj9C498G17;Lj9C518T1
GO:0070919	production of siRNA involved in chromatin silencing by small RNA	biological_process	4	3228	36	21236	0.81832	1	0.730965	Lj1A193G23;Lj1C248T1;Lj4C392G1;Lj7A721T54
GO:0005694	chromosome	cellular_component	5	3228	44	21236	0.81954	1	0.747578	Lj1A979T80;Lj5C254G15;Lj7C14G2;Lju41A25T61;Lju99A6T47
GO:0006417	regulation of translation	biological_process	12	3228	97	21236	0.820015	1	0.813858	Lj1A522T65;Lj1C248T1;Lj2A354G50;Lj2A465G68;Lj2C1068T5;Lj2C124T9;Lj3A1009G50;Lj4A104G24;Lj4A67G48;Lj5A51T52;Lj6A646T84;Lj8A573G8
GO:0006730	one-carbon metabolic process	biological_process	3	3228	28	21236	0.820613	1	0.704859	Lj6C380T12;Lj8C555T0;Lju99C7T12
GO:0009639	response to red or far red light	biological_process	3	3228	28	21236	0.820613	1	0.704859	Lj1A1176T62;Lj6A731T88;Lj7A396T69
GO:0019898	extrinsic component of membrane	cellular_component	6	3228	52	21236	0.822545	1	0.759079	Lj1C1049T3;Lj1C1049T5;Lj5A441G34;Lj6A698G104;Lj6C698G8;Lj7A569T67
GO:0042802	identical protein binding	molecular_function	29	3228	220	21236	0.823912	1	0.86719	Lj2A1148G46;Lj2A306T70;Lj2A423G50;Lj2C1072T15;Lj2C515T4;Lj2C69T3;Lj2C7T6;Lj3A749T131;Lj3C1063T14;Lj3C717T6;Lj4A123T21;Lj4A697T31;Lj4C456T14;Lj4C62T4;Lj5C283T4;Lj5C600T14;Lj6A808T47;Lj7A607T31;Lj7A686T68;Lj7C717T4;Lj7P277T7;Lj8A616G47;Lj9A505T70;Lj9A510T86;Lj9C323T5;Lj9C354G5;Lj9C376T10;Lj9C592T5;Lj9E177T0
GO:0009553	embryo sac development	biological_process	9	3228	75	21236	0.824042	1	0.789442	Lj1A1051T45;Lj2A509T26;Lj2C515T4;Lj2C74G12;Lj3A907T66;Lj4C250G8;Lj5A125G63;Lj6A104G19;Lj8A216G70
GO:0000287	magnesium ion binding	molecular_function	28	3228	213	21236	0.824648	1	0.864804	Lj1A553T30;Lj2A100T71;Lj2A128G36;Lj2A244T66;Lj2C1086T3;Lj2C220T9;Lj2C369G0;Lj2P602T21;Lj3A940T61;Lj3A940T62;Lj3P430T4;Lj4C851T8;Lj4C866G0;Lj4C925G5;Lj5C140T11;Lj5C695T2;Lj6A769T89;Lj8A365T11;Lj8C32T3;Lj8C560G4;Lj9A25G19;Lj9A26G17;Lj9A433T98;Lj9A520G86;Lj9A684T48;Lj9A687T82;Lj9C609T12;Lj9P479T33
GO:0016458	gene silencing	biological_process	7	3228	60	21236	0.826503	1	0.767513	Lj1C248T1;Lj2A22T71;Lj2A766T19;Lj3C921T8;Lj5A282T76;Lj5C312G4;Lj5C702T0
GO:2000031	regulation of salicylic acid mediated signaling pathway	biological_process	7	3228	60	21236	0.826503	1	0.767513	Lj1P958T60;Lj3A664T13;Lj3A730T42;Lj3C731T3;Lj4A406T27;Lj6A22T19;Lj6A2T20
GO:0000175	3'-5'-exoribonuclease activity	molecular_function	2	3228	20	21236	0.83062	1	0.657869	Lj4A611G30;Lj4A612T12
GO:0006520	cellular amino acid metabolic process	biological_process	2	3228	20	21236	0.83062	1	0.657869	Lj7A669T56;Lj8C49T14
GO:0009098	leucine biosynthetic process	biological_process	2	3228	20	21236	0.83062	1	0.657869	Lj3A639T17;Lj4A750T29
GO:0009982	pseudouridine synthase activity	molecular_function	2	3228	20	21236	0.83062	1	0.657869	Lj1A524T17;Lj1A524T18
GO:0016236	macroautophagy	biological_process	2	3228	20	21236	0.83062	1	0.657869	Lj9A445T81;Lj9C614G15
GO:0033169	histone H3-K9 demethylation	biological_process	2	3228	20	21236	0.83062	1	0.657869	Lj4C819G4;Lj5A747G30
GO:0036297	interstrand cross-link repair	biological_process	2	3228	20	21236	0.83062	1	0.657869	Lj4A808G42;Lj6A353T83
GO:0042127	regulation of cell proliferation	biological_process	2	3228	20	21236	0.83062	1	0.657869	Lj4A752T18;Lj7C747T6
GO:0080142	regulation of salicylic acid biosynthetic process	biological_process	2	3228	20	21236	0.83062	1	0.657869	Lj3A881T69;Lj9C453T2
GO:1901000	regulation of response to salt stress	biological_process	2	3228	20	21236	0.83062	1	0.657869	Lj1C884G19;Lj2A146T29
GO:0042752	regulation of circadian rhythm	biological_process	5	3228	45	21236	0.834601	1	0.730965	Lj2C654G2;Lj6C594G25;Lj9A25T22;Lj9A525G26;Lj9C25T5
GO:0006974	cellular response to DNA damage stimulus	biological_process	9	3228	76	21236	0.835692	1	0.779055	Lj4C171T5;Lj5C254G15;Lj8A365T11;Lj9A629T105;Lju1040C0G1;Lju1225A0T4;Lju1225A1G38;Lju1225A2T63;Lju41C36T19
GO:0010468	regulation of gene expression	biological_process	9	3228	76	21236	0.835692	1	0.779055	Lj1A765T39;Lj2A458G63;Lj2A730T33;Lj2A965T20;Lj2A998T25;Lj2C946T13;Lj6A737G47;Lj6A801T78;Lj8A336G52
GO:0032502	developmental process	biological_process	6	3228	53	21236	0.836366	1	0.744757	Lj7A543T35;Lj7A685T54;Lj8A1G34;Lj8C156G11;Lj8P624T48;Lj9P646T34
GO:0000467	exonucleolytic trimming to generate mature 3'-end of 5.8S rRNA from tricistronic rRNA transcript (SSU-rRNA, 5.8S rRNA, LSU-rRNA)	biological_process	1	3228	11	21236	0.837026	1	0.598062	Lj1A45T35
GO:0000930	gamma-tubulin complex	cellular_component	1	3228	11	21236	0.837026	1	0.598062	Lj4A906T36
GO:0004739	pyruvate dehydrogenase (acetyl-transferring) activity	molecular_function	1	3228	11	21236	0.837026	1	0.598062	Lj5A91G47
GO:0005247	voltage-gated chloride channel activity	molecular_function	1	3228	11	21236	0.837026	1	0.598062	Lju41C52T5
GO:0005628	prospore membrane	cellular_component	1	3228	11	21236	0.837026	1	0.598062	Lj6A698G104
GO:0005664	nuclear origin of replication recognition complex	cellular_component	1	3228	11	21236	0.837026	1	0.598062	Lj2C166G5
GO:0006283	transcription-coupled nucleotide-excision repair	biological_process	1	3228	11	21236	0.837026	1	0.598062	Lj3A854T82
GO:0006997	nucleus organization	biological_process	1	3228	11	21236	0.837026	1	0.598062	Lj9C660G5
GO:0007076	mitotic chromosome condensation	biological_process	1	3228	11	21236	0.837026	1	0.598062	Lj9C494G11
GO:0007098	centrosome cycle	biological_process	1	3228	11	21236	0.837026	1	0.598062	Lj2A592G35
GO:0007166	cell surface receptor signaling pathway	biological_process	1	3228	11	21236	0.837026	1	0.598062	Lj3A969T49
GO:0008541	proteasome regulatory particle, lid subcomplex	cellular_component	1	3228	11	21236	0.837026	1	0.598062	Lj4A53T50
GO:0009082	branched-chain amino acid biosynthetic process	biological_process	1	3228	11	21236	0.837026	1	0.598062	Lj1C685T11
GO:0010449	root meristem growth	biological_process	1	3228	11	21236	0.837026	1	0.598062	Lj8C64G5
GO:0010497	plasmodesmata-mediated intercellular transport	biological_process	1	3228	11	21236	0.837026	1	0.598062	Lj5C314G9
GO:0015450	P-P-bond-hydrolysis-driven protein transmembrane transporter activity	molecular_function	1	3228	11	21236	0.837026	1	0.598062	Lj2C969T9
GO:0016593	Cdc73/Paf1 complex	cellular_component	1	3228	11	21236	0.837026	1	0.598062	Lj9A382T65
GO:0019509	L-methionine salvage from methylthioadenosine	biological_process	1	3228	11	21236	0.837026	1	0.598062	Lj9C323T5
GO:0031952	regulation of protein autophosphorylation	biological_process	1	3228	11	21236	0.837026	1	0.598062	Lj1A779T44
GO:0034388	Pwp2p-containing subcomplex of 90S preribosome	cellular_component	1	3228	11	21236	0.837026	1	0.598062	Lj6A285T32
GO:0034707	chloride channel complex	cellular_component	1	3228	11	21236	0.837026	1	0.598062	Lju41C52T5
GO:0035242	protein-arginine omega-N asymmetric methyltransferase activity	molecular_function	1	3228	11	21236	0.837026	1	0.598062	Lj3A817G85
GO:0043138	3'-5' DNA helicase activity	molecular_function	1	3228	11	21236	0.837026	1	0.598062	Lj5C254G15
GO:0043481	anthocyanin accumulation in tissues in response to UV light	biological_process	1	3228	11	21236	0.837026	1	0.598062	Lj7A396T69
GO:0044877	protein-containing complex binding	molecular_function	1	3228	11	21236	0.837026	1	0.598062	Lj1P1227T90
GO:0045165	cell fate commitment	biological_process	1	3228	11	21236	0.837026	1	0.598062	Lj1A254G19
GO:0051879	Hsp90 protein binding	molecular_function	1	3228	11	21236	0.837026	1	0.598062	Lj8A256T45
GO:0070534	protein K63-linked ubiquitination	biological_process	1	3228	11	21236	0.837026	1	0.598062	Lj9A441T93
GO:0071492	cellular response to UV-A	biological_process	1	3228	11	21236	0.837026	1	0.598062	Lj3P727T10
GO:0090110	cargo loading into COPII-coated vesicle	biological_process	1	3228	11	21236	0.837026	1	0.598062	Lj9C614G15
GO:2001020	regulation of response to DNA damage stimulus	biological_process	1	3228	11	21236	0.837026	1	0.598062	Lju41C36T19
GO:0008970	phospholipase A1 activity	molecular_function	3	3228	29	21236	0.838867	1	0.680554	Lj2A1158T47;Lj9A698G58;Lj9P556T7
GO:0050275	scopoletin glucosyltransferase activity	molecular_function	3	3228	29	21236	0.838867	1	0.680554	Lj4C62T4;Lj9C354G5;Lj9E177T0
GO:0009611	response to wounding	biological_process	22	3228	172	21236	0.839125	1	0.84146	Lj1A356T36;Lj1A357G13;Lj1A97T13;Lj1C356T7;Lj1P240T21;Lj2P133T33;Lj3C676G5;Lj4A178G43;Lj4P106T40;Lj4P132T23;Lj5A139T78;Lj6C282G1;Lj6C613T0;Lj7A282G46;Lj7C344T6;Lj7C630T0;Lj7P270T5;Lj7P563T11;Lj8C72G3;Lj9A316T46;Lj9A410T70;Lju470C3T7
GO:0080031	methyl salicylate esterase activity	molecular_function	8	3228	69	21236	0.842812	1	0.762746	Lj1A696T9;Lj1A706G22;Lj1C699T1;Lj1C700T3;Lj1C703G0;Lj7A21T21;Lj7A28T6;Lj7C25G6
GO:0045454	cell redox homeostasis	biological_process	15	3228	122	21236	0.847468	1	0.808855	Lj1A831T71;Lj1P1105T11;Lj1P129T38;Lj2A551T19;Lj3A853T79;Lj3A854T82;Lj3A875T61;Lj3P813T15;Lj6A699T60;Lj6C749G7;Lj7C343T12;Lj8A150T51;Lj8A166G89;Lj9C219G1;Lju158C6G2
GO:0003746	translation elongation factor activity	molecular_function	5	3228	46	21236	0.848617	1	0.715075	Lj1A921T29;Lj2A588T35;Lj5C107T7;Lj6A664T63;Lj9C650G10
GO:0008234	cysteine-type peptidase activity	molecular_function	5	3228	46	21236	0.848617	1	0.715075	Lj1A685T56;Lj1A685T57;Lj2C7T6;Lj4A155T93;Lj9A472T86
GO:0010181	FMN binding	molecular_function	5	3228	46	21236	0.848617	1	0.715075	Lj5A270G65;Lj7A686T68;Lj9A24T28;Lj9C26T2;Lj9C535T14
GO:0016592	mediator complex	cellular_component	5	3228	46	21236	0.848617	1	0.715075	Lj2A1178G40;Lj3A761T51;Lj6C762G14;Lj7C492T6;Lju225E3T0
GO:0050897	cobalt ion binding	molecular_function	5	3228	46	21236	0.848617	1	0.715075	Lj6A664T63;Lj6C380T12;Lj7A386T88;Lj8C49T14;Lj8C555T0
GO:0000976	transcription regulatory region sequence-specific DNA binding	molecular_function	4	3228	38	21236	0.850096	1	0.692493	Lj4C819G4;Lj5A747G30;Lj8A48T38;Lj8C47T14
GO:0008559	xenobiotic transmembrane transporting ATPase activity	molecular_function	4	3228	38	21236	0.850096	1	0.692493	Lj2A1142T80;Lj2A173G34;Lj2C583G2;Lj3A914T77
GO:0000922	spindle pole	cellular_component	2	3228	21	21236	0.850768	1	0.626542	Lj1A1209T60;Lj9A462T70
GO:0004535	poly(A)-specific ribonuclease activity	molecular_function	2	3228	21	21236	0.850768	1	0.626542	Lj1A1034T53;Lj9P494T24
GO:0006265	DNA topological change	biological_process	2	3228	21	21236	0.850768	1	0.626542	Lj9C634T13;Lju912C3T0
GO:0016573	histone acetylation	biological_process	2	3228	21	21236	0.850768	1	0.626542	Lj1C191T4;Lj2C1105T11
GO:0030151	molybdenum ion binding	molecular_function	2	3228	21	21236	0.850768	1	0.626542	Lj1A1150T110;Lj8P240T34
GO:0090332	stomatal closure	biological_process	2	3228	21	21236	0.850768	1	0.626542	Lj2A362T41;Lju891C1G4
GO:1902584	positive regulation of response to water deprivation	biological_process	2	3228	21	21236	0.850768	1	0.626542	Lj6C826T5;Lju41A28T116
GO:0006306	DNA methylation	biological_process	3	3228	30	21236	0.855491	1	0.657869	Lj1C248T1;Lj2A22T71;Lj3A932G50
GO:0008094	DNA-dependent ATPase activity	molecular_function	3	3228	30	21236	0.855491	1	0.657869	Lj3A854T82;Lj6A646T83;Lj8C53G7
GO:0030170	pyridoxal phosphate binding	molecular_function	12	3228	101	21236	0.859291	1	0.781626	Lj1A1150T110;Lj1A124G29;Lj2C513T6;Lj5A286G23;Lj5C91G2;Lj6C380T12;Lj7C139T4;Lj8A178T73;Lj8C555T0;Lj8P240T34;Lj9A538T108;Lj9A687T82
GO:0016032	viral process	biological_process	6	3228	55	21236	0.861395	1	0.717675	Lj3A1075T33;Lj3C649T8;Lj4A313T24;Lj8A310G25;Lj9A462T70;Lju170C0T1
GO:0009693	ethylene biosynthetic process	biological_process	5	3228	47	21236	0.861633	1	0.69986	Lj1A833G53;Lj2A935T44;Lj2C445G6;Lj2C445T15;Lj4A682T57
GO:0004124	cysteine synthase activity	molecular_function	1	3228	12	21236	0.861812	1	0.548224	Lj8A178T73
GO:0004455	ketol-acid reductoisomerase activity	molecular_function	1	3228	12	21236	0.861812	1	0.548224	Lj1C685T11
GO:0005534	galactose binding	molecular_function	1	3228	12	21236	0.861812	1	0.548224	Lj5A731T8
GO:0005736	RNA polymerase I complex	cellular_component	1	3228	12	21236	0.861812	1	0.548224	Lj9A449T50
GO:0005880	nuclear microtubule	cellular_component	1	3228	12	21236	0.861812	1	0.548224	Lj2A592G35
GO:0005885	Arp2/3 protein complex	cellular_component	1	3228	12	21236	0.861812	1	0.548224	Lj6C816T4
GO:0005956	protein kinase CK2 complex	cellular_component	1	3228	12	21236	0.861812	1	0.548224	Lj9A525G26
GO:0006809	nitric oxide biosynthetic process	biological_process	1	3228	12	21236	0.861812	1	0.548224	Lj8A310G25
GO:0006955	immune response	biological_process	1	3228	12	21236	0.861812	1	0.548224	Lj3C863G4
GO:0009231	riboflavin biosynthetic process	biological_process	1	3228	12	21236	0.861812	1	0.548224	Lj1P722T15
GO:0009773	photosynthetic electron transport in photosystem I	biological_process	1	3228	12	21236	0.861812	1	0.548224	Lj2C357T24
GO:0009870	defense response signaling pathway, resistance gene-dependent	biological_process	1	3228	12	21236	0.861812	1	0.548224	Lj1P722T17
GO:0010293	abscisic aldehyde oxidase activity	molecular_function	1	3228	12	21236	0.861812	1	0.548224	Lj2C888G0
GO:0030007	cellular potassium ion homeostasis	biological_process	1	3228	12	21236	0.861812	1	0.548224	Lj2A1142T80
GO:0032436	positive regulation of proteasomal ubiquitin-dependent protein catabolic process	biological_process	1	3228	12	21236	0.861812	1	0.548224	Lj8A198G47
GO:0032876	negative regulation of DNA endoreduplication	biological_process	1	3228	12	21236	0.861812	1	0.548224	Lj2A146T27
GO:0034314	Arp2/3 complex-mediated actin nucleation	biological_process	1	3228	12	21236	0.861812	1	0.548224	Lj6C816T4
GO:0034475	U4 snRNA 3'-end processing	biological_process	1	3228	12	21236	0.861812	1	0.548224	Lj1A45T35
GO:0042285	xylosyltransferase activity	molecular_function	1	3228	12	21236	0.861812	1	0.548224	Lj7A75T29
GO:0043140	ATP-dependent 3'-5' DNA helicase activity	molecular_function	1	3228	12	21236	0.861812	1	0.548224	Lj5C254G15
GO:0043987	histone H3-S10 phosphorylation	biological_process	1	3228	12	21236	0.861812	1	0.548224	Lju1295C3G7
GO:0043988	histone H3-S28 phosphorylation	biological_process	1	3228	12	21236	0.861812	1	0.548224	Lju1295C3G7
GO:0044022	histone kinase activity (H3-S28 specific)	molecular_function	1	3228	12	21236	0.861812	1	0.548224	Lju1295C3G7
GO:0051289	protein homotetramerization	biological_process	1	3228	12	21236	0.861812	1	0.548224	Lj1P1037T19
GO:0051781	positive regulation of cell division	biological_process	1	3228	12	21236	0.861812	1	0.548224	Lj4A243G59
GO:0071486	cellular response to high light intensity	biological_process	1	3228	12	21236	0.861812	1	0.548224	Lj3P727T10
GO:0090307	mitotic spindle assembly	biological_process	1	3228	12	21236	0.861812	1	0.548224	Lj2A203T57
GO:1901332	negative regulation of lateral root development	biological_process	1	3228	12	21236	0.861812	1	0.548224	Lj3A886G39
GO:0019005	SCF ubiquitin ligase complex	cellular_component	7	3228	63	21236	0.862526	1	0.730965	Lj2C542T13;Lj2P970T14;Lj4A725T37;Lj4C7T6;Lj6A737G47;Lj8C72G3;Lju50C14T3
GO:0010228	vegetative to reproductive phase transition of meristem	biological_process	13	3228	109	21236	0.863492	1	0.784614	Lj1C697G7;Lj1C884G19;Lj2A1019T30;Lj2A1188T56;Lj2P1177T25;Lj3A817G85;Lj4C152G4;Lj4C623T1;Lj5A153T49;Lj6A104G19;Lj7A277T21;Lj9P571T39;Lj9P628T41
GO:0000027	ribosomal large subunit assembly	biological_process	4	3228	39	21236	0.864135	1	0.674737	Lj1C139G6;Lj2A1080T47;Lj7A591T84;Lj8A26G45
GO:0005384	manganese ion transmembrane transporter activity	molecular_function	4	3228	39	21236	0.864135	1	0.674737	Lj2A1126G36;Lj4C67T6;Lj4C694T6;Lj5C244T10
GO:0009631	cold acclimation	biological_process	4	3228	39	21236	0.864135	1	0.674737	Lj1C991G10;Lj1C991T7;Lj1P991T53;Lj2A446T43
GO:0034599	cellular response to oxidative stress	biological_process	4	3228	39	21236	0.864135	1	0.674737	Lj1C977T5;Lj3A853T79;Lj8C136T8;Lj9C475G6
GO:0009867	jasmonic acid mediated signaling pathway	biological_process	8	3228	71	21236	0.864514	1	0.74126	Lj2C0G11;Lj4P256T31;Lj4P265T48;Lj5P357T2;Lj6C762G14;Lj8A310G25;Lj8C72G3;Lj9A332G18
GO:0015238	drug transmembrane transporter activity	molecular_function	8	3228	71	21236	0.864514	1	0.74126	Lj4A277T43;Lj4C729G11;Lj4C729G12;Lj4C729T11;Lj4C729T14;Lj6P679T12;Lj7A509T112;Lj9C672T15
GO:0005524	ATP binding	molecular_function	396	3228	2729	21236	0.865383	1	0.954621	Lj1A1093T68;Lj1A1167T60;Lj1A138T77;Lj1A22G97;Lj1A247G53;Lj1A251G8;Lj1A265G35;Lj1A278T69;Lj1A356T36;Lj1A357G13;Lj1A478G35;Lj1A553T30;Lj1A570G27;Lj1A60T61;Lj1A623T74;Lj1A63G31;Lj1A63G32;Lj1A69G69;Lj1A82T75;Lj1A853G77;Lj1A864T27;Lj1A88G44;Lj1A893T55;Lj1A937T94;Lj1A956T12;Lj1A961T79;Lj1A969T92;Lj1A979T80;Lj1A97T13;Lj1A984G83;Lj1C1009T12;Lj1C1089G4;Lj1C1152G4;Lj1C1191T14;Lj1C1236G16;Lj1C144T5;Lj1C191T…
GO:0004725	protein tyrosine phosphatase activity	molecular_function	2	3228	22	21236	0.868708	1	0.598062	Lj5A212G86;Lju41A7T38
GO:0005685	U1 snRNP	cellular_component	2	3228	22	21236	0.868708	1	0.598062	Lj5A25G41;Lj9A540T79
GO:0006744	ubiquinone biosynthetic process	biological_process	2	3228	22	21236	0.868708	1	0.598062	Lj3A577G5;Lj7A660G39
GO:0010282	senescence-associated vacuole	cellular_component	2	3228	22	21236	0.868708	1	0.598062	Lj1A685T56;Lj1A685T57
GO:0015369	calcium:proton antiporter activity	molecular_function	2	3228	22	21236	0.868708	1	0.598062	Lj1A1197T77;Lj1A802G34
GO:0030134	COPII-coated ER to Golgi transport vesicle	cellular_component	2	3228	22	21236	0.868708	1	0.598062	Lj9A306T62;Lju41A9T73
GO:0042644	chloroplast nucleoid	cellular_component	2	3228	22	21236	0.868708	1	0.598062	Lj1A1027T36;Lj6A801T78
GO:0045910	negative regulation of DNA recombination	biological_process	2	3228	22	21236	0.868708	1	0.598062	Lj4A808G42;Lj6P742T14
GO:0046930	pore complex	cellular_component	2	3228	22	21236	0.868708	1	0.598062	Lj3C829T9;Lj6A74T31
GO:0050302	indole-3-acetaldehyde oxidase activity	molecular_function	2	3228	22	21236	0.868708	1	0.598062	Lj2C884G1;Lj2C888G0
GO:0050734	hydroxycinnamoyltransferase activity	molecular_function	2	3228	22	21236	0.868708	1	0.598062	Lj1A1095T31;Lj1A1102T20
GO:0070062	extracellular exosome	cellular_component	2	3228	22	21236	0.868708	1	0.598062	Lj6P832T32;Lju41C58G1
GO:0102406	omega-hydroxypalmitate O-sinapoyl transferase activity	molecular_function	2	3228	22	21236	0.868708	1	0.598062	Lj1A1095T31;Lj1A1102T20
GO:0015031	protein transport	biological_process	43	3228	327	21236	0.869446	1	0.865087	Lj1A892G87;Lj1A89T73;Lj1A996T64;Lj1C734G2;Lj1C756G2;Lj1C826T14;Lj1C86G7;Lj2A1153G48;Lj2A1155T23;Lj2A256G93;Lj2A256T94;Lj2A404G32;Lj2A729T35;Lj2A80G62;Lj2C729T4;Lj3A570T41;Lj3A749T131;Lj3C717T6;Lj3C900T5;Lj3C906G17;Lj4A31T91;Lj4A741T91;Lj4A741T92;Lj5A441G34;Lj5C194T13;Lj5C267G4;Lj6A572T61;Lj6A609T80;Lj6A615T93;Lj6A633T33;Lj6A782T109;Lj6C64T9;Lj7A647T56;Lj7A724T58;Lj7A730G44;Lj7C386T22;Lj7C649T3;Lj…
GO:0006814	sodium ion transport	biological_process	3	3228	31	21236	0.870594	1	0.636647	Lj1A1197T77;Lj2A539T42;Lj2C539T5
GO:0047631	ADP-ribose diphosphatase activity	molecular_function	3	3228	31	21236	0.870594	1	0.636647	Lj5P131T21;Lj6P307T4;Lj8A136T93
GO:0051865	protein autoubiquitination	biological_process	3	3228	31	21236	0.870594	1	0.636647	Lj2A1158G44;Lj3A874G70;Lj6A747G70
GO:0003684	damaged DNA binding	molecular_function	5	3228	48	21236	0.873696	1	0.68528	Lj1C1149T14;Lj4A728T41;Lj9A629T105;Lj9A683T26;Lj9C471T8
GO:0006357	regulation of transcription by RNA polymerase II	biological_process	5	3228	48	21236	0.873696	1	0.68528	Lj1C191T4;Lj1P1177T78;Lj6P780T42;Lj9A208G24;Lju891C1G4
GO:0018024	histone-lysine N-methyltransferase activity	molecular_function	5	3228	48	21236	0.873696	1	0.68528	Lj4A849G56;Lj4C152G4;Lj6A162T6;Lj6C155T2;Lj7C14G2
GO:0006353	DNA-templated transcription, termination	biological_process	4	3228	40	21236	0.87703	1	0.657869	Lj3A854T82;Lj7A543T35;Lj9C711G9;Lj9P646T34
GO:0048366	leaf development	biological_process	14	3228	119	21236	0.882806	1	0.773963	Lj1P1196T18;Lj2A947T46;Lj2C69T3;Lj3C55T7;Lj4A906T36;Lj4P132T30;Lj5A46T63;Lj6A598G56;Lj7A721T54;Lj8A48T38;Lj9A573G76;Lju1034A2T22;Lju1609C0G6;Lju926A10T21
GO:0000466	maturation of 5.8S rRNA from tricistronic rRNA transcript (SSU-rRNA, 5.8S rRNA, LSU-rRNA)	biological_process	1	3228	13	21236	0.882829	1	0.506053	Lj8C281T2
GO:0000920	septum digestion after cytokinesis	biological_process	1	3228	13	21236	0.882829	1	0.506053	Lj2A1148G46
GO:0002098	tRNA wobble uridine modification	biological_process	1	3228	13	21236	0.882829	1	0.506053	Lj2A441T56
GO:0003906	DNA-(apurinic or apyrimidinic site) endonuclease activity	molecular_function	1	3228	13	21236	0.882829	1	0.506053	Lj3A932G50
[truncated: 387 more rows]

## Sheet: down
Supplementary Table 10. Detailed information of GO enrichment analysis of the differentially expressed genes
Supplementary Table 10-2. Detailed information of GO enrichment analysis of the down-regulated genes
id	Term	Category	ListHits	ListTotal	PopHits	PopTotal	p-value	q-value	Enrichment_score	geneID
GO:0009507	chloroplast	cellular_component	401	3261	1929	21236	1.41e-11	3.43e-08	1.35374	Lj1A1014G37;Lj1A1038T61;Lj1A1078T64;Lj1A1084T69;Lj1A1118T29;Lj1A1168T68;Lj1A1182G78;Lj1A1196T40;Lj1A1229G40;Lj1A1231T40;Lj1A1232T92;Lj1A1250G60;Lj1A161T64;Lj1A261T33;Lj1A297G61;Lj1A305G18;Lj1A50G86;Lj1A521T33;Lj1A522T64;Lj1A565G21;Lj1A572G29;Lj1A579T44;Lj1A58G31;Lj1A59T28;Lj1A802T39;Lj1A805T79;Lj1A821G46;Lj1A822T51;Lj1A825T64;Lj1A836G33;Lj1A885G30;Lj1A89G64;Lj1A906T50;Lj1A955G81;Lj1A955G82;Lj1A96…
GO:0009611	response to wounding	biological_process	56	3261	172	21236	1.28e-08	1.55e-05	2.12022	Lj1A521T33;Lj1A522T64;Lj1A854G33;Lj1A958T72;Lj1C761G13;Lj1P845T24;Lj2A1039T66;Lj2A1121G81;Lj2A1192T45;Lj2A279T59;Lj2A290G24;Lj2A564T40;Lj2C1166G12;Lj2C30T13;Lj2P986T9;Lj3A153T22;Lj3A156T41;Lj3A157T47;Lj3A157T50;Lj3A936G53;Lj3C156T7;Lj3C157G7;Lj3C157T2;Lj3C157T5;Lj3C157T6;Lj3P1019T19;Lj3P1060T38;Lj4A13T54;Lj4A195T60;Lj4A458T45;Lj4A458T46;Lj4A460T56;Lj4C237T9;Lj4C238T6;Lj4C69T16;Lj4C833T6;Lj4P633T1…
GO:0004364	glutathione transferase activity	molecular_function	35	3261	88	21236	2.53e-08	2.04e-05	2.59004	Lj1A1145T22;Lj1A33T89;Lj1A373T28;Lj1A78G29;Lj1A806T57;Lj1A806T58;Lj1A806T62;Lj1A807T26;Lj1A927G58;Lj1A927T63;Lj1A928G67;Lj1A931T51;Lj1C33T10;Lj1C78T0;Lj1C806T9;Lj2A1138T19;Lj2A85T62;Lj4C16T24;Lj5A154T75;Lj5A309G32;Lj5A309T26;Lj5C421T14;Lj6A635T64;Lj6A636T31;Lj6A636T34;Lj6A636T35;Lj6A796T86;Lj6A796T87;Lj6C636G1;Lj6P636T30;Lj7C559T6;Lj8A140T122;Lj8A140T124;Lj8A469T14;Lj8C140T10
GO:0009523	photosystem II	cellular_component	28	3261	65	21236	8.27e-08	5.02e-05	2.80522	Lj1A1184T81;Lj1A521T33;Lj1A522T64;Lj1A792G57;Lj1A973T46;Lj1C792T4;Lj1C853T19;Lj1P1178T45;Lj1P1184T53;Lj1P804T32;Lj2A564T40;Lj2A76T79;Lj2C1238T12;Lj2C1239T49;Lj2C309T0;Lj2C309T2;Lj2C309T9;Lj3A1069T42;Lj3A726G19;Lj3A726T23;Lj3C1068G5;Lj5A241G62;Lj6P646T44;Lj7A340T34;Lj8A134T76;Lj8A160T68;Lj9A465T66;Lju1163A0T46
GO:0009535	chloroplast thylakoid membrane	cellular_component	100	3261	400	21236	2.92e-07	0.00014192	1.62803	Lj1A1137T81;Lj1A1152G38;Lj1A1182G78;Lj1A1184T81;Lj1A141T51;Lj1A156T63;Lj1A521T33;Lj1A522T64;Lj1A651T46;Lj1A681T38;Lj1A792G57;Lj1A973T46;Lj1C792T4;Lj1C853T19;Lj1C91T9;Lj1C93T11;Lj1P1006T28;Lj1P1178T45;Lj1P1184T53;Lj1P733T48;Lj1P804T32;Lj1P889T51;Lj2A1074G31;Lj2A136G53;Lj2A163T69;Lj2A275T36;Lj2A371T35;Lj2A405T39;Lj2A407T38;Lj2A437G31;Lj2A455G46;Lj2A487G56;Lj2A564T40;Lj2A706G26;Lj2A76T79;Lj2C1121T11…
GO:0010200	response to chitin	biological_process	43	3261	132	21236	5.88e-07	0.000237871	2.12137	Lj1A1233G65;Lj1C1054G3;Lj1C158G11;Lj1P1055T24;Lj1P149T39;Lj1P933T16;Lj2A1039T66;Lj2A170T35;Lj2A266T56;Lj2C1056G2;Lj2C1066G3;Lj2C1066T2;Lj2C225T9;Lj2C58G9;Lj2P194T39;Lj2P538T23;Lj2P958T7;Lj3A695T41;Lj3A910T41;Lj3P130T2;Lj3P862T14;Lj4C294G8;Lj4C69T16;Lj4P694T22;Lj4P759T25;Lj4P765T20;Lj5A80T53;Lj5C48T3;Lj6P693T24;Lj6P733T51;Lj7A474T27;Lj7A507G44;Lj7A731T27;Lj7A81T15;Lj7C368T1;Lj8A126G70;Lj8A467T17;L…
GO:0016168	chlorophyll binding	molecular_function	25	3261	62	21236	1.8e-06	0.000623522	2.62585	Lj1A1184T81;Lj1A792G57;Lj1A973T46;Lj1C792T4;Lj1C853T19;Lj1P1178T45;Lj1P1184T53;Lj1P804T32;Lj2A437G31;Lj2A564T40;Lj2A76T79;Lj2C1238T12;Lj2C1239T49;Lj2C309T0;Lj2C309T2;Lj2C309T9;Lj3A1069T42;Lj3C1068G5;Lj5A241G62;Lj7A340T34;Lj7A415T59;Lj8A134T76;Lj8A160T68;Lj9A465T66;Lju1163A0T46
GO:0009522	photosystem I	cellular_component	21	3261	48	21236	2.5e-06	0.000759016	2.84905	Lj1A1184T81;Lj1A792G57;Lj1C792T4;Lj1C853T19;Lj1P1178T45;Lj1P1184T53;Lj1P804T32;Lj2A437G31;Lj2A76T79;Lj2C309T0;Lj2C309T2;Lj2C309T9;Lj3A1069T42;Lj3A726G19;Lj3A726T23;Lj3C1068G5;Lj6P646T44;Lj7A415T59;Lj8A134T76;Lj8A160T68;Lj9A465T66
GO:0045551	cinnamyl-alcohol dehydrogenase activity	molecular_function	17	3261	36	21236	6.39e-06	0.00155132	3.07516	Lj1C1117T3;Lj1C1225T14;Lj2A148G66;Lj2A148T67;Lj2P273T15;Lj2P273T35;Lj4C18G10;Lj4C18G14;Lj7C78T3;Lj7P294T26;Lj7P294T46;Lj7P294T6;Lj7P295T28;Lj7P295T32;Lj7P295T36;Lj7P295T8;Lj9A651T56
GO:0052747	sinapyl alcohol dehydrogenase activity	molecular_function	17	3261	36	21236	6.39e-06	0.00155132	3.07516	Lj1C1117T3;Lj1C1225T14;Lj2A148G66;Lj2A148T67;Lj2P273T15;Lj2P273T35;Lj4C18G10;Lj4C18G14;Lj7C78T3;Lj7P294T26;Lj7P294T46;Lj7P294T6;Lj7P295T28;Lj7P295T32;Lj7P295T36;Lj7P295T8;Lj9A651T56
GO:0010197	polar nucleus fusion	biological_process	23	3261	59	21236	9.04e-06	0.00199524	2.53862	Lj1C1117T3;Lj1C1225T14;Lj2A288T68;Lj2P273T15;Lj2P273T35;Lj4C240T4;Lj5A118T71;Lj5A118T72;Lj5A95T79;Lj7P294T26;Lj7P294T46;Lj7P294T6;Lj7P295T28;Lj7P295T32;Lj7P295T36;Lj7P295T8;Lj8A108T63;Lj8A373G15;Lj8A723T60;Lj9A451T94;Lj9A480T82;Lj9A628G60;Lj9A651T56
GO:0031347	regulation of defense response	biological_process	16	3261	34	21236	1.26e-05	0.00255767	3.06452	Lj2A170T35;Lj2C1166G12;Lj2C58G9;Lj3A910T41;Lj5A175T98;Lj5A80T53;Lj6A653T78;Lj7A689T75;Lj7A714G44;Lj7A731T27;Lj7C719T2;Lj8C588T0;Lj9A417T37;Lj9A493T68;Lj9C590T16;Lju41C2T15
GO:0080167	response to karrikin	biological_process	34	3261	107	21236	1.56e-05	0.00290943	2.06927	Lj1A600T65;Lj1C957G3;Lj1C95G0;Lj1P98T6;Lj1P99T5;Lj2C136T8;Lj2C625T7;Lj3A24T18;Lj3A726G19;Lj3A726T23;Lj3A952T82;Lj3P885T39;Lj3P997T43;Lj4A703G54;Lj4C703T11;Lj5A116G57;Lj5A116T62;Lj5A226G53;Lj5A370T57;Lj5A43G67;Lj5C121G4;Lj5P217T48;Lj6A639T40;Lj6A796T86;Lj6A796T87;Lj6P646T44;Lj6P748T31;Lj7A340T34;Lj7A383T43;Lj7A87T51;Lj7C469T6;Lj8C66T6;Lj9A440T65;Lju41C49T5
GO:0009765	photosynthesis, light harvesting	biological_process	11	3261	19	21236	2.5e-05	0.0043353	3.77017	Lj1A1184T81;Lj1A792G57;Lj1C792T4;Lj1P1178T45;Lj1P1184T53;Lj2A564T40;Lj2C309T0;Lj2C309T2;Lj2C309T9;Lj8A134T76;Lj9A465T66
GO:0006749	glutathione metabolic process	biological_process	19	3261	50	21236	8.07e-05	0.012932	2.4746	Lj1A59T28;Lj1C78T0;Lj1P823T23;Lj2A1138T19;Lj2A85T62;Lj4A878T32;Lj4A878T33;Lj5A154T75;Lj5C421T14;Lj6A562G36;Lj6A635T64;Lj6A636T31;Lj6A636T34;Lj6A636T35;Lj6A796T86;Lj6A796T87;Lj6C636G1;Lj6P636T30;Lj7C559T6
GO:0005777	peroxisome	cellular_component	50	3261	192	21236	8.53e-05	0.012932	1.69586	Lj1A1016T76;Lj1A1211T73;Lj1A1213T39;Lj1A297G61;Lj1A542T43;Lj1A545G61;Lj1A572G29;Lj1C132T4;Lj1C547G1;Lj1C808T6;Lj2A279T58;Lj2A319T37;Lj2A491G62;Lj3A106T10;Lj3A187G31;Lj3A842T58;Lj3A902G27;Lj3A936G53;Lj3C1064T9;Lj3C108T4;Lj3C181G6;Lj3C828T16;Lj3C844G3;Lj4A13T54;Lj4A806G77;Lj4C247T4;Lj4P783T56;Lj5A591T9;Lj5C178T12;Lj5C56G8;Lj5P598T21;Lj6A704T51;Lj6C763G9;Lj6C811T7;Lj6P771T64;Lj6P820T56;Lj7A581T56;Lj…
GO:0010262	somatic embryogenesis	biological_process	9	3261	15	21236	9.7e-05	0.0138535	3.90727	Lj3A153T22;Lj3A156T41;Lj3A157T47;Lj3A157T50;Lj3C156T7;Lj3C157G7;Lj3C157T2;Lj3C157T5;Lj3C157T6
GO:0050268	coniferyl-alcohol dehydrogenase activity	molecular_function	12	3261	25	21236	0.000122873	0.0165674	3.12581	Lj1C1117T3;Lj1C1225T14;Lj2P273T15;Lj2P273T35;Lj7P294T26;Lj7P294T46;Lj7P294T6;Lj7P295T28;Lj7P295T32;Lj7P295T36;Lj7P295T8;Lj9A651T56
GO:0015979	photosynthesis	biological_process	33	3261	114	21236	0.000160004	0.0204384	1.88509	Lj1A1078T64;Lj1A1084T69;Lj1A1196T40;Lj1A305G18;Lj1A521T33;Lj1A522T64;Lj1A651T46;Lj1A821G46;Lj1A973T46;Lj1C1084T4;Lj2A275T36;Lj2A437G31;Lj2P1112T20;Lj3A1022G56;Lj3A726G19;Lj3A726T23;Lj3C806G12;Lj4A811G120;Lj4C220T3;Lj4C69T16;Lj4P759T25;Lj6P600T27;Lj6P646T44;Lj7A340T34;Lj7A415T59;Lj7A628G36;Lj8C161T8;Lj9A439T48;Lj9A524T49;Lj9P464T76;Lj9P595T36;Lju124A41T48;Lju124C41T11
GO:0016491	oxidoreductase activity	molecular_function	85	3261	381	21236	0.000188183	0.0207239	1.45283	Lj1A1014G37;Lj1A1059G39;Lj1A1213T39;Lj1A260G36;Lj1A997T38;Lj1C1116T3;Lj1C1119T7;Lj1C1225T12;Lj1C91T9;Lj1C93T11;Lj1P1137T36;Lj1P1195T10;Lj2A279T58;Lj2A623T25;Lj2A89T69;Lj2C1121T11;Lj2C183T9;Lj2C200T10;Lj2C334T3;Lj2C453G4;Lj2C65T11;Lj2C89T2;Lj2P333T66;Lj3A183T29;Lj3A189T49;Lj3A189T50;Lj3A190G29;Lj3A194G56;Lj3A196G21;Lj3A550T49;Lj3A797T75;Lj3A800G53;Lj3C194T4;Lj3C797T13;Lj3C799T2;Lj3C800G1;Lj3C907T3…
GO:0010206	photosystem II repair	biological_process	8	3261	13	21236	0.000190559	0.0207239	4.00745	Lj1A521T33;Lj1A522T64;Lj1P733T48;Lj2A320T43;Lj7A424T23;Lj8A99T67;Lj8P115T48;Lj9A681T37
GO:0009768	photosynthesis, light harvesting in photosystem I	biological_process	9	3261	16	21236	0.000191525	0.0207239	3.66306	Lj1C853T19;Lj1P804T32;Lj2A76T79;Lj3A1069T42;Lj3C1068G5;Lj5A241G62;Lj7A415T59;Lj8A160T68;Lju1163A0T46
GO:2000022	regulation of jasmonic acid mediated signaling pathway	biological_process	12	3261	26	21236	0.000196395	0.0207239	3.00559	Lj1C957G3;Lj2A170T35;Lj2C1166G12;Lj2C58G9;Lj3A910T41;Lj3A952T82;Lj7A689T75;Lj7A714G44;Lj7C719T2;Lj8C66T6;Lj9A417T37;Lj9C590T16
GO:0046686	response to cadmium ion	biological_process	67	3261	292	21236	0.000380158	0.0384434	1.49422	Lj1A1014G37;Lj1A152G45;Lj1A177G53;Lj1A664T49;Lj1A678T29;Lj1A914T38;Lj1A927T63;Lj1A928G67;Lj1A931T50;Lj1A949T61;Lj1A972T39;Lj1A973T45;Lj1A988T31;Lj1C278T17;Lj1C685T12;Lj1C927T7;Lj2A224G16;Lj2A358T45;Lj2A442T43;Lj2A552T40;Lj2A562G40;Lj2A907T33;Lj2C442G13;Lj2P386T55;Lj3A640T23;Lj3A695T41;Lj3A882T71;Lj3C1064T9;Lj3C638T8;Lj3C907T3;Lj4A194G35;Lj4A600T32;Lj4A740T31;Lj4C886T1;Lj4P765T20;Lj5A124T67;Lj5A15…
GO:0018298	protein-chromophore linkage	biological_process	28	3261	97	21236	0.000509878	0.0476486	1.87979	Lj1A1182G81;Lj1A1184T81;Lj1A792G57;Lj1A943G42;Lj1A973T46;Lj1C792T4;Lj1C853T19;Lj1P1178T45;Lj1P1184T53;Lj1P804T32;Lj2A437G31;Lj2A76T79;Lj2C1238T12;Lj2C1239T49;Lj2C309T0;Lj2C309T2;Lj2C309T9;Lj3A1069T42;Lj3C1068G5;Lj4A724T54;Lj5A241G62;Lj5C313T8;Lj7A415T59;Lj8A134T76;Lj8A140T119;Lj8A160T68;Lj9A465T66;Lju1163A0T46
GO:0009414	response to water deprivation	biological_process	82	3261	376	21236	0.000511856	0.0476486	1.42019	Lj1A1010T46;Lj1A1059T47;Lj1A1094T41;Lj1A18T25;Lj1A33G86;Lj1A942T61;Lj1A951T42;Lj1A960T73;Lj1C1054G3;Lj1C765G0;Lj1P1025T70;Lj1P1055T24;Lj1P1092T11;Lj1P845T24;Lj2A1039T66;Lj2A1192T45;Lj2A22G66;Lj2A290G24;Lj2A89T69;Lj2C196T5;Lj2C214T5;Lj2C228T1;Lj2C322T7;Lj2C380T14;Lj2C89T2;Lj2P958T7;Lj3A695T41;Lj3A808T90;Lj3A861T62;Lj3A925G68;Lj3A981T69;Lj3C53T8;Lj3C636T2;Lj3C811G1;Lj3C963G9;Lj3P130T2;Lj4A14T47;Lj4…
GO:0009579	thylakoid	cellular_component	33	3261	121	21236	0.000530084	0.0476486	1.77603	Lj1A1084T69;Lj1A141T51;Lj1A521T33;Lj1A522T64;Lj1A825T64;Lj1C1084T4;Lj1P733T48;Lj1P889T51;Lj2A163T69;Lj2A320T43;Lj2A76T79;Lj2P1112T20;Lj3A940T64;Lj3A966G51;Lj4A811G120;Lj4C880G13;Lj5A95G76;Lj5C190T17;Lj5C224G7;Lj7A340T34;Lj7A415T59;Lj7A424T23;Lj7A742T21;Lj7C703T15;Lj8A257G61;Lj8A257T62;Lj8A99T67;Lj8P115T48;Lj8P170T23;Lj9A341T43;Lj9A434T79;Lj9A439T48;Lj9A681T37
GO:0008271	secondary active sulfate transmembrane transporter activity	molecular_function	8	3261	15	21236	0.000713427	0.0618388	3.47313	Lj1A50G86;Lj4A108T51;Lj6A745T51;Lj7A647T55;Lj9A319T63;Lj9C319T7;Lju1163A0T45;Lju1163C0G2
GO:0010038	response to metal ion	biological_process	10	3261	23	21236	0.00119516	0.100022	2.83135	Lj2A1138T19;Lj2A85T62;Lj3P1019T19;Lj4A195T60;Lj4C54T13;Lj5A154T75;Lj6A636T31;Lj6A636T34;Lj6A636T35;Lj6C636G1
GO:0045892	negative regulation of transcription, DNA-templated	biological_process	40	3261	162	21236	0.00127199	0.102904	1.60793	Lj1A1233G65;Lj1A72T50;Lj1C175T4;Lj2A1125T48;Lj2A224G16;Lj2A22G66;Lj2A266T56;Lj2A290G24;Lj2A362T44;Lj2A534T39;Lj2A87T48;Lj2A87T49;Lj2C1133T2;Lj2C58G9;Lj2P973T19;Lj3A962T48;Lj3C936T6;Lj3C962T0;Lj3C977T14;Lj3P986T73;Lj4A119G47;Lj4A663G30;Lj4A783T76;Lj4A814G49;Lj4C69T16;Lj4P759T25;Lj5A53G37;Lj5A80T53;Lj6A311T76;Lj6A311T77;Lj6A311T78;Lj6A312T36;Lj6A756T64;Lj6C834T0;Lj6P764T48;Lj7A614T38;Lj7A731T27;Lj7…
GO:0003700	DNA-binding transcription factor activity	molecular_function	243	3261	1329	21236	0.00153831	0.115145	1.1907	Lj1A1094T41;Lj1A1169G69;Lj1A1193G77;Lj1A1233G65;Lj1A125T41;Lj1A256T63;Lj1A653T21;Lj1A854G33;Lj1A903G71;Lj1A906G54;Lj1A973T46;Lj1A996T62;Lj1C158G11;Lj1C22T12;Lj1C55G1;Lj1C958T8;Lj1C958T9;Lj1P1012T53;Lj1P1025T70;Lj1P1092T11;Lj1P1171T8;Lj1P1176T57;Lj1P1208T20;Lj1P149T39;Lj1P727T48;Lj1P730T46;Lj1P889T71;Lj1P933T16;Lj1P992T52;Lj2A1055T48;Lj2A1136G50;Lj2A1152T48;Lj2A1165G50;Lj2A116G69;Lj2A1186G33;Lj2A1…
GO:0005732	small nucleolar ribonucleoprotein complex	cellular_component	6	3261	10	21236	0.00156563	0.115145	3.90727	Lj2C266G9;Lj4A548T13;Lj5A139T83;Lj8A496G24;Lj9A420T39;Lj9C476G21
GO:0009850	auxin metabolic process	biological_process	6	3261	10	21236	0.00156563	0.115145	3.90727	Lj1A542T43;Lj1A545G61;Lj1C547G1;Lj2A145G64;Lj2A145T63;Lju41C44G7
GO:0000049	tRNA binding	molecular_function	16	3261	49	21236	0.00194954	0.128771	2.1264	Lj1A1246T23;Lj1A191G19;Lj1A965T44;Lj2A405G34;Lj2A631G13;Lj3A816T27;Lj3C845T19;Lj4A122T65;Lj5A244T54;Lj6A675T27;Lj7A248G12;Lj7A248G13;Lj9A317G73;Lj9A532T67;Lj9C403T6;Lj9C409G5
GO:0008061	chitin binding	molecular_function	16	3261	49	21236	0.00194954	0.128771	2.1264	Lj1P179T34;Lj3A153T22;Lj3A156T41;Lj3A157T47;Lj3A157T50;Lj3C156T7;Lj3C157G7;Lj3C157T2;Lj3C157T5;Lj3C157T6;Lj3P422T12;Lj4A230T55;Lj4C1T0;Lj9A712G57;Lj9C405T4;Lj9C712T3
GO:0015116	sulfate transmembrane transporter activity	molecular_function	8	3261	17	21236	0.00202092	0.128771	3.06452	Lj1A50G86;Lj4A108T51;Lj6A745T51;Lj7A647T55;Lj9A319T63;Lj9C319T7;Lju1163A0T45;Lju1163C0G2
GO:0009696	salicylic acid metabolic process	biological_process	21	3261	72	21236	0.00211241	0.128771	1.89937	Lj1A275T37;Lj1A277T26;Lj1A694T10;Lj1A698T11;Lj1A705T24;Lj1C278T3;Lj1C695T1;Lj1C704G0;Lj1C708T3;Lj6A271T52;Lj6C778T4;Lj7A24G9;Lj7A27T27;Lj7A298G54;Lj7A29G15;Lj7A31T18;Lj7A44T17;Lj7C29T0;Lj7C30T0;Lju2878A0G6;Lju41C2G2
GO:0042542	response to hydrogen peroxide	biological_process	21	3261	72	21236	0.00211241	0.128771	1.89937	Lj1A914T38;Lj1A931T50;Lj1P947T74;Lj2A170T35;Lj2A562G40;Lj2C1072T16;Lj2C442G13;Lj3A910T41;Lj3P1019T19;Lj4A195T60;Lj4A208T82;Lj4A703G54;Lj4C54T13;Lj4C703T11;Lj5A101T104;Lj5A325G67;Lj7A383T43;Lj7C245T6;Lj9A472T90;Lj9C536T8;Lj9C590T16
GO:0010207	photosystem II assembly	biological_process	9	3261	21	21236	0.00237306	0.128771	2.79091	Lj1A521T33;Lj1A522T64;Lj1P733T48;Lj2A1074G31;Lj2A487G56;Lj3A910T45;Lj7A415T59;Lj7C14T10;Lj8P115T48
GO:0009543	chloroplast thylakoid lumen	cellular_component	20	3261	68	21236	0.00238978	0.128771	1.91533	Lj1A1084T69;Lj1A811T44;Lj1C1084T4;Lj1P733T48;Lj2A311G33;Lj2A320T43;Lj2A378G21;Lj2A378G22;Lj2A706G26;Lj2C341T3;Lj4A811G120;Lj4C880G13;Lj5A155T99;Lj5A156T88;Lj5A95G76;Lj7A424T23;Lj8A257G61;Lj8A257T62;Lj8P115T48;Lj9A439T48
GO:0004809	tRNA (guanine-N2-)-methyltransferase activity	molecular_function	4	3261	5	21236	0.00243525	0.128771	5.20969	Lj1A965T44;Lj4A122T65;Lj5A244T54;Lj9A317G73
GO:0006308	DNA catabolic process	biological_process	4	3261	5	21236	0.00243525	0.128771	5.20969	Lj1C1211T15;Lj6A756T65;Lj8A59T33;Lju41A22G19
GO:0015210	uracil transmembrane transporter activity	molecular_function	4	3261	5	21236	0.00243525	0.128771	5.20969	Lj2C993G3;Lj4A777G64;Lj6A779G76;Lj6A779T73
GO:0051938	L-glutamate import	biological_process	4	3261	5	21236	0.00243525	0.128771	5.20969	Lj1C1164T8;Lj2P328T50;Lj2P342T56;Lj2P342T86
GO:0080006	internode patterning	biological_process	4	3261	5	21236	0.00243525	0.128771	5.20969	Lj2A87T48;Lj2A87T49;Lj3A962T48;Lj3C962T0
GO:0003887	DNA-directed DNA polymerase activity	molecular_function	18	3261	59	21236	0.00247961	0.128771	1.98675	Lj1C869T19;Lj2A946T24;Lj2C366G13;Lj2C610T1;Lj2C610T3;Lj3C61T11;Lj4P619T10;Lj5A219G36;Lj7C70T9;Lj8A168T100;Lj8A695T68;Lj8A715T56;Lj9A228G12;Lj9A92T11;Lj9C88G10;Lj9C89G5;Lju760A7G19;Lju760A7T19
GO:0071949	FAD binding	molecular_function	36	3261	147	21236	0.00250582	0.128771	1.5948	Lj1A1159T92;Lj1C1116T3;Lj1C1117T3;Lj1C1119T7;Lj1C1225T12;Lj1C1225T14;Lj2A859G10;Lj2C334T3;Lj2C858G1;Lj2C882G0;Lj2C882T2;Lj2P273T15;Lj2P273T35;Lj2P333T66;Lj3A565G17;Lj3A580T64;Lj4A724T54;Lj7A415G59;Lj7P294T26;Lj7P294T46;Lj7P294T6;Lj7P295T28;Lj7P295T32;Lj7P295T36;Lj7P295T38;Lj7P295T8;Lj8A275T75;Lj8C254T7;Lj9A623T47;Lj9A623T48;Lj9A644T53;Lj9A651T56;Lj9P121T8;Lj9P122T14;Lj9P464T76;Lju237C1T7
GO:0030515	snoRNA binding	molecular_function	10	3261	25	21236	0.00254676	0.128771	2.60485	Lj1A1163T35;Lj1C734T7;Lj2C266G9;Lj3C885T17;Lj4A548T13;Lj5A68G59;Lj8C187G7;Lj9A576T40;Lj9A673T47;Lj9C476G21
GO:0043531	ADP binding	molecular_function	46	3261	200	21236	0.00273846	0.135637	1.49779	Lj2A857T87;Lj2P692T36;Lj3A244T23;Lj3A247T22;Lj3A252T10;Lj3A254T21;Lj3A255T14;Lj3A593T23;Lj3C243G5;Lj3C249T3;Lj3C595T0;Lj3P243T8;Lj3P250T6;Lj3P415T8;Lj3P592T12;Lj3P593T18;Lj3P683T4;Lj4C82G6;Lj5C150T8;Lj5C447G4;Lj5C462G2;Lj5C506G6;Lj5C508G8;Lj6C202T1;Lj6C390T0;Lj6P390T26;Lj6P390T28;Lj6P628T38;Lj7A418T44;Lj7A486G72;Lj8A315G24;Lj8C311T10;Lj8C311T2;Lj8C311T9;Lj8C312T5;Lj9A286T38;Lj9C189T1;Lj9C275T0;Lj…
GO:0017057	6-phosphogluconolactonase activity	molecular_function	5	3261	8	21236	0.00317028	0.151403	4.07007	Lj1A565G21;Lj1C1025T12;Lj3A1029G40;Lj3A902G27;Lju1074C0T5
GO:0031977	thylakoid lumen	cellular_component	13	3261	38	21236	0.00318152	0.151403	2.22783	Lj1A1084T69;Lj1C1084T4;Lj2A311G33;Lj2A320T43;Lj2C341T3;Lj4A136T80;Lj4A811G120;Lj5A95G76;Lj7A424T23;Lj7C703T15;Lj8A99T67;Lj9A439T48;Lj9A681T37
GO:0032040	small-subunit processome	cellular_component	15	3261	47	21236	0.00342073	0.159656	2.07833	Lj1A1163T35;Lj1C59T1;Lj2C266G9;Lj2C361G9;Lj3C885T17;Lj4A548T13;Lj4C850T7;Lj5A68G59;Lj8A496G24;Lj8C187G7;Lj9A420T39;Lj9A576T40;Lj9A673T47;Lj9C476G21;Lj9C594T5
GO:0009536	plastid	cellular_component	57	3261	262	21236	0.0035416	0.162093	1.41676	Lj1A1014G37;Lj1A141T51;Lj1A142T69;Lj1A579T44;Lj1A821G46;Lj1A958T72;Lj1A960T73;Lj1C278T17;Lj1C28T3;Lj1C685T12;Lj1C761G13;Lj1C927T7;Lj1P898T69;Lj2A1074G31;Lj2A116G69;Lj2A487G56;Lj2A79T38;Lj2C101T3;Lj2C14G7;Lj2C222T2;Lj2C267T7;Lj2C322T7;Lj2E351T1;Lj3A640T23;Lj3A882T71;Lj3A902G27;Lj3A962T51;Lj3C907T3;Lj3C984G3;Lj3P973T18;Lj4A740T31;Lj4A791T82;Lj4A791T84;Lj4C23T5;Lj4C632G4;Lj4C863G12;Lj4C919T3;Lj4P729…
GO:0009409	response to cold	biological_process	70	3261	334	21236	0.00360651	0.162093	1.36481	Lj1A623T68;Lj1A903T68;Lj1A906T50;Lj1A942T61;Lj1C581G2;Lj1P845T24;Lj2A1039T66;Lj2A1152T48;Lj2A22G66;Lj2A407T39;Lj2A89T69;Lj2C196T5;Lj2C225T9;Lj2C342T6;Lj2C89T2;Lj2P198T19;Lj2P259T13;Lj3A106T10;Lj3A695T41;Lj3A720T77;Lj3A720T79;Lj3A726G19;Lj3A726T23;Lj3A808T90;Lj3A892T31;Lj3C108T4;Lj3C638T8;Lj3C963G9;Lj3C980T7;Lj4A14T47;Lj4A633T23;Lj4A703G54;Lj4A738G22;Lj4C54T13;Lj4C69T16;Lj4C703T11;Lj4P497T32;Lj4P5…
GO:0009570	chloroplast stroma	cellular_component	117	3261	603	21236	0.00382773	0.168907	1.26354	Lj1A1014G37;Lj1A1084T69;Lj1A1118T29;Lj1A1229G40;Lj1A1231T40;Lj1A521T33;Lj1A522T64;Lj1A587G24;Lj1A805T79;Lj1A821G46;Lj1A825T64;Lj1C1084T4;Lj1C685T12;Lj1C808T6;Lj1C880T10;Lj1C941G12;Lj1P898T69;Lj2A136G53;Lj2A161T23;Lj2A231G41;Lj2A267T59;Lj2A303T53;Lj2A319T37;Lj2A455G46;Lj2A660G25;Lj2C210G10;Lj2C222T2;Lj2C267T7;Lj2C32G2;Lj2C39T18;Lj2C429T16;Lj2C680G1;Lj2P963T15;Lj3A1046T50;Lj3A187G31;Lj3A640T23;Lj3A…
GO:0015293	symporter activity	molecular_function	18	3261	62	21236	0.00448808	0.193033	1.89061	Lj1A141T51;Lj1A50G86;Lj1A898G74;Lj2A244T64;Lj2C214T5;Lj4A108T51;Lj4A684T34;Lj4C79G13;Lj6A745T51;Lj6A812T47;Lj7A347T44;Lj7A647T55;Lj7C349T4;Lj9A319T63;Lj9C319T7;Lju1163A0T45;Lju1163C0G2;Lju41C49T5
GO:0031969	chloroplast membrane	cellular_component	43	3261	189	21236	0.00453353	0.193033	1.48159	Lj1A1059G39;Lj1A130T36;Lj1A142T69;Lj1A521T33;Lj1A522T64;Lj1C0T8;Lj1C278T17;Lj1C962G10;Lj2A1088T45;Lj2A442G45;Lj2A562G40;Lj2A67G37;Lj2A73T33;Lj2A79T38;Lj2C453G4;Lj2C491G5;Lj2P1112T20;Lj3A357T51;Lj3A962T51;Lj3C726T0;Lj4A290G39;Lj4A740T31;Lj4C863G12;Lj4P729T25;Lj5A224T62;Lj5A66T61;Lj6A690T75;Lj6A780T48;Lj7A342T52;Lj7A346T28;Lj7A7T33;Lj7P559T52;Lj8A48T41;Lj8A60T48;Lj8A66T49;Lj8A70T40;Lj8C129G6;Lj9A35…
GO:0015301	anion:anion antiporter activity	molecular_function	8	3261	19	21236	0.00471834	0.194308	2.74194	Lj1A50G86;Lj4A108T51;Lj6A745T51;Lj7A647T55;Lj9A319T63;Lj9C319T7;Lju1163A0T45;Lju1163C0G2
GO:0009607	response to biotic stimulus	biological_process	16	3261	53	21236	0.00472359	0.194308	1.96592	Lj1C15T17;Lj1P1191T37;Lj2P389T36;Lj3A826T81;Lj3A826T82;Lj3A826T83;Lj3A826T86;Lj4C692T6;Lj6A683T52;Lj6C683T15;Lj8A148G37;Lj8P214T56;Lj8P235T48;Lj8P236T17;Lj9P688T47;Lju114C4T14
GO:0008878	glucose-1-phosphate adenylyltransferase activity	molecular_function	6	3261	12	21236	0.00522028	0.199586	3.25606	Lj1A802T39;Lj3C742G9;Lj4A36T68;Lj5C195T4;Lj8A139G61;Lju3176A0T16
GO:0046029	mannitol dehydrogenase activity	molecular_function	6	3261	12	21236	0.00522028	0.199586	3.25606	Lj1A824G62;Lj2A524T59;Lj6P824T53;Lju188A10T79;Lju188A10T80;Lju188A10T82
GO:0009534	chloroplast thylakoid	cellular_component	33	3261	138	21236	0.00545309	0.199586	1.55724	Lj1A1084T69;Lj1A1137T81;Lj1A521T33;Lj1A522T64;Lj1A681T38;Lj1C1084T4;Lj1P733T48;Lj2A136G53;Lj2A371T35;Lj2A660G25;Lj2A706G26;Lj2A76T79;Lj2C307T10;Lj2P1112T20;Lj3A940T64;Lj4A136T80;Lj4A703G50;Lj6A3G42;Lj7A340T34;Lj7A382T71;Lj7A415T59;Lj7A424T23;Lj7A638T62;Lj8A257G61;Lj8A257T62;Lj8A99T67;Lj8C588T0;Lj8P115T48;Lj8P170T23;Lj9A434T79;Lj9A595G54;Lj9A681T37;Lj9C486T5
GO:0005730	nucleolus	cellular_component	87	3261	437	21236	0.00578279	0.199586	1.29646	Lj1A1163T35;Lj1A121T44;Lj1A1246T23;Lj1A47T35;Lj1A761T43;Lj1A848T59;Lj1A906T50;Lj1A920T52;Lj1C40T13;Lj1C581G2;Lj1C892T11;Lj1C963G12;Lj1P155T24;Lj1P897T22;Lj2A1009G37;Lj2A1060T44;Lj2A1101T50;Lj2A127T87;Lj2A321T65;Lj2A552T40;Lj2A995T21;Lj2C1109T14;Lj2C1133T2;Lj2C361G9;Lj2C566T4;Lj3A741G38;Lj3A892T32;Lj3C1064T9;Lj3C885T17;Lj3C936T6;Lj4A21T59;Lj4A291T50;Lj4A548T13;Lj4A690T47;Lj4A805T23;Lj4C303G5;Lj4C6…
GO:0004560	alpha-L-fucosidase activity	molecular_function	5	3261	9	21236	0.00623317	0.199586	3.61784	Lj2A1012T37;Lj2A1013T24;Lj5A215G56;Lj5A215G58;Lj5C215T12
GO:0006559	L-phenylalanine catabolic process	biological_process	5	3261	9	21236	0.00623317	0.199586	3.61784	Lj2A114T40;Lj2A11G48;Lj8A152T86;Lj8C8T1;Lj8C8T3
GO:0010100	negative regulation of photomorphogenesis	biological_process	5	3261	9	21236	0.00623317	0.199586	3.61784	Lj2A1136G50;Lj5A190T59;Lj6A77T27;Lj9A383T63;Lju337A6T19
GO:0016629	12-oxophytodienoate reductase activity	molecular_function	5	3261	9	21236	0.00623317	0.199586	3.61784	Lj4A458T45;Lj4A458T46;Lj4A459G6;Lj4A460T56;Lj4A808T37
GO:0009737	response to abscisic acid	biological_process	88	3261	444	21236	0.00625341	0.199586	1.29069	Lj1A1016T76;Lj1A1182G78;Lj1A1194G80;Lj1A125T41;Lj1A854G33;Lj1A942T61;Lj1A960T73;Lj1C0T8;Lj1P1025T70;Lj2A111G57;Lj2A1138T19;Lj2A224G16;Lj2A279T59;Lj2A72G40;Lj2A85T62;Lj2C311T13;Lj2C380T14;Lj2C66T4;Lj2P538T23;Lj3A1041G81;Lj3A808T90;Lj3A835T52;Lj3A954G64;Lj3A981T69;Lj3C235G1;Lj3C638T8;Lj3P1019T19;Lj4A14T47;Lj4A195T60;Lj4A240G32;Lj4A812T65;Lj4C249T6;Lj4C249T7;Lj4C249T8;Lj4C54T13;Lj4C632G4;Lj4C69T16;L…
GO:0000774	adenyl-nucleotide exchange factor activity	molecular_function	4	3261	6	21236	0.00641438	0.199586	4.34141	Lj1A880T60;Lj2A91G57;Lj3A965G75;Lj8A173T71
GO:0004032	alditol:NADP+ 1-oxidoreductase activity	molecular_function	4	3261	6	21236	0.00641438	0.199586	4.34141	Lj2A89T69;Lj2C89T2;Lj3C963G9;Lj6C724T9
GO:0005432	calcium:sodium antiporter activity	molecular_function	4	3261	6	21236	0.00641438	0.199586	4.34141	Lj1A834G14;Lj1C834T4;Lj8A105T39;Lj8A152T84
GO:0009970	cellular response to sulfate starvation	biological_process	4	3261	6	21236	0.00641438	0.199586	4.34141	Lj2P259T13;Lj4A26T46;Lj7A371G48;Lju1163C0G2
GO:0010332	response to gamma radiation	biological_process	4	3261	6	21236	0.00641438	0.199586	4.34141	Lj3A1020T58;Lj5A175T98;Lj5A209G69;Lj7A600T54
GO:0019674	NAD metabolic process	biological_process	4	3261	6	21236	0.00641438	0.199586	4.34141	Lj2C626G1;Lj6P712T24;Lj6P717T75;Lj8A146G66
GO:0031357	integral component of chloroplast inner membrane	cellular_component	4	3261	6	21236	0.00641438	0.199586	4.34141	Lj1A1182G78;Lj2C311T13;Lj4A791T82;Lj4A791T84
GO:0031429	box H/ACA snoRNP complex	cellular_component	4	3261	6	21236	0.00641438	0.199586	4.34141	Lj1P155T24;Lj2A1060T44;Lj2P358T40;Lj5A139T83
GO:0055074	calcium ion homeostasis	biological_process	4	3261	6	21236	0.00641438	0.199586	4.34141	Lj1A834G14;Lj1C834T4;Lj8A105T39;Lj8A152T84
GO:1905393	plant organ formation	biological_process	4	3261	6	21236	0.00641438	0.199586	4.34141	Lj2A87T48;Lj2A87T49;Lj3A962T48;Lj3C962T0
GO:0048366	leaf development	biological_process	29	3261	119	21236	0.00667817	0.204305	1.58699	Lj1A72T50;Lj1A987T48;Lj1C154T1;Lj1P1012T53;Lj1P1171T8;Lj2A95T45;Lj2C1166G12;Lj2P172T25;Lj2P321T31;Lj3A962T51;Lj3C968T5;Lj4A757T32;Lj4A782T83;Lj4C200G4;Lj4C211T1;Lj4C72T17;Lj5A216G104;Lj6A673T96;Lj6P764T48;Lj7P673T48;Lj8A41T51;Lj8A695T68;Lj8A715T56;Lj8C104T1;Lj8C157T5;Lj8C197T11;Lj8C32T4;Lju114A5T28;Lju41C2T15
GO:0006520	cellular amino acid metabolic process	biological_process	8	3261	20	21236	0.00681857	0.204305	2.60485	Lj1A20T48;Lj1A972T39;Lj1A973T45;Lj2A358T45;Lj4A878T32;Lj4A878T33;Lj5C59T16;Lj8A152T86
GO:0009625	response to insect	biological_process	8	3261	20	21236	0.00681857	0.204305	2.60485	Lj1A903T68;Lj1C1189G6;Lj2C58G9;Lj3C980T7;Lj3P1019T19;Lj4A195T60;Lj8A53T97;Lj8C186T7
GO:0009620	response to fungus	biological_process	25	3261	99	21236	0.00703508	0.208221	1.64447	Lj1A958T72;Lj1A968T60;Lj2A290G24;Lj3A346T25;Lj3A835T52;Lj3A894G20;Lj3C408G1;Lj3C974T2;Lj3P944T16;Lj5A205G68;Lj5A31T60;Lj5C162T9;Lj5C182G17;Lj6A311T76;Lj6A311T77;Lj6A311T78;Lj6A312T36;Lj6C691T8;Lj7A415G59;Lj7C478G12;Lj7C633T5;Lj7C719T2;Lj7P742T18;Lj7P742T19;Lju41C0T3
GO:0009553	embryo sac development	biological_process	20	3261	75	21236	0.00803325	0.2349	1.73656	Lj1A804T49;Lj1A922G72;Lj1C40T13;Lj1C804T4;Lj2A288T68;Lj2A35G43;Lj2C361G9;Lj3A1041G81;Lj3A910T45;Lj4C240T4;Lj5A101T104;Lj5A68G59;Lj6A792T38;Lj6A86G18;Lj6C614G9;Lj8A240T55;Lj9A472T90;Lj9A628G60;Lju361A5G62;Lju361A5T65
GO:0010099	regulation of photomorphogenesis	biological_process	6	3261	13	21236	0.00844621	0.244035	3.00559	Lj2A1136G50;Lj6A311T76;Lj6A311T77;Lj6A311T78;Lj6A312T36;Lj8A668G28
GO:0002229	defense response to oomycetes	biological_process	10	3261	29	21236	0.00871134	0.248734	2.24556	Lj1C278T17;Lj2C58G9;Lj3A894G20;Lj3A902G27;Lj4A740T31;Lj5A205G68;Lj6C691T8;Lj7C478G12;Lj7C633T5;Lj7C719T2
GO:0032934	sterol binding	molecular_function	7	3261	17	21236	0.00939452	0.258999	2.68146	Lj1A437T6;Lj2A93T88;Lj2A952G13;Lj3A966G53;Lj3C966G8;Lj5C662G0;Lj7A323T21
GO:0009941	chloroplast envelope	cellular_component	83	3261	422	21236	0.00940449	0.258999	1.28082	Lj1A101G44;Lj1A1182G78;Lj1A521T33;Lj1A522T64;Lj1A579T44;Lj1A805T79;Lj1A822T51;Lj1A825T64;Lj1A960T73;Lj1C28T3;Lj1C685T12;Lj1C853T19;Lj1C880T10;Lj1C91T9;Lj1C93T11;Lj2A442G45;Lj2A562G40;Lj2A76T79;Lj2C101T3;Lj2C1121T11;Lj2C14G7;Lj2C183T9;Lj2C210G10;Lj2C307T10;Lj2C311T13;Lj2C441T12;Lj2P1112T20;Lj3A1069T42;Lj3A847T42;Lj3A882T71;Lj3A892T32;Lj3A928T57;Lj3A962T51;Lj3C1068G5;Lj3C353G5;Lj3C742G9;Lj3C928T13;…
GO:0002238	response to molecule of fungal origin	biological_process	8	3261	21	21236	0.00955427	0.258999	2.4808	Lj2A1193G32;Lj2A513T57;Lj2C85T6;Lj3P944T16;Lj5A335T27;Lj5A335T29;Lj5C335T10;Lj5P389T14
GO:0042651	thylakoid membrane	cellular_component	8	3261	21	21236	0.00955427	0.258999	2.4808	Lj1A973T46;Lj3A1020T56;Lj3A866T67;Lj4A628G54;Lj5A224T62;Lj7A415T59;Lj9A582T85;Lj9C348G4
GO:0009646	response to absence of light	biological_process	11	3261	34	21236	0.0102742	0.258999	2.10686	Lj1A1118T29;Lj2A224G16;Lj2A358T45;Lj2C680G1;Lj3P1019T19;Lj4A195T60;Lj4A724T54;Lj4C54T13;Lj5A53G37;Lj7P673T48;Lj8P152T59
GO:0016998	cell wall macromolecule catabolic process	biological_process	11	3261	34	21236	0.0102742	0.258999	2.10686	Lj1A208T40;Lj3A153T22;Lj3A156T41;Lj3A157T47;Lj3A157T50;Lj3C156T7;Lj3C157G7;Lj3C157T2;Lj3C157T5;Lj3C157T6;Lj4A230T55
GO:0000103	sulfate assimilation	biological_process	5	3261	10	21236	0.0109007	0.258999	3.25606	Lj1A1232T92;Lj2C267T7;Lj4A26T46;Lj6A648T25;Lj6C648T3
GO:0004373	glycogen (starch) synthase activity	molecular_function	5	3261	10	21236	0.0109007	0.258999	3.25606	Lj1C1018G7;Lj1C1184T1;Lj1C1231T2;Lj4A110T78;Lj9C607T19
GO:0009011	starch synthase activity	molecular_function	5	3261	10	21236	0.0109007	0.258999	3.25606	Lj1C1018G7;Lj1C1184T1;Lj1C1231T2;Lj4A110T78;Lj9C607T19
GO:0018874	benzoate metabolic process	biological_process	5	3261	10	21236	0.0109007	0.258999	3.25606	Lj1A275T37;Lj1A277T26;Lj1C278T3;Lj6A271T52;Lj7A298G54
GO:0033201	alpha-1,4-glucan synthase activity	molecular_function	5	3261	10	21236	0.0109007	0.258999	3.25606	Lj1C1018G7;Lj1C1184T1;Lj1C1231T2;Lj4A110T78;Lj9C607T19
GO:0046482	para-aminobenzoic acid metabolic process	biological_process	5	3261	10	21236	0.0109007	0.258999	3.25606	Lj1A275T37;Lj1A277T26;Lj1C278T3;Lj6A271T52;Lj7A298G54
GO:0048564	photosystem I assembly	biological_process	5	3261	10	21236	0.0109007	0.258999	3.25606	Lj1A1152G38;Lj2A706G26;Lj5C169G9;Lj8A99T67;Lju50A10T17
GO:0052639	salicylic acid glucosyltransferase (ester-forming) activity	molecular_function	5	3261	10	21236	0.0109007	0.258999	3.25606	Lj1A275T37;Lj1A277T26;Lj1C278T3;Lj6A271T52;Lj7A298G54
GO:0052641	benzoic acid glucosyltransferase activity	molecular_function	5	3261	10	21236	0.0109007	0.258999	3.25606	Lj1A275T37;Lj1A277T26;Lj1C278T3;Lj6A271T52;Lj7A298G54
GO:0080002	UDP-glucose:4-aminobenzoate acylglucosyltransferase activity	molecular_function	5	3261	10	21236	0.0109007	0.258999	3.25606	Lj1A275T37;Lj1A277T26;Lj1C278T3;Lj6A271T52;Lj7A298G54
GO:0090704	nicotinate-O-glucosyltransferase activity	molecular_function	5	3261	10	21236	0.0109007	0.258999	3.25606	Lj1A275T37;Lj1A277T26;Lj1C278T3;Lj6A271T52;Lj7A298G54
GO:0010150	leaf senescence	biological_process	42	3261	193	21236	0.0109917	0.258999	1.41714	Lj1A1038G55;Lj1A1181G96;Lj1A1181T108;Lj1A1193T82;Lj1A1194G80;Lj1A33G86;Lj1A906G54;Lj1C1180T20;Lj1C1193T7;Lj1C71G15;Lj1P135T15;Lj2A170T35;Lj2A224G16;Lj2A244T64;Lj2A562G40;Lj2C58G9;Lj3A894G20;Lj3A910T41;Lj3P944T16;Lj4A252G57;Lj4A263G87;Lj5A205G68;Lj5A53G37;Lj5A76T77;Lj5C162T9;Lj5C166T7;Lj6A311T76;Lj6A311T77;Lj6A311T78;Lj6A312T36;Lj6C834T0;Lj7A507G44;Lj7A614T38;Lj7P673T48;Lj8A24G36;Lj8A482T27;Lj9A11…
GO:0051082	unfolded protein binding	molecular_function	37	3261	166	21236	0.0111638	0.260524	1.4515	Lj1A152G45;Lj1A693T56;Lj1A697G44;Lj1A880T60;Lj1A955G81;Lj1A955G82;Lj1C1016T2;Lj1C894T13;Lj1P947T74;Lj2A907T33;Lj2C1072T16;Lj2C17T1;Lj2C255T5;Lj2P1059T50;Lj4A139G82;Lj4A194G35;Lj4A732G46;Lj4A930T44;Lj4C22T9;Lj4C798T7;Lj5A123T51;Lj5A225T67;Lj5A267G70;Lj5A335T26;Lj5C236T9;Lj5C267T10;Lj7A712T60;Lj7C245T6;Lj8A173T71;Lj8A51G58;Lj8C16T7;Lj9A342G52;Lj9A519T86;Lj9A628G60;Lj9C488T7;Lj9C519G5;Lj9C536T8
GO:0000160	phosphorelay signal transduction system	biological_process	10	3261	30	21236	0.0113035	0.261273	2.1707	Lj1A928T60;Lj1C926T6;Lj3A861T62;Lj3C977T14;Lj4A714T41;Lj6A819T61;Lj6C736G18;Lj8A735T55;Lj8A93G66;Lj9A678T39
GO:0009706	chloroplast inner membrane	cellular_component	26	3261	108	21236	0.0115484	0.264416	1.56773	Lj1A579T44;Lj1C91T9;Lj1C93T11;Lj1P766T34;Lj1P889T51;Lj2C1121T11;Lj2C183T9;Lj2C441T12;Lj4A190G76;Lj4A628G54;Lj4A791T82;Lj4A791T84;Lj4C758T8;Lj6A812T47;Lj7A511G74;Lj7A738T100;Lj7P367T38;Lj8A21T39;Lj8A220G78;Lj8A220G83;Lj8A318T44;Lj8C588T0;Lj9C584T6;Lju124A41T48;Lju124C41T11;Lju2039C0T1
GO:0007165	signal transduction	biological_process	33	3261	145	21236	0.0117087	0.26558	1.48207	Lj1A977T67;Lj2A1125T48;Lj2A857T87;Lj2P1098T71;Lj3A244T23;Lj3A247T22;Lj3A252T10;Lj3A254T21;Lj3A255T14;Lj3C243G5;Lj3C249T3;Lj3C595T0;Lj3P243T8;Lj3P250T6;Lj3P415T8;Lj3P592T12;Lj3P593T18;Lj3P683T4;Lj4A119G47;Lj7A418T44;Lj7A486G72;Lj7C495T10;Lj8A315G24;Lj8C311T10;Lj8C311T2;Lj8C312T5;Lj9A493T66;Lj9A603G31;Lj9C54G3;Lju110C5G13;Lju2749C0G3;Lju279A1G13;Lju50C48G2
GO:0080030	methyl indole-3-acetate esterase activity	molecular_function	17	3261	63	21236	0.0122944	0.272724	1.75724	Lj1A694T10;Lj1A698T11;Lj1A705T24;Lj1A969T89;Lj1C695T1;Lj1C704G0;Lj1C708T3;Lj6C778T4;Lj7A24G9;Lj7A27T27;Lj7A29G15;Lj7A31T18;Lj7A44T17;Lj7C29T0;Lj7C30T0;Lju2878A0G6;Lju41C2G2
GO:0043231	intracellular membrane-bounded organelle	cellular_component	47	3261	222	21236	0.0124323	0.272724	1.37869	Lj1A275T37;Lj1A277T26;Lj1A817T50;Lj1C278T3;Lj1C71G15;Lj2A1092T49;Lj2A122T28;Lj2A530T44;Lj2A72G40;Lj2A93T88;Lj2C30T13;Lj2C531T4;Lj2P117T75;Lj2P532T14;Lj2P650T6;Lj2P650T7;Lj2P986T9;Lj3A113T89;Lj3A966G53;Lj3C113T10;Lj3C142T1;Lj3C966G8;Lj3C992T15;Lj3P257T8;Lj4A37G88;Lj4A501G12;Lj4C87T4;Lj4P768T78;Lj5C102T23;Lj5C113T15;Lj5C113T8;Lj5C121G3;Lj5C121G4;Lj5C662G0;Lj6A271T52;Lj6C359T11;Lj6C365G1;Lj6P361T27;…
GO:0006098	pentose-phosphate shunt	biological_process	6	3261	14	21236	0.0128844	0.272724	2.79091	Lj1A565G21;Lj1C1025T12;Lj3A882T71;Lj6A830T29;Lj6P771T64;Lju361C12T3
GO:0006457	protein folding	biological_process	33	3261	146	21236	0.0129553	0.272724	1.47192	Lj1A152G45;Lj1A880T60;Lj1A955G81;Lj1A955G82;Lj1C1016T2;Lj1C600G7;Lj1C600T10;Lj1C600T9;Lj1C894T13;Lj1P947T74;Lj2A907T33;Lj2C1072T16;Lj2C17T1;Lj2C255T5;Lj2C861G0;Lj4A139G82;Lj4A194G35;Lj4A732G46;Lj4A930T44;Lj4C22T9;Lj4C798T7;Lj5A123T51;Lj5A225T67;Lj5A267G70;Lj5A335T26;Lj5C236T9;Lj5C267T10;Lj7C245T6;Lj8A173T71;Lj8C16T7;Lj9A342G52;Lj9C488T7;Lj9C536T8
GO:0015369	calcium:proton antiporter activity	molecular_function	8	3261	22	21236	0.0130286	0.272724	2.36804	Lj1A1197T76;Lj1A834G14;Lj1C834T4;Lj1C834T9;Lj5C26G8;Lj8A104T22;Lj8A105T39;Lj8A152T84
GO:0004028	3-chloroallyl aldehyde dehydrogenase activity	molecular_function	4	3261	7	21236	0.0131517	0.272724	3.72121	Lj1A960T73;Lj4C632G4;Lj6A312T39;Lj6C312T4
GO:0006751	glutathione catabolic process	biological_process	4	3261	7	21236	0.0131517	0.272724	3.72121	Lj1P823T23;Lj4A878T32;Lj4A878T33;Lj8A433T5
GO:0009410	response to xenobiotic stimulus	biological_process	4	3261	7	21236	0.0131517	0.272724	3.72121	Lj1P149T39;Lj2C1066G3;Lj2C1066T2;Lj5A235T51
GO:0045041	protein import into mitochondrial intermembrane space	biological_process	4	3261	7	21236	0.0131517	0.272724	3.72121	Lj1C1033G19;Lj3C844G3;Lj9A519T86;Lj9C519G5
GO:0045962	positive regulation of development, heterochronic	biological_process	4	3261	7	21236	0.0131517	0.272724	3.72121	Lj1P1171T8;Lj2P321T31;Lj8C104T1;Lju41C2T15
GO:0030150	protein import into mitochondrial matrix	biological_process	7	3261	18	21236	0.0133672	0.272724	2.53249	Lj1A880T60;Lj2A1108G29;Lj2C17T1;Lj5C332T2;Lj6C707T17;Lj7A488T36;Lj8A173T71
GO:0055114	oxidation-reduction process	biological_process	29	3261	125	21236	0.0133721	0.272724	1.51081	Lj1A1211T73;Lj1A1213T39;Lj1A1218T63;Lj1A1241T69;Lj1C132T4;Lj1C954T2;Lj2A1066T68;Lj2A1080G36;Lj2A276T61;Lj2A279T58;Lj2A89T69;Lj2C1131T2;Lj2C89T2;Lj3C1026T6;Lj3C963G9;Lj4A724T54;Lj4C200G4;Lj4C211T1;Lj5C767T12;Lj7A516T67;Lj7A738T99;Lj7C371T11;Lj8A117G57;Lj8A353T10;Lj8C237G13;Lj9A128T46;Lj9A465T68;Lj9A579T33;Lju361A4T50
GO:0009501	amyloplast	cellular_component	10	3261	31	21236	0.0144389	0.292027	2.10068	Lj1A1014T43;Lj1C1018G7;Lj1C1184T1;Lj1C1231T2;Lj4A110T78;Lj4A36T68;Lj5C195T4;Lj8A139G61;Lj9C607T19;Lj9P640T49
GO:0051287	NAD binding	molecular_function	25	3261	105	21236	0.0150031	0.300931	1.5505	Lj2A202T60;Lj2A402G42;Lj3A847T42;Lj3C1064T9;Lj4A810T54;Lj5C178T12;Lj6A380T29;Lj6A568T15;Lj6A736T83;Lj6C305T7;Lj6C380G5;Lj6C821G11;Lj6P305T41;Lj7A591G80;Lj7C552G9;Lj8C178T29;Lj9A305T43;Lj9A361T59;Lj9C476G5;Lj9P470T41;Lju124C19T25;Lju124C19T26;Lju124C19T28;Lju124C20T4;Lju124C21T3
GO:0005315	inorganic phosphate transmembrane transporter activity	molecular_function	9	3261	27	21236	0.0159435	0.317171	2.1707	Lj1A141T51;Lj1A142T69;Lj2A79T38;Lj5A89T39;Lj5C171G24;Lj6A812T47;Lj7A511G74;Lj9A703G35;Lj9C584T6
GO:0016874	ligase activity	molecular_function	11	3261	36	21236	0.0161189	0.318054	1.98981	Lj1A542T43;Lj1A545G61;Lj1C547G1;Lj2A491G62;Lj2A491G65;Lj3A936G53;Lj3C353G5;Lj4A13T54;Lj4C247T4;Lj7A85T49;Lju41C49T11
GO:0007623	circadian rhythm	biological_process	24	3261	101	21236	0.0173153	0.319098	1.54743	Lj1C1187T1;Lj2A253T53;Lj2A562G40;Lj3A1020T56;Lj3A716G75;Lj3A835T51;Lj3C750G10;Lj3C977T14;Lj3P1019T19;Lj4A195T60;Lj4A703G54;Lj4A724T54;Lj4A738G22;Lj4C703T11;Lj5A181T52;Lj5A181T53;Lj5C396G7;Lj6P575T11;Lj7A383T43;Lj7A487G35;Lj7P700T15;Lj8A119T45;Lj9C462T10;Lj9C658G11
GO:0000741	karyogamy	biological_process	8	3261	23	21236	0.0173429	0.319098	2.26508	Lj2A288T68;Lj5A118T71;Lj5A118T72;Lj5A95T79;Lj8A108T63;Lj8A373G15;Lj9A451T94;Lj9A480T82
GO:0004806	triglyceride lipase activity	molecular_function	8	3261	23	21236	0.0173429	0.319098	2.26508	Lj1A58G31;Lj1C1167G10;Lj1C1167T11;Lj1C58T0;Lj5C214T14;Lj6A240G31;Lj6A254G14;Lj9A608G28
GO:0019252	starch biosynthetic process	biological_process	12	3261	41	21236	0.0173743	0.319098	1.90598	Lj1A802T39;Lj1A988T31;Lj1C1018G7;Lj1C1184T1;Lj1C1231T2;Lj3C742G9;Lj4A110T78;Lj4A36T68;Lj5C195T4;Lj8A139G61;Lj9C607T19;Lju3176A0T16
GO:0000105	histidine biosynthetic process	biological_process	5	3261	11	21236	0.0174866	0.319098	2.96005	Lj2A137G26;Lj3A735T49;Lj3A851T66;Lj6A608T71;Lj9P233T35
GO:0001653	peptide receptor activity	molecular_function	5	3261	11	21236	0.0174866	0.319098	2.96005	Lj4A380T37;Lj4A746T58;Lj4A80T29;Lj4C507T2;Lj5A223T104
GO:0004029	aldehyde dehydrogenase (NAD) activity	molecular_function	5	3261	11	21236	0.0174866	0.319098	2.96005	Lj1A960T73;Lj4C632G4;Lj6A312T39;Lj6C312T4;Lj7A648T58
GO:0034388	Pwp2p-containing subcomplex of 90S preribosome	cellular_component	5	3261	11	21236	0.0174866	0.319098	2.96005	Lj1C59T1;Lj2C266G9;Lj3C885T17;Lj4C850T7;Lj5A68G59
GO:0043878	glyceraldehyde-3-phosphate dehydrogenase (NAD+) (non-phosphorylating) activity	molecular_function	5	3261	11	21236	0.0174866	0.319098	2.96005	Lj1A960T73;Lj4C632G4;Lj6A312T39;Lj6C312T4;Lj7A648T58
GO:2001070	starch binding	molecular_function	5	3261	11	21236	0.0174866	0.319098	2.96005	Lj1A130T38;Lj1C1231T2;Lj2A1086G63;Lj2A1086T64;Lj2A76T85
GO:0005840	ribosome	cellular_component	32	3261	144	21236	0.0180542	0.326135	1.44714	Lj1A112T62;Lj1A261T33;Lj1A47T35;Lj1A815G22;Lj1A819T31;Lj1A825T64;Lj1A883G40;Lj1A977T66;Lj2A1028T34;Lj2A163T69;Lj2A221G33;Lj2A288T68;Lj3A836T25;Lj3A981T70;Lj3C947T10;Lj4A191T49;Lj4P497T32;Lj4P502T23;Lj5A154G67;Lj6A561T56;Lj6A563T52;Lj6A570T10;Lj6A701G45;Lj8A144G65;Lj8A44G34;Lj8C577G3;Lj8P338T16;Lj9A529T34;Lj9C421G19;Lju41C11T8;Lju470A13G19;Lju470C11T7
GO:0010154	fruit development	biological_process	10	3261	32	21236	0.0181796	0.326135	2.03504	Lj2A87T48;Lj2A87T49;Lj3A808T90;Lj3A962T48;Lj3C962T0;Lj5A322T69;Lj5A323T75;Lj5C324T1;Lj5C324T3;Lj7A497T54
GO:0010181	FMN binding	molecular_function	13	3261	46	21236	0.0182754	0.326135	1.84038	Lj1A1014G37;Lj1A1014T43;Lj1A1218T63;Lj1C808T6;Lj2A1080G36;Lj2A276T61;Lj2A319T37;Lj3C907T3;Lj4A458T45;Lj4A458T46;Lj4A459G6;Lj4A460T56;Lj4A808T37
GO:0015112	nitrate transmembrane transporter activity	molecular_function	7	3261	19	21236	0.0184124	0.326182	2.3992	Lj2A244T64;Lj2C214T5;Lj3A1055T51;Lj3P1060T38;Lj5C131T0;Lj6A809T53;Lj7A596T39
GO:0005313	L-glutamate transmembrane transporter activity	molecular_function	6	3261	15	21236	0.0187293	0.326841	2.60485	Lj1C1164T8;Lj2P328T50;Lj2P342T56;Lj2P342T86;Lj3A838T62;Lj7C582T5
GO:0005682	U5 snRNP	cellular_component	6	3261	15	21236	0.0187293	0.326841	2.60485	Lj4A805T23;Lj5C334T8;Lj5C81T13;Lj6A185T28;Lj6E201T0;Lj9P663T35
GO:0009873	ethylene-activated signaling pathway	biological_process	48	3261	233	21236	0.0188536	0.326841	1.34155	Lj1A1233G65;Lj1C22T12;Lj1P1012T53;Lj1P550T30;Lj1P727T48;Lj1P730T46;Lj1P992T52;Lj2A266T56;Lj2C1199G12;Lj2C225T8;Lj2C225T9;Lj2C40T2;Lj2C58G9;Lj2P172T25;Lj2P225T29;Lj2P226T21;Lj3A825T24;Lj3C932G7;Lj3E1016G0;Lj3P1019T23;Lj3P1048T15;Lj4P859T21;Lj4P917T40;Lj5C162T9;Lj5C281T0;Lj6A673T96;Lj6C691T8;Lj6C759T21;Lj6P553T14;Lj6P663T25;Lj6P663T27;Lj6P764T48;Lj7C377T9;Lj7C478G12;Lj7C545T7;Lj7C545T8;Lj7C633T5;Lj…
GO:0009688	abscisic acid biosynthetic process	biological_process	9	3261	28	21236	0.0203694	0.350613	2.09318	Lj2A442G45;Lj2A859G10;Lj2C342T6;Lj2C858G1;Lj2C882G0;Lj2C882T2;Lj2P198T19;Lj9A623T47;Lj9A623T48
GO:0016758	transferase activity, transferring hexosyl groups	molecular_function	22	3261	92	21236	0.0205312	0.350909	1.55724	Lj1A1129T67;Lj1C1008T2;Lj1P1007T36;Lj1P1042T77;Lj1P1046T14;Lj1P1046T32;Lj1P1047T16;Lj1P1103T20;Lj2P650T6;Lj2P650T7;Lj3A113T89;Lj3C113T10;Lj3C142T0;Lj3C142T1;Lj3P992T24;Lj4C115T14;Lj4P768T79;Lj5A324T64;Lj6P360T2;Lj6P363T8;Lj6P642T21;Lj6P656T20
GO:0009658	chloroplast organization	biological_process	37	3261	173	21236	0.020963	0.355784	1.39276	Lj1A1118T29;Lj1A885G30;Lj1P766T34;Lj2C101T3;Lj2C1188T8;Lj2C185T6;Lj2C210G10;Lj2C222T2;Lj2C680G1;Lj3A910T45;Lj3P973T18;Lj4A127T91;Lj4A59G43;Lj4A686T50;Lj4A791T82;Lj4A791T84;Lj4C542T3;Lj4C606T13;Lj4C863G12;Lj4P497T32;Lj4P502T23;Lj5A158T70;Lj5A224T62;Lj5C169G9;Lj5C196G6;Lj6A777T42;Lj6C615T15;Lj7A609T51;Lj8A318T44;Lj8A99T67;Lj9A401T67;Lj9A97T17;Lj9P378T27;Lj9P651T8;Lju124C44T11;Lju41A50T54;Lju41C6G5
GO:0009651	response to salt stress	biological_process	109	3261	591	21236	0.021867	0.36425	1.20105	Lj1A1010T46;Lj1A1118T29;Lj1A1182G77;Lj1A1202T59;Lj1A33G86;Lj1A437T6;Lj1A854G33;Lj1A885G30;Lj1A972T39;Lj1A973T45;Lj1C0T8;Lj1C11T12;Lj1P727T48;Lj1P730T46;Lj1P947T74;Lj2A1108T32;Lj2A1152T48;Lj2A1185G21;Lj2A224G16;Lj2A279T59;Lj2A358T45;Lj2A89T69;Lj2A952G13;Lj2C1072T16;Lj2C222T2;Lj2C342T6;Lj2C380T14;Lj2C680G1;Lj2C89T2;Lj2P198T19;Lj3A695T41;Lj3A808T90;Lj3A835T52;Lj3A882T71;Lj3A925G68;Lj3A954G64;Lj3C638…
GO:0015171	amino acid transmembrane transporter activity	molecular_function	18	3261	72	21236	0.0222291	0.36425	1.62803	Lj1A219T39;Lj1A898G74;Lj2A82T21;Lj2C1157G1;Lj4A229T23;Lj4A684T34;Lj4C13T3;Lj4C79G13;Lj5A173T67;Lj6A689T50;Lj6A689T51;Lj6A773T126;Lj7A347T44;Lj7A392T36;Lj7C349T4;Lj8A73G48;Lj9A441T88;Lju41C49T5
GO:0015995	chlorophyll biosynthetic process	biological_process	14	3261	52	21236	0.022293	0.36425	1.75326	Lj1A1078T64;Lj1A1196T40;Lj1A305G18;Lj2A1136G50;Lj2C285T3;Lj4A628G54;Lj4A82G23;Lj6A3G42;Lj6P670T41;Lj7A342T52;Lj9C486T5;Lj9P464T76;Lju124A41T48;Lju124C41T11
GO:0080032	methyl jasmonate esterase activity	molecular_function	16	3261	62	21236	0.0225748	0.36425	1.68055	Lj1A694T10;Lj1A698T11;Lj1A705T24;Lj1C695T1;Lj1C704G0;Lj1C708T3;Lj6C778T4;Lj7A24G9;Lj7A27T27;Lj7A29G15;Lj7A31T18;Lj7A44T17;Lj7C29T0;Lj7C30T0;Lju2878A0G6;Lju41C2G2
GO:0006807	nitrogen compound metabolic process	biological_process	8	3261	24	21236	0.0225937	0.36425	2.1707	Lj1A1186G50;Lj1C142G3;Lj1C142T4;Lj1C927T7;Lj1P989T20;Lj2A1076T27;Lj2A358T45;Lj7A234T35
GO:0006081	cellular aldehyde metabolic process	biological_process	4	3261	8	21236	0.0231332	0.36425	3.25606	Lj1A960T73;Lj4C632G4;Lj6A312T39;Lj6C312T4
GO:0009635	response to herbicide	biological_process	4	3261	8	21236	0.0231332	0.36425	3.25606	Lj2C1238T12;Lj2C1239T49;Lj2C214T5;Lj9A568G56
GO:0010076	maintenance of floral meristem identity	biological_process	4	3261	8	21236	0.0231332	0.36425	3.25606	Lj2A87T48;Lj2A87T49;Lj3A962T48;Lj3C962T0
GO:0010253	UDP-rhamnose biosynthetic process	biological_process	4	3261	8	21236	0.0231332	0.36425	3.25606	Lj2C200T10;Lj8A145T74;Lj8A241T18;Lj8C145T9
GO:0019344	cysteine biosynthetic process	biological_process	4	3261	8	21236	0.0231332	0.36425	3.25606	Lj1A1232T92;Lj2C267T7;Lj4A878T32;Lj4A878T33
GO:0009739	response to gibberellin	biological_process	21	3261	88	21236	0.0237476	0.36425	1.55403	Lj1A1194G80;Lj1A125T41;Lj1A987T48;Lj2A1138T19;Lj2A224G16;Lj2A85T62;Lj2C66T4;Lj3A925G68;Lj5A145T41;Lj5A154T75;Lj5A53G37;Lj5A89T40;Lj6A636T31;Lj6A636T34;Lj6A636T35;Lj6C636G1;Lj7P673T48;Lj8C32T4;Lj9A484T66;Lj9C447G0;Lj9P678T20
GO:0004672	protein kinase activity	molecular_function	39	3261	186	21236	0.0244943	0.36425	1.36544	Lj1A578T39;Lj1C1189G6;Lj1C842T9;Lj1C990G2;Lj2A1039T66;Lj2A314T77;Lj2C115T8;Lj2C17G4;Lj3A1020T56;Lj3A346T25;Lj3A940T64;Lj3A942G81;Lj3P376T33;Lj3P422T12;Lj4A381T23;Lj4A724T54;Lj4A746T58;Lj4A80T29;Lj4C170T6;Lj4C1T0;Lj4C502G13;Lj4P599T24;Lj4P862T5;Lj5A217G89;Lj5A223T104;Lj5C182G17;Lj6A594G80;Lj6C583G4;Lj6C586T4;Lj6C615T15;Lj6P331T36;Lj7A487G35;Lj7A748T61;Lj7P742T18;Lj7P742T19;Lj8A705T45;Lj8C30T4;Lj9C…
GO:0000463	maturation of LSU-rRNA from tricistronic rRNA transcript (SSU-rRNA, 5.8S rRNA, LSU-rRNA)	biological_process	7	3261	20	21236	0.0246552	0.36425	2.27924	Lj2A321T65;Lj4C693T2;Lj5A195T77;Lj5A195T78;Lj5C24T19;Lj8C283T12;Lj9A624G21
GO:0080142	regulation of salicylic acid biosynthetic process	biological_process	7	3261	20	21236	0.0246552	0.36425	2.27924	Lj2C115T8;Lj2C17G4;Lj5A121G95;Lj9A207G38;Lj9A207T39;Lj9A713T35;Lj9P453T14
GO:0006261	DNA-dependent DNA replication	biological_process	12	3261	43	21236	0.0251905	0.36425	1.81733	Lj1C622G7;Lj1C869T19;Lj2A194T57;Lj2C455T8;Lj2C610T1;Lj2C610T3;Lj4A204T64;Lj4P619T10;Lj8A168T100;Lj9A228G12;Lju760A7G19;Lju760A7T19
GO:0010287	plastoglobule	cellular_component	18	3261	73	21236	0.0253951	0.36425	1.60573	Lj1C853T19;Lj1P804T32;Lj2A76T79;Lj2C307T10;Lj2C83T17;Lj2P1112T20;Lj3A1069T42;Lj3C1068G5;Lj5A241G62;Lj5C190T17;Lj6C615T15;Lj7A415T59;Lj7A480T38;Lj7A742T21;Lj7A748T61;Lj8A160T68;Lj8C588T0;Lju1163A0T46
GO:0010218	response to far red light	biological_process	13	3261	48	21236	0.0258249	0.36425	1.7637	Lj1A1168T68;Lj2A76T79;Lj2C1045T10;Lj3A910T45;Lj3P1019T19;Lj4A195T60;Lj4A703G54;Lj4A724T54;Lj4C703T11;Lj5C396G7;Lj7A383T43;Lj7A415T59;Lj8A668G28
GO:0009644	response to high light intensity	biological_process	14	3261	53	21236	0.0261396	0.36425	1.72018	Lj1A521T33;Lj1A522T64;Lj1C1187T1;Lj2A562G40;Lj3A936T60;Lj4A724T54;Lj4C69T16;Lj4P759T25;Lj5A174T74;Lj5A181T52;Lj5A181T53;Lj6C615T15;Lj8C588T0;Lj9C536T8
GO:0006626	protein targeting to mitochondrion	biological_process	6	3261	16	21236	0.0261518	0.36425	2.44204	Lj1A1025T80;Lj2A1108G29;Lj3C844G3;Lj5A239G80;Lj6E621T0;Lj7A488T36
GO:0071456	cellular response to hypoxia	biological_process	6	3261	16	21236	0.0261518	0.36425	2.44204	Lj1A1038T61;Lj7A57T25;Lj7A61T40;Lj7C56T5;Lj7C58T6;Lj7C691T1
GO:0071483	cellular response to blue light	biological_process	6	3261	16	21236	0.0261518	0.36425	2.44204	Lj2A116G69;Lj3A726G19;Lj3A726T23;Lj3A910T45;Lj3C984G3;Lj6P646T44
GO:1900057	positive regulation of leaf senescence	biological_process	6	3261	16	21236	0.0261518	0.36425	2.44204	Lj7P532T42;Lj7P533T20;Lj8P256T38;Lj9P567T20;Lju41A31T32;Lju41C30G11
GO:0003955	NAD(P)H dehydrogenase (quinone) activity	molecular_function	5	3261	12	21236	0.0262483	0.36425	2.71338	Lj1A1218T63;Lj2A1074G31;Lj2A1080G36;Lj2A276T61;Lj2A487G56
GO:0006796	phosphate-containing compound metabolic process	biological_process	5	3261	12	21236	0.0262483	0.36425	2.71338	Lj2A151T47;Lj4A211T63;Lj5C224G7;Lj9A341T43;Lj9A614T45
GO:0009864	induced systemic resistance, jasmonic acid mediated signaling pathway	biological_process	5	3261	12	21236	0.0262483	0.36425	2.71338	Lj2C58G9;Lj3P1019T19;Lj4A195T60;Lj4C237T9;Lj4C238T6
GO:0010077	maintenance of inflorescence meristem identity	biological_process	5	3261	12	21236	0.0262483	0.36425	2.71338	Lj2A87T48;Lj2A87T49;Lj2C1133T2;Lj3A962T48;Lj3C962T0
GO:0015189	L-lysine transmembrane transporter activity	molecular_function	5	3261	12	21236	0.0262483	0.36425	2.71338	Lj1C1164T8;Lj2P328T50;Lj2P342T56;Lj2P342T86;Lj7C582T5
GO:0052640	salicylic acid glucosyltransferase (glucoside-forming) activity	molecular_function	5	3261	12	21236	0.0262483	0.36425	2.71338	Lj1A275T37;Lj1A277T26;Lj1C278T3;Lj6A271T52;Lj7A298G54
GO:0000077	DNA damage checkpoint	biological_process	3	3261	5	21236	0.0283655	0.36425	3.90727	Lj3A1020T58;Lj5A175T98;Lj7A600T54
GO:0004033	aldo-keto reductase (NADP) activity	molecular_function	3	3261	5	21236	0.0283655	0.36425	3.90727	Lj2A89T69;Lj2C89T2;Lj3C963G9
GO:0005687	U4 snRNP	cellular_component	3	3261	5	21236	0.0283655	0.36425	3.90727	Lj4A805T23;Lj5C81T13;Lj9P663T35
GO:0006572	tyrosine catabolic process	biological_process	3	3261	5	21236	0.0283655	0.36425	3.90727	Lj8A152T86;Lj8C8T1;Lj8C8T3
GO:0009653	anatomical structure morphogenesis	biological_process	3	3261	5	21236	0.0283655	0.36425	3.90727	Lj4A547G41;Lj4A576G36;Lj7P611T37
GO:0009916	alternative oxidase activity	molecular_function	3	3261	5	21236	0.0283655	0.36425	3.90727	Lj5A239T83;Lj7A163T40;Lj7A163T42
GO:0010236	plastoquinone biosynthetic process	biological_process	3	3261	5	21236	0.0283655	0.36425	3.90727	Lj1A821G46;Lj4A856T34;Lj9A350G66
GO:0010489	UDP-4-keto-6-deoxy-glucose-3,5-epimerase activity	molecular_function	3	3261	5	21236	0.0283655	0.36425	3.90727	Lj2C200T10;Lj8A241T18;Lj8C145T9
GO:0010490	UDP-4-keto-rhamnose-4-keto-reductase activity	molecular_function	3	3261	5	21236	0.0283655	0.36425	3.90727	Lj2C200T10;Lj8A241T18;Lj8C145T9
GO:0015802	basic amino acid transport	biological_process	3	3261	5	21236	0.0283655	0.36425	3.90727	Lj4A684T34;Lj7A347T44;Lj7C349T4
GO:0031120	snRNA pseudouridine synthesis	biological_process	3	3261	5	21236	0.0283655	0.36425	3.90727	Lj1P155T24;Lj2A1060T44;Lj5A139T83
GO:0043625	delta DNA polymerase complex	cellular_component	3	3261	5	21236	0.0283655	0.36425	3.90727	Lj2C366G13;Lj2C610T1;Lj2C610T3
GO:0048578	positive regulation of long-day photoperiodism, flowering	biological_process	3	3261	5	21236	0.0283655	0.36425	3.90727	Lj4A703G54;Lj4C703T11;Lj7A383T43
GO:0070401	NADP+ binding	molecular_function	3	3261	5	21236	0.0283655	0.36425	3.90727	Lj2A89T69;Lj2C89T2;Lj3C963G9
GO:0080169	cellular response to boron-containing substance deprivation	biological_process	3	3261	5	21236	0.0283655	0.36425	3.90727	Lj1A1233G65;Lj2A266T56;Lj8A126G70
GO:0102721	ubiquinol:oxygen oxidoreductase activity	molecular_function	3	3261	5	21236	0.0283655	0.36425	3.90727	Lj5A239T83;Lj7A163T40;Lj7A163T42
GO:0120091	jasmonic acid hydrolase	molecular_function	3	3261	5	21236	0.0283655	0.36425	3.90727	Lj1C957G3;Lj3A952T82;Lj8C66T6
GO:1902395	regulation of 1-deoxy-D-xylulose-5-phosphate synthase activity	biological_process	3	3261	5	21236	0.0283655	0.36425	3.90727	Lj2A1122T46;Lj2A1123T27;Lj2C1122T16
GO:0048573	photoperiodism, flowering	biological_process	11	3261	39	21236	0.0291032	0.371755	1.83675	Lj1A1237T46;Lj2A253T53;Lj3A24T18;Lj3A942G81;Lj3C936T6;Lj3P1019T19;Lj3P1019T23;Lj4A195T60;Lj5P116T16;Lj8A286G48;Lj8C30T4
GO:0080031	methyl salicylate esterase activity	molecular_function	17	3261	69	21236	0.0294808	0.374606	1.60443	Lj1A694T10;Lj1A698T11;Lj1A705T24;Lj1C695T1;Lj1C704G0;Lj1C708T3;Lj4A137T60;Lj6C778T4;Lj7A24G9;Lj7A27T27;Lj7A29G15;Lj7A31T18;Lj7A44T17;Lj7C29T0;Lj7C30T0;Lju2878A0G6;Lju41C2G2
GO:0005739	mitochondrion	cellular_component	178	3261	1018	21236	0.0311277	0.393473	1.13866	Lj1A1025T80;Lj1A1200T65;Lj1A1211T73;Lj1A1213T39;Lj1A20T48;Lj1A293T13;Lj1A297G61;Lj1A297T60;Lj1A579T44;Lj1A587G24;Lj1A651T47;Lj1A678T29;Lj1A709T38;Lj1A880T60;Lj1A965T44;Lj1A972T39;Lj1A973T45;Lj1C1033G19;Lj1C297T8;Lj1C581G2;Lj1C600G7;Lj1C600T10;Lj1C600T9;Lj1C685T12;Lj1C845T8;Lj1C869T19;Lj1C941G12;Lj1P1115T19;Lj1P432T20;Lj2A1009G37;Lj2A1108G29;Lj2A1108T32;Lj2A127T87;Lj2A220G36;Lj2A220G37;Lj2A279T58;…
GO:0048511	rhythmic process	biological_process	7	3261	21	21236	0.0322057	0.402904	2.1707	Lj1A928T60;Lj1C926T6;Lj5A240T38;Lj6A771T73;Lj8A93G66;Lj9A354G33;Lj9A655T40
GO:0080156	mitochondrial mRNA modification	biological_process	7	3261	21	21236	0.0322057	0.402904	2.1707	Lj4P118T46;Lj5C102T10;Lj6A382T18;Lj9A124T27;Lj9A302T50;Lj9A725T26;Lj9C302T19
GO:0016791	phosphatase activity	molecular_function	10	3261	35	21236	0.0336231	0.418479	1.8606	Lj1A1096T60;Lj1A1098T77;Lj1A14T75;Lj1A942T61;Lj2A1092G52;Lj6C207T2;Lj6C789T4;Lj7C58G0;Lj7C59G1;Lju2262C0T14
GO:0004568	chitinase activity	molecular_function	14	3261	55	21236	0.0352677	0.421598	1.65763	Lj1P1011T24;Lj1P179T34;Lj3A153T22;Lj3A156T41;Lj3A157T47;Lj3A157T50;Lj3C156T7;Lj3C157G7;Lj3C157T2;Lj3C157T5;Lj3C157T6;Lj4A230T55;Lj9A712G57;Lj9C712T3
GO:0010114	response to red light	biological_process	14	3261	55	21236	0.0352677	0.421598	1.65763	Lj1A1168T68;Lj2A1066T68;Lj2A76T79;Lj3A910T45;Lj3P1019T19;Lj4A195T60;Lj4A724T54;Lj4P794T25;Lj5C396G7;Lj6A690T75;Lj6C615T15;Lj7A415T59;Lj7A748T61;Lj8A668G28
GO:0005978	glycogen biosynthetic process	biological_process	6	3261	17	21236	0.0352922	0.421598	2.29839	Lj1A802T39;Lj3C742G9;Lj4A36T68;Lj5C195T4;Lj8A139G61;Lju3176A0T16
GO:0047714	galactolipase activity	molecular_function	6	3261	17	21236	0.0352922	0.421598	2.29839	Lj1A58G31;Lj1C1167G10;Lj1C1167T11;Lj1C58T0;Lj6A240G31;Lj6A254G14
GO:0042128	nitrate assimilation	biological_process	13	3261	50	21236	0.0354445	0.421598	1.69315	Lj1A780T62;Lj1C1084T2;Lj2C214T5;Lj2C409G10;Lj3A1055T51;Lj3A902G27;Lj3C53T8;Lj3P1060T38;Lj5A209T83;Lj5A98T57;Lj5C131T0;Lj6A809T53;Lj7A596T39
GO:0046777	protein autophosphorylation	biological_process	34	3261	163	21236	0.0362019	0.421598	1.35835	Lj1A578T39;Lj1A903T68;Lj1C1177G18;Lj1C1189G6;Lj1C990G2;Lj2A314T77;Lj2C315T5;Lj3C1066T6;Lj3C932G7;Lj3C980T7;Lj3P376T33;Lj3P705T1;Lj4A381T23;Lj4A724T54;Lj4A746T58;Lj4A80T29;Lj4C170T6;Lj4P599T24;Lj4P862T5;Lj5A217G89;Lj5A223T104;Lj5C136T16;Lj5C162T9;Lj6A594G80;Lj6C583G4;Lj6C586T4;Lj6C691T8;Lj6P331T36;Lj7C478G12;Lj7C633T5;Lj8C186T7;Lj8C30T4;Lj9C609G7;Lj9C611G14
GO:0004810	tRNA adenylyltransferase activity	molecular_function	8	3261	26	21236	0.0362496	0.421598	2.00373	Lj5A617G14;Lj5A618G15;Lj5A627G15;Lj5A650G23;Lj5A652T14;Lj5A657T12;Lj5C648G5;Lj5P626T11
GO:0070588	calcium ion transmembrane transport	biological_process	8	3261	26	21236	0.0362496	0.421598	2.00373	Lj1A1197T76;Lj1A834G14;Lj1C834T4;Lj1C834T9;Lj5C26G8;Lj8A104T22;Lj8A105T39;Lj8A152T84
GO:0000095	S-adenosyl-L-methionine transmembrane transporter activity	molecular_function	4	3261	9	21236	0.0366532	0.421598	2.89427	Lj4C863G12;Lj7A346T28;Lj7P367T38;Lju2039C0T1
GO:0008106	alcohol dehydrogenase (NADP+) activity	molecular_function	4	3261	9	21236	0.0366532	0.421598	2.89427	Lj2A89T69;Lj2C89T2;Lj3C963G9;Lj6C724T9
GO:0008152	metabolic process	biological_process	4	3261	9	21236	0.0366532	0.421598	2.89427	Lj4C129T19;Lj4P323T32;Lj7A574G60;Lj7C574T11
GO:0008175	tRNA methyltransferase activity	molecular_function	4	3261	9	21236	0.0366532	0.421598	2.89427	Lj1C11T12;Lj1C939G12;Lj3C845T19;Lj7A641G79
GO:0016987	sigma factor activity	molecular_function	4	3261	9	21236	0.0366532	0.421598	2.89427	Lj2A116G69;Lj3A910T45;Lj3C883T3;Lj3C984G3
GO:0051538	3 iron, 4 sulfur cluster binding	molecular_function	4	3261	9	21236	0.0366532	0.421598	2.89427	Lj1A1014G37;Lj1A1014T43;Lj3C907T3;Lju41C45G5
GO:0072593	reactive oxygen species metabolic process	biological_process	4	3261	9	21236	0.0366532	0.421598	2.89427	Lj1A1206T69;Lj4A263G87;Lj8A99T67;Lj9C460G15
GO:1904143	positive regulation of carotenoid biosynthetic process	biological_process	4	3261	9	21236	0.0366532	0.421598	2.89427	Lj1A1118T29;Lj2C680G1;Lj7A748T61;Lj8A48T41
GO:0000466	maturation of 5.8S rRNA from tricistronic rRNA transcript (SSU-rRNA, 5.8S rRNA, LSU-rRNA)	biological_process	5	3261	13	21236	0.0373746	0.427869	2.50466	Lj2A321T65;Lj4C693T2;Lj5A195T77;Lj5A195T78;Lj8C283T12
GO:0000210	NAD+ diphosphatase activity	molecular_function	9	3261	31	21236	0.0388307	0.442451	1.89061	Lj3A1022T62;Lj6C305T7;Lj6P305T41;Lj8C178T29;Lju124C19T25;Lju124C19T26;Lju124C19T28;Lju124C20T4;Lju124C21T3
GO:0006032	chitin catabolic process	biological_process	14	3261	56	21236	0.0406038	0.460493	1.62803	Lj1P1011T24;Lj1P179T34;Lj3A153T22;Lj3A156T41;Lj3A157T47;Lj3A157T50;Lj3C156T7;Lj3C157G7;Lj3C157T2;Lj3C157T5;Lj3C157T6;Lj4A230T55;Lj9A712G57;Lj9C712T3
GO:0004857	enzyme inhibitor activity	molecular_function	11	3261	41	21236	0.0411147	0.462423	1.74715	Lj1A981T85;Lj1P982T64;Lj2P248T28;Lj3P834T42;Lj3P834T43;Lj3P866T20;Lj5A405T29;Lj5A413T25;Lj5C414T1;Lj8A324G110;Lju2073A0G61
GO:0009654	photosystem II oxygen evolving complex	cellular_component	7	3261	22	21236	0.0411551	0.462423	2.07204	Lj1A1084T69;Lj1A651T46;Lj1C1084T4;Lj2A275T36;Lj4A811G120;Lj7C14T10;Lj9A439T48
GO:0006874	cellular calcium ion homeostasis	biological_process	8	3261	27	21236	0.0447995	0.494198	1.92951	Lj1A1197T76;Lj1A834G14;Lj1C834T4;Lj1C834T9;Lj5C26G8;Lj8A104T22;Lj8A105T39;Lj8A152T84
GO:0009704	de-etiolation	biological_process	8	3261	27	21236	0.0447995	0.494198	1.92951	Lj5A302T14;Lj5A317T24;Lj5C169G9;Lj6A796T86;Lj6A796T87;Lj7A87T51;Lj9A434T79;Lj9P468T54
GO:0010029	regulation of seed germination	biological_process	15	3261	62	21236	0.0454037	0.494198	1.57551	Lj1C26T7;Lj2A1136G50;Lj3A835T51;Lj3A861T62;Lj4A240G32;Lj4A812T65;Lj4C784T4;Lj6P658T35;Lj7A615T36;Lj7P532T42;Lj7P533T20;Lj8P256T38;Lj9A83G54;Lj9P450T46;Lj9P567T20
GO:0030490	maturation of SSU-rRNA	biological_process	6	3261	18	21236	0.0462547	0.494198	2.1707	Lj1A21T72;Lj2C566T4;Lj3C885T17;Lj4A548T13;Lj5C96T4;Lj8C187G7
GO:0000462	maturation of SSU-rRNA from tricistronic rRNA transcript (SSU-rRNA, 5.8S rRNA, LSU-rRNA)	biological_process	9	3261	32	21236	0.0469115	0.494198	1.83153	Lj1A1186T63;Lj2A141T60;Lj2C266G9;Lj3C885T17;Lj4A548T13;Lj5A68G59;Lj5C96T4;Lj6C24T17;Lj8A496G24
GO:0004175	endopeptidase activity	molecular_function	13	3261	52	21236	0.0473813	0.494198	1.62803	Lj2A135G55;Lj2A311G33;Lj2A378G21;Lj2A378G22;Lj4A634T18;Lj4C412G0;Lj5A344T18;Lj5C102T23;Lj6A605G73;Lj6A705T54;Lj9C587T13;Lju470C2G6;Lju99A0T19
GO:0045454	cell redox homeostasis	biological_process	26	3261	122	21236	0.0486111	0.494198	1.38783	Lj1A1206T69;Lj1A1232T92;Lj1A59T28;Lj1C37T0;Lj1P1200T45;Lj2A1108T32;Lj2A359T51;Lj2C267T7;Lj2C861G0;Lj4A136T80;Lj4A58T19;Lj4A631T32;Lj4A722T67;Lj4A801T42;Lj4C17T5;Lj5P169T87;Lj6A562G36;Lj6A573T93;Lj7A563G20;Lj7C563T4;Lj8C206T9;Lj8P156T30;Lj9A354T43;Lj9A356T48;Lj9A465T68;Lj9P400T45
GO:0003333	amino acid transmembrane transport	biological_process	16	3261	68	21236	0.049848	0.494198	1.53226	Lj1A219T39;Lj1A898G74;Lj2A82T21;Lj2C1157G1;Lj4A229T23;Lj4A684T34;Lj4C13T3;Lj4C79G13;Lj5A173T67;Lj6A773T126;Lj7A347T44;Lj7A392T36;Lj7C349T4;Lj8A73G48;Lj9A441T88;Lju41C49T5
GO:0046983	protein dimerization activity	molecular_function	47	3261	242	21236	0.0502227	0.494198	1.26475	Lj1A1094T41;Lj1A1193G77;Lj1A64T38;Lj1C892T11;Lj1C958T8;Lj1C958T9;Lj1P1092T11;Lj2A1136G50;Lj2A276T59;Lj2A534T39;Lj2C1007G8;Lj3A1020G57;Lj3A1025G48;Lj3A1053G40;Lj3A1054T81;Lj3A964T51;Lj3A964T52;Lj3C1025T10;Lj4A177T25;Lj4C294G8;Lj4P771T22;Lj5A302T14;Lj5A317T24;Lj5A342T73;Lj5A89T40;Lj5C213T4;Lj6A166T9;Lj6A653T78;Lj6A736T83;Lj6C656T7;Lj7A334T39;Lj7C284T6;Lj8A103T85;Lj8A202T43;Lj8P617T7;Lj9A124T27;Lj9A…
GO:0000995	RNA polymerase III general transcription initiation factor activity	molecular_function	3	3261	6	21236	0.0503167	0.494198	3.25606	Lj4C178G3;Lj7C613T17;Lj9C162G1
GO:0004020	adenylylsulfate kinase activity	molecular_function	3	3261	6	21236	0.0503167	0.494198	3.25606	Lj4A26T46;Lj6A648T25;Lj6C648T3
GO:0005460	UDP-glucose transmembrane transporter activity	molecular_function	3	3261	6	21236	0.0503167	0.494198	3.25606	Lj2A103T72;Lj3A975G71;Lj6A792T38
GO:0006354	DNA-templated transcription, elongation	biological_process	3	3261	6	21236	0.0503167	0.494198	3.25606	Lj4A515T32;Lj5A240T38;Lj9A354G33
GO:0008193	tRNA guanylyltransferase activity	molecular_function	3	3261	6	21236	0.0503167	0.494198	3.25606	Lj7A96G45;Lj7A96T46;Lj7A96T47
GO:0008296	3'-5'-exodeoxyribonuclease activity	molecular_function	3	3261	6	21236	0.0503167	0.494198	3.25606	Lj1P1212T41;Lj2C610T1;Lj2C610T3
GO:0008453	alanine-glyoxylate transaminase activity	molecular_function	3	3261	6	21236	0.0503167	0.494198	3.25606	Lj3A187G31;Lj3C181G6;Lj6C811T7
GO:0009072	aromatic amino acid family metabolic process	biological_process	3	3261	6	21236	0.0503167	0.494198	3.25606	Lj5A309G32;Lj5A309T26;Lj9C505T11
GO:0009527	plastid outer membrane	cellular_component	3	3261	6	21236	0.0503167	0.494198	3.25606	Lj4A199T79;Lj6A689T50;Lj6A689T51
GO:0010184	cytokinin transport	biological_process	3	3261	6	21236	0.0503167	0.494198	3.25606	Lj4A731T48;Lj4C731T7;Lj4E731T3
GO:0010322	regulation of isopentenyl diphosphate biosynthetic process, methylerythritol 4-phosphate pathway	biological_process	3	3261	6	21236	0.0503167	0.494198	3.25606	Lj2A1122T46;Lj2A1123T27;Lj2C1122T16
GO:0015211	purine nucleoside transmembrane transporter activity	molecular_function	3	3261	6	21236	0.0503167	0.494198	3.25606	Lj4A731T48;Lj4C731T7;Lj4E731T3
GO:0015696	ammonium transport	biological_process	3	3261	6	21236	0.0503167	0.494198	3.25606	Lj2A70T38;Lj2C46T12;Lj6A639T40
GO:0016229	steroid dehydrogenase activity	molecular_function	3	3261	6	21236	0.0503167	0.494198	3.25606	Lj2A89T69;Lj2C89T2;Lj3C963G9
GO:0042823	pyridoxal phosphate biosynthetic process	biological_process	3	3261	6	21236	0.0503167	0.494198	3.25606	Lj1A190T89;Lj3A953T57;Lj5C59T16
GO:0070814	hydrogen sulfide biosynthetic process	biological_process	3	3261	6	21236	0.0503167	0.494198	3.25606	Lj4A26T46;Lj6A648T25;Lj6C648T3
GO:0080046	quercetin 4'-O-glucosyltransferase activity	molecular_function	3	3261	6	21236	0.0503167	0.494198	3.25606	Lj2A122T28;Lj3C992T15;Lj8A172T68
GO:0102098	D-galacturonate reductase activity	molecular_function	3	3261	6	21236	0.0503167	0.494198	3.25606	Lj3A858T46;Lj3C397T1;Lj6C729T8
GO:0102131	3-oxo-glutaryl-[acp] methyl ester reductase activity	molecular_function	3	3261	6	21236	0.0503167	0.494198	3.25606	Lj2A402G42;Lj6C821G11;Lj9C476G5
GO:0102132	3-oxo-pimeloyl-[acp] methyl ester reductase activity	molecular_function	3	3261	6	21236	0.0503167	0.494198	3.25606	Lj2A402G42;Lj6C821G11;Lj9C476G5
GO:1900036	positive regulation of cellular response to heat	biological_process	3	3261	6	21236	0.0503167	0.494198	3.25606	Lj1P727T48;Lj1P730T46;Lj8P114T18
GO:0006979	response to oxidative stress	biological_process	56	3261	295	21236	0.0515052	0.494198	1.2362	Lj1A1216T22;Lj1A123G48;Lj1A33G86;Lj1A914T38;Lj1A926T37;Lj1A931T50;Lj1C1225T12;Lj1C158G11;Lj1C964T2;Lj2A1039T66;Lj2A290G24;Lj2A562G40;Lj2A675T63;Lj2C334T3;Lj2C442G13;Lj2C676T1;Lj3A762T34;Lj3C1064T9;Lj3C942G13;Lj4A721T88;Lj4A746T58;Lj4A806G77;Lj4A80T29;Lj4A878T33;Lj4A898G55;Lj4C17T5;Lj4C69T16;Lj4P759T25;Lj5A223T104;Lj5A335T26;Lj5A431G15;Lj6A693T60;Lj6A725T114;Lj6A725T116;Lj6A741T78;Lj6A771T73;Lj6C3…
GO:0010268	brassinosteroid homeostasis	biological_process	7	3261	23	21236	0.0515729	0.494198	1.98195	Lj1C954T2;Lj4A784T46;Lj4C200G4;Lj4C211T1;Lj5A67T58;Lj8C237G13;Lju361A4T50
GO:0030488	tRNA methylation	biological_process	7	3261	23	21236	0.0515729	0.494198	1.98195	Lj1C11T12;Lj1C939G12;Lj5A244T54;Lj7A259G18;Lj7A641G79;Lj7C264T3;Lj9A317G73
GO:0009585	red, far-red light phototransduction	biological_process	14	3261	58	21236	0.0529416	0.494198	1.57189	Lj1A1168T68;Lj1A1182G81;Lj1A1237T46;Lj1A996T62;Lj1C842T9;Lj4A703G54;Lj4C703T11;Lj5A302T14;Lj5A317T24;Lj5C313T8;Lj5C396G7;Lj7A383T43;Lj8A668G28;Lj9P468T54
GO:0005759	mitochondrial matrix	cellular_component	26	3261	123	21236	0.0529608	0.494198	1.37654	Lj1A1211T73;Lj1A293T13;Lj1A678T29;Lj1C132T4;Lj2C17T1;Lj2C429T16;Lj3A922T58;Lj3C911T3;Lj5A208T46;Lj5A617G14;Lj5A618G15;Lj5A627G15;Lj5A650G23;Lj5A652T14;Lj5A657T12;Lj5A78T82;Lj5C648G5;Lj5P626T11;Lj6A573T93;Lj6C798T10;Lj7A641G79;Lj7C552G9;Lj8A151T52;Lj9C460G15;Lj9C620G10;Lju50A16G16
GO:0004784	superoxide dismutase activity	molecular_function	4	3261	10	21236	0.0538215	0.494198	2.60485	Lj1C212T1;Lj2C1007T3;Lj3C811T8;Lj6A668G46
GO:0006536	glutamate metabolic process	biological_process	4	3261	10	21236	0.0538215	0.494198	2.60485	Lj1A678T29;Lj4A878T32;Lj4A878T33;Lj6A727T93
GO:0007389	pattern specification process	biological_process	4	3261	10	21236	0.0538215	0.494198	2.60485	Lj2A87T48;Lj2A87T49;Lj3A962T48;Lj3C962T0
GO:0009854	oxidative photosynthetic carbon pathway	biological_process	4	3261	10	21236	0.0538215	0.494198	2.60485	Lj1C808T6;Lj2A202T60;Lj2A319T37;Lj5C178T12
GO:0010731	protein glutathionylation	biological_process	4	3261	10	21236	0.0538215	0.494198	2.60485	Lj1A927G58;Lj1A927T63;Lj1A928G67;Lj1A931T51
GO:0030125	clathrin vesicle coat	cellular_component	4	3261	10	21236	0.0538215	0.494198	2.60485	Lj1A69G67;Lj1A726G40;Lj1C154T2;Lj2C1062G4
GO:0031540	regulation of anthocyanin biosynthetic process	biological_process	4	3261	10	21236	0.0538215	0.494198	2.60485	Lj4A380T37;Lj4C507T2;Lj7A748T61;Lj9C462T10
GO:0043024	ribosomal small subunit binding	molecular_function	4	3261	10	21236	0.0538215	0.494198	2.60485	Lj1C28T3;Lj2A343T76;Lj4A204G66;Lj6P676T41
GO:0045543	gibberellin 2-beta-dioxygenase activity	molecular_function	4	3261	10	21236	0.0538215	0.494198	2.60485	Lj1A1188T44;Lj2A305T54;Lj6C723T8;Lj8A142T62
GO:0047134	protein-disulfide reductase activity	molecular_function	4	3261	10	21236	0.0538215	0.494198	2.60485	Lj4A801T42;Lj5P169T87;Lj7A563G20;Lj7C563T4
GO:0000272	polysaccharide catabolic process	biological_process	17	3261	74	21236	0.0539513	0.494198	1.49603	Lj1P1011T24;Lj1P179T34;Lj2A76T85;Lj3A153T22;Lj3A156T41;Lj3A157T47;Lj3A157T50;Lj3C156T7;Lj3C157G7;Lj3C157T2;Lj3C157T5;Lj3C157T6;Lj4A230T55;Lj4A278T51;Lj9A712G57;Lj9C712T3;Lju188C12G5
GO:0001680	tRNA 3'-terminal CCA addition	biological_process	8	3261	28	21236	0.0545716	0.494198	1.8606	Lj5A617G14;Lj5A618G15;Lj5A627G15;Lj5A650G23;Lj5A652T14;Lj5A657T12;Lj5C648G5;Lj5P626T11
GO:0010030	positive regulation of seed germination	biological_process	8	3261	28	21236	0.0545716	0.494198	1.8606	Lj1A275T37;Lj1A277T26;Lj1C278T3;Lj3A726G19;Lj3A726T23;Lj6A271T52;Lj6P646T44;Lj7A298G54
GO:0034765	regulation of ion transmembrane transport	biological_process	8	3261	28	21236	0.0545716	0.494198	1.8606	Lj1C1187T1;Lj3A693G73;Lj4A785T30;Lj5C254G7;Lj7A635T39;Lj7C436G16;Lj8A184G42;Lj8C184T2
GO:0052927	CTP:tRNA cytidylyltransferase activity	molecular_function	8	3261	28	21236	0.0545716	0.494198	1.8606	Lj5A617G14;Lj5A618G15;Lj5A627G15;Lj5A650G23;Lj5A652T14;Lj5A657T12;Lj5C648G5;Lj5P626T11
GO:0052928	CTP:3'-cytidine-tRNA cytidylyltransferase activity	molecular_function	8	3261	28	21236	0.0545716	0.494198	1.8606	Lj5A617G14;Lj5A618G15;Lj5A627G15;Lj5A650G23;Lj5A652T14;Lj5A657T12;Lj5C648G5;Lj5P626T11
GO:0052929	ATP:3'-cytidine-cytidine-tRNA adenylyltransferase activity	molecular_function	8	3261	28	21236	0.0545716	0.494198	1.8606	Lj5A617G14;Lj5A618G15;Lj5A627G15;Lj5A650G23;Lj5A652T14;Lj5A657T12;Lj5C648G5;Lj5P626T11
GO:0080043	quercetin 3-O-glucosyltransferase activity	molecular_function	25	3261	118	21236	0.0555636	0.499455	1.37968	Lj1A275T37;Lj1A277T26;Lj1C278T3;Lj2A1092T49;Lj2A122T28;Lj2A530T44;Lj2C531T4;Lj2P117T75;Lj2P532T14;Lj3C992T15;Lj3P257T8;Lj4C87T4;Lj4P768T78;Lj5C121G3;Lj5C121G4;Lj6A271T52;Lj6C359T11;Lj6C365G1;Lj6P361T27;Lj6P365T8;Lj6P366T16;Lj7A298G54;Lj7P590T31;Lj7P590T46;Lj8P153T28
GO:0080044	quercetin 7-O-glucosyltransferase activity	molecular_function	25	3261	118	21236	0.0555636	0.499455	1.37968	Lj1A275T37;Lj1A277T26;Lj1C278T3;Lj2A1092T49;Lj2A122T28;Lj2A530T44;Lj2C531T4;Lj2P117T75;Lj2P532T14;Lj3C992T15;Lj3P257T8;Lj4C87T4;Lj4P768T78;Lj5C121G3;Lj5C121G4;Lj6A271T52;Lj6C359T11;Lj6C365G1;Lj6P361T27;Lj6P365T8;Lj6P366T16;Lj7A298G54;Lj7P590T31;Lj7P590T46;Lj8P153T28
GO:0055085	transmembrane transport	biological_process	23	3261	107	21236	0.0559697	0.501249	1.3998	Lj1A1002G28;Lj1A1059T47;Lj1A206T56;Lj1C1166T6;Lj1C849G5;Lj2A1192T45;Lj2A197G60;Lj2C625T7;Lj3A232G40;Lj3A850T102;Lj3A914G78;Lj4C248T2;Lj4P835T16;Lj5A392T27;Lj5A397G20;Lj5A47T38;Lj5A54G61;Lj6A63T26;Lj6A677T75;Lj6C768T8;Lj6C820T15;Lj7A639G47;Lju124P13T6
GO:0000976	transcription regulatory region sequence-specific DNA binding	molecular_function	10	3261	38	21236	0.0564582	0.503764	1.71371	Lj2A224G16;Lj2A362T44;Lj3C936T6;Lj4A818T25;Lj4C818G2;Lj4P818T15;Lj5A302T14;Lj5A317T24;Lj5A53G37;Lj7P673T48
GO:0007029	endoplasmic reticulum organization	biological_process	6	3261	19	21236	0.059105	0.517862	2.05646	Lj1C1141G17;Lj3A738G69;Lj7A235T19;Lj7A241T16;Lj7A537G48;Lj7C243T3
GO:0009616	virus induced gene silencing	biological_process	6	3261	19	21236	0.059105	0.517862	2.05646	Lj1A1161T63;Lj3A732T73;Lj7A451G34;Lj8A695T68;Lj8A715T56;Lj9C239T5
GO:0010117	photoprotection	biological_process	6	3261	19	21236	0.059105	0.517862	2.05646	Lj3A726G19;Lj3A726T23;Lj4A724T54;Lj4C69T16;Lj4P759T25;Lj6P646T44
GO:0080186	developmental vegetative growth	biological_process	6	3261	19	21236	0.059105	0.517862	2.05646	Lj2A35G43;Lj3C1068T4;Lj3P1019T19;Lj4A195T60;Lj4C240T4;Lj9C145T3
GO:2000280	regulation of root development	biological_process	6	3261	19	21236	0.059105	0.517862	2.05646	Lj1C22T12;Lj1P933T16;Lj2C1056G2;Lj4A380T37;Lj4C507T2;Lj8C88T5
GO:0009637	response to blue light	biological_process	14	3261	59	21236	0.0599844	0.523677	1.54525	Lj1A1168T68;Lj1P1171T8;Lj2A76T79;Lj2P321T31;Lj3P1019T19;Lj4A195T60;Lj4A703G54;Lj4A724T54;Lj4C703T11;Lj5P116T16;Lj7A383T43;Lj7A415T59;Lj7A748T61;Lj8P152T59
GO:0006364	rRNA processing	biological_process	28	3261	136	21236	0.0612306	0.53264	1.34073	Lj1A1163T35;Lj1A848T59;Lj1C40T13;Lj1C59T1;Lj1C734T7;Lj1C963G12;Lj2C361G9;Lj4A204G66;Lj4A60G15;Lj4C240T4;Lj4C850T7;Lj4P164T34;Lj5A68G59;Lj5A829G20;Lj5A830G8;Lj5A831G12;Lj5C118G23;Lj5C681T1;Lj6A3G40;Lj6C24T17;Lj8A496G24;Lj8C577G3;Lj9A477G62;Lj9A592T69;Lj9C476G21;Lju124A37G55;Lju361A5G62;Lju361A5T65
GO:0043565	sequence-specific DNA binding	molecular_function	124	3261	709	21236	0.0624089	0.540952	1.13893	Lj1A1233G65;Lj1A125T41;Lj1A854G33;Lj1A996T62;Lj1C55G1;Lj1P1025T70;Lj1P1171T8;Lj1P1176T57;Lj1P1191T47;Lj1P149T39;Lj1P727T48;Lj1P730T46;Lj1P889T71;Lj1P992T52;Lj2A1055T48;Lj2A1152T48;Lj2A115T51;Lj2A1186G33;Lj2A127T87;Lj2A170T35;Lj2A224T25;Lj2A228T49;Lj2A266T56;Lj2A288T68;Lj2A534T39;Lj2A565G28;Lj2A87T48;Lj2A87T49;Lj2C1066G3;Lj2C1066T2;Lj2C225T9;Lj2C448T4;Lj2C58G9;Lj2C66T4;Lj2P194T39;Lj2P321T31;Lj2P38…
GO:0009695	jasmonic acid biosynthetic process	biological_process	7	3261	24	21236	0.0635055	0.548498	1.89937	Lj3A936G53;Lj3P1019T19;Lj4A13T54;Lj4A195T60;Lj7A654G24;Lj7C654G5;Lju41C49T11
GO:0009735	response to cytokinin	biological_process	30	3261	148	21236	0.0644068	0.55431	1.32002	Lj1A1014G37;Lj1A1193T82;Lj1A825T64;Lj1A906T50;Lj1C1016T2;Lj1C765G0;Lj1C808T6;Lj2A1138T19;Lj2A319T37;Lj2A76T79;Lj2A85T62;Lj2C1109T14;Lj3A825T24;Lj3C907T3;Lj4C108T3;Lj5A154T75;Lj6A636T31;Lj6A636T34;Lj6A636T35;Lj6A648T25;Lj6C636G1;Lj6C648T3;Lj6C792T0;Lj7A424T23;Lj7C343T17;Lj8A99T67;Lj9C434G14;Lj9C462T10;Lju470A13G20;Lju99A0T19
GO:0051087	chaperone binding	molecular_function	11	3261	44	21236	0.0649164	0.556721	1.62803	Lj1A693T56;Lj1A697G44;Lj1A880T60;Lj1C28T3;Lj1C600G7;Lj1C600T10;Lj1C600T9;Lj2C17T1;Lj6P676T41;Lj7A712T60;Lj8A173T71
GO:0008970	phospholipase A1 activity	molecular_function	8	3261	29	21236	0.0656024	0.560624	1.79644	Lj1A58G31;Lj1C1167G10;Lj1C1167T11;Lj1C58T0;Lj2A387T50;Lj6A240G31;Lj6A254G14;Lj8A197T40
GO:0005832	chaperonin-containing T-complex	cellular_component	5	3261	15	21236	0.0671059	0.564652	2.1707	Lj1A152G45;Lj2A907T33;Lj4A194G35;Lj4A930T44;Lj5A123T51
GO:0006189	'de novo' IMP biosynthetic process	biological_process	5	3261	15	21236	0.0671059	0.564652	2.1707	Lj1C941G12;Lj2A262G50;Lj3C918G0;Lj4C732G13;Lj8A73G45
GO:0015248	sterol transporter activity	molecular_function	5	3261	15	21236	0.0671059	0.564652	2.1707	Lj2A93T88;Lj3A966G53;Lj3C966G8;Lj5C662G0;Lj7A323T21
GO:0046654	tetrahydrofolate biosynthetic process	biological_process	5	3261	15	21236	0.0671059	0.564652	2.1707	Lj3A241T19;Lj3C911T3;Lj4A92T71;Lj7A705T36;Lj9C712T7
GO:0009820	alkaloid metabolic process	biological_process	21	3261	98	21236	0.0673693	0.564652	1.39545	Lj1A343T33;Lj1C993T6;Lj2A620T39;Lj2A621G38;Lj5A139T79;Lj5A140T88;Lj5C139T12;Lj5C140T6;Lj5C305T15;Lj5C305T16;Lj8A234T18;Lj9A667G42;Lj9A667T42;Lj9A670T66;Lj9A671G53;Lj9A671T57;Lj9A671T58;Lj9C362T7;Lj9C670T8;Lj9P121T8;Lj9P122T14
GO:0009793	embryo development ending in seed dormancy	biological_process	59	3261	318	21236	0.0674697	0.564652	1.20822	Lj1A128T43;Lj1C1117T3;Lj1C1189G6;Lj1C1225T14;Lj1C94T0;Lj1P550T30;Lj2A1091T51;Lj2A290G24;Lj2A35G43;Lj2A442T43;Lj2A72G40;Lj2A860T8;Lj2A862T14;Lj2C14G7;Lj2C153G10;Lj2C712T1;Lj2C863G7;Lj2P273T15;Lj2P273T35;Lj2P860T6;Lj3A1046T50;Lj3A569T40;Lj3A749T133;Lj3A865T86;Lj3C718T0;Lj3C911T3;Lj4A757T32;Lj4C108T3;Lj4C240T4;Lj4C72T17;Lj4C919T3;Lj4P497T32;Lj4P502T23;Lj5A110T129;Lj5A216G104;Lj5C86T10;Lj6A311T76;Lj6…
GO:0016032	viral process	biological_process	13	3261	55	21236	0.0700656	0.584362	1.53923	Lj1A664T49;Lj1P550T30;Lj2A111T58;Lj5A209G69;Lj6A311T76;Lj6A311T77;Lj6A311T78;Lj6A312T36;Lj6C834T0;Lj7A614T38;Lj9A30T19;Lj9A30T20;Lju41C27T3
GO:0004620	phospholipase activity	molecular_function	12	3261	50	21236	0.0723834	0.596755	1.56291	Lj1A58G31;Lj1C1167G10;Lj1C1167T11;Lj1C58T0;Lj2A387T50;Lj6A240G31;Lj6A254G14;Lj7A55T54;Lj7A57T25;Lj7A61T40;Lj7C56T5;Lj7C58T6
GO:0000781	chromosome, telomeric region	cellular_component	6	3261	20	21236	0.0738691	0.596755	1.95363	Lj1A121T44;Lj1A191G19;Lj2A1101T50;Lj3A581T22;Lj4A291T50;Lj5A431G15
[truncated: 2,134 more rows]
