# Supplementary material for: Integrated volatile metabolomic and transcriptomic analysis provides insights into the regulation of floral scents between two contrasting varieties of Lonicera japonica
Source: Front Plant Sci. 2022 Sep 12;13:989036. doi: 10.3389/fpls.2022.989036 (PMC9510994; doi:10.3389/fpls.2022.989036)
Supplement: Supplementary file 11 [file Table_11.XLSX]

## Sheet: sheet1
Supplementary Table 11. Detailed information of KEGG enrichment analysis of the differentially expressed genes
id	Term	Classification_level1	Classification_level2	ListHits	ListTotal	PopHits	PopTotal	p-value	q-value	Enrichment_score	geneID	hyperlink_only_excel
ko00430	Taurine and hypotaurine metabolism	Metabolism	Metabolism of other amino acids	5	1951	7	6615	0.0266738	0.282298	2.42183	Lj2C513T6;Lj4A878T32;Lj4A878T33;Lj6A727T93;Lj7A669T56	ko00430
ko00196	Photosynthesis - antenna proteins	Metabolism	Energy metabolism	20	1951	34	6615	0.000341774	0.0217027	1.99445	Lj1A1184T81;Lj1A792G57;Lj1C792T4;Lj1C853T19;Lj1P1178T45;Lj1P1184T53;Lj1P804T32;Lj2A76T79;Lj2C309T0;Lj2C309T2;Lj2C309T8;Lj2C309T9;Lj3A1069T42;Lj3C1068G5;Lj5A241G62;Lj7A415T59;Lj8A134T76;Lj8A160T68;Lj9A465T66;Lju1163A0T46	ko00196
ko00450	Selenocompound metabolism	Metabolism	Metabolism of other amino acids	9	1951	16	6615	0.022835	0.263641	1.9072	Lj1A88G44;Lj2A418T66;Lj2A893T36;Lj4A243G59;Lj4A26T46;Lj5A286G23;Lj6A648T25;Lj6C648T3;Lj8A86G38	ko00450
ko00440	Phosphonate and phosphinate metabolism	Metabolism	Metabolism of other amino acids	5	1951	9	6615	0.0925772	0.489888	1.88365	Lj1A1043T28;Lj1A1043T29;Lj2C422G3;Lj2C593G1;Lj5C708G6	ko00440
ko00261	Monobactam biosynthesis	Metabolism	Biosynthesis of other secondary metabolites	6	1951	11	6615	0.072462	0.448422	1.8494	Lj4A26T46;Lj6A648T25;Lj6A736T83;Lj6C648T3;Lj7A616T60;Lju470A2T32	ko00261
ko00053	Ascorbate and aldarate metabolism	Metabolism	Carbohydrate metabolism	33	1951	68	6615	0.000686597	0.0287714	1.64542	Lj1A931T51;Lj1A960T73;Lj1P555T16;Lj2A394T33;Lj2A434T50;Lj2A932G15;Lj2A975T20;Lj2C260T11;Lj2P790T16;Lj2P791T2;Lj2P796T3;Lj3A1001T32;Lj3A858T46;Lj3C397T1;Lj4A367G3;Lj4A674G55;Lj4C632G4;Lj4P117T20;Lj5C51G3;Lj6A312T39;Lj6A651T65;Lj6A729T59;Lj6C312T4;Lj6C729T8;Lj7A669T62;Lj7C343T16;Lj7C343T17;Lj8A172T68;Lj8A216T74;Lj9C515T7;Lj9P470T41;Lju41C36G22;Lju41C36G23	ko00053
ko00905	Brassinosteroid biosynthesis	Metabolism	Metabolism of terpenoids and polyketides	12	1951	25	6615	0.0387775	0.351767	1.62747	Lj1C954T2;Lj3A1027T89;Lj3A1029T41;Lj4C122T5;Lj4C200G4;Lj4C211T1;Lj5A46T63;Lj5A67T58;Lj7A634T30;Lj8A138T40;Lj8C88G0;Lju361A4T50	ko00905
ko00052	Galactose metabolism	Metabolism	Carbohydrate metabolism	32	1951	69	6615	0.00212772	0.0540442	1.57244	Lj1A1155G51;Lj1A898G72;Lj1C317T6;Lj2A140T54;Lj2A140T55;Lj2A166T58;Lj2C1208T1;Lj2C1211T6;Lj2C211G7;Lj4A253T37;Lj4A25T54;Lj4A674G55;Lj4C171T5;Lj4C376T5;Lj5A169T92;Lj5A43G67;Lj6A807T87;Lj7A399T58;Lj7A625G76;Lj7C395T20;Lj8C207G14;Lj8C257T10;Lj8C32T3;Lj8C567T1;Lj8C56T14;Lj9A513T71;Lj9C460G7;Lju188C0T0;Lju41A24T35;Lju891C1G4;Lju891C1T8;Lju99A11T80	ko00052
ko00660	C5-Branched dibasic acid metabolism	Metabolism	Carbohydrate metabolism	5	1951	11	6615	0.199122	0.722528	1.54117	Lj1A572G29;Lj2C222T2;Lj3A639T17;Lj3A640T23;Lj9P479T33	ko00660
ko00511	Other glycan degradation	Metabolism	Glycan biosynthesis and metabolism	15	1951	34	6615	0.0493762	0.391924	1.49584	Lj1A986T55;Lj1C640G1;Lj2A1012T37;Lj2A1013T24;Lj2A479T47;Lj5A215G56;Lj5A215G58;Lj5A395T42;Lj5C215T12;Lj5C389T7;Lj9A283T34;Lj9A289T28;Lj9A289T29;Lj9A289T30;Lj9C486G14	ko00511
ko00902	Monoterpenoid biosynthesis	Metabolism	Metabolism of terpenoids and polyketides	15	1951	34	6615	0.0493762	0.391924	1.49584	Lj2A187T82;Lj2A923T15;Lj2C220T9;Lj2C521T7;Lj2C523T7;Lj2C922T10;Lj2C924T6;Lj4A266G28;Lj7A516T67;Lj7A738T99;Lj8A234T18;Lj8A234T20;Lj9A579T33;Lju188A10T83;Lju188C12T6	ko00902
ko00561	Glycerolipid metabolism	Metabolism	Lipid metabolism	39	1951	90	6615	0.00344125	0.0676679	1.46925	Lj1A14T75;Lj1A338G11;Lj1A854T36;Lj1A872T54;Lj1A931T50;Lj1A960T73;Lj1C1053G4;Lj2A103T69;Lj2A1194T54;Lj2A195T69;Lj2A231G41;Lj2A77T28;Lj2A89T69;Lj2C442G13;Lj2C89T2;Lj3C879T8;Lj3C963G9;Lj4A54T45;Lj4C45G2;Lj4C632G4;Lj5A153T50;Lj5A164G62;Lj5A169T92;Lj5C200G17;Lj6A312T39;Lj6A694G48;Lj6C312T4;Lj6C724T9;Lj6C752T9;Lj7A269G19;Lj7A437T45;Lj7A469G53;Lj7A698G76;Lj7A737T47;Lj7C596G5;Lj8A238G58;Lj8C56T14;Lj9A405…	ko00561
ko00941	Flavonoid biosynthesis	Metabolism	Biosynthesis of other secondary metabolites	27	1951	63	6615	0.0160489	0.203821	1.4531	Lj1A1082G64;Lj1A930T84;Lj2C202T5;Lj2C202T6;Lj2P581T7;Lj2P584T14;Lj4A24T50;Lj4A606G38;Lj4C315T1;Lj4C315T3;Lj4C607T9;Lj4C788G14;Lj5C749T4;Lj5C765G5;Lj5P759T11;Lj6P819T41;Lj7A462T52;Lj7C318T5;Lj7C331T3;Lj7C460G4;Lj7P462T24;Lj7P463T13;Lj8A14T31;Lj9A492T54;Lj9A648G49;Lj9A718T43;Lju124C17G8	ko00941
ko00785	Lipoic acid metabolism	Metabolism	Metabolism of cofactors and vitamins	3	1951	7	6615	0.34143	0.850227	1.4531	Lj1P432T20;Lj6C706G10;Lj8A115T59	ko00785
ko00500	Starch and sucrose metabolism	Metabolism	Carbohydrate metabolism	87	1951	205	6615	4.22285e-05	0.00536302	1.43892	Lj1A1013G41;Lj1A1066T54;Lj1A1155G51;Lj1A1227T97;Lj1A1232T93;Lj1A142G66;Lj1A802T39;Lj1A988T31;Lj1C1018G7;Lj1C1184T1;Lj1C1231T2;Lj1C317T6;Lj1C754T6;Lj2A1198T68;Lj2A1198T69;Lj2A131T22;Lj2A140T54;Lj2A140T55;Lj2A175T74;Lj2A203G54;Lj2A251G51;Lj2A313G80;Lj2A552T40;Lj2C168T15;Lj2C211G7;Lj2C881T1;Lj3A824T70;Lj3A865T78;Lj3C242T10;Lj3C636T2;Lj3C742G9;Lj3C850T11;Lj4A110T78;Lj4A253T37;Lj4A25T54;Lj4A36T68;Lj4A…	ko00500
ko00945	Stilbenoid, diarylheptanoid and gingerol biosynthesis	Metabolism	Biosynthesis of other secondary metabolites	20	1951	49	6615	0.0591611	0.441968	1.38391	Lj1A1082G64;Lj1A710G32;Lj1A710T38;Lj2P581T7;Lj2P584T14;Lj4C315T1;Lj4C315T3;Lj5C749T4;Lj5C765G5;Lj5P759T11;Lj6P819T41;Lj7A462T52;Lj7C460G4;Lj7P462T24;Lj7P463T13;Lj8A14T31;Lj8C107T0;Lj9A492T54;Lj9A648G49;Lj9A718T43	ko00945
ko00340	Histidine metabolism	Metabolism	Amino acid metabolism	11	1951	27	6615	0.142218	0.59485	1.38134	Lj1A960T73;Lj2A137G26;Lj3A735T49;Lj3A851T66;Lj4A830T38;Lj4C632G4;Lj4C830T18;Lj6A312T39;Lj6A608T71;Lj6C312T4;Lj9P233T35	ko00340
ko00480	Glutathione metabolism	Metabolism	Metabolism of other amino acids	54	1951	133	6615	0.00372973	0.0676679	1.37662	Lj1A33T89;Lj1A373T28;Lj1A59T28;Lj1A78G29;Lj1A806T57;Lj1A806T58;Lj1A806T62;Lj1A807T26;Lj1A927G58;Lj1A927T63;Lj1A928G67;Lj1A931T51;Lj1C33T10;Lj1C78T0;Lj1C806T9;Lj1P823T23;Lj2A1138T19;Lj2A1190T60;Lj2A190G49;Lj2A511T40;Lj2A85T62;Lj4A878T32;Lj4A878T33;Lj4C16T24;Lj4P127T59;Lj5A154T75;Lj5C421T14;Lj6A562G36;Lj6A635T64;Lj6A636T31;Lj6A636T34;Lj6A636T35;Lj6A796T86;Lj6A796T87;Lj6A830T29;Lj6C636G1;Lj6P636T30;…	ko00480
ko00564	Glycerophospholipid metabolism	Metabolism	Lipid metabolism	53	1951	131	6615	0.00440629	0.0699498	1.37176	Lj1A1043T28;Lj1A1043T29;Lj1A1125T61;Lj1A14T75;Lj1A338G11;Lj1A854T36;Lj1A872T54;Lj1A880T63;Lj1C1239G2;Lj2A103T69;Lj2A195T69;Lj2A220G36;Lj2A220G37;Lj2A231G41;Lj2A77T28;Lj2A815T25;Lj2C422G3;Lj2C593G1;Lj3C879T8;Lj4A54T45;Lj4A704T61;Lj4C16T26;Lj4C45G2;Lj4C802T6;Lj5A153T50;Lj5A157T57;Lj5A71T70;Lj5A71T71;Lj5C102G6;Lj5C200G17;Lj5C68T14;Lj5C708G6;Lj5C80T7;Lj5P131T21;Lj6C752T9;Lj6C833T9;Lj7A172T25;Lj7A421T…	ko00564
ko00910	Nitrogen metabolism	Metabolism	Energy metabolism	19	1951	47	6615	0.071052	0.448422	1.37066	Lj1A1014G37;Lj1A1014T43;Lj1A972T39;Lj1A973T45;Lj1C1125T5;Lj2A118T30;Lj2A138T46;Lj2A358T45;Lj2C519T13;Lj3A1055T51;Lj3C907T3;Lj4A160T62;Lj5A124T69;Lj5A124T70;Lj5A209T83;Lj6A809T53;Lj7A596T39;Lj8C49T14;Lj9A348G58	ko00910
ko00040	Pentose and glucuronate interconversions	Metabolism	Carbohydrate metabolism	76	1951	189	6615	0.000906187	0.0287714	1.3634	Lj1A1115T90;Lj1A1233T68;Lj1A22T91;Lj1A788T66;Lj1A788T67;Lj1A788T68;Lj1A789G56;Lj1A789T54;Lj1A789T55;Lj1A789T57;Lj1A794T52;Lj1A889T104;Lj1A981T85;Lj1P787T12;Lj1P788T11;Lj2A1135T39;Lj2A1215T55;Lj2A207T58;Lj2A22G69;Lj2A89T69;Lj2C381G5;Lj2C89T2;Lj3A565T21;Lj3A840T135;Lj3C226T2;Lj3C823G7;Lj3C937G5;Lj3C963G9;Lj3P824T26;Lj4A253T37;Lj4A375T14;Lj4A674G55;Lj4A79T57;Lj4A922G51;Lj4C325T2;Lj4P117T20;Lj5A115T7…	ko00040
ko04933	AGE-RAGE signaling pathway in diabetic complications	Human Diseases	Endocrine and metabolic disease	8	1951	20	6615	0.212213	0.748642	1.35623	Lj1A1199T42;Lj1A955T86;Lj2A1044T64;Lj2A1082T56;Lj2C480T6;Lj2C74G12;Lj4A222T52;Lj9A393T53	ko04933
ko00740	Riboflavin metabolism	Metabolism	Metabolism of cofactors and vitamins	6	1951	15	6615	0.263423	0.804086	1.35623	Lj1A161T64;Lj1P722T15;Lj2P192T25;Lj4A426G8;Lj6A731T89;Lj6C732T1	ko00740
ko00072	Synthesis and degradation of ketone bodies	Metabolism	Lipid metabolism	4	1951	10	6615	0.336859	0.850227	1.35623	Lj1A293T13;Lj2A198T51;Lj2A200T28;Lj8C240G7	ko00072
ko00906	Carotenoid biosynthesis	Metabolism	Metabolism of terpenoids and polyketides	25	1951	64	6615	0.0632491	0.446257	1.32444	Lj1A1004T81;Lj1A1059G39;Lj1P1190T26;Lj2A1066T68;Lj2A1162G32;Lj2A303T53;Lj2A405T39;Lj2A407T38;Lj2A859G10;Lj2C511G6;Lj2C858G1;Lj2C882G0;Lj2C882T2;Lj2C884G1;Lj2C888G0;Lj3A357T51;Lj4A290G39;Lj4C148T0;Lj4C251T7;Lj5A209T82;Lj7A208T26;Lj8A353T10;Lj8C97G11;Lj9A623T47;Lj9A623T48	ko00906
ko00592	alpha-Linolenic acid metabolism	Metabolism	Lipid metabolism	38	1951	98	6615	0.0296761	0.289913	1.31471	Lj1C778T6;Lj1C91T9;Lj1C93T11;Lj2A642T19;Lj2A657G31;Lj2A657G32;Lj2A660G25;Lj2A682T18;Lj2C1121T11;Lj2C1197G9;Lj2C639T2;Lj2C640G1;Lj2C655T6;Lj2C658G1;Lj3A936G53;Lj3C951G1;Lj3P1019T19;Lj4A13T54;Lj4A195T60;Lj4A458T45;Lj4A458T46;Lj4A459G6;Lj4A460T56;Lj4A808T37;Lj4A848T69;Lj5A270G65;Lj6C613T0;Lj7A654G24;Lj7A686T68;Lj7C364G4;Lj7C654G5;Lj8A197T40;Lj9A608G28;Lj9P556T7;Lju41A20T13;Lju41A21G17;Lju41A21T21;Lj…	ko00592
ko00908	Zeatin biosynthesis	Metabolism	Metabolism of terpenoids and polyketides	22	1951	57	6615	0.0878783	0.485241	1.30864	Lj1A1123T22;Lj1A1128T59;Lj1A1129T67;Lj1C1127G4;Lj1C1127T4;Lj1C1129G14;Lj1C1129T12;Lj1C1129T13;Lj1C1129T6;Lj1C1129T7;Lj1P1127T11;Lj2A122T28;Lj2P117T75;Lj3P1014T35;Lj3P992T24;Lj4A192T32;Lj6A756T66;Lj6P565T26;Lj7C223T2;Lj7C577T12;Lj9A644T53;Lju124C47T10	ko00908
ko00565	Ether lipid metabolism	Metabolism	Lipid metabolism	17	1951	45	6615	0.145199	0.59485	1.28088	Lj2A195T69;Lj2A815T25;Lj2C593G1;Lj4C16T26;Lj4C802T6;Lj5A71T70;Lj5A71T71;Lj7A172T25;Lj7A421T50;Lj7A557T58;Lj7A626T80;Lj7C627G6;Lj8A238G58;Lj9A301T40;Lj9A608G28;Lj9A611T97;Lj9C518T1	ko00565
ko04712	Circadian rhythm - plant	Organismal Systems	Environmental adaptation	23	1951	61	6615	0.103405	0.5253	1.27841	Lj1A1237T46;Lj1A928T60;Lj1C926T6;Lj2A253T53;Lj3C977T14;Lj4A703G54;Lj4A724T54;Lj4C703T11;Lj5A302T14;Lj5A317T23;Lj5A317T24;Lj5C313T8;Lj6A737G47;Lj7A383T43;Lj8A286G48;Lj8A559T41;Lj8A668G28;Lj8A672T11;Lj8A93G66;Lj9A525G26;Lj9C592T5;Lj9C609G5;Lju50C14T3	ko04712
ko00051	Fructose and mannose metabolism	Metabolism	Carbohydrate metabolism	29	1951	77	6615	0.0749637	0.448422	1.27697	Lj1A130T38;Lj1A988T31;Lj1C1236G16;Lj1C317T6;Lj2A1086G63;Lj2A1086T64;Lj2A203G54;Lj2A442T43;Lj2A466T49;Lj4A204T69;Lj4A25T54;Lj4A36T69;Lj4C171T5;Lj4C215T7;Lj4C376T5;Lj5C190T17;Lj7A414T46;Lj7A516T66;Lj7C395T20;Lj7C418T4;Lj7C496T17;Lj8C181T4;Lj8C30T18;Lj8C567T1;Lj9A513T71;Lj9A580G54;Lju188C0T0;Lju891C1G4;Lju891C1T8	ko00051
ko00590	Arachidonic acid metabolism	Metabolism	Lipid metabolism	9	1951	24	6615	0.256325	0.804086	1.27146	Lj3C163T0;Lj4A878T32;Lj4A878T33;Lj5A158G70;Lj7A669T56;Lj8A232T67;Lj9A488G66;Lj9A608G28;Lju359A0G26	ko00590
ko00909	Sesquiterpenoid and triterpenoid biosynthesis	Metabolism	Metabolism of terpenoids and polyketides	9	1951	24	6615	0.256325	0.804086	1.27146	Lj1C1221T6;Lj4C751G2;Lj4C76T5;Lj5C695T2;Lj8A17G19;Lj8C18T3;Lj9A340G46;Lj9A340T59;Lj9A382T62	ko00909
ko00330	Arginine and proline metabolism	Metabolism	Amino acid metabolism	27	1951	74	6615	0.116567	0.550784	1.2371	Lj1A1105T22;Lj1A678T29;Lj1A960T73;Lj1C523T2;Lj2A394G34;Lj2A485G24;Lj2A510G34;Lj2A965T21;Lj3C963T11;Lj4A128T78;Lj4C225T9;Lj4C632G4;Lj5A183T92;Lj5A552T18;Lj5A559T31;Lj5C566G6;Lj6A312T39;Lj6C312T4;Lj7A87T50;Lj7C7T10;Lj7C7T6;Lj8A78T46;Lj8C78T4;Lj9A639T52;Lj9C460G15;Lju237C1T7;Lju41A28T115	ko00330
ko00250	Alanine, aspartate and glutamate metabolism	Metabolism	Amino acid metabolism	24	1951	66	6615	0.137464	0.59485	1.23293	Lj1A1014G37;Lj1A1014T43;Lj1A124G29;Lj1A678T29;Lj1A972T39;Lj1A973T45;Lj2A1084T15;Lj2A358T45;Lj2C513T6;Lj2C519T13;Lj3A187G31;Lj3C181G6;Lj3C907T3;Lj4A607T48;Lj4A891G50;Lj6A727T93;Lj6C811T7;Lj7A234T35;Lj7C139T4;Lj8A73G45;Lj8C49T14;Lj9A538T108;Lj9C460G15;Lju124A36T45	ko00250
ko00903	Limonene and pinene degradation	Metabolism	Metabolism of terpenoids and polyketides	4	1951	11	6615	0.415565	0.898827	1.23293	Lj1A960T73;Lj4C632G4;Lj6A312T39;Lj6C312T4	ko00903
ko00030	Pentose phosphate pathway	Metabolism	Carbohydrate metabolism	24	1951	67	6615	0.156924	0.622794	1.21453	Lj1A565G21;Lj1C1025T12;Lj1C1236G16;Lj1P1032T28;Lj3A1029G40;Lj3A882T71;Lj3A902G27;Lj3P875T18;Lj4A41G56;Lj4C215T7;Lj4P127T59;Lj5C190T17;Lj6A830T29;Lj6P749T27;Lj6P771T64;Lj7A456G16;Lj7C395T20;Lj8A144T67;Lj8C181T4;Lj8C32T3;Lj8C567T1;Lju1074C0T5;Lju188C0T0;Lju361C12T3	ko00030
ko04075	Plant hormone signal transduction	Environmental Information Processing	Signal transduction	115	1951	322	6615	0.00790914	0.111607	1.21092	Lj1A1102T21;Lj1A146T73;Lj1A74T106;Lj1A942T61;Lj1A952T44;Lj1C1200T8;Lj1C66T5;Lj1C678T11;Lj1P961T58;Lj2A354T53;Lj2A394T31;Lj2A447T53;Lj2A568T47;Lj2A77T29;Lj2C1199G12;Lj2C40T2;Lj2C540T10;Lj2C568T3;Lj2C68T9;Lj2C935T9;Lj2P1152T40;Lj2P1182T11;Lj2P135T34;Lj2P239T15;Lj3A1070T23;Lj3A719T115;Lj3A807T52;Lj3A861T62;Lj3C558G8;Lj3C570T5;Lj3C932G7;Lj4A109T44;Lj4A710T57;Lj4A714T41;Lj4A783T76;Lj4A879T67;Lj4C26T7;…	ko04075
ko00650	Butanoate metabolism	Metabolism	Carbohydrate metabolism	10	1951	28	6615	0.296132	0.850227	1.21092	Lj1A293T13;Lj1A572G29;Lj2A198T51;Lj2A200T28;Lj2C513T6;Lj3C828T16;Lj6A727T93;Lj7C139T4;Lj8C240G7;Lj9P479T33	ko00650
ko00360	Phenylalanine metabolism	Metabolism	Amino acid metabolism	17	1951	48	6615	0.225544	0.774164	1.20083	Lj1A678T29;Lj1C712T2;Lj2A1021G43;Lj2A114T40;Lj2A11G48;Lj2C16G3;Lj2P323T47;Lj3A738T70;Lj3A851T66;Lj3A983T60;Lj5A129T71;Lj5A183T92;Lj5A552T18;Lj5A559T31;Lj5C566G6;Lj8C8T1;Lj8C8T3	ko00360
ko00240	Pyrimidine metabolism	Metabolism	Nucleotide metabolism	24	1951	68	6615	0.177836	0.664272	1.19667	Lj1A251G8;Lj1C100G3;Lj1P1242G36;Lj2A167G41;Lj2A603G29;Lj2A623G23;Lj2C622G21;Lj2C684T3;Lj3A999T42;Lj4A607T48;Lj5A106T76;Lj5A139T75;Lj5A43T72;Lj5A96G46;Lj5C229G21;Lj6A609T79;Lj6C609T3;Lj6C771T7;Lj7A377G33;Lj7A548T50;Lj7A601G109;Lj7A601T110;Lj9A475G64;Lju41C53T0	ko00240
ko00900	Terpenoid backbone biosynthesis	Metabolism	Metabolism of terpenoids and polyketides	37	1951	105	6615	0.117369	0.550784	1.19477	Lj1A130T36;Lj1A821G46;Lj1A894T48;Lj2A1088T45;Lj2A135G55;Lj2A198T51;Lj2A200T28;Lj2C1088T4;Lj2C31T21;Lj2C497T11;Lj2C506T1;Lj2P1152T43;Lj3A1033T59;Lj3C808G8;Lj3C808T7;Lj4A243T61;Lj4A421T8;Lj4C267T4;Lj4C812T5;Lj4P269T15;Lj5A124T67;Lj5A170T102;Lj5A292T55;Lj5A558T15;Lj5A558T16;Lj6A769T90;Lj6P708T54;Lj7A514T33;Lj7A581T54;Lj7A9T85;Lj8C240G7;Lj9A25G19;Lj9A26G17;Lj9C587T13;Lj9C690G4;Lj9C735G8;Lj9P464T76	ko00900
ko00520	Amino sugar and nucleotide sugar metabolism	Metabolism	Carbohydrate metabolism	73	1951	214	6615	0.0776795	0.448422	1.1566	Lj1A24T67;Lj1A802T39;Lj1A988T31;Lj1C1079G5;Lj1C317T6;Lj1C640G1;Lj1P1011T24;Lj2A102T69;Lj2A166T58;Lj2A442T43;Lj2A466T49;Lj2A998T23;Lj2C1057T19;Lj2C200T10;Lj2C337T4;Lj2C52T9;Lj3A153T22;Lj3A156T41;Lj3A157T47;Lj3A157T50;Lj3A822T34;Lj3C156T7;Lj3C157G7;Lj3C157T2;Lj3C157T5;Lj3C157T6;Lj3C742G9;Lj3C973T15;Lj4A122T61;Lj4A230T55;Lj4A253T37;Lj4A25T54;Lj4A36T68;Lj4A40T47;Lj4A41G56;Lj4A539T56;Lj4A674G55;Lj4C17…	ko00520
ko03410	Base excision repair	Genetic Information Processing	Replication and repair	18	1951	54	6615	0.313241	0.850227	1.13019	Lj1A1152T39;Lj1C23T18;Lj1C869T19;Lj2A1009G37;Lj2A946T24;Lj2A964T5;Lj2C1155G3;Lj2C366G13;Lj2C610T1;Lj2C610T3;Lj3A1048T22;Lj6A83T13;Lj6C83G1;Lj7A344T49;Lj7A344T50;Lj8A168T100;Lju760A7G19;Lju760A7T19	ko03410
ko00920	Sulfur metabolism	Metabolism	Energy metabolism	13	1951	39	6615	0.355071	0.864881	1.13019	Lj1A1211T72;Lj1A1232T92;Lj1A851G60;Lj2C267T7;Lj2P259T13;Lj4A163T71;Lj4A26T46;Lj6A206T16;Lj6A648T25;Lj6C648T3;Lj8A178T73;Lj9A585T57;Lj9C668T4	ko00920
ko00750	Vitamin B6 metabolism	Metabolism	Metabolism of cofactors and vitamins	5	1951	15	6615	0.467107	0.898827	1.13019	Lj1A190T89;Lj3A953T57;Lj4A309T69;Lj5A47T40;Lj5C59T16	ko00750
ko03450	Non-homologous end-joining	Genetic Information Processing	Replication and repair	3	1951	9	6615	0.523666	0.923688	1.13019	Lj3A1048T22;Lj4A728T41;Lj8C160T16	ko03450
ko00010	Glycolysis / Gluconeogenesis	Metabolism	Carbohydrate metabolism	56	1951	169	6615	0.166682	0.641475	1.1235	Lj1A1034T50;Lj1A553T30;Lj1A960T73;Lj1C1138G5;Lj1C1236G16;Lj1C317T6;Lj2A128G36;Lj2A244T66;Lj2A89T69;Lj2C1086T3;Lj2C215G3;Lj2C54T9;Lj2C71T7;Lj2C89T2;Lj3C1064T9;Lj3C828T16;Lj3C948T8;Lj3C963G9;Lj4A107T51;Lj4A139T85;Lj4A14T53;Lj4A25T54;Lj4A41G56;Lj4A848T69;Lj4C171T5;Lj4C215T7;Lj4C376T5;Lj4C632G4;Lj5A837T51;Lj5A91G47;Lj5C140T11;Lj5C190T17;Lj6A312T39;Lj6C312T4;Lj6C724T9;Lj6C798T10;Lj7A399T58;Lj7A456G16;…	ko00010
ko04145	Phagosome	Cellular Processes	Transport and catabolism	37	1951	112	6615	0.232389	0.776668	1.1201	Lj1A1135T88;Lj1A1199T42;Lj1A432T27;Lj1A996T64;Lj1C435T9;Lj1C826T14;Lj1P1086T20;Lj1P998T13;Lj2A465T72;Lj2C1073T12;Lj2C172G6;Lj2C480T6;Lj2C606G3;Lj2P189T12;Lj2P331T90;Lj3A313G9;Lj3A886G41;Lj4A222T52;Lj4A31T86;Lj4C216G6;Lj4C23T4;Lj4C747G4;Lj4P840T41;Lj5A335T26;Lj5C221T6;Lj7A396T72;Lj7A693G89;Lj7C386T22;Lj8A306T62;Lj9A220G16;Lj9A393T53;Lj9A461T46;Lj9A484G61;Lj9C337T5;Lj9C488T7;Lju857C8T0;Lju926A11T9	ko04145
ko00562	Inositol phosphate metabolism	Metabolism	Carbohydrate metabolism	30	1951	91	6615	0.265918	0.804086	1.11777	Lj1A1093T68;Lj1A955T86;Lj2A1082T56;Lj2A497G57;Lj2A815T25;Lj2A96T68;Lj2A975T20;Lj2C260T11;Lj2C73G2;Lj2C74G12;Lj4A367G3;Lj4A881T27;Lj4A883T23;Lj4C591T4;Lj4C598T2;Lj5A212G86;Lj5C51G3;Lj5C86T10;Lj7A172T25;Lj7A322T21;Lj7A490T63;Lj7A557T58;Lj7A669T62;Lj7A693G89;Lj7C311T2;Lj9A536G72;Lj9A611T97;Lj9C515T7;Lj9C660T5;Lju41A7T38	ko00562
ko00940	Phenylpropanoid biosynthesis	Metabolism	Biosynthesis of other secondary metabolites	85	1951	258	6615	0.121433	0.550784	1.11705	Lj1A1066T54;Lj1A1082G64;Lj1A1227T97;Lj1A123G48;Lj1A142G66;Lj1C964T2;Lj2A1021G43;Lj2A114T40;Lj2A11G48;Lj2A148G66;Lj2A148T67;Lj2A268G32;Lj2A459T41;Lj2A675T63;Lj2C16G3;Lj2C462T0;Lj2C676T1;Lj2C881T1;Lj2P333T66;Lj2P581T7;Lj2P584T14;Lj3A1057T76;Lj3A980G61;Lj3A983T60;Lj4A160T61;Lj4A33T87;Lj4A628T60;Lj4A898G55;Lj4C18G10;Lj4C18G14;Lj4C315T1;Lj4C315T3;Lj4C629G0;Lj4C911T3;Lj5A206T53;Lj5A404T43;Lj5C749T4;Lj5…	ko00940
ko04070	Phosphatidylinositol signaling system	Environmental Information Processing	Signal transduction	25	1951	77	6615	0.321684	0.850227	1.10083	Lj1A1093T68;Lj1A854T36;Lj1A880T63;Lj1A955T86;Lj1C1239G2;Lj1P537T9;Lj2A1082T56;Lj2A497G57;Lj2A96T68;Lj2C260T11;Lj2C73G2;Lj2C74G12;Lj3P1036T18;Lj4C591T4;Lj4C598T2;Lj4P111T48;Lj5A212G86;Lj5C86T10;Lj7A322T21;Lj7A469G53;Lj7A490T63;Lj7A693G89;Lj7C311T2;Lj9C660T5;Lju41A7T38	ko04070
ko03030	DNA replication	Genetic Information Processing	Replication and repair	20	1951	62	6615	0.360935	0.864881	1.09373	Lj1C1152G4;Lj1C869T19;Lj2A1009G37;Lj2A194T57;Lj2A946T24;Lj2A964T5;Lj2C33T4;Lj2C366G13;Lj2C455T8;Lj2C610T1;Lj2C610T3;Lj4A204T64;Lj5C778G0;Lj6A83T13;Lj6C83G1;Lj7C553G7;Lj7C70T9;Lj8A168T100;Lju760A7G19;Lju760A7T19	ko03030
ko00410	beta-Alanine metabolism	Metabolism	Metabolism of other amino acids	28	1951	87	6615	0.327051	0.850227	1.09122	Lj1A600T65;Lj1A960T73;Lj1C1235T17;Lj1C523T2;Lj2A510G34;Lj2A623G23;Lj2C513T6;Lj2C622G21;Lj3A106T10;Lj3A119G29;Lj3A738T70;Lj3C108T4;Lj3C951G1;Lj4C632G4;Lj5A129T71;Lj5A591T9;Lj5A595G26;Lj5A597T11;Lj5A598G22;Lj5A5G5;Lj5C229G21;Lj5P598T21;Lj6A312T39;Lj6A727T93;Lj6C312T4;Lj9A639T52;Lju361A16T30;Lju361C14T1	ko00410
ko00230	Purine metabolism	Metabolism	Nucleotide metabolism	37	1951	115	6615	0.293829	0.850227	1.09088	Lj1A251G8;Lj1A553T30;Lj1C1138G5;Lj1C1227G9;Lj1C22T13;Lj1C941G12;Lj2A1017T34;Lj2A167G41;Lj2A203G54;Lj2A212G44;Lj2A244T66;Lj2A262G50;Lj2A380G69;Lj2A72G40;Lj3A840T136;Lj3C918G0;Lj4A163T71;Lj4A26T46;Lj4C732G13;Lj5A43T72;Lj5C267T12;Lj5P131T21;Lj6A609T79;Lj6A648T25;Lj6C609T3;Lj6C648T3;Lj6C819T16;Lj6P663T68;Lj7A377G33;Lj7A548T50;Lj8A73G45;Lj8C258G9;Lj8C32T3;Lj9A475G64;Lj9A524T49;Lju124A36T45;Lju41C53T0	ko00230
ko00062	Fatty acid elongation	Metabolism	Lipid metabolism	14	1951	44	6615	0.422704	0.898827	1.07882	Lj1A937T93;Lj1P173T10;Lj1P930T50;Lj3A1015T43;Lj3A1063T60;Lj3A720T77;Lj3A720T79;Lj6A618G38;Lj6A619T72;Lj6A651T67;Lj6A652T28;Lj7A514T28;Lj8P616T22;Lju188A2T35	ko00062
ko00966	Glucosinolate biosynthesis	Metabolism	Biosynthesis of other secondary metabolites	17	1951	54	6615	0.42416	0.898827	1.0674	Lj2A424T68;Lj3A639T17;Lj3A640T23;Lj4A750T29;Lj5C121G3;Lj5C121G4;Lj6A121G18;Lj6A121T17;Lj6A122G42;Lj6A125G39;Lj6A125T35;Lj6A127T17;Lj6C115T4;Lj6P122T20;Lj6P125G21;Lju897A3T33;Lju897C3T0	ko00966
ko00270	Cysteine and methionine metabolism	Metabolism	Amino acid metabolism	44	1951	140	6615	0.335863	0.850227	1.06561	Lj1A124G29;Lj1A20T48;Lj1A678T29;Lj1C712T2;Lj1C781T4;Lj2A418T66;Lj2A424T68;Lj2A766T19;Lj2A893T36;Lj2C215G3;Lj2P120T33;Lj2P259T13;Lj3A1062T101;Lj3C730T4;Lj3C889G12;Lj3C889T12;Lj4A309G56;Lj4A682T57;Lj4A750T29;Lj5A282T76;Lj5P137T52;Lj6A206T16;Lj6A380T29;Lj6A620T52;Lj6A645T38;Lj6A736T83;Lj6C380G5;Lj6C822T7;Lj7A616T60;Lj7C7T6;Lj8A151T52;Lj8A178T73;Lj8A228T23;Lj8A232T62;Lj8C155G9;Lj9A389T64;Lj9A562T29;L…	ko00270
ko00790	Folate biosynthesis	Metabolism	Metabolism of cofactors and vitamins	11	1951	35	6615	0.463715	0.898827	1.06561	Lj1A161T64;Lj2C4T1;Lj2C98T13;Lj3A241T19;Lj3C163T0;Lj3C911T3;Lj4A814G51;Lj7A705T36;Lj9A488G66;Lj9C712T7;Lju359A0G26	ko00790
ko03008	Ribosome biogenesis in eukaryotes	Genetic Information Processing	Translation	35	1951	112	6615	0.374883	0.881669	1.05955	Lj1C40T13;Lj1C59T1;Lj1P155T24;Lj2A1017T34;Lj2A1060T44;Lj2A253T53;Lj2A610G28;Lj2A672T52;Lj2C1133T2;Lj2C266G9;Lj3A886T35;Lj3C885T17;Lj3C890G15;Lj4A690T47;Lj4A757T32;Lj4C72T17;Lj4C850T7;Lj4P468T8;Lj5A139T83;Lj5A68G59;Lj5A68G60;Lj5C96T4;Lj6A285T32;Lj6A677T80;Lj7A11G39;Lj7A12G16;Lj8A286G48;Lj8C187G7;Lj8C19T10;Lj9A420T39;Lj9A525G26;Lj9A673T47;Lj9C476G21;Lj9C594T5;Lju50C14G5	ko03008
ko03440	Homologous recombination	Genetic Information Processing	Replication and repair	20	1951	64	6615	0.424768	0.898827	1.05955	Lj1A19G23;Lj1A72T50;Lj1A961T79;Lj1C869T19;Lj2C366G13;Lj2C610T1;Lj2C610T3;Lj2C68T2;Lj4A808G42;Lj5A209G69;Lj5C778G0;Lj6A83T13;Lj6C83G1;Lj8A168T100;Lj8C160T16;Lj9A551T46;Lju3103C0G11;Lju760A7G19;Lju760A7T19;Lju912C3T0	ko03440
ko00100	Steroid biosynthesis	Metabolism	Lipid metabolism	15	1951	48	6615	0.448231	0.898827	1.05955	Lj1A1062G22;Lj1A1122T48;Lj4C751G2;Lj4C76T5;Lj5A769G17;Lj5C214T14;Lj5C767T12;Lj6C107G5;Lj9A128T46;Lj9A340G46;Lj9A340T59;Lj9A382T62;Lj9A569T55;Lj9A608G28;Lj9C638G10	ko00100
ko00630	Glyoxylate and dicarboxylate metabolism	Metabolism	Carbohydrate metabolism	27	1951	87	6615	0.415298	0.898827	1.05225	Lj1C764G16;Lj1C808T6;Lj2A202T60;Lj2A319T37;Lj2A350T59;Lj2A497T43;Lj2C519T13;Lj3A187G31;Lj3C181G6;Lj3C828T16;Lj4A10T81;Lj4A160T62;Lj4A806G77;Lj5C178T12;Lj5C97G9;Lj6A620T52;Lj6C380T12;Lj6C811T7;Lj7A591G80;Lj7C271T2;Lj8A151T52;Lj8C553T0;Lj8C555T0;Lj9A562T29;Lj9C219G1;Lj9C535T14;Lju583A4T33	ko00630
ko00760	Nicotinate and nicotinamide metabolism	Metabolism	Metabolism of cofactors and vitamins	9	1951	29	6615	0.497389	0.907136	1.05225	Lj1A5T12;Lj1A797G65;Lj2C626G1;Lj3A999T42;Lj4C151G10;Lj5A43T72;Lj6A609T79;Lj6C609T3;Lj8A146G66	ko00760
ko03420	Nucleotide excision repair	Genetic Information Processing	Replication and repair	22	1951	71	6615	0.435078	0.898827	1.0506	Lj1A187G25;Lj1C869T19;Lj2A1009G37;Lj2A1081T41;Lj2A194T57;Lj2A946T24;Lj2A964T5;Lj2C366G13;Lj2C455T8;Lj2C610T1;Lj2C610T3;Lj3C711T10;Lj4A204T64;Lj5C778G0;Lj6A83T13;Lj6C83G1;Lj7A690T49;Lj8A168T100;Lj9A683T26;Lj9A721G60;Lju760A7G19;Lju760A7T19	ko03420
ko04144	Endocytosis	Cellular Processes	Transport and catabolism	70	1951	226	6615	0.333651	0.850227	1.05018	Lj1A1093T68;Lj1A219G36;Lj1A944T64;Lj1C1242T1;Lj1C154T2;Lj1C234G0;Lj1C677G15;Lj1P1227T90;Lj1P936T19;Lj2A20G42;Lj2A20G44;Lj2A242T76;Lj2A2G30;Lj2A30T111;Lj2A98G41;Lj2C1062G4;Lj2P1058T9;Lj2P1059T10;Lj2P1059T30;Lj2P1059T50;Lj2P1059T52;Lj3A1017T51;Lj3A749T131;Lj3A749T133;Lj3C717T6;Lj3C718T0;Lj3C970T3;Lj4A314G21;Lj4A501G12;Lj4A797T56;Lj4A898G54;Lj4C16T26;Lj4C194T2;Lj4C591T4;Lj4C598T2;Lj4C704G9;Lj4C802T6…	ko04144
ko00860	Porphyrin and chlorophyll metabolism	Metabolism	Metabolism of cofactors and vitamins	20	1951	65	6615	0.456937	0.898827	1.04325	Lj1A1078T64;Lj1A1196T40;Lj1A305G18;Lj3A630T51;Lj4A628G54;Lj4A686T50;Lj4A82G23;Lj6A590G9;Lj6P644T21;Lj6P670T41;Lj7A342T52;Lj7A628G36;Lj8A158T81;Lj8C243G1;Lj8C555G4;Lj9C409G5;Lj9C486T5;Lj9P464T76;Lju124A41T48;Lju124C41T11	ko00860
ko00770	Pantothenate and CoA biosynthesis	Metabolism	Metabolism of cofactors and vitamins	12	1951	39	6615	0.490729	0.907136	1.04325	Lj1A572G29;Lj1C685T11;Lj1C685T12;Lj2A424T68;Lj2A623G23;Lj2C622G21;Lj4A750T29;Lj4C109T16;Lj5C229G21;Lj6C614G9;Lj9C589T5;Lj9P479T33	ko00770
ko00603	Glycosphingolipid biosynthesis - globo and isoglobo series	Metabolism	Glycan biosynthesis and metabolism	4	1951	13	6615	0.563631	0.954416	1.04325	Lj1C640G1;Lj1P1208T12;Lj5A169T92;Lj8C56T14	ko00603
ko00280	Valine, leucine and isoleucine degradation	Metabolism	Amino acid metabolism	27	1951	88	6615	0.442846	0.898827	1.04029	Lj1A124G29;Lj1A293T13;Lj1A600T65;Lj1A960T73;Lj2A198T51;Lj2A200T28;Lj2A424T68;Lj3A106T10;Lj3A119G29;Lj3C108T4;Lj4A750T29;Lj4C632G4;Lj4P386T23;Lj5A591T9;Lj5A595G26;Lj5A597T11;Lj5A598G22;Lj5A5G5;Lj5P598T21;Lj6A312T39;Lj6C312T4;Lj6C613T0;Lj8C240G7;Lj9A305T43;Lj9C219G1;Lju361A16T30;Lju361C14T1	ko00280
ko00290	Valine, leucine and isoleucine biosynthesis	Metabolism	Amino acid metabolism	11	1951	36	6615	0.507139	0.907136	1.03601	Lj1A572G29;Lj1C685T11;Lj1C685T12;Lj2A424T68;Lj2C222T2;Lj3A276T35;Lj3A639T17;Lj3A640T23;Lj4A750T29;Lj6C614G9;Lj9P479T33	ko00290
ko00600	Sphingolipid metabolism	Metabolism	Lipid metabolism	11	1951	36	6615	0.507139	0.907136	1.03601	Lj2A287T49;Lj3A1024T76;Lj3A398G16;Lj5A169T92;Lj5C91G2;Lj8C56T14;Lj9A283T34;Lj9A289T28;Lj9A289T29;Lj9A289T30;Lj9A436T75	ko00600
ko00780	Biotin metabolism	Metabolism	Metabolism of cofactors and vitamins	7	1951	23	6615	0.53901	0.937729	1.03191	Lj1P1137T36;Lj2A161T23;Lj4C919T3;Lj6C821G11;Lj7A690T50;Lj9A687T82;Lj9C476G5	ko00780
ko04626	Plant-pathogen interaction	Organismal Systems	Environmental adaptation	107	1951	353	6615	0.384725	0.888364	1.02774	Lj1A125T41;Lj1A278T69;Lj1C894T13;Lj1C896G8;Lj1P173T10;Lj1P537T9;Lj1P930T50;Lj2A1039T66;Lj2A1127T51;Lj2A176G38;Lj2A178T48;Lj2A253T52;Lj2A381T71;Lj2A421G41;Lj2A622T65;Lj2A945T15;Lj2A963T31;Lj2A974T33;Lj2C255T5;Lj2C55T5;Lj2C66T4;Lj2C97T4;Lj2C97T5;Lj2P1114T31;Lj2P233T22;Lj2P294T25;Lj3A1015T43;Lj3A1026T88;Lj3A720T77;Lj3A720T79;Lj3C1026T14;Lj3C232T7;Lj3C982T7;Lj3P1036T18;Lj3P181T31;Lj3P188T13;Lj4A115T8…	ko04626
ko04016	MAPK signaling pathway - plant	Environmental Information Processing	Signal transduction	61	1951	204	6615	0.47531	0.900961	1.01385	Lj1A125T41;Lj1A146T73;Lj1A942T61;Lj1A97T13;Lj1C66T5;Lj1P537T9;Lj1P769T13;Lj1P961T58;Lj2A1039T66;Lj2A167G41;Lj2A176G38;Lj2A189T32;Lj2A458G63;Lj2A497T43;Lj2A645T22;Lj2A974T33;Lj2C1199G12;Lj2C40T2;Lj2C540T10;Lj2C66T4;Lj2C68T9;Lj2P1152T40;Lj2P239T15;Lj3A910T46;Lj3C932G7;Lj3P1036T18;Lj4A10T81;Lj4A208T82;Lj4A230T55;Lj4A806G77;Lj4P111T48;Lj4P256T31;Lj5C162T9;Lj5C242G15;Lj6A578G41;Lj6A579T33;Lj6A659T32;L…	ko04016
ko00460	Cyanoamino acid metabolism	Metabolism	Metabolism of other amino acids	26	1951	89	6615	0.563546	0.954416	0.990503	Lj1A1066T54;Lj1A1227T97;Lj1A142G66;Lj2C881T1;Lj4A160T62;Lj4A878T32;Lj4A878T33;Lj6A121G18;Lj6A121T17;Lj6A122G42;Lj6A125G39;Lj6A125T35;Lj6A127T17;Lj6C115T4;Lj6C380T12;Lj6P122T20;Lj6P125G21;Lj7A669T56;Lj7C567G2;Lj8A195G14;Lj8C553T0;Lj8C555T0;Lj9A585T57;Lj9A626G14;Lju897A3T33;Lju897C3T0	ko00460
ko00130	Ubiquinone and other terpenoid-quinone biosynthesis	Metabolism	Metabolism of cofactors and vitamins	17	1951	59	6615	0.59478	0.987088	0.976944	Lj1A1218T63;Lj1C712T2;Lj2A1080G36;Lj2A276T61;Lj3A565G17;Lj3A577G5;Lj3A580T64;Lj3A842T58;Lj5C749T4;Lj5C765G5;Lj6A704T51;Lj6A827T50;Lj7A660G39;Lj8C588T0;Lj8C8T1;Lj8C8T3;Lj9A350G66	ko00130
ko00350	Tyrosine metabolism	Metabolism	Amino acid metabolism	21	1951	73	6615	0.598471	0.987088	0.975369	Lj1A1034T50;Lj1A678T29;Lj1A811T44;Lj1C712T2;Lj1C816T2;Lj1P811T7;Lj1P812T14;Lj2P285T31;Lj2P323T47;Lj3A738T70;Lj3A851T66;Lj4A14T53;Lj4A848T69;Lj5A129T71;Lj5A309G32;Lj5A309T26;Lj5A837T51;Lj7C364G4;Lj8A152T86;Lj8C8T1;Lj8C8T3	ko00350
ko00944	Flavone and flavonol biosynthesis	Metabolism	Biosynthesis of other secondary metabolites	2	1951	7	6615	0.659881	0.999995	0.968734	Lj2A506G45;Lj8C292G2	ko00944
ko00710	Carbon fixation in photosynthetic organisms	Metabolism	Energy metabolism	24	1951	85	6615	0.641159	0.999995	0.957337	Lj1A678T29;Lj1A831T66;Lj2A23T73;Lj3A1022G56;Lj3A847T42;Lj3A882T71;Lj3C1064T9;Lj3C806G12;Lj3P875T18;Lj4A810T54;Lj4C215T7;Lj5C190T17;Lj6A620T52;Lj6A768T59;Lj6C811T7;Lj6P749T27;Lj7C552G9;Lj7C606T8;Lj8A151T52;Lj8C181T4;Lj9A538T108;Lj9A562T29;Lju41C48T5;Lju583A4T33	ko00710
ko04141	Protein processing in endoplasmic reticulum	Genetic Information Processing	Folding, sorting and degradation	79	1951	281	6615	0.718879	0.999995	0.95322	Lj1A1027T36;Lj1A1038T61;Lj1A204G34;Lj1C1187G5;Lj1C204G4;Lj1C826T14;Lj1C894T13;Lj1E1038T1;Lj1P550T30;Lj1P845T24;Lj1P873T16;Lj1P936T19;Lj1P945T11;Lj1P947T74;Lj1P947T83;Lj1P948T16;Lj2A111T58;Lj2A340G21;Lj2A91G57;Lj2A97G46;Lj2C1072T15;Lj2C1072T16;Lj2C160G14;Lj2C255T5;Lj2C501T13;Lj2C861G0;Lj2P1058T9;Lj2P1059T10;Lj2P1059T30;Lj2P1059T50;Lj2P1059T52;Lj2P1061T40;Lj3A1026T88;Lj3A965G75;Lj3C1026T14;Lj3C649T…	ko04141
ko00591	Linoleic acid metabolism	Metabolism	Lipid metabolism	16	1951	57	6615	0.642451	0.999995	0.951739	Lj2A642T19;Lj2A657G31;Lj2A657G32;Lj2A660G25;Lj2A682T18;Lj2C599T10;Lj2C639T2;Lj2C640G1;Lj2C655T6;Lj2C658G1;Lj5A505G31;Lj6A112T7;Lj6A600T31;Lj9A608G28;Lj9A85T80;Lj9A87T97	ko00591
ko02010	ABC transporters	Environmental Information Processing	Membrane transport	16	1951	57	6615	0.642451	0.999995	0.951739	Lj1A864T27;Lj2A1142T80;Lj2A1192T45;Lj2A1215G58;Lj2A1216T53;Lj2A173G34;Lj2C583G2;Lj3A914G78;Lj3A914T77;Lj4P835T16;Lj6A703G84;Lj6C702G4;Lj6C820T15;Lj7A396T69;Lj7C405T1;Lj7C406T11	ko02010
ko00260	Glycine, serine and threonine metabolism	Metabolism	Amino acid metabolism	24	1951	86	6615	0.666598	0.999995	0.946205	Lj1A124G29;Lj2A189T33;Lj2A202T60;Lj2A350T59;Lj2C54T9;Lj3A187G31;Lj3A738T70;Lj3C181G6;Lj4A107T51;Lj4A139T85;Lj5A129T71;Lj5A435T23;Lj5C178T12;Lj6A736T83;Lj6C380T12;Lj6C811T7;Lj7A616T60;Lj7C271T2;Lj7C58G0;Lj7C59G1;Lj8A240T55;Lj8C553T0;Lj8C555T0;Lj9C219G1	ko00260
ko00073	Cutin, suberine and wax biosynthesis	Metabolism	Lipid metabolism	20	1951	73	6615	0.69527	0.999995	0.928923	Lj1A1095T31;Lj1A1102T20;Lj1C241G2;Lj1C61G2;Lj1P1124T25;Lj2A985G11;Lj2C362T4;Lj2P183T30;Lj3C865T13;Lj6C717G27;Lj6C815T12;Lj7A612T75;Lj7C730G10;Lj7P511T22;Lj9A548T56;Lj9A584G63;Lj9A584T66;Lj9C584T12;Lj9P548T34;Lju99A12G93	ko00073
ko00071	Fatty acid degradation	Metabolism	Lipid metabolism	17	1951	63	6615	0.713806	0.999995	0.914915	Lj1A1034T50;Lj1A960T73;Lj2A1210T29;Lj2C1197G9;Lj3C353G5;Lj3C951G1;Lj4A14T53;Lj4A848T69;Lj4C632G4;Lj5A837T51;Lj6A312T39;Lj6C312T4;Lj6C613T0;Lj7A654G24;Lj7C364G4;Lj7C654G5;Lj8A208T61	ko00071
ko00400	Phenylalanine, tyrosine and tryptophan biosynthesis	Metabolism	Amino acid metabolism	16	1951	60	6615	0.729791	0.999995	0.904152	Lj1A1231T40;Lj1A221T48;Lj1A678T29;Lj1C712T2;Lj2A1080G35;Lj2A267T59;Lj3A851T66;Lj3C860T0;Lj4C241G1;Lj4C726T2;Lj4C866G0;Lj4C925G5;Lj5A435T23;Lj7A595G62;Lj8A66T51;Lj9A568G56	ko00400
ko00380	Tryptophan metabolism	Metabolism	Amino acid metabolism	25	1951	94	6615	0.766426	0.999995	0.901747	Lj1A817T52;Lj1A960T73;Lj1C39G8;Lj2A1138T20;Lj2A497T43;Lj2P323T47;Lj4A10T81;Lj4A198T32;Lj4A806G77;Lj4C632G4;Lj5A183T92;Lj5A552T18;Lj5A559T31;Lj5C121G3;Lj5C121G4;Lj5C566G6;Lj6A312T39;Lj6C312T4;Lj7A707T39;Lj8A612T15;Lj9C219G1;Lj9C444T23;Lj9C505T11;Lju114C1T0;Lju170A27T21	ko00380
ko04146	Peroxisome	Cellular Processes	Transport and catabolism	34	1951	128	6615	0.796202	0.999995	0.90062	Lj1A293T13;Lj1A733T63;Lj1C1235T17;Lj1C212T1;Lj1C241G2;Lj1C808T6;Lj2A1210T29;Lj2A319T37;Lj2A497T43;Lj2A985G11;Lj2C1007T3;Lj2C362T4;Lj3A187G31;Lj3C181G6;Lj3C353G5;Lj3C811T8;Lj3C951G1;Lj4A10T81;Lj4A664G63;Lj4A674T64;Lj4A760T39;Lj4A806G77;Lj4P760T34;Lj5A558T15;Lj5A558T16;Lj5C56G8;Lj6A668G46;Lj6A744T53;Lj6C613T0;Lj7A581T56;Lj8A208T61;Lj9A25G19;Lj9A26G17;Lj9C535T14	ko04146
ko00563	Glycosylphosphatidylinositol (GPI)-anchor biosynthesis	Metabolism	Glycan biosynthesis and metabolism	11	1951	42	6615	0.734345	0.999995	0.888006	Lj2E933T1;Lj3C906G17;Lj7A536T7;Lj9A102G3;Lj9A97G16;Lj9C588T4;Lju1680A2G14;Lju357C0G0;Lju357C1T0;Lju366C0T1;Lju41A31T33	ko00563
ko00061	Fatty acid biosynthesis	Metabolism	Lipid metabolism	17	1951	65	6615	0.764532	0.999995	0.886764	Lj1A89G64;Lj1P1137T36;Lj2A1126T37;Lj2A1210T29;Lj2A161T23;Lj2C1239T39;Lj3C353G5;Lj4C108T3;Lj4C919T3;Lj5A105G60;Lj6C821G11;Lj7A364T80;Lj7A690T50;Lj8A208T61;Lj8C337T1;Lj9A480T86;Lj9C476G5	ko00061
ko00620	Pyruvate metabolism	Metabolism	Carbohydrate metabolism	30	1951	117	6615	0.84738	0.999995	0.869377	Lj1A553T30;Lj1A831T66;Lj1A960T73;Lj1C1138G5;Lj2A23T73;Lj2A244T66;Lj2C1199T14;Lj2C1239T39;Lj2C215G3;Lj2P122T8;Lj3A1022G56;Lj3A276T35;Lj3C806G12;Lj3C828T16;Lj4A250T92;Lj4C108T3;Lj4C632G4;Lj5A105G60;Lj5A91G47;Lj5C97G9;Lj6A312T39;Lj6A620T52;Lj6A768T59;Lj6C312T4;Lj6C798T10;Lj7C552G9;Lj7C703T15;Lj8A151T52;Lj9A562T29;Lj9C219G1	ko00620
ko04130	SNARE interactions in vesicular transport	Genetic Information Processing	Folding, sorting and degradation	15	1951	59	6615	0.795522	0.999995	0.862009	Lj1A1066G51;Lj1A432T27;Lj1A996T64;Lj1C435T9;Lj2A1155T23;Lj2C1031G2;Lj2C418T15;Lj2C418T16;Lj3A886G41;Lj7A533G25;Lj7A724T58;Lj7A730G44;Lj8A306T62;Lj8P116T43;Lj9A205T17	ko04130
ko00195	Photosynthesis	Metabolism	Energy metabolism	21	1951	83	6615	0.832234	0.999995	0.857855	Lj1A651T46;Lj1P733T48;Lj2A275T36;Lj2C1238T12;Lj2C1239T49;Lj2C32G2;Lj2P1112T20;Lj2P963T15;Lj4C16T12;Lj4C220T3;Lj4P109T42;Lj6P600T27;Lj6P608T31;Lj7A340T34;Lj7C14T10;Lj7P497T13;Lj8C161T8;Lj8P115T48;Lj8P170T23;Lj9A439T48;Lju12250A0T27	ko00195
ko00640	Propanoate metabolism	Metabolism	Carbohydrate metabolism	19	1951	77	6615	0.855641	0.999995	0.836634	Lj1A600T65;Lj1C1235T17;Lj2C1239T39;Lj2C215G3;Lj3A106T10;Lj3A119G29;Lj3C108T4;Lj3C951G1;Lj4C108T3;Lj5A105G60;Lj5A591T9;Lj5A595G26;Lj5A597T11;Lj5A598G22;Lj5A5G5;Lj5P598T21;Lj9C219G1;Lju361A16T30;Lju361C14T1	ko00640
ko03430	Mismatch repair	Genetic Information Processing	Replication and repair	10	1951	41	6615	0.81207	0.999995	0.826968	Lj1A1180T81;Lj2A1009G37;Lj2A194T57;Lj2C366G13;Lj2C455T8;Lj2C610T1;Lj2C610T3;Lj4A204T64;Lj5C778G0;Lj7C648T3	ko03430
ko00300	Lysine biosynthesis	Metabolism	Amino acid metabolism	4	1951	17	6615	0.785545	0.999995	0.797781	Lj6A736T83;Lj6C687T4;Lj7A616T60;Lju470A2T32	ko00300
ko00220	Arginine biosynthesis	Metabolism	Amino acid metabolism	10	1951	43	6615	0.858143	0.999995	0.788504	Lj1A678T29;Lj1A972T39;Lj1A973T45;Lj2A358T45;Lj2A915G14;Lj2C519T13;Lj6C811T7;Lj8C49T14;Lj9A361T59;Lj9A538T108	ko00220
ko03010	Ribosome	Genetic Information Processing	Translation	62	1951	269	6615	0.993506	0.999995	0.781469	Lj1A1000T82;Lj1A112G58;Lj1A112T62;Lj1A1186T63;Lj1A141T52;Lj1A261T33;Lj1A47T35;Lj1A825T64;Lj1A883G40;Lj1A977T66;Lj1C139G6;Lj1C861G3;Lj2A1028T34;Lj2A1080T47;Lj2A1168T23;Lj2A141T60;Lj2A163T69;Lj2A221G33;Lj2A288T68;Lj2A546G34;Lj2C1109T14;Lj3A836T25;Lj3A892T32;Lj3A981T70;Lj3C1039T6;Lj3C947T10;Lj3C979G16;Lj4A191T49;Lj4A891T55;Lj4P497T32;Lj4P502T23;Lj5A124T68;Lj5A383T15;Lj5A386T13;Lj5C159T5;Lj5C24T19;Lj…	ko03010
ko00950	Isoquinoline alkaloid biosynthesis	Metabolism	Biosynthesis of other secondary metabolites	10	1951	44	6615	0.877557	0.999995	0.770584	Lj1A678T29;Lj1A811T44;Lj1C712T2;Lj1C816T2;Lj1P811T7;Lj1P812T14;Lj2P285T31;Lj2P323T47;Lj3A738T70;Lj5A129T71	ko00950
ko00998	Biosynthesis of various secondary metabolites - part 2	Metabolism	Biosynthesis of other secondary metabolites	2	1951	9	6615	0.795025	0.999995	0.75346	Lj7C162G4;Lj8A423T30	ko00998
ko00970	Aminoacyl-tRNA biosynthesis	Genetic Information Processing	Translation	16	1951	73	6615	0.943684	0.999995	0.743138	Lj1A587G24;Lj1A88G44;Lj2A1118T68;Lj3A823T68;Lj3C269T1;Lj6A106T27;Lj6A675T27;Lj6C105T5;Lj7A248G12;Lj7A248G13;Lj7A253G28;Lj7C253T7;Lj8A723T60;Lj8A86G38;Lj9C403T6;Lj9C409G5	ko00970
ko01040	Biosynthesis of unsaturated fatty acids	Metabolism	Lipid metabolism	7	1951	32	6615	0.875407	0.999995	0.741687	Lj1A937T93;Lj3A1063T60;Lj3C951G1;Lj6C613T0;Lj7A364T80;Lj7A514T28;Lju188A2T35	ko01040
ko03060	Protein export	Genetic Information Processing	Folding, sorting and degradation	14	1951	64	6615	0.934225	0.999995	0.741687	Lj1A156T63;Lj1C1016G8;Lj1C826T14;Lj2C160G14;Lj5A69T40;Lj5C74G15;Lj6A67G12;Lj6A808T47;Lj7A347G44;Lj7C347T10;Lj8A144T68;Lj9A120T35;Lj9A141T44;Lju50A10T18	ko03060
ko03022	Basal transcription factors	Genetic Information Processing	Transcription	12	1951	57	6615	0.943409	0.999995	0.713804	Lj1A1153T31;Lj1A187G25;Lj2A134T54;Lj2A134T56;Lj2A262G45;Lj2A386T83;Lj3C711T10;Lj4A199T79;Lj4A31T87;Lj7A690T49;Lj9A721G60;Lj9C524T6	ko03022
ko04120	Ubiquitin mediated proteolysis	Genetic Information Processing	Folding, sorting and degradation	28	1951	136	6615	0.993232	0.999995	0.698058	Lj1A1017T56;Lj1A1020T52;Lj1A1237T46;Lj1A461G26;Lj1A591G26;Lj1A939T58;Lj1C1172G8;Lj1P550T30;Lj2A1008T34;Lj2A1081T41;Lj2A1186G34;Lj2A365T88;Lj2A97G46;Lj2C1007T10;Lj3C649T8;Lj4A195T61;Lj5A122T96;Lj7A500T116;Lj7A710T61;Lj7A711G45;Lj8A328T10;Lj8A329T12;Lj9A30T19;Lj9A30T20;Lj9A483T63;Lj9A530T27;Lju41A24T36;Lju41C27T3	ko04120
ko00020	Citrate cycle (TCA cycle)	Metabolism	Carbohydrate metabolism	16	1951	78	6615	0.97303	0.999995	0.695501	Lj1C764G16;Lj2C1199T14;Lj3A831T83;Lj3C1054T10;Lj4C232T17;Lj5A91G47;Lj6A568T15;Lj6A620T52;Lj6A808T45;Lj6C691T7;Lj6C798T10;Lj8A151T52;Lj9A562T29;Lj9C219G1;Lju41C45G5;Lju99C8G18	ko00020
ko00904	Diterpenoid biosynthesis	Metabolism	Metabolism of terpenoids and polyketides	17	1951	83	6615	0.976617	0.999995	0.694454	Lj1A1188T44;Lj1A252T37;Lj1A865T16;Lj1A987T48;Lj1C274G2;Lj2A1124T48;Lj2A305T54;Lj2C11T1;Lj3P430T4;Lj4A48T66;Lj4A778G47;Lj5A64T50;Lj6A695G24;Lj6C723T8;Lj8A142T62;Lj8C32T4;Lj9A573G76	ko00904
ko03040	Spliceosome	Genetic Information Processing	Transcription	52	1951	254	6615	0.999653	0.999995	0.694132	Lj1A833G53;Lj1A927T67;Lj1C688T0;Lj1P1235T81;Lj1P936T19;Lj2A22G66;Lj2A860T8;Lj2A862T14;Lj2A935T44;Lj2C282T7;Lj2C863G7;Lj2P1058T9;Lj2P1059T10;Lj2P1059T30;Lj2P1059T50;Lj2P1059T52;Lj2P860T6;Lj2P868T23;Lj3C970T3;Lj3C975T6;Lj3P537T27;Lj3P547T47;Lj3P862T26;Lj4A198G28;Lj4A198G29;Lj4A805T23;Lj4C704G9;Lj4P118T46;Lj5A267G70;Lj5C102T10;Lj5C267T10;Lj5C284T7;Lj5C314G2;Lj5C334T8;Lj5C389G3;Lj5C700G2;Lj5C81T13;Lj…	ko03040
ko00901	Indole alkaloid biosynthesis	Metabolism	Biosynthesis of other secondary metabolites	1	1951	5	6615	0.825872	0.999995	0.678114	Lj2P323T47	ko00901
ko04122	Sulfur relay system	Genetic Information Processing	Folding, sorting and degradation	2	1951	10	6615	0.842849	0.999995	0.678114	Lj2C4T1;Lj2C98T13	ko04122
ko00730	Thiamine metabolism	Metabolism	Metabolism of cofactors and vitamins	8	1951	40	6615	0.937319	0.999995	0.678114	Lj1A866T44;Lj3C808G8;Lj3C808T7;Lj4C267T4;Lj4P269T15;Lj9C690G4;Lj9C735G8;Lju414A3G25	ko00730
ko03018	RNA degradation	Genetic Information Processing	Folding, sorting and degradation	27	1951	137	6615	0.996793	0.999995	0.668214	Lj1A1034T53;Lj1A109T41;Lj1A45T35;Lj1A664T49;Lj1A925G63;Lj2A128G36;Lj2C124T9;Lj3A1009G50;Lj3C890G15;Lj4A515T32;Lj4P515T29;Lj5A225T67;Lj5A51T52;Lj5C140T11;Lj7C395T20;Lj8C567T1;Lj8C577G3;Lj9A342G52;Lj9A519T86;Lj9A592T69;Lj9C423G3;Lj9C434G14;Lj9C519G5;Lj9P494T24;Lju124A41T49;Lju188C0T0;Lju414A1G21	ko03018
ko00531	Glycosaminoglycan degradation	Metabolism	Glycan biosynthesis and metabolism	5	1951	26	6615	0.91925	0.999995	0.652032	Lj1C640G1;Lj7A574G60;Lj7C574T11;Lj8A723T62;Lj9C703G12	ko00531
ko00190	Oxidative phosphorylation	Metabolism	Energy metabolism	32	1951	168	6615	0.999348	0.999995	0.645823	Lj2A100T71;Lj2A151T47;Lj2A465T72;Lj2C1236T50;Lj2C172G6;Lj2C606G3;Lj3A313G9;Lj4A31T86;Lj4C216G6;Lj4P109T42;Lj5A102G94;Lj5C224G7;Lj5C27G7;Lj5C78T18;Lj7A453T78;Lj7C280G6;Lj7C453T15;Lj7C545T13;Lj7C750T5;Lj7P497T13;Lj7P617T33;Lj8A599G17;Lj8P170T23;Lj9A341T43;Lj9A484G61;Lj9A495T60;Lj9C496T3;Lj9C503G6;Lj9C609T12;Lju3103A0G37;Lju41C45G5;Lju857C8T0	ko00190
ko00960	Tropane, piperidine and pyridine alkaloid biosynthesis	Metabolism	Biosynthesis of other secondary metabolites	6	1951	32	6615	0.94278	0.999995	0.635732	Lj1A678T29;Lj1C712T2;Lj3A738T70;Lj3A851T66;Lj3C964T4;Lj5A129T71	ko00960
ko03013	RNA transport	Genetic Information Processing	Translation	38	1951	223	6615	0.999995	0.999995	0.577765	Lj1A24G67;Lj1A664T49;Lj1A921T29;Lj2A490T27;Lj2A672T52;Lj2C124T9;Lj2C69T17;Lj3A1009G50;Lj3A899T65;Lj3A940G59;Lj3C235G1;Lj3P740T38;Lj3P862T26;Lj4P548T7;Lj4P577T10;Lj5A141T92;Lj5A252G43;Lj5A315G48;Lj5A51T52;Lj5C184G3;Lj6A60T47;Lj6A678T55;Lj7A20T61;Lj7A653T51;Lj7C679T11;Lj8A134T75;Lj8A420G13;Lj8A68G37;Lj8A716G17;Lj8C695G10;Lj8C695T10;Lj9A524G48;Lj9A532T67;Lj9A719T58;Lj9C216G0;Lj9C510G10;Lju41A42T102;…	ko03013
ko00965	Betalain biosynthesis	Metabolism	Biosynthesis of other secondary metabolites	1	1951	6	6615	0.877267	0.999995	0.565095	Lj2P323T47	ko00965
ko03015	mRNA surveillance pathway	Genetic Information Processing	Translation	26	1951	157	6615	0.999948	0.999995	0.561495	Lj1A1000T74;Lj1A664T49;Lj1A779T44;Lj1C544G10;Lj1C884G19;Lj2C124T9;Lj2P3T33;Lj2P662T0;Lj3A1009G50;Lj4A288G21;Lj4C898G2;Lj5A235T48;Lj5A252G43;Lj5A51T52;Lj5C255T12;Lj6A334T24;Lj6C763G9;Lj6P820T56;Lj8A25T70;Lj8A716G17;Lj8C695G10;Lj8C695T10;Lj9A180G102;Lj9C186G10;Lj9C581T1;Lju41C23G4	ko03015
ko03050	Proteasome	Genetic Information Processing	Folding, sorting and degradation	13	1951	79	6615	0.99762	0.999995	0.557942	Lj1A890T54;Lj1C898T24;Lj2A474G40;Lj2A479T49;Lj2A823G7;Lj2C474G13;Lj3A650G10;Lj4A53T50;Lj4A634T18;Lj5A344T18;Lj6A605G73;Lj8C318G18;Lju470C2G6	ko03050
ko00514	Other types of O-glycan biosynthesis	Metabolism	Glycan biosynthesis and metabolism	2	1951	13	6615	0.931683	0.999995	0.521626	Lj5A28T48;Lj8C731T10	ko00514
ko00670	One carbon pool by folate	Metabolism	Metabolism of cofactors and vitamins	4	1951	26	6615	0.9709	0.999995	0.521626	Lj2A262G50;Lj6C380T12;Lj8C553T0;Lj8C555T0	ko00670
ko00310	Lysine degradation	Metabolism	Amino acid metabolism	7	1951	46	6615	0.992435	0.999995	0.515956	Lj1A960T73;Lj4C632G4;Lj6A162T6;Lj6A312T39;Lj6C155T2;Lj6C312T4;Lj9C219G1	ko00310
ko00510	N-Glycan biosynthesis	Metabolism	Glycan biosynthesis and metabolism	7	1951	54	6615	0.998828	0.999995	0.439518	Lj1A1122T44;Lj1C1187G5;Lj1P796T26;Lj2C456G10;Lj5A188T38;Lj7P600T41;Lj9A550G69	ko00510
ko00513	Various types of N-glycan biosynthesis	Metabolism	Glycan biosynthesis and metabolism	5	1951	43	6615	0.998592	0.999995	0.394252	Lj1C1187G5;Lj1C640G1;Lj1P796T26;Lj8A175T74;Lj9C358T1	ko00513
ko00604	Glycosphingolipid biosynthesis - ganglio series	Metabolism	Glycan biosynthesis and metabolism	1	1951	9	6615	0.95704	0.999995	0.37673	Lj1C640G1	ko00604
ko04136	Autophagy - other	Cellular Processes	Transport and catabolism	4	1951	40	6615	0.999275	0.999995	0.339057	Lj1C1193T7;Lj1C544G10;Lj2A1153G48;Lj4A252G57	ko04136
ko03020	RNA polymerase	Genetic Information Processing	Transcription	5	1951	50	6615	0.999784	0.999995	0.339057	Lj1A977G67;Lj1C892T11;Lj4A21T59;Lj5C213T4;Lj9A449T50	ko03020
