# Supplementary material for: Integrated volatile metabolomic and transcriptomic analysis provides insights into the regulation of floral scents between two contrasting varieties of Lonicera japonica
Source: Front Plant Sci. 2022 Sep 12;13:989036. doi: 10.3389/fpls.2022.989036 (PMC9510994; doi:10.3389/fpls.2022.989036)
Supplement: Supplementary file 12 [file Table_12.XLSX]

## Sheet: Sheet1
Supplementary Table 12. Representative candidate genes likely involved in LJF VOC production
Gene_id	KO_id	Enzyme ID	Abbreviation	Full name	gene_symbol	description	Regulation	ko_id	Term	Classification_level2	Y2_T_1	Y2_T_2	Y2_T_3	F1_T_1	F1_T_2	F1_T_3	GO_id	GO_term	pathway	pathway_description
Lj3C808G8	K01662	2.2.1.7	DXS_1	1-deoxy-D-xylulose-5-phosphate synthase	TKT2	hypothetical protein EZV62_000399 [Acer yangbiense]	Down	ko00900	Terpenoid backbone biosynthesis	Metabolism of terpenoids and polyketides	21.4688	25.0486	19.0107	82.5596	81.5004	83.676	GO:0009507,GO:0008661,GO:0046872,GO:0052865,GO:0016114,GO:0009228	chloroplast|1-deoxy-D-xylulose-5-phosphate synthase activity|metal ion binding|1-deoxy-D-xylulose 5-phosphate biosynthetic process|terpenoid biosynthetic process|thiamine biosynthetic process	ko00730,ko00900	Thiamine metabolism|Terpenoid backbone biosynthesis
Lj4C267T4	K01662	2.2.1.7	DXS_2	1-deoxy-D-xylulose-7-phosphate synthase	OsJ_23394	1-deoxy-D-xylulose-5-phosphate synthase [Actinidia chinensis var. chinensis]	Up	ko00900	Terpenoid backbone biosynthesis	Metabolism of terpenoids and polyketides	1500.13	1580.3	1625.07	861.017	807.451	801.412	GO:0009507,GO:0008661,GO:0046872,GO:0052865,GO:0016114,GO:0009228	chloroplast|1-deoxy-D-xylulose-5-phosphate synthase activity|metal ion binding|1-deoxy-D-xylulose 5-phosphate biosynthetic process|terpenoid biosynthetic process|thiamine biosynthetic process	ko00730,ko00900	Thiamine metabolism|Terpenoid backbone biosynthesis
Lj9C690G4	K01662	2.2.1.7	DXS_3	1-deoxy-D-xylulose-9-phosphate synthase	OsJ_23394	hypothetical protein F0562_009203 [Nyssa sinensis]	Up	ko00900	Terpenoid backbone biosynthesis	Metabolism of terpenoids and polyketides	333.571	243.527	347.579	24.7456	26.2263	27.0404	GO:0009507,GO:0008661,GO:0046872,GO:0052865,GO:0016114,GO:0009228	chloroplast|1-deoxy-D-xylulose-5-phosphate synthase activity|metal ion binding|1-deoxy-D-xylulose 5-phosphate biosynthetic process|terpenoid biosynthetic process|thiamine biosynthetic process	ko00730,ko00900	Thiamine metabolism|Terpenoid backbone biosynthesis
Lj9C735G8	K01662	2.2.1.7	DXS_4	1-deoxy-D-xylulose-10-phosphate synthase	OsJ_23394	1-deoxy-D-xylulose-5-phosphate synthase [Actinidia chinensis]	Up	ko00900	Terpenoid backbone biosynthesis	Metabolism of terpenoids and polyketides	115.019	95.7991	141.233	12.3743	7.80152	8.68861	GO:0009507,GO:0008661,GO:0046872,GO:0052865,GO:0016114,GO:0009228	chloroplast|1-deoxy-D-xylulose-5-phosphate synthase activity|metal ion binding|1-deoxy-D-xylulose 5-phosphate biosynthetic process|terpenoid biosynthetic process|thiamine biosynthetic process	ko00730,ko00900	Thiamine metabolism|Terpenoid backbone biosynthesis
Lj5A124T67	K00099	1.1.1.267	DXR	1-deoxy-D-xylulose-5-phosphate reductoisomerase	OsJ_00058	PREDICTED: 1-deoxy-D-xylulose 5-phosphate reductoisomerase, chloroplastic [Daucus carota subsp. sativus]	Down	ko00900	Terpenoid backbone biosynthesis	Metabolism of terpenoids and polyketides	5.17281	6.36655	6.1034	21.0134	19.7174	22.0291	GO:0009570,GO:0030604,GO:0030145,GO:0070402,GO:0051484,GO:0046686	chloroplast stroma|1-deoxy-D-xylulose-5-phosphate reductoisomerase activity|manganese ion binding|NADPH binding|isopentenyl diphosphate biosynthetic process, methylerythritol 4-phosphate pathway involved in terpenoid biosynthetic process|response to cadmium ion	ko00900	Terpenoid backbone biosynthesis
Lj5A292T55	K00991	2.7.7.60	ispD	2-C-methyl-D-erythritol 4-phosphate cytidylyltransferase	T8K22.20	4-diphosphocytidyl-2-C-methyl-D-erythritol synthase [Artemisia annua]	Down	ko00900	Terpenoid backbone biosynthesis	Metabolism of terpenoids and polyketides	5.12404	1.96251	6.1036	42.1551	31.3744	31.0984	GO:0009507,GO:0009570,GO:0050518,GO:0019288	chloroplast|chloroplast stroma|2-C-methyl-D-erythritol 4-phosphate cytidylyltransferase activity|isopentenyl diphosphate biosynthetic process, methylerythritol 4-phosphate pathway	ko00900	Terpenoid backbone biosynthesis
Lj7A581T54	K13789	2.5.1.1	GGPPS	geranylgeranyl diphosphate synthase	GGC1	geranylgeranyl diphosphate synthase 1 [Camellia sinensis]	Up	ko00900	Terpenoid backbone biosynthesis	Metabolism	3.50261	3.03811	3.66499	0.824428	1.14225	1.0281	GO:0009507,GO:0004161,GO:0004311,GO:0004337,GO:0046872,GO:0016117,GO:0045337,GO:0033384,GO:0033386	GO:0009507,GO:0004161,GO:0004311,GO:0004337,GO:0046872,GO:0016117,GO:0045337,GO:0033384,GO:0033386	chloroplast|dimethylallyltranstransferase activity|farnesyltranstransferase activity|geranyltranstransferase activity|metal ion binding|carotenoid biosynthetic process|farnesyl diphosphate biosynthetic process|geranyl diphosphate biosynthetic process|geranylgeranyl diphosphate biosynthetic process	ko00900
Lj2A198T51	K01641	2.3.3.10	HMGCS_1	hydroxymethylglutaryl-CoA synthase	T26M18.30	hypothetical protein TEA_006478 [Camellia sinensis var. sinensis]	Up	ko00900	Terpenoid backbone biosynthesis	Metabolism of terpenoids and polyketides	1.91876	3.54676	3.67692	1.34438	1.41362	1.73717	GO:0005829,GO:0009506,GO:0004421,GO:0006084,GO:0010142,GO:0019287,GO:0016126	cytosol|plasmodesma|hydroxymethylglutaryl-CoA synthase activity|acetyl-CoA metabolic process|farnesyl diphosphate biosynthetic process, mevalonate pathway|isopentenyl diphosphate biosynthetic process, mevalonate pathway|sterol biosynthetic process	ko00072,ko00280,ko00650,ko00900	Synthesis and degradation of ketone bodies|Valine, leucine and isoleucine degradation|Butanoate metabolism|Terpenoid backbone biosynthesis
Lj2A200T28	K01641	2.3.3.10	HMGCS_2	hydroxymethylglutaryl-CoA synthase	T26M18.30	hydroxymethylglutaryl-CoA synthase [Hedera helix]	Up	ko00900	Terpenoid backbone biosynthesis	Metabolism of terpenoids and polyketides	0.0481156	0.455288	0.330397	0	0	0	GO:0005829,GO:0009506,GO:0004421,GO:0006084,GO:0010142,GO:0019287,GO:0016126	cytosol|plasmodesma|hydroxymethylglutaryl-CoA synthase activity|acetyl-CoA metabolic process|farnesyl diphosphate biosynthetic process, mevalonate pathway|isopentenyl diphosphate biosynthetic process, mevalonate pathway|sterol biosynthetic process	ko00072,ko00280,ko00650,ko00900	Synthesis and degradation of ketone bodies|Valine, leucine and isoleucine degradation|Butanoate metabolism|Terpenoid backbone biosynthesis
Lj8C240G7	K01641	2.3.3.10	HMGCS_3	hydroxymethylglutaryl-CoA synthase	T26M18.30	3-hydroxy-3-methylglutaryl coenzyme A synthase [Phlomis umbrosa]	Up	ko00900	Terpenoid backbone biosynthesis	Metabolism of terpenoids and polyketides	1049.54	978.485	1204.03	487.242	487.818	473.055	GO:0005829,GO:0009506,GO:0004421,GO:0006084,GO:0010142,GO:0019287,GO:0016126	cytosol|plasmodesma|hydroxymethylglutaryl-CoA synthase activity|acetyl-CoA metabolic process|farnesyl diphosphate biosynthetic process, mevalonate pathway|isopentenyl diphosphate biosynthetic process, mevalonate pathway|sterol biosynthetic process	ko00072,ko00280,ko00650,ko00900	Synthesis and degradation of ketone bodies|Valine, leucine and isoleucine degradation|Butanoate metabolism|Terpenoid backbone biosynthesis
Lj2C506T1	K00021	1.1.1.34	HMGCR_1	hydroxymethylglutaryl-CoA reductase	HMGR2	3-hydroxy-3-methylglutaryl coenzyme-A reductase [Panax notoginseng]	Up	ko00900	Terpenoid backbone biosynthesis	Metabolism of terpenoids and polyketides	4.15534	8.06903	6.55742	1.46284	1.91905	2.34449	0	0	ko00900	Terpenoid backbone biosynthesis
Lj4A243T61	K00021	1.1.1.34	HMGCR_2	hydroxymethylglutaryl-CoA reductase	HMGR2	3-hydroxy-3-methylglutaryl coenzyme-A reductase [Panax notoginseng]	Up	ko00900	Terpenoid backbone biosynthesis	Metabolism of terpenoids and polyketides	1725.87	1725.6	1640.78	316.584	327.999	316.179	0	0	ko00900	Terpenoid backbone biosynthesis
Lj4C812T5	K00021	1.1.1.34	HMGCR_3	hydroxymethylglutaryl-CoA reductase	HMGR1	3-hydroxy-3-methylglutaryl coenzyme A reductase [Eucommia ulmoides]	Up	ko00900	Terpenoid backbone biosynthesis	Metabolism of terpenoids and polyketides	32.4213	49.3096	33.4168	13.1746	9.44026	12.5453	0	0	ko00900	Terpenoid backbone biosynthesis
Lj5A170T102	K00021	1.1.1.34	HMGCR_4	hydroxymethylglutaryl-CoA reductase	0	RecName: Full=3-hydroxy-3-methylglutaryl-coenzyme A reductase; Short=HMG-CoA reductase [Camptotheca acuminata]	Down	ko00900	Terpenoid backbone biosynthesis	Metabolism of terpenoids and polyketides	1.23557	1.13372	0.734578	5.21721	4.77946	5.7958	GO:0005789,GO:0016021,GO:0004420,GO:0050661,GO:0015936,GO:0008299	endoplasmic reticulum membrane|integral component of membrane|hydroxymethylglutaryl-CoA reductase (NADPH) activity|NADP binding|coenzyme A metabolic process|isoprenoid biosynthetic process	ko00900	Terpenoid backbone biosynthesis
Lj9A25G19	K00869	2.7.1.36	MVK_1	mevalonate kinase	F21A20.160	hypothetical protein F0562_019882 [Nyssa sinensis]	Up	ko00900	Terpenoid backbone biosynthesis	Metabolism of terpenoids and polyketides	7.76792	24.8408	18.0768	8.75486	2.9057	2.73294	GO:0005737,GO:0005829,GO:0005524,GO:0000287,GO:0004496,GO:0019287,GO:0016126	cytoplasm|cytosol|ATP binding|magnesium ion binding|mevalonate kinase activity|isopentenyl diphosphate biosynthetic process, mevalonate pathway|sterol biosynthetic process	ko00900,ko04146	Terpenoid backbone biosynthesis|Peroxisome
Lj9A26G17	K00869	2.7.1.36	MVK_2	mevalonate kinase	F21A20.160	hypothetical protein F0562_019882 [Nyssa sinensis]	Up	ko00900	Terpenoid backbone biosynthesis	Metabolism of terpenoids and polyketides	24.9481	27.1478	31.7039	4.43081	4.54346	4.04685	GO:0005737,GO:0005829,GO:0005524,GO:0000287,GO:0004496,GO:0019287,GO:0016126	cytoplasm|cytosol|ATP binding|magnesium ion binding|mevalonate kinase activity|isopentenyl diphosphate biosynthetic process, mevalonate pathway|sterol biosynthetic process	ko00900,ko04146	Terpenoid backbone biosynthesis|Peroxisome
Lj1A894T48	K00787	2.5.1.10	FPS	farnesyl diphosphate synthase	FPS	farnesyl pyrophosphate synthase [Valeriana officinalis]	Up	ko00900	Terpenoid backbone biosynthesis	Metabolism of terpenoids and polyketides	379.748	266.653	410.404	140.14	149.545	139.026	0	0	ko00900	Terpenoid backbone biosynthesis
Lj2C31T21	K01597	4.1.1.33	MVD	diphosphomevalonate decarboxylase	MVD2	mevalonate disphosphate decarboxylase [Nicotiana tabacum]	Down	ko00900	Terpenoid backbone biosynthesis	Metabolism of terpenoids and polyketides	0.0709679	0.134305	0	3.00674	2.04987	1.64454	0	0	ko00900	Terpenoid backbone biosynthesis
Lj3A1033T59	K06981	2.7.4.26	ipK	isopentenyl phosphate kinase	T24P13.2	isopentenyl phosphate kinase isoform X1 [Camellia sinensis]	Down	ko00900	Terpenoid backbone biosynthesis	Metabolism of terpenoids and polyketides	13.6254	13.1927	14.2986	29.5947	33.3629	33.0133	GO:0005829,GO:0005524,GO:0102043,GO:0016301,GO:0016114	cytosol|ATP binding|isopentenyl phosphate kinase activity|kinase activity|terpenoid biosynthetic process	ko00900	Terpenoid backbone biosynthesis
Lj2C220T9	K18108	4.2.3.111	TES	(-)-alpha-terpineol synthase	0	alpha-terpineol synthase	Up	ko00902	Monoterpenoid biosynthesis	Metabolism	0.645035	2.08538	0.316378	0.151825	0.0500847	0.249123	GO:0000287,GO:0010333,GO:0016114	GO:0000287,GO:0010333,GO:0016114	magnesium ion binding|terpene synthase activity|terpenoid biosynthetic process	ko00902
Lj2C521T7	K23232	1.1.1.324	10HGO_1	8-hydroxygeraniol dehydrogenase	10HGO	hypothetical protein F0562_003094 [Nyssa sinensis]	Up	ko00902	Monoterpenoid biosynthesis	Metabolism of terpenoids and polyketides	5.10969	3.51635	3.30364	0.109336	0.162307	0.0538212	GO:0102311,GO:0008270	8-hydroxygeraniol dehydrogenase activity|zinc ion binding	ko00902	Monoterpenoid biosynthesis
Lj2C523T7	K23232	1.1.1.324	10HGO_2	9-hydroxygeraniol dehydrogenase	10HGO	hypothetical protein F0562_003094 [Nyssa sinensis]	Up	ko00902	Monoterpenoid biosynthesis	Metabolism of terpenoids and polyketides	2.32258	2.25266	5.18329	0.437343	0.378716	0.484391	GO:0102311,GO:0008270	8-hydroxygeraniol dehydrogenase activity|zinc ion binding	ko00902	Monoterpenoid biosynthesis
Lj4A266G28	K23232	1.1.1.324	10HGO_3	10-hydroxygeraniol dehydrogenase	10HGO	hypothetical protein F0562_003094 [Nyssa sinensis]	Down	ko00902	Monoterpenoid biosynthesis	Metabolism of terpenoids and polyketides	12.5694	10.051	7.29388	28.3908	29.5816	29.2091	GO:0102311,GO:0008270	8-hydroxygeraniol dehydrogenase activity|zinc ion binding	ko00902	Monoterpenoid biosynthesis
Lju188A10T83	K23232	1.1.1.324	10HGO_4	11-hydroxygeraniol dehydrogenase	10HGO	hypothetical protein CDL15_Pgr013412 [Punica granatum]	Down	ko00902	Monoterpenoid biosynthesis	Metabolism of terpenoids and polyketides	1.49767	2.65715	2.75467	22.5609	20.0598	17.8733	GO:0102311,GO:0008270	8-hydroxygeraniol dehydrogenase activity|zinc ion binding	ko00902	Monoterpenoid biosynthesis
Lju188C12T6	K23232	1.1.1.324	10HGO_5	12-hydroxygeraniol dehydrogenase	10HGO	hypothetical protein F0562_003094 [Nyssa sinensis]	Down	ko00902	Monoterpenoid biosynthesis	Metabolism of terpenoids and polyketides	0.969472	0.611567	3.04325	8.82334	11.5022	13.2397	GO:0102311,GO:0008270	8-hydroxygeraniol dehydrogenase activity|zinc ion binding	ko00902	Monoterpenoid biosynthesis
Lj2A187T82	K15095	1.1.1.208]	NMD_1	(+)-neomenthol dehydrogenase	T20K12.120	(+)-neomenthol dehydrogenase-like [Camellia sinensis]	Up	ko00902	Monoterpenoid biosynthesis	Metabolism of terpenoids and polyketides	4.28414	2.51616	2.75342	0.834523	0.550591	1.09546	GO:0005737,GO:0047501,GO:0006952,GO:0055114	cytoplasm|(+)-neomenthol dehydrogenase activity|defense response|oxidation-reduction process	ko00902	Monoterpenoid biosynthesis
Lj2A923T15	K15095	1.1.1.208]	NMD_2	(+)-neomenthol dehydrogenase	F27D4.10	short-chain dehydrogenase/reductase 2b-like [Lactuca sativa]	Up	ko00902	Monoterpenoid biosynthesis	Metabolism of terpenoids and polyketides	1.15053	1.90517	2.39832	0.677013	0.938011	0.399916	GO:0005829,GO:0008106,GO:0055114	cytosol|alcohol dehydrogenase (NADP+) activity|oxidation-reduction process	ko00902	Monoterpenoid biosynthesis
Lj2C922T10	K15095	1.1.1.208]	NMD_3	(+)-neomenthol dehydrogenase	T20K12.120	glucose/ribitol dehydrogenase [Artemisia annua]	Up	ko00902	Monoterpenoid biosynthesis	Metabolism of terpenoids and polyketides	1.73019	2.14092	1.30558	0.438572	0.806062	0.555144	GO:0005737,GO:0047501,GO:0006952,GO:0055114	cytoplasm|(+)-neomenthol dehydrogenase activity|defense response|oxidation-reduction process	ko00902	Monoterpenoid biosynthesis
Lj2C924T6	K15095	1.1.1.208]	NMD_4	(+)-neomenthol dehydrogenase	T20K12.120	glucose/ribitol dehydrogenase [Artemisia annua]	Up	ko00902	Monoterpenoid biosynthesis	Metabolism of terpenoids and polyketides	1.39747	1.76311	3.1334	0.563878	0.310024	0.801875	GO:0005737,GO:0047501,GO:0006952,GO:0055114	cytoplasm|(+)-neomenthol dehydrogenase activity|defense response|oxidation-reduction process	ko00902	Monoterpenoid biosynthesis
Lj7A516T67	K15095	1.1.1.208]	NMD_5	(+)-neomenthol dehydrogenase	T20K12.120	PREDICTED: (+)-neomenthol dehydrogenase isoform X2 [Theobroma cacao]	Down	ko00902	Monoterpenoid biosynthesis	Metabolism of terpenoids and polyketides	0.0723872	0	0	1.02229	0.876817	0.335485	GO:0005737,GO:0047501,GO:0006952,GO:0055114	cytoplasm|(+)-neomenthol dehydrogenase activity|defense response|oxidation-reduction process	ko00902	Monoterpenoid biosynthesis
Lj7A738T99	K15095	1.1.1.208]	NMD_6	(+)-neomenthol dehydrogenase	T20K12.120	(+)-neomenthol dehydrogenase-like [Camellia sinensis]	Down	ko00902	Monoterpenoid biosynthesis	Metabolism of terpenoids and polyketides	0.365592	0	0.358632	3.09785	2.65702	4.47314	GO:0005737,GO:0047501,GO:0006952,GO:0055114	cytoplasm|(+)-neomenthol dehydrogenase activity|defense response|oxidation-reduction process	ko00902	Monoterpenoid biosynthesis
Lj8A234T18	K15095	1.1.1.208]	NMD_7	(+)-neomenthol dehydrogenase	SALR	hypothetical protein AQUCO_04900020v1 [Aquilegia coerulea]	Down	ko00902	Monoterpenoid biosynthesis	Metabolism of terpenoids and polyketides	2.11521	0.533731	1.03747	5.17783	6.04399	6.66614	GO:0047037,GO:0009820	salutaridine reductase (NADPH) activity|alkaloid metabolic process	ko00902	Monoterpenoid biosynthesis
Lj8A234T20	K15095	1.1.1.208]	NMD_8	(+)-neomenthol dehydrogenase	MNR1	hypothetical protein AQUCO_04900020v1 [Aquilegia coerulea]	Down	ko00902	Monoterpenoid biosynthesis	Metabolism of terpenoids and polyketides	19.883	15.8118	19.5045	43.5469	41.2568	40.0622	GO:0047501,GO:0006952	(+)-neomenthol dehydrogenase activity|defense response	ko00902	Monoterpenoid biosynthesis
Lj9A579T33	K15095	1.1.1.208]	NMD_9	(+)-neomenthol dehydrogenase	T20K12.120	uncharacterized protein LOC105174340 [Sesamum indicum]	Down	ko00902	Monoterpenoid biosynthesis	Metabolism of terpenoids and polyketides	1.9742	0.733881	1.1758	19.0518	19.0517	19.1488	GO:0005737,GO:0047501,GO:0006952,GO:0055114	cytoplasm|(+)-neomenthol dehydrogenase activity|defense response|oxidation-reduction process	ko00902	Monoterpenoid biosynthesis
Lj1C1221T6	K14173	4.2.3.46	AFS1_1	alpha-farnesene synthase	RCOM_0906600	hypothetical protein F0562_018943 [Nyssa sinensis]	Down	ko00909	Sesquiterpenoid and triterpenoid biosynthesis	Metabolism	0.357304	0	0.155779	2.20531	1.92355	1.83996	GO:0000287,GO:0010334,GO:0051762	GO:0000287,GO:0010334,GO:0051762	magnesium ion binding|sesquiterpene synthase activity|sesquiterpene biosynthetic process	ko00909
Lj5C695T2	K14173	4.2.3.46	AFS1_2	alpha-farnesene synthase	RCOM_0906600	hypothetical protein F0562_018943 [Nyssa sinensis] (alpha-farnesene synthase)	Up	ko00909	Sesquiterpenoid and triterpenoid biosynthesis	Metabolism	444.667	340.729	503.474	0.484243	0.425984	0.3708	GO:0000287,GO:0010334,GO:0051762	GO:0000287,GO:0010334,GO:0051762	magnesium ion binding|sesquiterpene synthase activity|sesquiterpene biosynthetic process	ko00909
Lj9A382T62	K00801	2.5.1.21	SS	farnesyl-diphosphate farnesyltransferase	SS2	squalene synthase [Lonicera macranthoides] (farnesyl-diphosphate farnesyltransferase)	Down	ko00909	Sesquiterpenoid and triterpenoid biosynthesis	Metabolism	32.2818	30.5463	36.4862	78.241	74.2164	69.6569	0	0	0	ko00100,ko00909
Lj4C751G2	K00511	1.14.14.17	SQE_1	squalene monooxygenase	SQE1	squalene epoxidase 1 [Panax vietnamensis var. fuscidiscus]	Up	ko00909	Sesquiterpenoid and triterpenoid biosynthesis	Metabolism	7.72948	11.0455	8.00788	2.78469	2.68238	4.27683	0	0	0	ko00100,ko00909
Lj4C76T5	K00511	1.14.14.17	SQE_2	squalene monooxygenase	SQE1	squalene epoxidase 1 [Panax vietnamensis var. fuscidiscus]	Up	ko00909	Sesquiterpenoid and triterpenoid biosynthesis	Metabolism	37.4531	54.4559	50.8334	10.7507	10.6394	10.5841	0	0	0	ko00100,ko00909
Lj9A340G46	K00511	1.14.14.17	SQE_3	squalene monooxygenase	SQE1	hypothetical protein F0562_028798 [Nyssa sinensis]	Up	ko00909	Sesquiterpenoid and triterpenoid biosynthesis	Metabolism	17.1958	18.3439	18.4685	1.14075	1.56316	1.64143	0	0	0	ko00100,ko00909
Lj9A340T59	K00511	1.14.14.17	SQE_4	squalene monooxygenase	SQE1	squalene epoxidase [Aralia elata]	Up	ko00909	Sesquiterpenoid and triterpenoid biosynthesis	Metabolism	274.113	285.189	253.036	104.508	104.286	102.703	0	0	0	ko00100,ko00909
Lj8A17G19	K20659	5.4.99.41	LUS_1	lupeol synthase	OSCBPW	hypothetical protein F0562_030879 [Nyssa sinensis] ( lupeol synthase)	Up	ko00909	Sesquiterpenoid and triterpenoid biosynthesis	Metabolism	0.753558	0.648223	0.739213	0.0322489	0.127661	0.126998	GO:0042299,GO:0019745	GO:0042299,GO:0019745	lupeol synthase activity|pentacyclic triterpenoid biosynthetic process	ko00909
Lj8C18T3	K20659	5.4.99.41	LUS_2	lupeol synthase	OSCBPW	hypothetical protein F0562_030879 [Nyssa sinensis]	Up	ko00909	Sesquiterpenoid and triterpenoid biosynthesis	Metabolism	14.9046	16.1454	13.86	0.317481	0.377035	0.125026	GO:0042299,GO:0019745	GO:0042299,GO:0019745	lupeol synthase activity|pentacyclic triterpenoid biosynthetic process	ko00909
Lj1A1062G22	K01853	5.4.99.8	CAS1_1	cycloartenol synthase	OSCPNX1	cycloartenol synthase [Kalopanax septemlobus]	Up	ko00100	Steroid biosynthesis	Metabolism	122.595	91.0607	116.046	33.1967	43.2038	43.4061	GO:0016021,GO:0016871,GO:0019745	GO:0016021,GO:0016871,GO:0019745	integral component of membrane|cycloartenol synthase activity|pentacyclic triterpenoid biosynthetic process	ko00100
Lj5A769G17	K01853	5.4.99.8	CAS1_2	cycloartenol synthase	T4E14.16	hypothetical protein F0562_030812 [Nyssa sinensis], cycloartenol synthase	Up	ko00100	Steroid biosynthesis	Metabolism	0.691598	0.39265	0.780197	0.097671	0.0966603	0.288475	GO:0005773,GO:0016871,GO:0019745,GO:0009555,GO:0010027	GO:0005773,GO:0016871,GO:0019745,GO:0009555,GO:0010027	vacuole|cycloartenol synthase activity|pentacyclic triterpenoid biosynthetic process|pollen development|thylakoid membrane organization	ko00100
Lj9C638G10	K00559	2.1.1.41	SMT1	sterol 24-C-methyltransferase	MSH12.18	sterol 24-C-methyltransferase, hypothetical protein F0562_014477 [Nyssa sinensis]	Up	ko00100	Steroid biosynthesis	Metabolism	71.2154	72.6446	64.4089	15.5879	20.8154	18.2896	GO:0005783,GO:0009506,GO:0005773,GO:0003838,GO:0009793,GO:0016126	GO:0005783,GO:0009506,GO:0005773,GO:0003838,GO:0009793,GO:0016126	endoplasmic reticulum|plasmodesma|vacuole|sterol 24-C-methyltransferase activity|embryo development ending in seed dormancy|sterol biosynthetic process	ko00100
Lj9A569T55	K14423	1.14.18.10	SMO1	plant 4,4-dimethylsterol C-4alpha-methyl-monooxygenase	T12H17	4,4-dimethylsterol C-4alpha-methyl-monooxygenase, hypothetical protein F0562_014771 [Nyssa sinensis]	Up	ko00100	Steroid biosynthesis	Metabolism	11.2051	14.6374	13.8128	4.76135	2.67942	4.31995	GO:0005789,GO:0016021,GO:0000254,GO:0005506,GO:0080064,GO:0016126	GO:0005789,GO:0016021,GO:0000254,GO:0005506,GO:0080064,GO:0016126	endoplasmic reticulum membrane|integral component of membrane|C-4 methylsterol oxidase activity|iron ion binding|4,4-dimethyl-9beta,19-cyclopropylsterol oxidation|sterol biosynthetic process	ko00100
Lj6C107G5	K23558	1.1.1.418	3β-HSDD	plant 3beta-hydroxysteroid-4alpha-carboxylate 3-dehydrogenase	T1O24.16	plant 3beta-hydroxysteroid-4alpha-carboxylate 3-dehydrogenase, hypothetical protein F0562_034629 [Nyssa sinensis]	Up	ko00100	Steroid biosynthesis	Metabolism	3.95505	2.80682	4.27492	1.48258	1.33075	1.42567	GO:0005789,GO:0016021,GO:0005886,GO:0009506,GO:0003854,GO:0103066,GO:0103067,GO:0016491,GO:0016616,GO:0047012,GO:0016126	GO:0005789,GO:0016021,GO:0005886,GO:0009506,GO:0003854,GO:0103066,GO:0103067,GO:0016491,GO:0016616,GO:0047012,GO:0016126	endoplasmic reticulum membrane|integral component of membrane|plasma membrane|plasmodesma|3-beta-hydroxy-delta5-steroid dehydrogenase activity|4alpha-carboxy-4beta-methyl-5alpha-cholesta-8-en-3beta-ol:NAD(P)+ 3-oxidoreductase (decarboxylating) activity|4alpha-carboxy-5alpha-cholesta-8-en-3beta-ol:NAD(P)+ 3-dehydrogenase (decarboxylating) activity|oxidoreductase activity|oxidoreductase activity, a…	ko00100
Lj5C767T12	K05917	1.14.14.154	CYP51_1	sterol 14alpha-demethylase	F25C20.17	sterol 14alpha-demethylase,hypothetical protein CQW23_02762 [Capsicum baccatum]	Down	ko00100	Steroid biosynthesis	Metabolism	0	0	0	1.89703	1.41848	1.57713	GO:0005783,GO:0005794,GO:0016021,GO:0005886,GO:0020037,GO:0005506,GO:0008168,GO:0008398,GO:0055114,GO:0016126,GO:0016125	GO:0005783,GO:0005794,GO:0016021,GO:0005886,GO:0020037,GO:0005506,GO:0008168,GO:0008398,GO:0055114,GO:0016126,GO:0016125	endoplasmic reticulum|Golgi apparatus|integral component of membrane|plasma membrane|heme binding|iron ion binding|methyltransferase activity|sterol 14-demethylase activity|oxidation-reduction process|sterol biosynthetic process|sterol metabolic process	ko00100
Lj9A128T46	K05917	1.14.14.154	CYP51_2	sterol 15alpha-demethylase	F25C20.17	sterol 14alpha-demethylase,hypothetical protein CQW23_02762 [Capsicum baccatum]	Down	ko00100	Steroid biosynthesis	Metabolism	5.86203	5.79901	6.27321	13.965	12.2895	13.9545	GO:0005783,GO:0005794,GO:0016021,GO:0005886,GO:0020037,GO:0005506,GO:0008168,GO:0008398,GO:0055114,GO:0016126,GO:0016125	GO:0005783,GO:0005794,GO:0016021,GO:0005886,GO:0020037,GO:0005506,GO:0008168,GO:0008398,GO:0055114,GO:0016126,GO:0016125	endoplasmic reticulum|Golgi apparatus|integral component of membrane|plasma membrane|heme binding|iron ion binding|methyltransferase activity|sterol 14-demethylase activity|oxidation-reduction process|sterol biosynthetic process|sterol metabolic process	ko00100
Lj1A1122T48	K01824	5.3.3.5	HYD1	cholestenol Delta-isomerase	T20H2.18	3-beta-hydroxysteroid-Delta(8),Delta(7)-isomerase [Vitis vinifera]	Down	ko00100	Steroid biosynthesis	Metabolism	9.93913	11.7388	14.1623	49.1109	48.0619	46.1311	GO:0005783,GO:0005789,GO:0016021,GO:0005886,GO:0000247,GO:0047750,GO:0004769,GO:0016126	GO:0005783,GO:0005789,GO:0016021,GO:0005886,GO:0000247,GO:0047750,GO:0004769,GO:0016126	endoplasmic reticulum|endoplasmic reticulum membrane|integral component of membrane|plasma membrane|C-8 sterol isomerase activity|cholestenol delta-isomerase activity|steroid delta-isomerase activity|sterol biosynthetic process	ko00100
Lj5C214T14	K01052	3.1.1.13	LIPA_1	lysosomal acid lipase/cholesteryl ester hydrolase	F15A23.3	triacylglycerol lipase 1 [Ipomoea triloba]	Down	ko00100	Steroid biosynthesis	Metabolism	1.17674	0.911024	0.682108	3.67622	2.84077	3.91675	GO:0005615,GO:0016298,GO:0004806,GO:0044255,GO:0016042	GO:0005615,GO:0016298,GO:0004806,GO:0044255,GO:0016042	extracellular space|lipase activity|triglyceride lipase activity|cellular lipid metabolic process|lipid catabolic process	ko00100
Lj9A608G28	K14674	3.1.1.13	LIPA_2	lysosomal acid lipase/cholesteryl ester hydrolase	F8F6.10	hypothetical protein F0562_015525 [Nyssa sinensis]	Down	ko00100	Steroid biosynthesis	Metabolism	8.35038	7.58343	9.2312	21.249	20.9569	20.8241	GO:0016021,GO:0012511,GO:0004806,GO:0006071,GO:0019433,GO:0006641	GO:0016021,GO:0012511,GO:0004806,GO:0006071,GO:0019433,GO:0006641	integral component of membrane|monolayer-surrounded lipid storage body|triglyceride lipase activity|glycerol metabolic process|triglyceride catabolic process|triglyceride metabolic process	ko00100,ko00561,ko00564,ko00565,ko00590,ko00591,ko00592
Lj2A1021G43	K10775	4.3.1.24	PAL_1	phenylalanine ammonia-lyase	PAL	phenylalanine amononia-lyase [Lonicera japonica]	Up	ko00940	Phenylpropanoid biosynthesis	Metabolism	31.0406	26.2663	27.1701	6.29546	4.80134	4.94699	GO:0005737,GO:0045548,GO:0009800,GO:0006559	GO:0005737,GO:0045548,GO:0009800,GO:0006559	cytoplasm|phenylalanine ammonia-lyase activity|cinnamic acid biosynthetic process|L-phenylalanine catabolic process	ko00360,ko00940
Lj2C16G3	K10775	4.3.1.24	PAL_2	phenylalanine ammonia-lyase	PAL1	hypothetical protein F0562_025993 [Nyssa sinensis]	Up	ko00940	Phenylpropanoid biosynthesis	Metabolism	1081.13	1103.9	1198.65	184.455	181.903	182.82	GO:0005737,GO:0045548,GO:0009800,GO:0006559	GO:0005737,GO:0045548,GO:0009800,GO:0006559	cytoplasm|phenylalanine ammonia-lyase activity|cinnamic acid biosynthetic process|L-phenylalanine catabolic process	ko00360,ko00940
Lj3A983T60	K10775	4.3.1.24	PAL_3	phenylalanine ammonia-lyase	PAL3	phenylalanine amononia-lyase [Lonicera japonica]	Up	ko00940	Phenylpropanoid biosynthesis	Metabolism	231.752	236.498	248.018	26.3959	27.6528	25.9594	GO:0005737,GO:0032991,GO:0045548,GO:0009800,GO:0006559	GO:0005737,GO:0032991,GO:0045548,GO:0009800,GO:0006559	cytoplasm|protein-containing complex|phenylalanine ammonia-lyase activity|cinnamic acid biosynthetic process|L-phenylalanine catabolic process	ko00360,ko00940
Lj2A114T40	K10775	4.3.1.24	PAL_4	phenylalanine ammonia-lyase	PAL	phenylalanine ammonia-lyase [Lonicera macranthoides]	Down	ko00940	Phenylpropanoid biosynthesis	Metabolism	69.7651	71.0725	62.4782	321.928	308.098	309.848	GO:0005737,GO:0045548,GO:0009800,GO:0006559	GO:0005737,GO:0045548,GO:0009800,GO:0006559	cytoplasm|phenylalanine ammonia-lyase activity|cinnamic acid biosynthetic process|L-phenylalanine catabolic process	ko00360,ko00940
Lj2A11G48	K10775	4.3.1.24	PAL_5	phenylalanine ammonia-lyase	PAL	phenylalanine ammonia-lyase [Lonicera macranthoides]	Down	ko00940	Phenylpropanoid biosynthesis	Metabolism	1.77017	1.16652	1.02328	8.45212	9.04208	8.79001	GO:0005737,GO:0045548,GO:0009800,GO:0006559	GO:0005737,GO:0045548,GO:0009800,GO:0006559	cytoplasm|phenylalanine ammonia-lyase activity|cinnamic acid biosynthetic process|L-phenylalanine catabolic process	ko00360,ko00940
Lj5C749T4	K00487	1.14.14.91	C4H_1	trans-cinnamate 4-monooxygenase	0	cinnamate 4-hydroxylase [Lonicera japonica]	Down	ko00940	Phenylpropanoid biosynthesis	Metabolism	0	0.18852	0.0651461	0.937881	0.680662	0.738683	GO:0016021,GO:0020037,GO:0005506,GO:0004497,GO:0016705	GO:0016021,GO:0020037,GO:0005506,GO:0004497,GO:0016705	integral component of membrane|heme binding|iron ion binding|monooxygenase activity|oxidoreductase activity, acting on paired donors, with incorporation or reduction of molecular oxygen	ko00130,ko00940,ko00941,ko00945
Lj5C765G5	K00487	1.14.14.91	C4H_2	trans-cinnamate 5-monooxygenase	0	cinnamate 4-hydroxylase [Lonicera japonica]	Down	ko00940	Phenylpropanoid biosynthesis	Metabolism	0	0	0	0.582778	0.384498	0.525939	GO:0016021,GO:0020037,GO:0005506,GO:0004497,GO:0016705	GO:0016021,GO:0020037,GO:0005506,GO:0004497,GO:0016705	integral component of membrane|heme binding|iron ion binding|monooxygenase activity|oxidoreductase activity, acting on paired donors, with incorporation or reduction of molecular oxygen	ko00130,ko00940,ko00941,ko00945
Lj6A827T50	K01904	6.2.1.12	4CL	4-coumarate--CoA ligase	F16P17.9	PREDICTED: 4-coumarate--CoA ligase-like 1 [Daucus carota subsp. sativus]	Up	ko00940	Phenylpropanoid biosynthesis	Metabolism	0.570477	0.935666	1.00731	0.286456	0.354365	0.105757	GO:0005737,GO:0005783,GO:0005524,GO:0004467,GO:0031956,GO:0046949,GO:0080110	GO:0005737,GO:0005783,GO:0005524,GO:0004467,GO:0031956,GO:0046949,GO:0080110	cytoplasm|endoplasmic reticulum|ATP binding|long-chain fatty acid-CoA ligase activity|medium-chain fatty acid-CoA ligase activity|fatty-acyl-CoA biosynthetic process|sporopollenin biosynthetic process	ko00130,ko00940
Lj1A1082G64	K09754	1.14.14.96	C3′ H_1	5-O-(4-coumaroyl)-D-quinate 3'-monooxygenase	CYP98A2	p-coumaroyl quinate/shikimate 3'-hydroxylase [Lonicera japonica]	Up	ko00940	Phenylpropanoid biosynthesis	Metabolism	357.996	378.937	391.586	173.94	181.847	179.491	GO:0016021,GO:0016020,GO:0020037,GO:0005506,GO:0016709,GO:0009809	GO:0016021,GO:0016020,GO:0020037,GO:0005506,GO:0016709,GO:0009809	integral component of membrane|membrane|heme binding|iron ion binding|oxidoreductase activity,acting on paired donors, with incorporation or reduction of molecular oxygen, NAD(P)H as one donor, and incorporation of one atom of oxygen|lignin biosynthetic process	ko00940,ko00941,ko00945
Lj9A648G49	K09754	1.14.14.96	C3′ H_2	5-O-(4-coumaroyl)-D-quinate 4'-monooxygenase	CYP98A2	p-coumarate 3'-hydroxylase 2 [Lonicera japonica]	Up	ko00940	Phenylpropanoid biosynthesis	Metabolism	19.9397	23.0412	21.0924	7.18054	6.67815	6.04725	GO:0016021,GO:0016020,GO:0020037,GO:0005506,GO:0016709,GO:0009809	GO:0016021,GO:0016020,GO:0020037,GO:0005506,GO:0016709,GO:0009809	integral component of membrane|membrane|heme binding|iron ion binding|oxidoreductase activity,acting on paired donors, with incorporation or reduction of molecular oxygen, NAD(P)H as one donor, and incorporation of one atom of oxygen|lignin biosynthetic process	ko00940,ko00941,ko00945
Lj4C315T1	K00588	2.1.1.104	CCoAOMT_1	caffeoyl-CoA O-methyltransferase	T25K17.30	hypothetical protein F0562_009641 [Nyssa sinensis], caffeoyl-CoA O-methyltransferase	Up	ko00940	Phenylpropanoid biosynthesis	Metabolism	14.4472	13.4125	14.3504	5.47503	7.95823	7.49578	GO:0005829,GO:0042409,GO:0046872,GO:0008757,GO:0009809	GO:0005829,GO:0042409,GO:0046872,GO:0008757,GO:0009809	cytosol|caffeoyl-CoA O-methyltransferase activity|metal ion binding|S-adenosylmethionine-dependent methyltransferase activity|lignin biosynthetic process	ko00940,ko00941,ko00945
Lj4C315T3	K00588	2.1.1.104	CCoAOMT_2	caffeoyl-CoA O-methyltransferase	T25K17.30	hypothetical protein F0562_009641 [Nyssa sinensis], caffeoyl-CoA O-methyltransferase	Up	ko00940	Phenylpropanoid biosynthesis	Metabolism	1.50071	1.0859	0.865966	0.166226	0.493518	0.327303	GO:0005829,GO:0042409,GO:0046872,GO:0008757,GO:0009809	GO:0005829,GO:0042409,GO:0046872,GO:0008757,GO:0009809	cytosol|caffeoyl-CoA O-methyltransferase activity|metal ion binding|S-adenosylmethionine-dependent methyltransferase activity|lignin biosynthetic process	ko00940,ko00941,ko00945
Lj9E177T0	K23260	2.4.1.128	TOGT1_1	scopoletin glucosyltransferase	TOGT1	Scopoletin glucosyltransferase [Actinidia chinensis var. chinensis]	Up	ko00940	Phenylpropanoid biosynthesis	Metabolism	2.33111	2.20579	2.04603	0	0	0.113724	GO:0042802,GO:0050275	GO:0042802,GO:0050275	identical protein binding|scopoletin glucosyltransferase activity	ko00940
Lj9A178G29	K23260	2.4.1.128	TOGT1_2	scopoletin glucosyltransferase	TOGT1	hypothetical protein F0562_020704 [Nyssa sinensis]	Down	ko00940	Phenylpropanoid biosynthesis	Metabolism	0.142869	0	0.14015	0.448373	0.53248	0.617999	GO:0042802,GO:0050275	GO:0042802,GO:0050275	identical protein binding|scopoletin glucosyltransferase activity	ko00940
Lj9A180T100	K23260	2.4.1.128	TOGT1_3	scopoletin glucosyltransferase	TOGT1	Scopoletin glucosyltransferase [Actinidia chinensis var. chinensis]	Down	ko00940	Phenylpropanoid biosynthesis	Metabolism	0.801006	0.547403	0.480185	1.75968	1.90732	2.35115	GO:0042802,GO:0050275	GO:0042802,GO:0050275	identical protein binding|scopoletin glucosyltransferase activity	ko00940
Lj9C177T2	K23260	2.4.1.128	TOGT1_4	scopoletin glucosyltransferase	TOGT1	Scopoletin glucosyltransferase [Actinidia chinensis var. chinensis]	Down	ko00940	Phenylpropanoid biosynthesis	Metabolism	5.2047	5.85892	5.23766	325.992	325.378	316.659	GO:0042802,GO:0050275	GO:0042802,GO:0050275	identical protein binding|scopoletin glucosyltransferase activity	ko00940
Lj9C180T6	K23260	2.4.1.128	TOGT1_5	scopoletin glucosyltransferase	TOGT1	Scopoletin glucosyltransferase [Actinidia chinensis var. chinensis]	Down	ko00940	Phenylpropanoid biosynthesis	Metabolism	0.358945	0.169824	0.088028	5.23818	4.80772	4.65798	GO:0042802,GO:0050275	GO:0042802,GO:0050275	identical protein binding|scopoletin glucosyltransferase activity	ko00940
Lj9C186T5	K23260	2.4.1.128	TOGT1_6	scopoletin glucosyltransferase	TOGT1	Scopoletin glucosyltransferase [Actinidia chinensis var. chinensis]	Down	ko00940	Phenylpropanoid biosynthesis	Metabolism	0.134604	0.21228	0	2.61909	2.46657	1.58039	GO:0042802,GO:0050275	GO:0042802,GO:0050275	identical protein binding|scopoletin glucosyltransferase activity	ko00940
Lj4A628T60	K13066	2.1.1.68	COMT1_1	caffeic acid 3-O-methyltransferase / acetylserotonin O-methyltransferase	COMT1	hypothetical protein FH972_016026 [Carpinus fangiana]	Up	ko00940	Phenylpropanoid biosynthesis	Metabolism	85.856	68.6078	89.3436	31.4508	37.3172	32.6686	GO:0047763,GO:0046983,GO:0009809	GO:0047763,GO:0046983,GO:0009809	caffeate O-methyltransferase activity|protein dimerization activity|lignin biosynthetic process	ko00940
Lj4C629G0	K13066	2.1.1.68	COMT1_2	caffeic acid 4-O-methyltransferase / acetylserotonin O-methyltransferase	COMT1	caffeic acid 3-O-methyltransferase-like [Pistacia vera]	Up	ko00940	Phenylpropanoid biosynthesis	Metabolism	5.07029	4.97875	4.59839	0	0.267413	0	GO:0047763,GO:0046983,GO:0009809	GO:0047763,GO:0046983,GO:0009809	caffeate O-methyltransferase activity|protein dimerization activity|lignin biosynthetic process	ko00940
Lju2200A0T14	K13066	2.1.1.68	COMT1_3	caffeic acid 5-O-methyltransferase / acetylserotonin O-methyltransferase	COMT1	caffeate O-methyltransferase [Solanum nigrum]	Down	ko00940	Phenylpropanoid biosynthesis	Metabolism	0.175602	0	0.11484	3.08616	2.72698	3.41815	GO:0047763,GO:0046983,GO:0009809	GO:0047763,GO:0046983,GO:0009809	caffeate O-methyltransferase activity|protein dimerization activity|lignin biosynthetic process	ko00940
Lj2C462T0	K09755	1.14.-.-	F5H	ferulate-5-hydroxylase	F23E13.110	hypothetical protein F0562_003681 [Nyssa sinensis], ferulate 5-hydroxylase	Down	ko00940	Phenylpropanoid biosynthesis	Metabolism	0	0	0.134828	22.9045	21.5149	20.7661	GO:0005783,GO:0016021,GO:0016020,GO:0020037,GO:0005506,GO:0004497,GO:0016709,GO:0009809,GO:0009699,GO:0010224	GO:0005783,GO:0016021,GO:0016020,GO:0020037,GO:0005506,GO:0004497,GO:0016709,GO:0009809,GO:0009699,GO:0010224	endoplasmic reticulum|integral component of membrane|membrane|heme binding|iron ion binding|monooxygenase activity|oxidoreductase activity,acting on paired donors, with incorporation or reduction of molecular oxygen, NAD(P)H as one donor, and incorporation of one atom of oxygen|lignin biosynthetic process|phenylpropanoid biosynthetic process|response to UV-B	ko00940
Lj2P584T14	K13065	2.3.1.133	HCT_1	shikimate O-hydroxycinnamoyltransferase	T20K24.8	hydroxcinnamoyl-CoA quinate/shikimate hydroxycinnamoyl transferase 3 [Lonicera hypoglauca]	Up	ko00940	Phenylpropanoid biosynthesis	Metabolism	17.4551	20.7916	19.3387	0	0	0	GO:0016410,GO:0080074,GO:0080073,GO:0080075,GO:0080072,GO:0009555,GO:0010584,GO:0080088	GO:0016410,GO:0080074,GO:0080073,GO:0080075,GO:0080072,GO:0009555,GO:0010584,GO:0080088	N-acyltransferase activity|spermidine:caffeoyl CoA N-acyltransferase activity|spermidine:coumaroyl CoA N-acyltransferase activity|spermidine:feruloyl CoA N-acyltransferase activity|spermidine:sinapoyl CoA N-acyltransferase activity|pollen development|pollen exine formation|spermidine hydroxycinnamate conjugate biosynthetic process	ko00940,ko00941,ko00945
Lj7A462T52	K13065	2.3.1.133	HCT_2	shikimate O-hydroxycinnamoyltransferase	T20K24.8	PREDICTED: spermidine hydroxycinnamoyl transferase-like [Vitis vinifera]	Up	ko00940	Phenylpropanoid biosynthesis	Metabolism	0.346074	1.47361	0.678973	0	0	0	GO:0016410,GO:0080074,GO:0080073,GO:0080075,GO:0080072,GO:0009555,GO:0010584,GO:0080088	GO:0016410,GO:0080074,GO:0080073,GO:0080075,GO:0080072,GO:0009555,GO:0010584,GO:0080088	N-acyltransferase activity|spermidine:caffeoyl CoA N-acyltransferase activity|spermidine:coumaroyl CoA N-acyltransferase activity|spermidine:feruloyl CoA N-acyltransferase activity|spermidine:sinapoyl CoA N-acyltransferase activity|pollen development|pollen exine formation|spermidine hydroxycinnamate conjugate biosynthetic process	ko00940,ko00941,ko00945
Lj7C460G4	K13065	2.3.1.133	HCT_3	shikimate O-hydroxycinnamoyltransferase	HCT	hydroxycinnamoyl-CoA quinate hydroxycinnamoyl transferase [Lonicera japonica]	Up	ko00940	Phenylpropanoid biosynthesis	Metabolism	37.7061	35.1028	39.4201	9.6633	10.3332	11.5292	GO:0047172	GO:0047172	shikimate O-hydroxycinnamoyltransferase activity	ko00940,ko00941,ko00945
Lj7P462T24	K13065	2.3.1.133	HCT_4	shikimate O-hydroxycinnamoyltransferase	T20K24.8	Spermidine hydroxycinnamoyl transferase [Vitis vinifera]	Up	ko00940	Phenylpropanoid biosynthesis	Metabolism	2.06821	2.44627	2.31867	0.0695435	0.137648	0.273866	GO:0016410,GO:0080074,GO:0080073,GO:0080075,GO:0080072,GO:0009555,GO:0010584,GO:0080088	GO:0016410,GO:0080074,GO:0080073,GO:0080075,GO:0080072,GO:0009555,GO:0010584,GO:0080088	N-acyltransferase activity|spermidine:caffeoyl CoA N-acyltransferase activity|spermidine:coumaroyl CoA N-acyltransferase activity|spermidine:feruloyl CoA N-acyltransferase activity|spermidine:sinapoyl CoA N-acyltransferase activity|pollen development|pollen exine formation|spermidine hydroxycinnamate conjugate biosynthetic process	ko00940,ko00941,ko00945
Lj5P759T11	K13065	2.3.1.133	HCT_5	shikimate O-hydroxycinnamoyltransferase	SALAT	Vinorine synthase [Actinidia chinensis var. chinensis]	Up	ko00940	Phenylpropanoid biosynthesis	Metabolism	3.74862	3.79172	3.67726	0.365104	0	0.718897	GO:0047180,GO:0009820	GO:0047180,GO:0009820	salutaridinol 7-O-acetyltransferase activity|alkaloid metabolic process	ko00940,ko00941,ko00945
Lj9A492T54	K13065	2.3.1.133	HCT_6	shikimate O-hydroxycinnamoyltransferase	HCT	hydroxycinnamoyl transferase [Lonicera japonica]	Up	ko00940	Phenylpropanoid biosynthesis	Metabolism	11.1352	14.16	11.2692	5.74001	5.68061	5.27747	GO:0047172	GO:0047172	shikimate O-hydroxycinnamoyltransferase activity	ko00940,ko00941,ko00945
Lj2P581T7	K13065	2.3.1.133	HCT_7	shikimate O-hydroxycinnamoyltransferase	T20K24.8	hydroxcinnamoyl-CoA quinate/shikimate hydroxycinnamoyl transferase 2 [Lonicera hypoglauca]	Down	ko00940	Phenylpropanoid biosynthesis	Metabolism	0.4493	0.330668	0	1.78607	2.18623	1.15685	GO:0016410,GO:0080074,GO:0080073,GO:0080075,GO:0080072,GO:0009555,GO:0010584,GO:0080088	GO:0016410,GO:0080074,GO:0080073,GO:0080075,GO:0080072,GO:0009555,GO:0010584,GO:0080088	N-acyltransferase activity|spermidine:caffeoyl CoA N-acyltransferase activity|spermidine:coumaroyl CoA N-acyltransferase activity|spermidine:feruloyl CoA N-acyltransferase activity|spermidine:sinapoyl CoA N-acyltransferase activity|pollen development|pollen exine formation|spermidine hydroxycinnamate conjugate biosynthetic process	ko00940,ko00941,ko00945
Lj6P819T41	K13065	2.3.1.133	HCT_8	shikimate O-hydroxycinnamoyltransferase	SAT	hypothetical protein F0562_034188 [Nyssa sinensis]	Down	ko00940	Phenylpropanoid biosynthesis	Metabolism	0	0	0	0.281364	0	0.415509	0	0	0	ko00940,ko00941,ko00945
Lj7P463T13	K13065	2.3.1.133	HCT_9	shikimate O-hydroxycinnamoyltransferase	T20K24.8	Spermidine hydroxycinnamoyl transferase [Vitis vinifera]	Down	ko00940	Phenylpropanoid biosynthesis	Metabolism	0.692543	1.21701	0.873462	3.3533	3.64124	3.62232	GO:0016410,GO:0080074,GO:0080073,GO:0080075,GO:0080072,GO:0009555,GO:0010584,GO:0080088	GO:0016410,GO:0080074,GO:0080073,GO:0080075,GO:0080072,GO:0009555,GO:0010584,GO:0080088	N-acyltransferase activity|spermidine:caffeoyl CoA N-acyltransferase activity|spermidine:coumaroyl CoA N-acyltransferase activity|spermidine:feruloyl CoA N-acyltransferase activity|spermidine:sinapoyl CoA N-acyltransferase activity|pollen development|pollen exine formation|spermidine hydroxycinnamate conjugate biosynthetic process	ko00940,ko00941,ko00945
Lj8A14T31	K13065	2.3.1.133	HCT_10	shikimate O-hydroxycinnamoyltransferase	MEE6.11	hypothetical protein F0562_025496 [Nyssa sinensis]	Down	ko00940	Phenylpropanoid biosynthesis	Metabolism	0.816909	1.99689	2.07017	4.74291	2.79093	5.11116	GO:0050734,GO:0102406,GO:0052325,GO:0010345	GO:0050734,GO:0102406,GO:0052325,GO:0010345	hydroxycinnamoyltransferase activity|omega-hydroxypalmitate O-sinapoyl transferase activity|cell wall pectin biosynthetic process|suberin biosynthetic process	ko00940,ko00941,ko00945
Lj9A718T43	K13065	2.3.1.133	HCT_11	shikimate O-hydroxycinnamoyltransferase	HCT	hydroxycinnamoyl-CoA quinate hydroxycinnamoyltransferase [Lonicera japonica]	Down	ko00940	Phenylpropanoid biosynthesis	Metabolism	44.4904	48.4395	40.2825	1287.23	1297.71	1280.42	GO:0047172	GO:0047172	shikimate O-hydroxycinnamoyltransferase activity	ko00940,ko00941,ko00945
Lj9C322T8	K00083	1.1.1.195	CAD_1	cinnamyl-alcohol dehydrogenase	CAD1	cinnamyl alcohol dehydrogenase [Ocimum tenuiflorum]	Up	ko00940	Phenylpropanoid biosynthesis	Metabolism	132.96	135.994	139.365	39.5709	52.7116	46.6113	GO:0045551,GO:0052747,GO:0008270,GO:0009699	GO:0045551,GO:0052747,GO:0008270,GO:0009699	cinnamyl-alcohol dehydrogenase activity|sinapyl alcohol dehydrogenase activity|zinc ion binding|phenylpropanoid biosynthetic process	ko00940
Lj2A148G66	K00083	1.1.1.195	CAD_2	cinnamyl-alcohol dehydrogenase	F28P22.13	Cinnamyl alcohol dehydrogenase [Actinidia chinensis var. chinensis]	Down	ko00940	Phenylpropanoid biosynthesis	Metabolism	12.0781	10.6207	9.39476	52.78	46.3796	55.1289	GO:0005829,GO:0045551,GO:0052747,GO:0008270,GO:0009809	GO:0005829,GO:0045551,GO:0052747,GO:0008270,GO:0009809	cytosol|cinnamyl-alcohol dehydrogenase activity|sinapyl alcohol dehydrogenase activity|zinc ion binding|lignin biosynthetic process	ko00940
Lj2A148T67	K00083	1.1.1.195	CAD_3	cinnamyl-alcohol dehydrogenase	F28P22.13	probable cinnamyl alcohol dehydrogenase 1 [Rhodamnia argentea]	Down	ko00940	Phenylpropanoid biosynthesis	Metabolism	0	0	0	1.09531	0.722651	0.898621	GO:0005829,GO:0045551,GO:0052747,GO:0008270,GO:0009809	GO:0005829,GO:0045551,GO:0052747,GO:0008270,GO:0009809	cytosol|cinnamyl-alcohol dehydrogenase activity|sinapyl alcohol dehydrogenase activity|zinc ion binding|lignin biosynthetic process	ko00940
Lj4C18G10	K00083	1.1.1.195	CAD_4	cinnamyl-alcohol dehydrogenase	OSJNBa0065B15.8	probable cinnamyl alcohol dehydrogenase 6 [Olea europaea var. sylvestris]	Down	ko00940	Phenylpropanoid biosynthesis	Metabolism	0.450076	1.27764	1.4349	49.5784	44.3476	45.8902	GO:0045551,GO:0052747,GO:0008270,GO:0009809	GO:0045551,GO:0052747,GO:0008270,GO:0009809	cinnamyl-alcohol dehydrogenase activity|sinapyl alcohol dehydrogenase activity|zinc ion binding|lignin biosynthetic process	ko00940
Lj4C18G14	K00083	1.1.1.195	CAD_5	cinnamyl-alcohol dehydrogenase	OSJNBa0065B15.8	CAD4 protein [Catharanthus roseus]	Down	ko00940	Phenylpropanoid biosynthesis	Metabolism	0.145746	0.413731	0	21.9552	23.3576	24.7223	GO:0045551,GO:0052747,GO:0008270,GO:0009809	GO:0045551,GO:0052747,GO:0008270,GO:0009809	cinnamyl-alcohol dehydrogenase activity|sinapyl alcohol dehydrogenase activity|zinc ion binding|lignin biosynthetic process	ko00940
Lj7C78T3	K00083	1.1.1.195	CAD_6	cinnamyl-alcohol dehydrogenase	CAD1	putative cinnamyl alcohol dehydrogenase 7/8 [Vitis vinifera]	Down	ko00940	Phenylpropanoid biosynthesis	Metabolism	0.127742	0.181312	0.12531	18.2208	20.2342	16.5177	GO:0045551,GO:0052747,GO:0008270,GO:0009699	GO:0045551,GO:0052747,GO:0008270,GO:0009699	cinnamyl-alcohol dehydrogenase activity|sinapyl alcohol dehydrogenase activity|zinc ion binding|phenylpropanoid biosynthetic process	ko00940
Lj2A268G32	K00430	1.11.1.7	POD_1	peroxidase	F1N20.3	peroxidase 42 [Carica papaya]	Up	ko00940	Phenylpropanoid biosynthesis	Metabolism	0.984116	0.993289	0.772306	0.12354	0.305653	0.364878	GO:0005576,GO:0009505,GO:0009506,GO:0020037,GO:0046872,GO:0004601,GO:0042744,GO:0006979,GO:0048511	GO:0005576,GO:0009505,GO:0009506,GO:0020037,GO:0046872,GO:0004601,GO:0042744,GO:0006979,GO:0048511	extracellular region|plant-type cell wall|plasmodesma|heme binding|metal ion binding|peroxidase activity|hydrogen peroxide catabolic process|response to oxidative stress|rhythmic process	ko00940
Lj2A459T41	K00430	1.11.1.7	POD_2	peroxidase	K1F13.4	peroxidase [Dimocarpus longan]	Up	ko00940	Phenylpropanoid biosynthesis	Metabolism	1.83148	1.05219	1.60412	0.0615837	0.182839	0.12126	GO:0005576,GO:0020037,GO:0046872,GO:0004601,GO:0042744,GO:0009809,GO:0006979	GO:0005576,GO:0020037,GO:0046872,GO:0004601,GO:0042744,GO:0009809,GO:0006979	extracellular region|heme binding|metal ion binding|peroxidase activity|hydrogen peroxide catabolic process|lignin biosynthetic process|response to oxidative stress	ko00940
Lj3A1057T76	K00430	1.11.1.7	POD_3	peroxidase	F20B18.120	hypothetical protein F0562_033274 [Nyssa sinensis]	Up	ko00940	Phenylpropanoid biosynthesis	Metabolism	100.679	151.474	132.966	22.2667	17.248	24.534	GO:0005576,GO:0009505,GO:0009506,GO:0020037,GO:0046872,GO:0004601,GO:0042744,GO:0006979	GO:0005576,GO:0009505,GO:0009506,GO:0020037,GO:0046872,GO:0004601,GO:0042744,GO:0006979	extracellular region|plant-type cell wall|plasmodesma|heme binding|metal ion binding|peroxidase activity|hydrogen peroxide catabolic process|response to oxidative stress	ko00940
Lj3A980G61	K00430	1.11.1.7	POD_4	peroxidase	T2N18.11	PREDICTED: peroxidase 21 [Daucus carota subsp. sativus]	Up	ko00940	Phenylpropanoid biosynthesis	Metabolism	2.96129	3.60269	1.79829	0.663825	1.31391	1.76457	GO:0005829,GO:0009505,GO:0009506,GO:0020037,GO:0046872,GO:0004601,GO:0050832,GO:0042744,GO:0006979,GO:0048511	GO:0005829,GO:0009505,GO:0009506,GO:0020037,GO:0046872,GO:0004601,GO:0050832,GO:0042744,GO:0006979,GO:0048511	cytosol|plant-type cell wall|plasmodesma|heme binding|metal ion binding|peroxidase activity|defense response to fungus|hydrogen peroxide catabolic process|response to oxidative stress|rhythmic process	ko00940
Lj4A160T61	K00430	1.11.1.7	POD_5	peroxidase	F19F18.20	peroxidase 73 [Camellia sinensis]	Up	ko00940	Phenylpropanoid biosynthesis	Metabolism	56.6594	58.9062	55.4518	21.8708	22.319	20.5561	GO:0005576,GO:0020037,GO:0046872,GO:0004601,GO:0042744,GO:0006979,GO:0009651	GO:0005576,GO:0020037,GO:0046872,GO:0004601,GO:0042744,GO:0006979,GO:0009651	extracellular region|heme binding|metal ion binding|peroxidase activity|hydrogen peroxide catabolic process|response to oxidative stress|response to salt stress	ko00940
Lj4A33T87	K00430	1.11.1.7	POD_6	peroxidase	F27F5.6	PREDICTED: peroxidase 9 [Daucus carota subsp. sativus]	Up	ko00940	Phenylpropanoid biosynthesis	Metabolism	2.17162	1.94949	2.29414	0.471826	0.674474	0.877423	GO:0005576,GO:0020037,GO:0046872,GO:0004601,GO:0042744,GO:0006979	GO:0005576,GO:0020037,GO:0046872,GO:0004601,GO:0042744,GO:0006979	extracellular region|heme binding|metal ion binding|peroxidase activity|hydrogen peroxide catabolic process|response to oxidative stress	ko00940
Lj4C911T3	K00430	1.11.1.7	POD_7	peroxidase	F17M5.180	PREDICTED: peroxidase 47 [Daucus carota subsp. sativus]	Up	ko00940	Phenylpropanoid biosynthesis	Metabolism	16.5012	18.9283	15.5762	4.25038	3.55368	3.96811	GO:0005576,GO:0009505,GO:0009506,GO:0020037,GO:0046872,GO:0004601,GO:0042744,GO:0006979	GO:0005576,GO:0009505,GO:0009506,GO:0020037,GO:0046872,GO:0004601,GO:0042744,GO:0006979	extracellular region|plant-type cell wall|plasmodesma|heme binding|metal ion binding|peroxidase activity|hydrogen peroxide catabolic process|response to oxidative stress	ko00940
Lj5A206T53	K00430	1.11.1.7	POD_8	peroxidase	F14J22.19	unnamed protein product [Coffea canephora]	Up	ko00940	Phenylpropanoid biosynthesis	Metabolism	0.45242	0.244627	0.126802	0	0	0	GO:0005576,GO:0020037,GO:0046872,GO:0004601,GO:0042744,GO:0006979	GO:0005576,GO:0020037,GO:0046872,GO:0004601,GO:0042744,GO:0006979	extracellular region|heme binding|metal ion binding|peroxidase activity|hydrogen peroxide catabolic process|response to oxidative stress	ko00940
Lj5A404T43	K00430	1.11.1.7	POD_9	peroxidase	YUP8H12.13	hypothetical protein F0562_008312 [Nyssa sinensis]	Up	ko00940	Phenylpropanoid biosynthesis	Metabolism	0.462046	1.49899	0.259	0.0621453	0.0615022	0	GO:0005783,GO:0005576,GO:0009505,GO:0009506,GO:0020037,GO:0046872,GO:0004601,GO:0042744,GO:0042538,GO:0009409,GO:0009269,GO:0006979	GO:0005783,GO:0005576,GO:0009505,GO:0009506,GO:0020037,GO:0046872,GO:0004601,GO:0042744,GO:0042538,GO:0009409,GO:0009269,GO:0006979	endoplasmic reticulum|extracellular region|plant-type cell wall|plasmodesma|heme binding|metal ion binding|peroxidase activity|hydrogen peroxide catabolic process|hyperosmotic salinity response|response to cold|response to desiccation|response to oxidative stress	ko00940
Lj5P121T85	K00430	1.11.1.7	POD_10	peroxidase	dl4880w	hypothetical protein F0562_023776 [Nyssa sinensis]	Up	ko00940	Phenylpropanoid biosynthesis	Metabolism	225.636	342.167	277.159	58.5591	49.9863	59.8263	GO:0005576,GO:0020037,GO:0046872,GO:0004601,GO:0042744,GO:0006979	GO:0005576,GO:0020037,GO:0046872,GO:0004601,GO:0042744,GO:0006979	extracellular region|heme binding|metal ion binding|peroxidase activity|hydrogen peroxide catabolic process|response to oxidative stress	ko00940
Lj6A811T71	K00430	1.11.1.7	POD_11	peroxidase	POX1	hypothetical protein EJD97_006444 [Solanum chilense]	Up	ko00940	Phenylpropanoid biosynthesis	Metabolism	36.7681	39.0316	41.3657	3.35354	3.69355	2.92884	GO:0005576,GO:0009505,GO:0009506,GO:0005773,GO:0020037,GO:0046872,GO:0004601,GO:0042744,GO:0006979	GO:0005576,GO:0009505,GO:0009506,GO:0005773,GO:0020037,GO:0046872,GO:0004601,GO:0042744,GO:0006979	extracellular region|plant-type cell wall|plasmodesma|vacuole|heme binding|metal ion binding|peroxidase activity|hydrogen peroxide catabolic process|response to oxidative stress	ko00940
Lj7C381G6	K00430	1.11.1.7	POD_12	peroxidase	Sb03g046810	peroxidase 12-like [Olea europaea var. sylvestris]	Up	ko00940	Phenylpropanoid biosynthesis	Metabolism	13.7388	15.4115	13.8033	4.48556	4.12943	5.85388	GO:0005576,GO:0020037,GO:0046872,GO:0004601,GO:0042744,GO:0006979	GO:0005576,GO:0020037,GO:0046872,GO:0004601,GO:0042744,GO:0006979	extracellular region|heme binding|metal ion binding|peroxidase activity|hydrogen peroxide catabolic process|response to oxidative stress	ko00940
Lj7C381T9	K00430	1.11.1.7	POD_13	peroxidase	F14O23.6	peroxidase 12-like precursor [Nicotiana tabacum]	Up	ko00940	Phenylpropanoid biosynthesis	Metabolism	0.313214	0.889125	2.86768	0.196594	0.29184	0.483873	GO:0005618,GO:0005576,GO:0016020,GO:0009505,GO:0009506,GO:0005773,GO:0020037,GO:0046872,GO:0004601,GO:0042744,GO:0006979	GO:0005618,GO:0005576,GO:0016020,GO:0009505,GO:0009506,GO:0005773,GO:0020037,GO:0046872,GO:0004601,GO:0042744,GO:0006979	cell wall|extracellular region|membrane|plant-type cell wall|plasmodesma|vacuole|heme binding|metal ion binding|peroxidase activity|hydrogen peroxide catabolic process|response to oxidative stress	ko00940
Lj8A290G77	K00430	1.11.1.7	POD_14	peroxidase	T32F12.24	peroxidase 20 [Prunus avium]	Up	ko00940	Phenylpropanoid biosynthesis	Metabolism	1.20645	1.80251	1.80638	0.597831	0.177493	0.235428	GO:0005576,GO:0020037,GO:0046872,GO:0004601,GO:0042744,GO:0006979	GO:0005576,GO:0020037,GO:0046872,GO:0004601,GO:0042744,GO:0006979	extracellular region|heme binding|metal ion binding|peroxidase activity|hydrogen peroxide catabolic process|response to oxidative stress	ko00940
Lj8C123T14	K00430	1.11.1.7	POD_15	peroxidase	F8M21_70	peroxidase 27-like [Olea europaea var. sylvestris]	Up	ko00940	Phenylpropanoid biosynthesis	Metabolism	1.05761	0.600448	0.0691648	0	0.0656955	0.130709	GO:0005576,GO:0009505,GO:0009506,GO:0020037,GO:0046872,GO:0004601,GO:0042744,GO:0006979	GO:0005576,GO:0009505,GO:0009506,GO:0020037,GO:0046872,GO:0004601,GO:0042744,GO:0006979	extracellular region|plant-type cell wall|plasmodesma|heme binding|metal ion binding|peroxidase activity|hydrogen peroxide catabolic process|response to oxidative stress	ko00940
Lj8C57G16	K00430	1.11.1.7	POD_16	peroxidase	K18I23.14	hypothetical protein F0562_026200 [Nyssa sinensis]	Up	ko00940	Phenylpropanoid biosynthesis	Metabolism	0.67599	1.75903	0.414451	0	0.0787324	0.0783234	GO:0048046,GO:0005618,GO:0005829,GO:0005794,GO:0020037,GO:0046872,GO:0004601,GO:0042744,GO:0009809,GO:1901430,GO:0006979,GO:0010089	GO:0048046,GO:0005618,GO:0005829,GO:0005794,GO:0020037,GO:0046872,GO:0004601,GO:0042744,GO:0009809,GO:1901430,GO:0006979,GO:0010089	apoplast|cell wall|cytosol|Golgi apparatus|heme binding|metal ion binding|peroxidase activity|hydrogen peroxide catabolic process|lignin biosynthetic process|positive regulation of syringal lignin biosynthetic process|response to oxidative stress|xylem development	ko00940
Lju41A30T61	K00430	1.11.1.7	POD_17	peroxidase	MSN9.5	peroxidase 63-like [Lactuca sativa]	Up	ko00940	Phenylpropanoid biosynthesis	Metabolism	25.7369	27.6305	19.3892	10.9631	12.1294	14.1697	GO:0005576,GO:0020037,GO:0046872,GO:0004601,GO:0042744,GO:0006979	GO:0005576,GO:0020037,GO:0046872,GO:0004601,GO:0042744,GO:0006979	extracellular region|heme binding|metal ion binding|peroxidase activity|hydrogen peroxide catabolic process|response to oxidative stress	ko00940
Lju926C9T0	K00430	1.11.1.7	POD_18	peroxidase	dl4880w	hypothetical protein DM860_000372 [Cuscuta australis]	Up	ko00940	Phenylpropanoid biosynthesis	Metabolism	1.59678	1.75268	1.87966	0.240539	0	0.0592033	GO:0005576,GO:0020037,GO:0046872,GO:0004601,GO:0042744,GO:0006979	GO:0005576,GO:0020037,GO:0046872,GO:0004601,GO:0042744,GO:0006979	extracellular region|heme binding|metal ion binding|peroxidase activity|hydrogen peroxide catabolic process|response to oxidative stress	ko00940
Lj2A675T63	K00430	1.11.1.7	POD_19	peroxidase	pod	peroxidase 15-like [Prunus avium]	Down	ko00940	Phenylpropanoid biosynthesis	Metabolism	0.398462	0.50272	0.716607	1.75071	1.54696	1.84671	GO:0005576,GO:0020037,GO:0046872,GO:0004601,GO:0042744,GO:0006979	GO:0005576,GO:0020037,GO:0046872,GO:0004601,GO:0042744,GO:0006979	extracellular region|heme binding|metal ion binding|peroxidase activity|hydrogen peroxide catabolic process|response to oxidative stress	ko00940
Lj1A123G48	K00430	1.11.1.7	POD_20	peroxidase	GSVIVT00023967001	Peroxidase [Actinidia chinensis var. chinensis]	Down	ko00940	Phenylpropanoid biosynthesis	Metabolism	3.286	2.16302	3.0833	12.5096	8.85247	13.0442	GO:0005576,GO:0020037,GO:0046872,GO:0004601,GO:0042744,GO:0006979	GO:0005576,GO:0020037,GO:0046872,GO:0004601,GO:0042744,GO:0006979	extracellular region|heme binding|metal ion binding|peroxidase activity|hydrogen peroxide catabolic process|response to oxidative stress	ko00940
Lj1C964T2	K00430	1.11.1.7	POD_21	peroxidase	GSVIVT00023967001	hypothetical protein F0562_026200 [Nyssa sinensis]	Down	ko00940	Phenylpropanoid biosynthesis	Metabolism	18.1692	20.0692	13.5628	44.0948	37.0286	45.2234	GO:0005576,GO:0020037,GO:0046872,GO:0004601,GO:0042744,GO:0006979	GO:0005576,GO:0020037,GO:0046872,GO:0004601,GO:0042744,GO:0006979	extracellular region|heme binding|metal ion binding|peroxidase activity|hydrogen peroxide catabolic process|response to oxidative stress	ko00940
Lj2C676T1	K00430	1.11.1.7	POD_22	peroxidase	pod	Hypothetical predicted protein [Prunus dulcis]	Down	ko00940	Phenylpropanoid biosynthesis	Metabolism	0.968237	1.30883	1.56039	5.33935	4.70414	4.6797	GO:0005576,GO:0020037,GO:0046872,GO:0004601,GO:0042744,GO:0006979	GO:0005576,GO:0020037,GO:0046872,GO:0004601,GO:0042744,GO:0006979	extracellular region|heme binding|metal ion binding|peroxidase activity|hydrogen peroxide catabolic process|response to oxidative stress	ko00940
Lj4A898G55	K00430	1.11.1.7	POD_23	peroxidase	F14M13.18	peroxidase 17-like [Pistacia vera]	Down	ko00940	Phenylpropanoid biosynthesis	Metabolism	1.52394	2.16302	1.80638	8.72833	11.3004	10.3588	GO:0005829,GO:0005576,GO:0009505,GO:0005773,GO:0020037,GO:0046872,GO:0004601,GO:0042744,GO:0009809,GO:0006979,GO:0010228	GO:0005829,GO:0005576,GO:0009505,GO:0005773,GO:0020037,GO:0046872,GO:0004601,GO:0042744,GO:0009809,GO:0006979,GO:0010228	cytosol|extracellular region|plant-type cell wall|vacuole|heme binding|metal ion binding|peroxidase activity|hydrogen peroxide catabolic process|lignin biosynthetic process|response to oxidative stress|vegetative to reproductive phase transition of meristem	ko00940
Lj6A693T60	K00430	1.11.1.7	POD_24	peroxidase	dl4175w	peroxidase 40 [Camellia sinensis]	Down	ko00940	Phenylpropanoid biosynthesis	Metabolism	0	0	0	0.492275	0.535898	0.339255	GO:0005576,GO:0020037,GO:0046872,GO:0004601,GO:0042744,GO:0006979	GO:0005576,GO:0020037,GO:0046872,GO:0004601,GO:0042744,GO:0006979	extracellular region|heme binding|metal ion binding|peroxidase activity|hydrogen peroxide catabolic process|response to oxidative stress	ko00940
Lj6A725T114	K00430	1.11.1.7	POD_25	peroxidase	0	hypothetical protein F0562_032383 [Nyssa sinensis]	Down	ko00940	Phenylpropanoid biosynthesis	Metabolism	0.268101	0.190265	0.460245	3.72316	3.12257	4.53526	GO:0005576,GO:0020037,GO:0046872,GO:0004601,GO:0042744,GO:0006979	GO:0005576,GO:0020037,GO:0046872,GO:0004601,GO:0042744,GO:0006979	extracellular region|heme binding|metal ion binding|peroxidase activity|hydrogen peroxide catabolic process|response to oxidative stress	ko00940
Lj6A725T116	K00430	1.11.1.7	POD_26	peroxidase	0	hypothetical protein F0562_032383 [Nyssa sinensis]	Down	ko00940	Phenylpropanoid biosynthesis	Metabolism	1.15081	0.544469	0.815317	5.11647	4.7061	4.85943	GO:0005576,GO:0020037,GO:0046872,GO:0004601,GO:0042744,GO:0006979	GO:0005576,GO:0020037,GO:0046872,GO:0004601,GO:0042744,GO:0006979	extracellular region|heme binding|metal ion binding|peroxidase activity|hydrogen peroxide catabolic process|response to oxidative stress	ko00940
Lj6A771T73	K00430	1.11.1.7	POD_27	peroxidase	F14K14.4	hypothetical protein F0562_033066 [Nyssa sinensis]	Down	ko00940	Phenylpropanoid biosynthesis	Metabolism	0	0	0	0.234336	0.231911	0.115353	GO:0005576,GO:0020037,GO:0046872,GO:0004601,GO:0042744,GO:0006979,GO:0048511	GO:0005576,GO:0020037,GO:0046872,GO:0004601,GO:0042744,GO:0006979,GO:0048511	extracellular region|heme binding|metal ion binding|peroxidase activity|hydrogen peroxide catabolic process|response to oxidative stress|rhythmic process	ko00940
Lj6C725T24	K00430	1.11.1.7	POD_28	peroxidase	0	heme peroxidase [Artemisia annua]	Down	ko00940	Phenylpropanoid biosynthesis	Metabolism	0.0696775	0.0659315	0.0683511	0.656015	0.97384	0.645854	GO:0005576,GO:0020037,GO:0046872,GO:0004601,GO:0042744,GO:0006979	GO:0005576,GO:0020037,GO:0046872,GO:0004601,GO:0042744,GO:0006979	extracellular region|heme binding|metal ion binding|peroxidase activity|hydrogen peroxide catabolic process|response to oxidative stress	ko00940
Lj7A382T68	K00430	1.11.1.7	POD_29	peroxidase	F14O23.6	putative peroxidase [Rosa chinensis]	Down	ko00940	Phenylpropanoid biosynthesis	Metabolism	35.7635	37.7614	29.093	95.1628	82.2407	92.476	GO:0005618,GO:0005576,GO:0016020,GO:0009505,GO:0009506,GO:0005773,GO:0020037,GO:0046872,GO:0004601,GO:0042744,GO:0006979	GO:0005618,GO:0005576,GO:0016020,GO:0009505,GO:0009506,GO:0005773,GO:0020037,GO:0046872,GO:0004601,GO:0042744,GO:0006979	cell wall|extracellular region|membrane|plant-type cell wall|plasmodesma|vacuole|heme binding|metal ion binding|peroxidase activity|hydrogen peroxide catabolic process|response to oxidative stress	ko00940
Lj8A123T54	K00430	1.11.1.7	POD_30	peroxidase	YUP8H12.13	PREDICTED: peroxidase 3 [Vitis vinifera]	Down	ko00940	Phenylpropanoid biosynthesis	Metabolism	5.19872	4.79469	3.80868	16.7903	15.4516	14.8833	GO:0005783,GO:0005576,GO:0009505,GO:0009506,GO:0020037,GO:0046872,GO:0004601,GO:0042744,GO:0042538,GO:0009409,GO:0009269,GO:0006979	GO:0005783,GO:0005576,GO:0009505,GO:0009506,GO:0020037,GO:0046872,GO:0004601,GO:0042744,GO:0042538,GO:0009409,GO:0009269,GO:0006979	endoplasmic reticulum|extracellular region|plant-type cell wall|plasmodesma|heme binding|metal ion binding|peroxidase activity|hydrogen peroxide catabolic process|hyperosmotic salinity response|response to cold|response to desiccation|response to oxidative stress	ko00940
Lju50C11G4	K00430	1.11.1.7	POD_31	peroxidase	F9N11.20	Peroxidase 16 precursor family protein [Populus alba]	Down	ko00940	Phenylpropanoid biosynthesis	Metabolism	26.8972	28.1631	16.9773	93.8224	91.0027	90.2234	GO:0005576,GO:0020037,GO:0046872,GO:0004601,GO:0042744,GO:0006979	GO:0005576,GO:0020037,GO:0046872,GO:0004601,GO:0042744,GO:0006979	extracellular region|heme binding|metal ion binding|peroxidase activity|hydrogen peroxide catabolic process|response to oxidative stress	ko00940
Lj7C567G2	K01188	3.2.1.21	BGL_1	beta-glucosidase	OsJ_21154	PREDICTED: beta-glucosidase 12-like isoform X1 [Lupinus angustifolius]	Up	ko00940	Phenylpropanoid biosynthesis	Metabolism	0.142869	0.405566	0.560599	0.0672559	0	0	GO:0008422,GO:0102483,GO:0005975	GO:0008422,GO:0102483,GO:0005975	beta-glucosidase activity|scopolin beta-glucosidase activity|carbohydrate metabolic process	ko00460,ko00500,ko00940
Lj8A195G14	K01188	3.2.1.21	BGL_2	beta-glucosidase	MLF18.1	beta-glucosidase 42 isoform X3 [Camellia sinensis]	Up	ko00940	Phenylpropanoid biosynthesis	Metabolism	29.6983	24.5473	21.9361	12.8201	12.6874	12.7847	GO:0005829,GO:0008422,GO:0102483,GO:0071369,GO:0071281,GO:0071732,GO:0030245,GO:0009866,GO:0031349,GO:0009617,GO:1990641,GO:0019748	GO:0005829,GO:0008422,GO:0102483,GO:0071369,GO:0071281,GO:0071732,GO:0030245,GO:0009866,GO:0031349,GO:0009617,GO:1990641,GO:0019748	cytosol|beta-glucosidase activity|scopolin beta-glucosidase activity|cellular response to ethylene stimulus|cellular response to iron ion|cellular response to nitric oxide|cellulose catabolic process|induced systemic resistance, ethylene mediated signaling pathway|positive regulation of defense response|response to bacterium|response to iron ion starvation|secondary metabolic process	ko00460,ko00500,ko00940
Lj9A626G14	K01188	3.2.1.21	BGL_3	beta-glucosidase	OsI_16288	Beta-glucosidase 12 [Spatholobus suberectus]	Down	ko00940	Phenylpropanoid biosynthesis	Metabolism	16.4516	8.71761	15.4929	68.7722	63.1553	59.7774	GO:0005576,GO:0008422,GO:0102483,GO:0005975	GO:0005576,GO:0008422,GO:0102483,GO:0005975	extracellular region|beta-glucosidase activity|scopolin beta-glucosidase activity|carbohydrate metabolic process	ko00460,ko00500,ko00940
Lj1A1066T54	K05349	3.2.1.21	BGL_4	beta-glucosidase	AO090026000123	PREDICTED: beta-glucosidase BoGH3B-like [Daucus carota subsp. sativus]	Down	ko00940	Phenylpropanoid biosynthesis	Metabolism	0.886374	1.00001	0.735731	4.39729	3.01766	3.09679	GO:0005576,GO:0008422,GO:0102483,GO:0030245	GO:0005576,GO:0008422,GO:0102483,GO:0030245	extracellular region|beta-glucosidase activity|scopolin beta-glucosidase activity|cellulose catabolic process	ko00460,ko00500,ko00940
Lj1A142G66	K05349	3.2.1.21	BGL_5	beta-glucosidase	AN1804	PREDICTED: beta-glucosidase BoGH3B-like [Daucus carota subsp. sativus]	Down	ko00940	Phenylpropanoid biosynthesis	Metabolism	0.395493	0.578356	0.493773	5.0099	3.61804	4.53238	GO:0005576,GO:0008422,GO:0102483,GO:0030245,GO:0009251	GO:0005576,GO:0008422,GO:0102483,GO:0030245,GO:0009251	extracellular region|beta-glucosidase activity|scopolin beta-glucosidase activity|cellulose catabolic process|glucan catabolic process	ko00460,ko00500,ko00940
Lj2C881T1	K05349	3.2.1.21	BGL_6	beta-glucosidase	Xyl2	hypothetical protein F0562_021867 [Nyssa sinensis]	Down	ko00940	Phenylpropanoid biosynthesis	Metabolism	3.13117	3.88672	2.01468	18.8292	19.6696	19.9731	GO:0005576,GO:0046556,GO:0009044,GO:0045493	GO:0005576,GO:0046556,GO:0009044,GO:0045493	extracellular region|alpha-L-arabinofuranosidase activity|xylan 1,4-beta-xylosidase activity|xylan catabolic process	ko00460,ko00500,ko00940
Lj1A1227T97	K05350	3.2.1.21	BGL_7	beta-glucosidase	F8K4.2	hypothetical protein F0562_018905 [Nyssa sinensis]	Down	ko00940	Phenylpropanoid biosynthesis	Metabolism	1.41304	0.774093	1.24023	9.59272	8.48867	9.09946	GO:0008422,GO:0047782,GO:0102483,GO:0005975	GO:0008422,GO:0047782,GO:0102483,GO:0005975	beta-glucosidase activity|coniferin beta-glucosidase activity|scopolin beta-glucosidase activity|carbohydrate metabolic process	ko00460,ko00500,ko00940
Lj5C80T5	K09753	1.2.1.44	CCR1_1	cinnamoyl-CoA reductase	CCR1	PREDICTED: cinnamoyl-CoA reductase 1-like [Nicotiana attenuata]	Down	ko00940	Phenylpropanoid biosynthesis	Metabolism	77.213	87.6249	87.3861	364.463	353.947	361.659	0	0	0	ko00940
Lj9C494T3	K09753	1.2.1.44	CCR1_2	cinnamoyl-CoA reductase	CCR1	PREDICTED: cinnamoyl-CoA reductase 1-like [Nicotiana sylvestris]	Up	ko00940	Phenylpropanoid biosynthesis	Metabolism	1.00228	0.56904	1.50758	0.251641	0.0622592	0.309679	0	0	0	ko00940
Lj6A699T60	K11188	1.11.1.7	AhpR	peroxiredoxin 6	0	Alkyl hydroperoxide reductase, thiol specific antioxidant [Handroanthus impetiginosus]	Up	ko00940	Phenylpropanoid biosynthesis	Metabolism	4.73807	6.53821	8.90843	0.557613	1.83948	1.28094	GO:0005737,GO:0005634,GO:0004601,GO:0051920,GO:0045454	GO:0005737,GO:0005634,GO:0004601,GO:0051920,GO:0045454	cytoplasm|nucleus|peroxidase activity|peroxiredoxin activity|cell redox homeostasis	ko00940
Lj7A648T56	K12355	1.2.1.68	ALDH_1	coniferyl-aldehyde dehydrogenase	CTI12_AA036970	aldehyde dehydrogenase VoALDH1 [Valeriana officinalis]	Down	ko00940	Phenylpropanoid biosynthesis	Metabolism	19.5708	20.2172	21.8611	198.646	189.166	189.238	0	0	0	ko00940
Lj7A648T58	K12355	1.2.1.68	ALDH_2	coniferyl-aldehyde dehydrogenase	MOB24.3	aldehyde dehydrogenase family 2 member C4-like [Camellia sinensis]	Down	ko00940	Phenylpropanoid biosynthesis	Metabolism	1.66914	1.38198	2.30254	7.31727	8.01917	7.30063	GO:0005829,GO:0004029,GO:0050269,GO:0043878,GO:0009699	GO:0005829,GO:0004029,GO:0050269,GO:0043878,GO:0009699	cytosol|aldehyde dehydrogenase (NAD) activity|coniferyl-aldehyde dehydrogenase activity|glyceraldehyde-3-phosphate dehydrogenase (NAD+) (non-phosphorylating) activity|phenylpropanoid biosynthetic process	ko00940
Lj2P333T66	K22395	1.1.1.195	CAD_1	cinnamyl-alcohol dehydrogenase	F21C20.170	cinnamyl-alcohol dehydrogenase	Down	ko00940	Phenylpropanoid biosynthesis	Metabolism	0.0853287	0	0	0.321349	0.477035	0.276825	GO:0005618,GO:0005576,GO:0071949,GO:0016491	GO:0005618,GO:0005576,GO:0071949,GO:0016491	cell wall|extracellular region|FAD binding|oxidoreductase activity	ko00940
Lj9P121T8	K22395	1.1.1.195	CAD_2	cinnamyl-alcohol dehydrogenase	BBE1	cinnamyl-alcohol dehydrogenase	Down	ko00940	Phenylpropanoid biosynthesis	Metabolism	0.0414431	0	0	4.76028	5.44471	5.41642	GO:0031410,GO:0071949,GO:0050468,GO:0009820	GO:0031410,GO:0071949,GO:0050468,GO:0009820	cytoplasmic vesicle|FAD binding|reticuline oxidase activity|alkaloid metabolic process	ko00940
Lj9P122T14	K22395	1.1.1.195	CAD_3	cinnamyl-alcohol dehydrogenase	BBE1	cinnamyl-alcohol dehydrogenase	Down	ko00940	Phenylpropanoid biosynthesis	Metabolism	0	0	0	2.69148	3.83189	3.81198	GO:0031410,GO:0071949,GO:0050468,GO:0009820	GO:0031410,GO:0071949,GO:0050468,GO:0009820	cytoplasmic vesicle|FAD binding|reticuline oxidase activity|alkaloid metabolic process	ko00940
Lj4C866G0	K00891	2.7.1.71	SK_1	shikimate kinase	SK	PREDICTED: shikimate kinase, chloroplastic [Solanum tuberosum]	Up	ko00400	Phenylalanine, tyrosine and tryptophan biosynthesis	Metabolism	13.9249	22.9016	12.2775	5.07243	3.0892	4.68655	GO:0009507,GO:0005524,GO:0000287,GO:0004765,GO:0009073,GO:0009423,GO:0019632	GO:0009507,GO:0005524,GO:0000287,GO:0004765,GO:0009073,GO:0009423,GO:0019632	chloroplast|ATP binding|magnesium ion binding|shikimate kinase activity|aromatic amino acid family biosynthetic process|chorismate biosynthetic process|shikimate metabolic process	ko00400
Lj4C925G5	K00891	2.7.1.71	SK_2	shikimate kinase	SK	PREDICTED: shikimate kinase, chloroplastic [Solanum tuberosum]	Up	ko00400	Phenylalanine, tyrosine and tryptophan biosynthesis	Metabolism	15.0024	4.31365	5.9355	3.43365	2.3169	2.61218	GO:0009507,GO:0005524,GO:0000287,GO:0004765,GO:0009073,GO:0009423,GO:0019632	GO:0009507,GO:0005524,GO:0000287,GO:0004765,GO:0009073,GO:0009423,GO:0019632	chloroplast|ATP binding|magnesium ion binding|shikimate kinase activity|aromatic amino acid family biosynthetic process|chorismate biosynthetic process|shikimate metabolic process	ko00400
Lj9A568G56	K00800	2.5.1.19	EPSPS	3-phosphoshikimate 1-carboxyvinyltransferase	EPSPS	5-enolpyruvylshikimate 3-phosphate synthase [Camptotheca acuminata]	Down	ko00400	Phenylalanine, tyrosine and tryptophan biosynthesis	Metabolism	19.1687	21.9713	23.5559	113.317	123.156	116.865	GO:0009507,GO:0003866,GO:0009073,GO:0009423,GO:0009635	GO:0009507,GO:0003866,GO:0009073,GO:0009423,GO:0009635	chloroplast|3-phosphoshikimate 1-carboxyvinyltransferase activity|aromatic amino acid family biosynthetic process|chorismate biosynthetic process|response to herbicide	ko00400
Lj2A1080G35	K01657	4.1.3.27	Asα	anthranilate synthase component I	T27A16.21	anthranilate synthase alpha subunit 2, chloroplastic-like [Lactuca sativa]	Up	ko00400	Phenylalanine, tyrosine and tryptophan biosynthesis	Metabolism	555.132	517.601	552.407	169.292	149.279	159.559	GO:0005950,GO:0009507,GO:0004049,GO:0000162	GO:0005950,GO:0009507,GO:0004049,GO:0000162	anthranilate synthase complex|chloroplast|anthranilate synthase activity|tryptophan biosynthetic process	ko00400
Lj3C860T0	K01658	4.1.3.27	Asβ	anthranilate synthase component II	At5g57890	Anthranilate synthase beta subunit 1 like [Actinidia chinensis var. chinensis]	Up	ko00400	Phenylalanine, tyrosine and tryptophan biosynthesis	Metabolism	0.532259	0.402915	0.313276	0	0	0	GO:0005950,GO:0009507,GO:0004049,GO:0006541,GO:0000162	GO:0005950,GO:0009507,GO:0004049,GO:0006541,GO:0000162	anthranilate synthase complex|chloroplast|anthranilate synthase activity|glutamine metabolic process|tryptophan biosynthetic process	ko00400
Lj7A595G62	K00766	2.4.2.18	AnPRT	anthranilate phosphoribosyltransferase	MCM23.6	anthranilate phosphoribosyltransferase, chloroplastic-like isoform X2 [Camellia sinensis]	Up	ko00400	Phenylalanine, tyrosine and tryptophan biosynthesis	Metabolism	0.80218	0.542181	0.955533	0.48552	0.160165	0.159333	GO:0009507,GO:0009941,GO:0009570,GO:0005829,GO:0009536,GO:0004048,GO:0000162	GO:0009507,GO:0009941,GO:0009570,GO:0005829,GO:0009536,GO:0004048,GO:0000162	chloroplast|chloroplast envelope|chloroplast stroma|cytosol|plastid|anthranilate phosphoribosyltransferase activity|tryptophan biosynthetic process	ko00400
Lj8A66T51	K01817	5.3.1.24	PAI	phosphoribosylanthranilate isomerase	F24B9.11	N-(5'-phosphoribosyl)anthranilate isomerase 1, chloroplastic-like isoform X1 [Camellia sinensis]	Up	ko00400	Phenylalanine, tyrosine and tryptophan biosynthesis	Metabolism	8.87367	6.85546	8.70475	3.64852	3.29678	4.68523	GO:0009507,GO:0004640,GO:0000162	GO:0009507,GO:0004640,GO:0000162	chloroplast|phosphoribosylanthranilate isomerase activity|tryptophan biosynthetic process	ko00400
Lj5A435T23	K01695	4.2.1.20	TSα	tryptophan synthase alpha chain	T14E10.210	Tryptophan synthase alpha chain [Hibiscus syriacus]	Up	ko00400	Phenylalanine, tyrosine and tryptophan biosynthesis	Metabolism	347.067	353.778	325.694	153.528	148.433	144.247	GO:0009507,GO:0009570,GO:0033984,GO:0004834,GO:0009851,GO:0052544,GO:0042742,GO:0009630,GO:0009735,GO:0000162	GO:0009507,GO:0009570,GO:0033984,GO:0004834,GO:0009851,GO:0052544,GO:0042742,GO:0009630,GO:0009735,GO:0000162	chloroplast|chloroplast stroma|indole-3-glycerol-phosphate lyase activity|tryptophan synthase activity|auxin biosynthetic process|defense response by callose deposition in cell wall|defense response to bacterium|gravitropism|response to cytokinin|tryptophan biosynthetic process	ko00260,ko00400
Lj8A197T40	K22389	3.1.1.32	PLA_1	phospholipase A1	T21P5.27	phospholipase A, hypothetical protein F0562_025488 [Nyssa sinensis]	Down	ko00592	alpha-Linolenic acid metabolism	Metabolism	4.94799	4.57793	6.79531	23.655	23.359	22.9319	GO:0005783,GO:0031090,GO:0052740,GO:0008374,GO:0052739,GO:0008970,GO:0016042	GO:0005783,GO:0031090,GO:0052740,GO:0008374,GO:0052739,GO:0008970,GO:0016042	endoplasmic reticulum|organelle membrane|1-acyl-2-lysophosphatidylserine acylhydrolase activity|O-acyltransferase activity|phosphatidylserine 1-acylhydrolase activity|phospholipase A1 activity|lipid catabolic process	ko00564,ko00592
Lj9P556T7	K16818	3.1.1.32	PLA_2	phospholipase A2	T13E15.18	phospholipase A(1) DAD1, chloroplastic [Ricinus communis]	Up	ko00592	alpha-Linolenic acid metabolism	Metabolism	93.2596	99.9699	97.8882	3.76303	3.9103	2.9638	GO:0009507,GO:0052740,GO:0052739,GO:0008970,GO:0016042	GO:0009507,GO:0052740,GO:0052739,GO:0008970,GO:0016042	chloroplast|1-acyl-2-lysophosphatidylserine acylhydrolase activity|phosphatidylserine 1-acylhydrolase activity|phospholipase A1 activity|lipid catabolic process	ko00564,ko00592
Lj9A608G28	K14674	3.1.1.4	LIPA_2	TAG lipase / steryl ester hydrolase / phospholipase A2 / LPA acyltransferase	F8F6.10	secretory phospholipase A2, hypothetical protein F0562_015525 [Nyssa sinensis]	Down	ko00592	alpha-Linolenic acid metabolism	Metabolism	8.35038	7.58343	9.2312	21.249	20.9569	20.8241	GO:0016021,GO:0012511,GO:0004806,GO:0006071,GO:0019433,GO:0006641	GO:0016021,GO:0012511,GO:0004806,GO:0006071,GO:0019433,GO:0006641	integral component of membrane|monolayer-surrounded lipid storage body|triglyceride lipase activity|glycerol metabolic process|triglyceride catabolic process|triglyceride metabolic process	ko00100,ko00561,ko00564,ko00565,ko00590,ko00591,ko00592
Lju41A20T13	K10529	1.13.11.92	DOX_1	fatty acid alpha-dioxygenase	T13O15.6	Alpha-dioxygenase 1 [Vitis vinifera]	Up	ko00592	alpha-Linolenic acid metabolism	Metabolism	0.464581	0.23671	0.771247	0	0.0332982	0	GO:0012511,GO:0020037,GO:0046872,GO:0016702,GO:0004601,GO:1902609,GO:0008219,GO:0071732,GO:0034614,GO:0071446,GO:0042742,GO:0050832,GO:0001561,GO:0006629,GO:0031408,GO:0009626,GO:0009737,GO:0006979,GO:0009751,GO:0009627	GO:0012511,GO:0020037,GO:0046872,GO:0016702,GO:0004601,GO:1902609,GO:0008219,GO:0071732,GO:0034614,GO:0071446,GO:0042742,GO:0050832,GO:0001561,GO:0006629,GO:0031408,GO:0009626,GO:0009737,GO:0006979,GO:0009751,GO:0009627	monolayer-surrounded lipid storage body|heme binding|metal ion binding|oxidoreductase activity, acting on single donors with incorporation of molecular oxygen, incorporation of two atoms of oxygen|peroxidase activity|(R)-2-hydroxy-alpha-linolenic acid biosynthetic process|cell death|cellular response to nitric oxide|cellular response to reactive oxygen species|cellular response to salicylic acid …	ko00592
Lju41A21G17	K10529	1.13.11.92	DOX_2	fatty acid alpha-dioxygenase	T13O15.6	hypothetical protein F2Q69_00032605 [Brassica cretica]	Up	ko00592	alpha-Linolenic acid metabolism	Metabolism	0.48582	0.689552	1.42972	0.0914801	0.1358	0.0450316	GO:0012511,GO:0020037,GO:0046872,GO:0016702,GO:0004601,GO:1902609,GO:0008219,GO:0071732,GO:0034614,GO:0071446,GO:0042742,GO:0050832,GO:0001561,GO:0006629,GO:0031408,GO:0009626,GO:0009737,GO:0006979,GO:0009751,GO:0009627	GO:0012511,GO:0020037,GO:0046872,GO:0016702,GO:0004601,GO:1902609,GO:0008219,GO:0071732,GO:0034614,GO:0071446,GO:0042742,GO:0050832,GO:0001561,GO:0006629,GO:0031408,GO:0009626,GO:0009737,GO:0006979,GO:0009751,GO:0009627	monolayer-surrounded lipid storage body|heme binding|metal ion binding|oxidoreductase activity, acting on single donors with incorporation of molecular oxygen, incorporation of two atoms of oxygen|peroxidase activity|(R)-2-hydroxy-alpha-linolenic acid biosynthetic process|cell death|cellular response to nitric oxide|cellular response to reactive oxygen species|cellular response to salicylic acid …	ko00592
Lju41A21T21	K10529	1.13.11.92	DOX_3	fatty acid alpha-dioxygenase	T13O15.6	Alpha-dioxygenase 1 [Vitis vinifera]	Up	ko00592	alpha-Linolenic acid metabolism	Metabolism	4.66348	5.40812	7.84235	1.28749	1.11081	1.20255	GO:0012511,GO:0020037,GO:0046872,GO:0016702,GO:0004601,GO:1902609,GO:0008219,GO:0071732,GO:0034614,GO:0071446,GO:0042742,GO:0050832,GO:0001561,GO:0006629,GO:0031408,GO:0009626,GO:0009737,GO:0006979,GO:0009751,GO:0009627	GO:0012511,GO:0020037,GO:0046872,GO:0016702,GO:0004601,GO:1902609,GO:0008219,GO:0071732,GO:0034614,GO:0071446,GO:0042742,GO:0050832,GO:0001561,GO:0006629,GO:0031408,GO:0009626,GO:0009737,GO:0006979,GO:0009751,GO:0009627	monolayer-surrounded lipid storage body|heme binding|metal ion binding|oxidoreductase activity, acting on single donors with incorporation of molecular oxygen, incorporation of two atoms of oxygen|peroxidase activity|(R)-2-hydroxy-alpha-linolenic acid biosynthetic process|cell death|cellular response to nitric oxide|cellular response to reactive oxygen species|cellular response to salicylic acid …	ko00592
Lju41A21T22	K10529	1.13.11.92	DOX_4	fatty acid alpha-dioxygenase	T13O15.6	alpha-dioxygenase 1 [Jatropha curcas]	Up	ko00592	alpha-Linolenic acid metabolism	Metabolism	348.826	245.518	382.621	130.058	126.277	130.914	GO:0012511,GO:0020037,GO:0046872,GO:0016702,GO:0004601,GO:1902609,GO:0008219,GO:0071732,GO:0034614,GO:0071446,GO:0042742,GO:0050832,GO:0001561,GO:0006629,GO:0031408,GO:0009626,GO:0009737,GO:0006979,GO:0009751,GO:0009627	GO:0012511,GO:0020037,GO:0046872,GO:0016702,GO:0004601,GO:1902609,GO:0008219,GO:0071732,GO:0034614,GO:0071446,GO:0042742,GO:0050832,GO:0001561,GO:0006629,GO:0031408,GO:0009626,GO:0009737,GO:0006979,GO:0009751,GO:0009627	monolayer-surrounded lipid storage body|heme binding|metal ion binding|oxidoreductase activity, acting on single donors with incorporation of molecular oxygen, incorporation of two atoms of oxygen|peroxidase activity|(R)-2-hydroxy-alpha-linolenic acid biosynthetic process|cell death|cellular response to nitric oxide|cellular response to reactive oxygen species|cellular response to salicylic acid …	ko00592
Lj2A642T19	K00454	1.13.11.12	LOX2_1	lipoxygenase	LOX2	lipoxygenase [Camellia sinensis]	Up	ko00592	alpha-Linolenic acid metabolism	Metabolism	12.9183	11.3281	10.7606	2.51641	3.16484	2.21936	0	0	0	ko00591,ko00592
Lj2A657G32	K00454	1.13.11.12	LOX2_2	lipoxygenase	LOX2	lipoxygenase [Camellia fraterna]	Up	ko00592	alpha-Linolenic acid metabolism	Metabolism	0.383431	0.164917	0.170969	0.0328183	0	0	0	0	0	ko00591,ko00592
Lj2C639T2	K00454	1.13.11.12	LOX2_3	lipoxygenase	LOX2	Linoleate 13S-lipoxygenase [Actinidia chinensis var. chinensis]	Up	ko00592	alpha-Linolenic acid metabolism	Metabolism	4.57037	4.53433	8.58632	3.05122	2.8648	2.41344	0	0	0	ko00591,ko00592
Lj2C640G1	K00454	1.13.11.12	LOX2_4	lipoxygenase	LOX2	lipoxygenase [Camellia fraterna]	Down	ko00592	alpha-Linolenic acid metabolism	Metabolism	0.114749	0.0542897	0.225128	3.83528	4.6242	3.85564	0	0	0	ko00591,ko00592
Lj2A657G31	K00454	1.13.11.12	LOX-H1_1	lipoxygenase	LOX-H1	lipoxygenase [Camellia fraterna]	Up	ko00592	alpha-Linolenic acid metabolism	Metabolism	104.787	98.7896	117.489	0.957588	0.665937	0.764397	GO:0009570,GO:0009534,GO:0016165,GO:0046872,GO:0010597,GO:0031408	GO:0009570,GO:0009534,GO:0016165,GO:0046872,GO:0010597,GO:0031408	chloroplast stroma|chloroplast thylakoid|linoleate 13S-lipoxygenase activity|metal ion binding|green leaf volatile biosynthetic process|oxylipin biosynthetic process	ko00591,ko00592
Lj2A660G25	K00454	1.13.11.12	LOX-H1_2	lipoxygenase	LOX-H1	hypothetical protein F0562_001406 [Nyssa sinensis]	Down	ko00592	alpha-Linolenic acid metabolism	Metabolism	41.0844	47.7259	39.8719	103.106	111.529	105.405	GO:0009570,GO:0009534,GO:0016165,GO:0046872,GO:0010597,GO:0031408	GO:0009570,GO:0009534,GO:0016165,GO:0046872,GO:0010597,GO:0031408	chloroplast stroma|chloroplast thylakoid|linoleate 13S-lipoxygenase activity|metal ion binding|green leaf volatile biosynthetic process|oxylipin biosynthetic process	ko00591,ko00592
Lj2A682T18	K00454	1.13.11.12	LOX-H1_3	lipoxygenase	LOX-H1	lipoxygenase [Camellia fraterna]	Up	ko00592	alpha-Linolenic acid metabolism	Metabolism	143.252	133.391	150.127	7.14663	7.65763	7.88236	GO:0009570,GO:0009534,GO:0016165,GO:0046872,GO:0010597,GO:0031408	GO:0009570,GO:0009534,GO:0016165,GO:0046872,GO:0010597,GO:0031408	chloroplast stroma|chloroplast thylakoid|linoleate 13S-lipoxygenase activity|metal ion binding|green leaf volatile biosynthetic process|oxylipin biosynthetic process	ko00591,ko00592
Lj2C655T6	K00454	1.13.11.12	LOX-H1_4	lipoxygenase	LOX-H1	lipoxygenase [Camellia fraterna]	Up	ko00592	alpha-Linolenic acid metabolism	Metabolism	0.409332	0.795038	0.591744	0.141985	0.281031	0.219663	GO:0009570,GO:0009534,GO:0016165,GO:0046872,GO:0010597,GO:0031408	GO:0009570,GO:0009534,GO:0016165,GO:0046872,GO:0010597,GO:0031408	chloroplast stroma|chloroplast thylakoid|linoleate 13S-lipoxygenase activity|metal ion binding|green leaf volatile biosynthetic process|oxylipin biosynthetic process	ko00591,ko00592
Lj2C658G1	K00454	1.13.11.12	LOX-H1_5	lipoxygenase	LOX-H1	lipoxygenase [Camellia fraterna]	Up	ko00592	alpha-Linolenic acid metabolism	Metabolism	18.4068	19.9544	19.2886	10.6209	10.2634	9.22491	GO:0009570,GO:0009534,GO:0016165,GO:0046872,GO:0010597,GO:0031408	GO:0009570,GO:0009534,GO:0016165,GO:0046872,GO:0010597,GO:0031408	chloroplast stroma|chloroplast thylakoid|linoleate 13S-lipoxygenase activity|metal ion binding|green leaf volatile biosynthetic process|oxylipin biosynthetic process	ko00591,ko00592
Lj1C778T6	K10528	4.1.2.-	HPL	hydroperoxide lyase	Solyc07g049690	fatty acid hydroperoxide lyase [Camellia sinensis]	Up	ko00592	alpha-Linolenic acid metabolism	Metabolism	99.2739	103.862	124.918	46.316	51.7556	48.2003	GO:0009707,GO:0016021,GO:0020037,GO:0005506,GO:0016829,GO:0004497,GO:0016705,GO:0006952,GO:0055114,GO:0031408,GO:0016125	GO:0009707,GO:0016021,GO:0020037,GO:0005506,GO:0016829,GO:0004497,GO:0016705,GO:0006952,GO:0055114,GO:0031408,GO:0016125	chloroplast outer membrane|integral component of membrane|heme binding|iron ion binding|lyase activity|monooxygenase activity|oxidoreductase activity, acting on paired donors, with incorporation or reduction of molecular oxygen|defense response|oxidation-reduction process|oxylipin biosynthetic process|sterol metabolic process	ko00592
Lj4A848T69	K18857	1.1.1.1	ADH1	alcohol dehydrogenase class-P	ADH	alcohol dehydrogenase 1 [Quercus lobata]	Down	ko00592	alpha-Linolenic acid metabolism	Metabolism	2.35643	2.31719	2.85548	8.61334	9.6866	11.5635	GO:0005737,GO:0004022,GO:0008270	GO:0005737,GO:0004022,GO:0008270	cytoplasm|alcohol dehydrogenase (NAD) activity|zinc ion binding	ko00010,ko00071,ko00350,ko00592
Lj7C364G4	K18857	1.1.1.1	ADH2	alcohol dehydrogenase class-P	ADH2	alcohol dehydrogenase 2 isoform X1 [Helianthus annuus]	Up	ko00592	alpha-Linolenic acid metabolism	Metabolism	3.37807	4.79469	3.55046	0.908702	1.18033	2.06883	GO:0005737,GO:0004022,GO:0008270	GO:0005737,GO:0004022,GO:0008270	cytoplasm|alcohol dehydrogenase (NAD) activity|zinc ion binding	ko00010,ko00071,ko00350,ko00592
Lj1C91T9	K00224	1.3.1.-	CEQORH_1	chloroplastic oxoene reductase	F25G13_100	chloroplast envelope quinone oxidoreductase homolog [Carica papaya]	Down	ko00592	alpha-Linolenic acid metabolism	Metabolism	4.05532	4.08648	4.75308	11.3055	12.4644	11.0328	GO:0009507,GO:0009941,GO:0009706,GO:0009535,GO:0005886,GO:0005773,GO:0016491	GO:0009507,GO:0009941,GO:0009706,GO:0009535,GO:0005886,GO:0005773,GO:0016491	chloroplast|chloroplast envelope|chloroplast inner membrane|chloroplast thylakoid membrane|plasma membrane|vacuole|oxidoreductase activity	ko00592
Lj1C93T11	K00224	1.3.1.-	CEQORH_2	chloroplastic oxoene reductase	F25G13_100	chloroplast envelope quinone oxidoreductase homolog [Carica papaya]	Down	ko00592	alpha-Linolenic acid metabolism	Metabolism	1.49423	0.848339	1.22149	6.65895	1.80994	2.21605	GO:0009507,GO:0009941,GO:0009706,GO:0009535,GO:0005886,GO:0005773,GO:0016491	GO:0009507,GO:0009941,GO:0009706,GO:0009535,GO:0005886,GO:0005773,GO:0016491	chloroplast|chloroplast envelope|chloroplast inner membrane|chloroplast thylakoid membrane|plasma membrane|vacuole|oxidoreductase activity	ko00592
Lj2C1121T11	K00224	1.3.1.-	CEQORH_3	chloroplastic oxoene reductase	F25G13_100	chloroplast envelope quinone oxidoreductase homolog [Olea europaea var. sylvestris]	Down	ko00592	alpha-Linolenic acid metabolism	Metabolism	24.271	27.3176	28.0695	67.6516	65.5232	63.7027	GO:0009507,GO:0009941,GO:0009706,GO:0009535,GO:0005886,GO:0005773,GO:0016491	GO:0009507,GO:0009941,GO:0009706,GO:0009535,GO:0005886,GO:0005773,GO:0016491	chloroplast|chloroplast envelope|chloroplast inner membrane|chloroplast thylakoid membrane|plasma membrane|vacuole|oxidoreductase activity	ko00592
Lj3P1019T19	K10525	5.3.99.6	AOC_1	allene oxide cyclase	OsI_12194	Allene oxide cyclase [Actinidia chinensis var. chinensis]	Down	ko00592	alpha-Linolenic acid metabolism	Metabolism	0.784922	0.660198	0.855533	6.48682	5.60708	4.36535	GO:0009507,GO:0046423,GO:0009734,GO:0007623,GO:0050832,GO:0080186,GO:0009908,GO:0009864,GO:0009695,GO:0048573,GO:1900367,GO:0009737,GO:0009646,GO:0009637,GO:0009723,GO:0010218,GO:0042542,GO:0009625,GO:0010038,GO:0010114,GO:0009751,GO:0009651,GO:0033274,GO:0009611,GO:0006636	GO:0009507,GO:0046423,GO:0009734,GO:0007623,GO:0050832,GO:0080186,GO:0009908,GO:0009864,GO:0009695,GO:0048573,GO:1900367,GO:0009737,GO:0009646,GO:0009637,GO:0009723,GO:0010218,GO:0042542,GO:0009625,GO:0010038,GO:0010114,GO:0009751,GO:0009651,GO:0033274,GO:0009611,GO:0006636	chloroplast|allene-oxide cyclase activity|auxin-activated signaling pathway|circadian rhythm|defense response to fungus|developmental vegetative growth|flower development|induced systemic resistance, jasmonic acid mediated signaling pathway|jasmonic acid biosynthetic process|photoperiodism, flowering|positive regulation of defense response to insect|response to abscisic acid|response to absence o…	ko00592
Lj4A195T60	K10525	5.3.99.6	AOC_2	allene oxide cyclase	OsI_12194	allene oxide cyclase [Camellia sinensis]	Down	ko00592	alpha-Linolenic acid metabolism	Metabolism	16.8988	19.6081	13.8018	33.8364	40.4685	40.0456	GO:0009507,GO:0046423,GO:0009734,GO:0007623,GO:0050832,GO:0080186,GO:0009908,GO:0009864,GO:0009695,GO:0048573,GO:1900367,GO:0009737,GO:0009646,GO:0009637,GO:0009723,GO:0010218,GO:0042542,GO:0009625,GO:0010038,GO:0010114,GO:0009751,GO:0009651,GO:0033274,GO:0009611,GO:0006636	GO:0009507,GO:0046423,GO:0009734,GO:0007623,GO:0050832,GO:0080186,GO:0009908,GO:0009864,GO:0009695,GO:0048573,GO:1900367,GO:0009737,GO:0009646,GO:0009637,GO:0009723,GO:0010218,GO:0042542,GO:0009625,GO:0010038,GO:0010114,GO:0009751,GO:0009651,GO:0033274,GO:0009611,GO:0006636	chloroplast|allene-oxide cyclase activity|auxin-activated signaling pathway|circadian rhythm|defense response to fungus|developmental vegetative growth|flower development|induced systemic resistance, jasmonic acid mediated signaling pathway|jasmonic acid biosynthetic process|photoperiodism, flowering|positive regulation of defense response to insect|response to abscisic acid|response to absence o…	ko00592
Lj4A458T45	K05894	1.3.1.42	OPR_1	12-oxophytodienoic acid reductase	F28O16.6	putative 12-oxophytodienoate reductase 11 [Citrus clementina]	Down	ko00592	alpha-Linolenic acid metabolism	Metabolism	0.0625826	0	0	5.53863	4.49002	4.17665	GO:0005737,GO:0016629,GO:0010181,GO:0031408,GO:0009611	GO:0005737,GO:0016629,GO:0010181,GO:0031408,GO:0009611	cytoplasm|12-oxophytodienoate reductase activity|FMN binding|oxylipin biosynthetic process|response to wounding	ko00592
Lj4A458T46	K05894	1.3.1.42	OPR_2	13-oxophytodienoic acid reductase	F28O16.6	putative 12-oxophytodienoate reductase 11 [Citrus clementina]	Down	ko00592	alpha-Linolenic acid metabolism	Metabolism	27.9992	29.2068	28.1244	163.739	182.62	151.138	GO:0005737,GO:0016629,GO:0010181,GO:0031408,GO:0009611	GO:0005737,GO:0016629,GO:0010181,GO:0031408,GO:0009611	cytoplasm|12-oxophytodienoate reductase activity|FMN binding|oxylipin biosynthetic process|response to wounding	ko00592
Lj4A459G6	K05894	1.3.1.42	OPR_3	14-oxophytodienoic acid reductase	OPR1	12-oxophytodienoate reductase 2-like [Punica granatum]	Down	ko00592	alpha-Linolenic acid metabolism	Metabolism	0	0	0	9.21185	6.67062	6.63597	GO:0005737,GO:0016629,GO:0010181,GO:0031408	GO:0005737,GO:0016629,GO:0010181,GO:0031408	cytoplasm|12-oxophytodienoate reductase activity|FMN binding|oxylipin biosynthetic process	ko00592
Lj4A460T56	K05894	1.3.1.42	OPR_4	15-oxophytodienoic acid reductase	F28O16.6	putative 12-oxophytodienoate reductase 11 [Citrus clementina]	Down	ko00592	alpha-Linolenic acid metabolism	Metabolism	3.57601	1.78417	4.08197	144.284	141.761	145.785	GO:0005737,GO:0016629,GO:0010181,GO:0031408,GO:0009611	GO:0005737,GO:0016629,GO:0010181,GO:0031408,GO:0009611	cytoplasm|12-oxophytodienoate reductase activity|FMN binding|oxylipin biosynthetic process|response to wounding	ko00592
Lj4A808T37	K05894	1.3.1.42	OPR_5	16-oxophytodienoic acid reductase	F28O16.5	12-oxophytodienoate reductase 1 isoform X1 [Sesamum indicum]	Down	ko00592	alpha-Linolenic acid metabolism	Metabolism	0.999049	0.746319	0.773708	2.22775	1.51879	1.7546	GO:0005737,GO:0016629,GO:0010181,GO:0031408	GO:0005737,GO:0016629,GO:0010181,GO:0031408	cytoplasm|12-oxophytodienoate reductase activity|FMN binding|oxylipin biosynthetic process	ko00592
Lj5A270G65	K05894	1.3.1.42	OPR_6	17-oxophytodienoic acid reductase	OsJ_20711	PREDICTED: putative 12-oxophytodienoate reductase 11 [Pyrus x bretschneideri]	Up	ko00592	alpha-Linolenic acid metabolism	Metabolism	6.45035	7.40057	7.98854	0.531388	0.150254	0.747368	GO:0010181,GO:0016491,GO:0031408	GO:0010181,GO:0016491,GO:0031408	FMN binding|oxidoreductase activity|oxylipin biosynthetic process	ko00592
Lj7A686T68	K05894	1.3.1.42	OPR_7	18-oxophytodienoic acid reductase	OPR3	hypothetical protein F0562_009733 [Nyssa sinensis]	Up	ko00592	alpha-Linolenic acid metabolism	Metabolism	62.9714	66.5385	60.2778	31.053	34.5858	31.127	GO:0005777,GO:0016629,GO:0010181,GO:0042802,GO:0009695,GO:0031408,GO:0009620,GO:0010193,GO:0048443	GO:0005777,GO:0016629,GO:0010181,GO:0042802,GO:0009695,GO:0031408,GO:0009620,GO:0010193,GO:0048443	peroxisome|12-oxophytodienoate reductase activity|FMN binding|identical protein binding|jasmonic acid biosynthetic process|oxylipin biosynthetic process|response to fungus|response to ozone|stamen development	ko00592
Lj3A936G53	K10526	6.2.1.-	OPCL1_1	OPC-8:0 CoA ligase 1	F5M15.17	OPC-8:0 CoA ligase 1, hypothetical protein F0562_031983 [Nyssa sinensis]	Down	ko00592	alpha-Linolenic acid metabolism	Metabolism	1.2639	1.12347	0.864133	4.03868	3.31884	4.15363	GO:0005777,GO:0005524,GO:0016874,GO:0009695,GO:0009611	GO:0005777,GO:0005524,GO:0016874,GO:0009695,GO:0009611	peroxisome|ATP binding|ligase activity|jasmonic acid biosynthetic process|response to wounding	ko00592
Lj4A13T54	K10526	6.2.1.-	OPCL1_2	OPC-8:0 CoA ligase 2	F5M15.17	OPC-8:0 CoA ligase 1, hypothetical protein F0562_036161 [Nyssa sinensis]	Down	ko00592	alpha-Linolenic acid metabolism	Metabolism	4.09593	6.1061	2.69127	8.58578	9.28902	9.63476	GO:0005777,GO:0005524,GO:0016874,GO:0009695,GO:0009611	GO:0005777,GO:0005524,GO:0016874,GO:0009695,GO:0009611	peroxisome|ATP binding|ligase activity|jasmonic acid biosynthetic process|response to wounding	ko00592
Lj3C951G1	K00232	1.3.3.6	ACOX	acyl-CoA oxidase	ATEM1.9	acyl-CoA oxidase	Up	ko00592	alpha-Linolenic acid metabolism	Metabolism	202.18	207.611	229.836	114.091	117.734	104.213	GO:0009514,GO:0005777,GO:0003995,GO:0003997,GO:0050660,GO:0009793,GO:0006635,GO:0046459	GO:0009514,GO:0005777,GO:0003995,GO:0003997,GO:0050660,GO:0009793,GO:0006635,GO:0046459	glyoxysome|peroxisome|acyl-CoA dehydrogenase activity|acyl-CoA oxidase activity|flavin adenine dinucleotide binding|embryo development ending in seed dormancy|fatty acid beta-oxidation|short-chain fatty acid metabolic process	ko00071,ko00410,ko00592,ko00640,ko01040,ko04146
Lj2C1197G9	K10527	4.2.1.17	MFP2_1	enoyl-CoA hydratase/3-hydroxyacyl-CoA dehydrogenase	0	glyoxysomal fatty acid beta-oxidation multifunctional protein MFP-a [Camellia sinensis]	Up	ko00592	alpha-Linolenic acid metabolism	Metabolism	45.1214	42.3531	47.7537	23.825	24.3935	22.7012	GO:0009514,GO:0018812,GO:0003857,GO:0008692,GO:0004165,GO:0004300,GO:0006635	GO:0009514,GO:0018812,GO:0003857,GO:0008692,GO:0004165,GO:0004300,GO:0006635	glyoxysome|3-hydroxyacyl-CoA dehydratase activity|3-hydroxyacyl-CoA dehydrogenase activity|3-hydroxybutyryl-CoA epimerase activity|dodecenoyl-CoA delta-isomerase activity|enoyl-CoA hydratase activity|fatty acid beta-oxidation	ko00071,ko00592
Lj7A654G24	K10527	4.2.1.17	MFP2_2	enoyl-CoA hydratase/4-hydroxyacyl-CoA dehydrogenase	P0413A11.18	hypothetical protein F0562_009550 [Nyssa sinensis]	Down	ko00592	alpha-Linolenic acid metabolism	Metabolism	63.0878	66.2957	51.1577	206.249	208.25	210.988	GO:0005618,GO:0009507,GO:0005874,GO:0005777,GO:0009506,GO:0018812,GO:0003857,GO:0008692,GO:0004165,GO:0004300,GO:0008017,GO:0003729,GO:0006635,GO:0009908,GO:0009695	GO:0005618,GO:0009507,GO:0005874,GO:0005777,GO:0009506,GO:0018812,GO:0003857,GO:0008692,GO:0004165,GO:0004300,GO:0008017,GO:0003729,GO:0006635,GO:0009908,GO:0009695	cell wall|chloroplast|microtubule|peroxisome|plasmodesma|3-hydroxyacyl-CoA dehydratase activity|3-hydroxyacyl-CoA dehydrogenase activity|3-hydroxybutyryl-CoA epimerase activity|dodecenoyl-CoA delta-isomerase activity|enoyl-CoA hydratase activity|microtubule binding|mRNA binding|fatty acid beta-oxidation|flower development|jasmonic acid biosynthetic process	ko00071,ko00592
Lj7C654G5	K10527	4.2.1.17	MFP2_3	enoyl-CoA hydratase/5-hydroxyacyl-CoA dehydrogenase	F19B15.40	peroxisomal fatty acid beta-oxidation multifunctional protein AIM1 [Camellia sinensis]	Down	ko00592	alpha-Linolenic acid metabolism	Metabolism	83.255	82.8282	87.0672	308.66	298.794	304.986	GO:0005618,GO:0009507,GO:0005777,GO:0009506,GO:0018812,GO:0003857,GO:0008692,GO:0004165,GO:0004300,GO:0008017,GO:0003729,GO:0006635,GO:0009908,GO:0009695	GO:0005618,GO:0009507,GO:0005777,GO:0009506,GO:0018812,GO:0003857,GO:0008692,GO:0004165,GO:0004300,GO:0008017,GO:0003729,GO:0006635,GO:0009908,GO:0009695	cell wall|chloroplast|peroxisome|plasmodesma|3-hydroxyacyl-CoA dehydratase activity|3-hydroxyacyl-CoA dehydrogenase activity|3-hydroxybutyryl-CoA epimerase activity|dodecenoyl-CoA delta-isomerase activity|enoyl-CoA hydratase activity|microtubule binding|mRNA binding|fatty acid beta-oxidation|flower development|jasmonic acid biosynthetic process	ko00071,ko00592
Lj6C613T0	K07513	2.3.1.16	fadA	acetyl-CoA acyltransferase	F25I18.11	acetyl-CoA acyltransferase, hypothetical protein F0562_000147 [Nyssa sinensis]	Up	ko00592	alpha-Linolenic acid metabolism	Metabolism	158.467	169.07	165.154	54.2856	54.2067	49.515	GO:0009507,GO:0009514,GO:0016020,GO:0005739,GO:0005730,GO:0005777,GO:0005774,GO:0003988,GO:0006635,GO:0010111,GO:0009695,GO:0031408,GO:0010124,GO:0009789,GO:0009611	GO:0009507,GO:0009514,GO:0016020,GO:0005739,GO:0005730,GO:0005777,GO:0005774,GO:0003988,GO:0006635,GO:0010111,GO:0009695,GO:0031408,GO:0010124,GO:0009789,GO:0009611	chloroplast|glyoxysome|membrane|mitochondrion|nucleolus|peroxisome|vacuolar membrane|acetyl-CoA C-acyltransferase activity|fatty acid beta-oxidation|glyoxysome organization|jasmonic acid biosynthetic process|oxylipin biosynthetic process|phenylacetate catabolic process|positive regulation of abscisic acid-activated signaling pathway|response to wounding	ko00071,ko00280,ko00592,ko01040,ko04146
