# Supplementary material for: Integrated volatile metabolomic and transcriptomic analysis provides insights into the regulation of floral scents between two contrasting varieties of Lonicera japonica
Source: Front Plant Sci. 2022 Sep 12;13:989036. doi: 10.3389/fpls.2022.989036 (PMC9510994; doi:10.3389/fpls.2022.989036)
Supplement: Supplementary file 13 [file Table_13.XLSX]

## Sheet: sheet1
Supplementary Table 13. Detailed information of the differentially expressed transcription factor genes
TFs	Group	Gene_number	Genes
AP2/ERF-AP2	Up	3	Lj1A181T23;Lj2A106T34;Lj4A752T18
AP2/ERF-AP2	Down	1	Lju41A25T62
AP2/ERF-ERF	Up	21	Lj1C66T5;Lj1C991G10;Lj1C991T7;Lj1P879T47;Lj1P991T53;Lj3C978G3;Lj4P106T40;Lj4P147T8;Lj4P148T17;Lj4P154T9;Lj4P256T31;Lj5A78T84;Lj7P618T61;Lj7P701T10;Lj8C47T14;Lj8C64G5;Lj8P130T43;Lj8P269T12;Lj8P585T4;Lj9P510T64;Lj9P560T16
AP2/ERF-ERF	Down	32	Lj1C22T12;Lj1P1012T53;Lj1P727T48;Lj1P730T46;Lj1P992T52;Lj2C196T5;Lj2C225T8;Lj2C225T9;Lj2C40T2;Lj2P1152T40;Lj2P172T25;Lj2P225T29;Lj2P226T21;Lj2P294T25;Lj3A825T24;Lj3E1016G0;Lj3P1019T23;Lj4P859T21;Lj4P917T40;Lj5C281T0;Lj5P141T37;Lj6C759T21;Lj6P553T14;Lj6P663T25;Lj6P663T27;Lj7C545T7;Lj7C545T8;Lj8P108T38;Lj8P114T18;Lj8P194T39;Lj8P209T20;Lj9P700T20
AP2/ERF-RAV	Up	0	--
AP2/ERF-RAV	Down	1	Lj6P764T48
Alfin-like	Up	2	Lj8A489T39;Lj8A513T26
Alfin-like	Down	2	Lj5A306G52;Lj8A497T37
B3	Up	8	Lj2A1135T40;Lj2A600G55;Lj2A601G13;Lj4C136T19;Lj7A16G28;Lj7A19G29;Lj7A19T32;Lj7C16T13
B3	Down	7	Lj1A852T44;Lj2A565G28;Lj2A565G29;Lj2A600T56;Lj2A75G40;Lj5A100T65;Lj7A17T43
B3-ARF	Up	5	Lj1C1200T8;Lj1C187G5;Lj1C912T0;Lj5C283T4;Lj5C745T2
B3-ARF	Down	7	Lj1A1169G69;Lj1C203T9;Lj2C322G14;Lj4A547G41;Lj4A576G36;Lj5C283G11;Lj9C600T2
BES1	Up	0	--
BES1	Down	2	Lj2A447T53;Lj4A783T76
BSD	Up	0	--
BSD	Down	1	Lj3C711T10
C2C2-CO-like	Up	6	Lj1A800G35;Lj2A255T56;Lj3A1014G44;Lj8C122T16;Lj8C138T2;Lju361A13T17
C2C2-CO-like	Down	4	Lj2A1186G33;Lj4A127T91;Lj7A741T44;Lj9A690T27
C2C2-Dof	Up	13	Lj1P936T16;Lj2C96T21;Lj2P1060T16;Lj2P159T36;Lj2P290T29;Lj2P298T33;Lj2P526T11;Lj4A110T79;Lj5A110T126;Lj5P124T48;Lj8C85T12;Lj9A464T86;Lju188C9T6
C2C2-Dof	Down	3	Lj1P1208T20;Lj3A1036T38;Lj5C48T3
C2C2-GATA	Up	2	Lj2A357T90;Lj2P461T26
C2C2-GATA	Down	5	Lj2A228T49;Lj3A827T61;Lj6A684T57;Lj7P700T15;Lj8C276G2
C2C2-LSD	Up	0	--
C2C2-LSD	Down	1	Lj1A1206T64
C2C2-YABBY	Up	1	Lj1A254G19
C2C2-YABBY	Down	1	Lj1A271T7
C2H2	Up	14	Lj1A141T55;Lj1A35T64;Lj1P212T10;Lj2A1079T34;Lj2A1153T47;Lj2A382G17;Lj2C23T12;Lj2P1006T19;Lj2P118T21;Lj3C856G6;Lj4C117T2;Lj5P172T80;Lj7P538T27;Lj9A415T54
C2H2	Down	15	Lj1C1201T6;Lj1C158G11;Lj1P933T16;Lj2A1165G50;Lj2C1056G2;Lj3P861T61;Lj4C69T16;Lj4C784T4;Lj4P759T25;Lj5A228T42;Lj7P472T18;Lj8C88T5;Lj9A519T89;Lju124C38T4;Lju41C53T12
C3H	Up	5	Lj1A82T75;Lj2P380T43;Lj8A191G24;Lj8A304T44;Lj9P632T17
C3H	Down	6	Lj4A461T9;Lj5A188T39;Lj7P564T24;Lj7P696T15;Lj8C0T4;Lj9P623T25
CAMTA	Up	1	Lj2A548G18
CAMTA	Down	0	--
CPP	Up	0	--
CPP	Down	1	Lj6C610G1
DBB	Up	0	--
DBB	Down	2	Lj5A190T59;Lj6A77T27
DBP	Up	0	--
DBP	Down	1	Lj7A715T36
E2F-DP	Up	0	--
E2F-DP	Down	1	Lj2A121T44
FAR1	Up	0	--
FAR1	Down	3	Lj1C1245G12;Lj2C1045T10;Lj3P181T29
GARP-ARR-B	Up	0	--
GARP-ARR-B	Down	3	Lj6A819T61;Lj6C736G18;Lj8A735T55
GARP-G2-like	Up	10	Lj1P1084T43;Lj1P147T66;Lj2A405T40;Lj2P1068T26;Lj3A886T34;Lj3C414T3;Lj4C255T10;Lj4C779T2;Lj5C279G0;Lj5C280G1
GARP-G2-like	Down	2	Lj2A407T39;Lj7A133G23
GRAS	Up	8	Lj1P304T14;Lj3C55T7;Lj4P265T48;Lj6P743T12;Lj7P535T17;Lj7P579T22;Lj7P637T33;Lj9P565T37
GRAS	Down	5	Lj1P149T39;Lj2C1066G3;Lj2C1066T2;Lj8P164T27;Lj9P523T37
GRF	Up	1	Lj7A685T54
GRF	Down	0	--
GeBP	Up	0	--
GeBP	Down	2	Lj8P121T27;Lju1220C3T4
HB-BELL	Up	4	Lj2A1019T30;Lj4A134T60;Lj7A277T21;Lj9A377T92
HB-BELL	Down	3	Lj2A87T49;Lj3A962T48;Lj5A193T98
HB-HD-ZIP	Up	6	Lj2A424T65;Lj2P539T34;Lj5C58G2;Lj7A443G63;Lj7C397T5;Lj8A270T23
HB-HD-ZIP	Down	6	Lj1P1025T70;Lj5P116T16;Lj7A498T43;Lj8C26T10;Lj9A602T29;Lj9A623T46
HB-KNOX	Up	0	--
HB-KNOX	Down	2	Lj8C732G3;Lj9A707G56
HB-WOX	Up	0	--
HB-WOX	Down	1	Lj2P499T21
HB-other	Up	0	--
HB-other	Down	2	Lj2C448T4;Lj8P152T59
HSF	Up	1	Lj4C771T2
HSF	Down	4	Lj1C55G1;Lj1P1176T57;Lj2P194T39;Lj7C265T7
LFY|LFY	Up	1	Lj9A487G53
LFY|LFY	Down	0	--
LIM	Up	6	Lj2A187T87;Lj5A121G97;Lj5C219T5;Lj9A580T62;Lj9C328T4;Lj9C452G9
LIM	Down	0	--
LOB	Up	15	Lj1A941T102;Lj1P959T49;Lj4A759T46;Lj5A118T70;Lj5C44T11;Lj7A91T10;Lj7C54T13;Lj7C54T3;Lj8A57T60;Lj8A96T34;Lj9A570T43;Lj9A571T73;Lj9C326T18;Lj9P457T89;Lj9P519T48
LOB	Down	4	Lj2A356T42;Lj2A443T54;Lj2P1107T58;Lj8E96T0
MADS-M-type	Up	1	Lj6A786G69
MADS-M-type	Down	1	Lj7C284T6
MADS-MIKC	Up	1	Lj4C88G16
MADS-MIKC	Down	2	Lj4A213T41;Lju124C44T12
MYB	Up	31	Lj1A741T29;Lj1A765T39;Lj1A898T82;Lj1A948G47;Lj1C983T3;Lj1P958T60;Lj3A1013T44;Lj3A1064T98;Lj3A874T74;Lj3A886G39;Lj4A112T43;Lj4P156T26;Lj4P262T13;Lj5A125G63;Lj5A165T84;Lj5A316T25;Lj5P180T17;Lj6A707G44;Lj7A288T39;Lj7A516T64;Lj7A593T47;Lj7C394T6;Lj9A237T27;Lj9A392T39;Lj9A560T44;Lj9A653T34;Lj9C444T8;Lj9C559T13;Lju41A18T43;Lju41A37T46;Lju41A9T74
MYB	Down	17	Lj1A854G33;Lj1A996T62;Lj1C1069T11;Lj2A1055T48;Lj2A1152T48;Lj2P432T1;Lj3A1041G81;Lj3A695T41;Lj3A835T52;Lj3P986T73;Lj4C817T15;Lj4P765T20;Lj5A145T41;Lj5A150T48;Lj5A37T36;Lj6A756T64;Lj8A182G65
MYB-related	Up	7	Lj1A13G30;Lj4A178G43;Lj4A253G30;Lj6A672G23;Lj6C712G7;Lj8C48T4;Lj2A730T33
MYB-related	Down	11	Lj1A121T44;Lj2A1101T50;Lj2A224G16;Lj2A224T25;Lj3A925G68;Lj3C638T8;Lj4A291T50;Lj4C675G2;Lj5A53G37;Lj7P673T48;Lj9C609G5
NAC	Up	20	Lj1A1200G68;Lj1A188T28;Lj2A110T59;Lj2A1148T46;Lj2A699G27;Lj2A977T16;Lj2C155T1;Lj3A1075T33;Lj3A936G54;Lj5A243T96;Lj6P282T25;Lj7C344T6;Lj8A107T64;Lj8A159T99;Lj8A190T44;Lj8P727T21;Lj9A243T49;Lj9A317T79;Lj9A403T64;Lju629A0T14
NAC	Down	22	Lj1A256T63;Lj1A850G59;Lj1A903G71;Lj1A906G54;Lj2C712T1;Lj3A1020T58;Lj3A936T60;Lj4A112T42;Lj4A44T41;Lj4A633T23;Lj6A311T76;Lj6A311T77;Lj6A311T78;Lj6A312T36;Lj6A785G38;Lj6C834T0;Lj7A387G68;Lj7A600T54;Lj7A614T38;Lj8A159T98;Lj9C465T8;Lj9P419T23
NF-YA	Up	1	Lj5C39T4
NF-YA	Down	0	--
NF-YB	Up	3	Lj2A964T5;Lj2P256T82;Lj2P610T24
NF-YB	Down	3	Lj1P889T71;Lj2A946T24;Lj8P178T58
NF-YC	Up	2	Lj3P716T60;Lj3P750T35
NF-YC	Down	2	Lj6P658T35;Lju361C5T10
OFP	Up	5	Lj2A1100T23;Lj2A449T51;Lj2C34T8;Lj2P1169T13;Lj6P608T30
OFP	Down	1	Lj2P973T19
PLATZ	Up	1	Lj3A780T60
PLATZ	Down	0	--
RWP-RK	Up	7	Lj3A56G20;Lj3C41T3;Lj3C56G6;Lj3C59T5;Lj5C172G15;Lj7A235T21;Lj8C207T2
RWP-RK	Down	11	Lj1A653T21;Lj3A51T17;Lj3A53T23;Lj3C20G5;Lj3C56T3;Lj3C58T3;Lj3C59T0;Lj3C62T11;Lj4A806T79;Lj9C406T5;Lju1601A0G40
SBP	Up	3	Lj1C10G2;Lj2A290T33;Lj2C290T6
SBP	Down	1	Lj6A827T49
TCP	Up	3	Lj1P1196T18;Lj6P831T22;Lj9C575T8
TCP	Down	7	Lj1P1171T8;Lj2P321T31;Lj5P145T35;Lj7P611T37;Lj8C104T1;Lj9C462T10;Lju41C2T15
TUB	Up	2	Lj4C203T8;Lj4C37T4
TUB	Down	1	Lj4A696G55
Tify	Up	0	--
Tify	Down	4	Lj2C1166G12;Lj7A689T75;Lj7A714G44;Lj9A417T37
Trihelix	Up	4	Lj2A146T27;Lj2A26G26;Lj4C696T1;Lj7C372T7
Trihelix	Down	2	Lj2P126T14;Lj7P488T30
ULT	Up	1	Lj8A116T74
ULT	Down	0	--
WRKY	Up	3	Lj1A1175T52;Lj8A99G63;Lj8C184T7
WRKY	Down	21	Lj1A1233G65;Lj1A125T41;Lj2A170T35;Lj2A266T56;Lj2C58G9;Lj2C66T4;Lj3A910T41;Lj4C766T4;Lj5A114T30;Lj5A80T53;Lj7A458T48;Lj7A507G44;Lj7A731T27;Lj7A81T15;Lj8A126G70;Lj8A467T17;Lj8A53G91;Lj8A53T97;Lj9A493T68;Lj9C590T16;Lju41A8G103
bHLH	Up	17	Lj1A95T46;Lj2A374G35;Lj2A426T40;Lj2C429T14;Lj2P1174T28;Lj3A357T50;Lj3A910T46;Lj4A76T63;Lj4A83G69;Lj4C151G11;Lj5A196T49;Lj6A772G31;Lj7A474T26;Lj7A677T52;Lj9A372G31;Lj9C373G7;Lju124C34G3
bHLH	Down	19	Lj1A1094T41;Lj1A1193G77;Lj1C958T8;Lj1P1092T11;Lj2P239T15;Lj3A1020G57;Lj3A1054T81;Lj3C1025T10;Lj4C294G8;Lj4P771T22;Lj5A302T14;Lj5A342T73;Lj5A89T40;Lj6A653T78;Lj6C656T7;Lj8A103T85;Lj9A341T45;Lj9A484T66;Lj9A485T87
bZIP	Up	13	Lj1C966G14;Lj4C74T8;Lj4P165T20;Lj5P334T33;Lj6P772T14;Lj7A753T39;Lj7P112T12;Lj8A105T40;Lj8A152T85;Lj8A212T67;Lj8A672T11;Lju124A32G74;Lju361C12T1
bZIP	Down	5	Lj2P458T47;Lj4A710T57;Lj4A879T67;Lj7A371G48;Lj8A668G28
zf-HD	Up	2	Lj4C38T5;Lj4C92T5
zf-HD	Down	0	--
