# Supplementary material for: Integrated volatile metabolomic and transcriptomic analysis provides insights into the regulation of floral scents between two contrasting varieties of Lonicera japonica
Source: Front Plant Sci. 2022 Sep 12;13:989036. doi: 10.3389/fpls.2022.989036 (PMC9510994; doi:10.3389/fpls.2022.989036)
Supplement: Supplementary file 14 [file Table_14.XLSX]

## Sheet: Sheet1
Supplementary Table 14. Detailed information of the correlation analysis between DEGs and DAVs
gene	KO	KEGG_map_gene	meta	Compounds	Class I	CID	KEGG_map_meta	coefficient	pvalue	relationType
Lj1A1062G22	K01853	ko00100	KMW0460	Geraniol	Terpenoids	C01500	ko00902,ko01100,ko01110	0.917966	0.00981834	gene-meta
Lj1A1122T48	K01824	ko00100	KMW0460	Geraniol	Terpenoids	C01500	ko00902,ko01100,ko01110	-0.948305	0.00393952	gene-meta
Lj1A1231T40	K05359	ko00400	KMW0460	Geraniol	Terpenoids	C01500	ko00902,ko01100,ko01110	-0.915471	0.0104158	gene-meta
Lj1A130T36	K15892	ko00900	KMW0460	Geraniol	Terpenoids	C01500	ko00902,ko01100,ko01110	-0.898378	0.0149657	gene-meta
Lj1A221T48	K05359	ko00400	KMW0460	Geraniol	Terpenoids	C01500	ko00902,ko01100,ko01110	0.982349	0.000464592	gene-meta
Lj1A252T37	K04121	ko00904	KMW0460	Geraniol	Terpenoids	C01500	ko00902,ko01100,ko01110	-0.943747	0.00465758	gene-meta
Lj1A678T29	K14455	ko00220;ko00250;ko00270;ko00330;ko00350;ko00360;ko00400;ko00710;ko00950;ko00960	KMW0460	Geraniol	Terpenoids	C01500	ko00902,ko01100,ko01110	-0.91387	0.0108081	gene-meta
Lj1A817T52	K23947	ko00380	KMW0460	Geraniol	Terpenoids	C01500	ko00902,ko01100,ko01110	-0.96118	0.00223122	gene-meta
Lj1A821G46	K05356	ko00900	KMW0460	Geraniol	Terpenoids	C01500	ko00902,ko01100,ko01110	-0.963558	0.00196786	gene-meta
Lj1A865T16	K04125	ko00904	KMW0460	Geraniol	Terpenoids	C01500	ko00902,ko01100,ko01110	0.911231	0.0114701	gene-meta
Lj1A894T48	K00787	ko00900	KMW0460	Geraniol	Terpenoids	C01500	ko00902,ko01100,ko01110	0.95419	0.0030997	gene-meta
Lj1A960T73	K00128	ko00010;ko00053;ko00071;ko00280;ko00310;ko00330;ko00340;ko00380;ko00410;ko00561;ko00620;ko00903	KMW0460	Geraniol	Terpenoids	C01500	ko00902,ko01100,ko01110	-0.95567	0.00290415	gene-meta
Lj1A987T48	K05282	ko00904	KMW0460	Geraniol	Terpenoids	C01500	ko00902,ko01100,ko01110	-0.918346	0.00972884	gene-meta
Lj1C39G8	K11816	ko00380	KMW0460	Geraniol	Terpenoids	C01500	ko00902,ko01100,ko01110	0.927574	0.00767825	gene-meta
Lj1C712T2	K00815	ko00130;ko00270;ko00350;ko00360;ko00400;ko00950;ko00960	KMW0460	Geraniol	Terpenoids	C01500	ko00902,ko01100,ko01110	0.927013	0.00779635	gene-meta
Lj2A1080G35	K01657	ko00400	KMW0460	Geraniol	Terpenoids	C01500	ko00902,ko01100,ko01110	0.978879	0.000664407	gene-meta
Lj2A1088T45	K15892	ko00900	KMW0460	Geraniol	Terpenoids	C01500	ko00902,ko01100,ko01110	-0.926968	0.00780585	gene-meta
Lj2A1124T48	K17961	ko00904	KMW0460	Geraniol	Terpenoids	C01500	ko00902,ko01100,ko01110	-0.985406	0.000317934	gene-meta
Lj2A1138T20	K11816	ko00380	KMW0460	Geraniol	Terpenoids	C01500	ko00902,ko01100,ko01110	0.961339	0.00221311	gene-meta
Lj2A187T82	K15095	ko00902	KMW0460	Geraniol	Terpenoids	C01500	ko00902,ko01100,ko01110	0.909593	0.0118906	gene-meta
Lj2A200T28	K01641	ko00072;ko00280;ko00650;ko00900	KMW0460	Geraniol	Terpenoids	C01500	ko00902,ko01100,ko01110	0.943034	0.00477532	gene-meta
Lj2A267T59	K05359	ko00400	KMW0460	Geraniol	Terpenoids	C01500	ko00902,ko01100,ko01110	-0.946683	0.00418828	gene-meta
Lj2A305T54	K04125	ko00904	KMW0460	Geraniol	Terpenoids	C01500	ko00902,ko01100,ko01110	-0.847033	0.0333088	gene-meta
Lj2A923T15	K15095	ko00902	KMW0460	Geraniol	Terpenoids	C01500	ko00902,ko01100,ko01110	0.842079	0.0354394	gene-meta
Lj2C1088T4	K15892	ko00900	KMW0460	Geraniol	Terpenoids	C01500	ko00902,ko01100,ko01110	-0.843645	0.034759	gene-meta
Lj2C11T1	K04121	ko00904	KMW0460	Geraniol	Terpenoids	C01500	ko00902,ko01100,ko01110	-0.837985	0.0372469	gene-meta
Lj2C497T11	K11778	ko00900	KMW0460	Geraniol	Terpenoids	C01500	ko00902,ko01100,ko01110	0.975673	0.000880486	gene-meta
Lj2C506T1	K00021	ko00900	KMW0460	Geraniol	Terpenoids	C01500	ko00902,ko01100,ko01110	0.828156	0.0417583	gene-meta
Lj2C521T7	K23232	ko00902	KMW0460	Geraniol	Terpenoids	C01500	ko00902,ko01100,ko01110	0.966574	0.00165727	gene-meta
Lj2C523T7	K23232	ko00902	KMW0460	Geraniol	Terpenoids	C01500	ko00902,ko01100,ko01110	0.947342	0.00408622	gene-meta
Lj2C922T10	K15095	ko00902	KMW0460	Geraniol	Terpenoids	C01500	ko00902,ko01100,ko01110	0.820805	0.0452893	gene-meta
Lj2C924T6	K15095	ko00902	KMW0460	Geraniol	Terpenoids	C01500	ko00902,ko01100,ko01110	0.857366	0.0290656	gene-meta
Lj2P1152T43	K11778	ko00900	KMW0460	Geraniol	Terpenoids	C01500	ko00902,ko01100,ko01110	0.945101	0.00443819	gene-meta
Lj2P323T47	K01593	ko00350;ko00360;ko00380;ko00901;ko00950;ko00965	KMW0460	Geraniol	Terpenoids	C01500	ko00902,ko01100,ko01110	-0.941666	0.00500511	gene-meta
Lj3A1033T59	K06981	ko00900	KMW0460	Geraniol	Terpenoids	C01500	ko00902,ko01100,ko01110	-0.97667	0.000810056	gene-meta
Lj3A851T66	K00817	ko00340;ko00350;ko00360;ko00400;ko00960	KMW0460	Geraniol	Terpenoids	C01500	ko00902,ko01100,ko01110	-0.958317	0.00257003	gene-meta
Lj3C808G8	K01662	ko00730;ko00900	KMW0460	Geraniol	Terpenoids	C01500	ko00902,ko01100,ko01110	-0.973734	0.00102579	gene-meta
Lj3C808T7	K01662	ko00730;ko00900	KMW0460	Geraniol	Terpenoids	C01500	ko00902,ko01100,ko01110	-0.975743	0.000875446	gene-meta
Lj3C860T0	K01658	ko00400	KMW0460	Geraniol	Terpenoids	C01500	ko00902,ko01100,ko01110	0.966417	0.00167275	gene-meta
Lj3P430T4	K04121	ko00904	KMW0460	Geraniol	Terpenoids	C01500	ko00902,ko01100,ko01110	0.900894	0.0142464	gene-meta
Lj4A10T81	K03781	ko00380;ko00630;ko04016;ko04146	KMW0460	Geraniol	Terpenoids	C01500	ko00902,ko01100,ko01110	0.96232	0.00210291	gene-meta
Lj4A198T32	K11816	ko00380	KMW0460	Geraniol	Terpenoids	C01500	ko00902,ko01100,ko01110	0.947532	0.00405715	gene-meta
Lj4A243T61	K00021	ko00900	KMW0460	Geraniol	Terpenoids	C01500	ko00902,ko01100,ko01110	0.965122	0.00180346	gene-meta
Lj4A266G28	K23232	ko00902	KMW0460	Geraniol	Terpenoids	C01500	ko00902,ko01100,ko01110	-0.942728	0.00482623	gene-meta
Lj4A421T8	K05906	ko00900	KMW0460	Geraniol	Terpenoids	C01500	ko00902,ko01100,ko01110	-0.94502	0.0044511	gene-meta
Lj4A48T66	K04122	ko00904	KMW0460	Geraniol	Terpenoids	C01500	ko00902,ko01100,ko01110	0.945776	0.00433068	gene-meta
Lj4A778G47	K04122	ko00904	KMW0460	Geraniol	Terpenoids	C01500	ko00902,ko01100,ko01110	0.929859	0.00720713	gene-meta
Lj4A806G77	K03781	ko00380;ko00630;ko04016;ko04146	KMW0460	Geraniol	Terpenoids	C01500	ko00902,ko01100,ko01110	-0.957706	0.0026453	gene-meta
Lj4C241G1	K01626	ko00400	KMW0460	Geraniol	Terpenoids	C01500	ko00902,ko01100,ko01110	0.90645	0.012718	gene-meta
Lj4C267T4	K01662	ko00730;ko00900	KMW0460	Geraniol	Terpenoids	C01500	ko00902,ko01100,ko01110	0.978973	0.000658538	gene-meta
Lj4C632G4	K00128	ko00010;ko00053;ko00071;ko00280;ko00310;ko00330;ko00340;ko00380;ko00410;ko00561;ko00620;ko00903	KMW0460	Geraniol	Terpenoids	C01500	ko00902,ko01100,ko01110	-0.978014	0.00071979	gene-meta
Lj4C726T2	K01626	ko00400	KMW0460	Geraniol	Terpenoids	C01500	ko00902,ko01100,ko01110	-0.97194	0.00117003	gene-meta
Lj4C751G2	K00511	ko00100;ko00909	KMW0460	Geraniol	Terpenoids	C01500	ko00902,ko01100,ko01110	0.848126	0.0328472	gene-meta
Lj4C76T5	K00511	ko00100;ko00909	KMW0460	Geraniol	Terpenoids	C01500	ko00902,ko01100,ko01110	0.949917	0.00369961	gene-meta
Lj4C812T5	K00021	ko00900	KMW0460	Geraniol	Terpenoids	C01500	ko00902,ko01100,ko01110	0.923578	0.00853722	gene-meta
Lj4C866G0	K00891	ko00400	KMW0460	Geraniol	Terpenoids	C01500	ko00902,ko01100,ko01110	0.900983	0.0142213	gene-meta
Lj4C925G5	K00891	ko00400	KMW0460	Geraniol	Terpenoids	C01500	ko00902,ko01100,ko01110	0.825249	0.0431385	gene-meta
Lj4P269T15	K01662	ko00730;ko00900	KMW0460	Geraniol	Terpenoids	C01500	ko00902,ko01100,ko01110	0.903588	0.0134947	gene-meta
Lj5A124T67	K00099	ko00900	KMW0460	Geraniol	Terpenoids	C01500	ko00902,ko01100,ko01110	-0.968448	0.00147755	gene-meta
Lj5A170T102	K00021	ko00900	KMW0460	Geraniol	Terpenoids	C01500	ko00902,ko01100,ko01110	-0.962794	0.00205066	gene-meta
Lj5A183T92	K01426	ko00330;ko00360;ko00380	KMW0460	Geraniol	Terpenoids	C01500	ko00902,ko01100,ko01110	0.909316	0.0119625	gene-meta
Lj5A292T55	K00991	ko00900	KMW0460	Geraniol	Terpenoids	C01500	ko00902,ko01100,ko01110	-0.864332	0.0263602	gene-meta
Lj5A435T23	K01695	ko00260;ko00400	KMW0460	Geraniol	Terpenoids	C01500	ko00902,ko01100,ko01110	0.969409	0.00138937	gene-meta
Lj5A552T18	K01426	ko00330;ko00360;ko00380	KMW0460	Geraniol	Terpenoids	C01500	ko00902,ko01100,ko01110	0.962905	0.00203852	gene-meta
Lj5A558T15	K00869	ko00900;ko04146	KMW0460	Geraniol	Terpenoids	C01500	ko00902,ko01100,ko01110	-0.97863	0.000680108	gene-meta
Lj5A559T31	K01426	ko00330;ko00360;ko00380	KMW0460	Geraniol	Terpenoids	C01500	ko00902,ko01100,ko01110	0.955075	0.00298204	gene-meta
Lj5A64T50	K04124	ko00904	KMW0460	Geraniol	Terpenoids	C01500	ko00902,ko01100,ko01110	0.96498	0.00181813	gene-meta
Lj5C121G4	K11820	ko00380;ko00966	KMW0460	Geraniol	Terpenoids	C01500	ko00902,ko01100,ko01110	-0.982356	0.000464205	gene-meta
Lj5C214T14	K01052	ko00100	KMW0460	Geraniol	Terpenoids	C01500	ko00902,ko01100,ko01110	-0.934503	0.00629425	gene-meta
Lj5C566G6	K01426	ko00330;ko00360;ko00380	KMW0460	Geraniol	Terpenoids	C01500	ko00902,ko01100,ko01110	-0.957624	0.00265552	gene-meta
Lj5C695T2	K14173	ko00909	KMW0460	Geraniol	Terpenoids	C01500	ko00902,ko01100,ko01110	0.975328	0.000905557	gene-meta
Lj5C767T12	K05917	ko00100	KMW0460	Geraniol	Terpenoids	C01500	ko00902,ko01100,ko01110	-0.964272	0.00189198	gene-meta
Lj6A769T90	K15889	ko00900	KMW0460	Geraniol	Terpenoids	C01500	ko00902,ko01100,ko01110	-0.968034	0.00151643	gene-meta
Lj6C107G5	K23558	ko00100	KMW0460	Geraniol	Terpenoids	C01500	ko00902,ko01100,ko01110	0.968763	0.00144836	gene-meta
Lj6C312T4	K00128	ko00010;ko00053;ko00071;ko00280;ko00310;ko00330;ko00340;ko00380;ko00410;ko00561;ko00620;ko00903	KMW0460	Geraniol	Terpenoids	C01500	ko00902,ko01100,ko01110	-0.814329	0.04851	gene-meta
Lj6C723T8	K04125	ko00904	KMW0460	Geraniol	Terpenoids	C01500	ko00902,ko01100,ko01110	-0.921484	0.0090051	gene-meta
Lj6P708T54	K00587	ko00900	KMW0460	Geraniol	Terpenoids	C01500	ko00902,ko01100,ko01110	0.913036	0.0110152	gene-meta
Lj7A514T33	K05954	ko00900	KMW0460	Geraniol	Terpenoids	C01500	ko00902,ko01100,ko01110	-0.96454	0.00186385	gene-meta
Lj7A581T54	K13789	ko00900	KMW0460	Geraniol	Terpenoids	C01500	ko00902,ko01100,ko01110	0.931863	0.00680586	gene-meta
Lj7A595G62	K00766	ko00400	KMW0460	Geraniol	Terpenoids	C01500	ko00902,ko01100,ko01110	0.935787	0.00605251	gene-meta
Lj7A707T39	K11816	ko00380	KMW0460	Geraniol	Terpenoids	C01500	ko00902,ko01100,ko01110	0.951329	0.00349559	gene-meta
Lj7A9T85	K15889	ko00900	KMW0460	Geraniol	Terpenoids	C01500	ko00902,ko01100,ko01110	-0.951698	0.0034433	gene-meta
Lj8A142T62	K04125	ko00904	KMW0460	Geraniol	Terpenoids	C01500	ko00902,ko01100,ko01110	-0.848904	0.0325202	gene-meta
Lj8A234T18	K15095	ko00902	KMW0460	Geraniol	Terpenoids	C01500	ko00902,ko01100,ko01110	-0.861043	0.027622	gene-meta
Lj8A234T20	K15095	ko00902	KMW0460	Geraniol	Terpenoids	C01500	ko00902,ko01100,ko01110	-0.919748	0.00940216	gene-meta
Lj8A612T15	K11816	ko00380	KMW0460	Geraniol	Terpenoids	C01500	ko00902,ko01100,ko01110	0.964787	0.00183813	gene-meta
Lj8A66T51	K01817	ko00400	KMW0460	Geraniol	Terpenoids	C01500	ko00902,ko01100,ko01110	0.906611	0.012675	gene-meta
Lj8C18T3	K20659	ko00909	KMW0460	Geraniol	Terpenoids	C01500	ko00902,ko01100,ko01110	0.973115	0.00107452	gene-meta
Lj8C240G7	K01641	ko00072;ko00280;ko00650;ko00900	KMW0460	Geraniol	Terpenoids	C01500	ko00902,ko01100,ko01110	0.974189	0.00099074	gene-meta
Lj8C32T4	K05282	ko00904	KMW0460	Geraniol	Terpenoids	C01500	ko00902,ko01100,ko01110	-0.979945	0.000599294	gene-meta
Lj9A128T46	K05917	ko00100	KMW0460	Geraniol	Terpenoids	C01500	ko00902,ko01100,ko01110	-0.948387	0.00392712	gene-meta
Lj9A25G19	K00869	ko00900;ko04146	KMW0460	Geraniol	Terpenoids	C01500	ko00902,ko01100,ko01110	0.838323	0.0370962	gene-meta
Lj9A26G17	K00869	ko00900;ko04146	KMW0460	Geraniol	Terpenoids	C01500	ko00902,ko01100,ko01110	0.971596	0.00119871	gene-meta
Lj9A340G46	K00511	ko00100;ko00909	KMW0460	Geraniol	Terpenoids	C01500	ko00902,ko01100,ko01110	0.94289	0.0047992	gene-meta
Lj9A340T59	K00511	ko00100;ko00909	KMW0460	Geraniol	Terpenoids	C01500	ko00902,ko01100,ko01110	0.96021	0.00234334	gene-meta
Lj9A382T62	K00801	ko00100;ko00909	KMW0460	Geraniol	Terpenoids	C01500	ko00902,ko01100,ko01110	-0.927	0.00779909	gene-meta
Lj9A568G56	K00800	ko00400	KMW0460	Geraniol	Terpenoids	C01500	ko00902,ko01100,ko01110	-0.96889	0.00143666	gene-meta
Lj9A569T55	K14423	ko00100	KMW0460	Geraniol	Terpenoids	C01500	ko00902,ko01100,ko01110	0.944375	0.00455522	gene-meta
Lj9A579T33	K15095	ko00902	KMW0460	Geraniol	Terpenoids	C01500	ko00902,ko01100,ko01110	-0.932242	0.00673121	gene-meta
Lj9A608G28	K14674	ko00100;ko00561;ko00564;ko00565;ko00590;ko00591;ko00592	KMW0460	Geraniol	Terpenoids	C01500	ko00902,ko01100,ko01110	-0.945122	0.00443479	gene-meta
Lj9C219G1	K00382	ko00010;ko00020;ko00260;ko00280;ko00310;ko00380;ko00620;ko00630;ko00640	KMW0460	Geraniol	Terpenoids	C01500	ko00902,ko01100,ko01110	0.980386	0.000573296	gene-meta
Lj9C444T23	K16903	ko00380	KMW0460	Geraniol	Terpenoids	C01500	ko00902,ko01100,ko01110	0.947969	0.00399041	gene-meta
Lj9C505T11	K00837	ko00270;ko00380	KMW0460	Geraniol	Terpenoids	C01500	ko00902,ko01100,ko01110	-0.938788	0.00550576	gene-meta
Lj9C587T13	K06013	ko00900	KMW0460	Geraniol	Terpenoids	C01500	ko00902,ko01100,ko01110	-0.920512	0.00922638	gene-meta
Lj9C638G10	K00559	ko00100	KMW0460	Geraniol	Terpenoids	C01500	ko00902,ko01100,ko01110	0.932397	0.0067008	gene-meta
Lj9C690G4	K01662	ko00730;ko00900	KMW0460	Geraniol	Terpenoids	C01500	ko00902,ko01100,ko01110	0.968462	0.00147627	gene-meta
Lj9C735G8	K01662	ko00730;ko00900	KMW0460	Geraniol	Terpenoids	C01500	ko00902,ko01100,ko01110	0.989651	0.000160107	gene-meta
Lj9P464T76	K10960	ko00860;ko00900	KMW0460	Geraniol	Terpenoids	C01500	ko00902,ko01100,ko01110	-0.970143	0.00132388	gene-meta
Lju114C1T0	K07408	ko00380	KMW0460	Geraniol	Terpenoids	C01500	ko00902,ko01100,ko01110	0.971017	0.00124786	gene-meta
Lju170A27T21	K07408	ko00380	KMW0460	Geraniol	Terpenoids	C01500	ko00902,ko01100,ko01110	-0.812531	0.0494225	gene-meta
Lju188A10T83	K23232	ko00902	KMW0460	Geraniol	Terpenoids	C01500	ko00902,ko01100,ko01110	-0.942767	0.00481965	gene-meta
Lju188C12T6	K23232	ko00902	KMW0460	Geraniol	Terpenoids	C01500	ko00902,ko01100,ko01110	-0.870278	0.0241503	gene-meta
Lj1A1062G22	K01853	ko00100	NMW0071	L-.alpha.-Terpineol	Terpenoids	C11393	ko00902,ko01100,ko01110	0.844807	0.0342584	gene-meta
Lj1A1122T48	K01824	ko00100	NMW0071	L-.alpha.-Terpineol	Terpenoids	C11393	ko00902,ko01100,ko01110	-0.953514	0.00319124	gene-meta
Lj1A130T36	K15892	ko00900	NMW0071	L-.alpha.-Terpineol	Terpenoids	C11393	ko00902,ko01100,ko01110	-0.897059	0.0153497	gene-meta
Lj1A221T48	K05359	ko00400	NMW0071	L-.alpha.-Terpineol	Terpenoids	C11393	ko00902,ko01100,ko01110	0.917615	0.00990138	gene-meta
Lj1A252T37	K04121	ko00904	NMW0071	L-.alpha.-Terpineol	Terpenoids	C11393	ko00902,ko01100,ko01110	-0.895335	0.0158588	gene-meta
Lj1A678T29	K14455	ko00220;ko00250;ko00270;ko00330;ko00350;ko00360;ko00400;ko00710;ko00950;ko00960	NMW0071	L-.alpha.-Terpineol	Terpenoids	C11393	ko00902,ko01100,ko01110	-0.883502	0.0195672	gene-meta
Lj1A817T52	K23947	ko00380	NMW0071	L-.alpha.-Terpineol	Terpenoids	C11393	ko00902,ko01100,ko01110	-0.935504	0.00610538	gene-meta
Lj1A821G46	K05356	ko00900	NMW0071	L-.alpha.-Terpineol	Terpenoids	C11393	ko00902,ko01100,ko01110	-0.934401	0.00631371	gene-meta
Lj1A894T48	K00787	ko00900	NMW0071	L-.alpha.-Terpineol	Terpenoids	C11393	ko00902,ko01100,ko01110	0.818085	0.0466296	gene-meta
Lj1A960T73	K00128	ko00010;ko00053;ko00071;ko00280;ko00310;ko00330;ko00340;ko00380;ko00410;ko00561;ko00620;ko00903	NMW0071	L-.alpha.-Terpineol	Terpenoids	C11393	ko00902,ko01100,ko01110	-0.937115	0.00580749	gene-meta
Lj1C274G2	K04121	ko00904	NMW0071	L-.alpha.-Terpineol	Terpenoids	C11393	ko00902,ko01100,ko01110	-0.881949	0.0200816	gene-meta
Lj1C39G8	K11816	ko00380	NMW0071	L-.alpha.-Terpineol	Terpenoids	C11393	ko00902,ko01100,ko01110	0.954112	0.00311027	gene-meta
Lj1C712T2	K00815	ko00130;ko00270;ko00350;ko00360;ko00400;ko00950;ko00960	NMW0071	L-.alpha.-Terpineol	Terpenoids	C11393	ko00902,ko01100,ko01110	0.918461	0.00970184	gene-meta
Lj2A1080G35	K01657	ko00400	NMW0071	L-.alpha.-Terpineol	Terpenoids	C11393	ko00902,ko01100,ko01110	0.930583	0.00706078	gene-meta
Lj2A1088T45	K15892	ko00900	NMW0071	L-.alpha.-Terpineol	Terpenoids	C11393	ko00902,ko01100,ko01110	-0.872833	0.0232289	gene-meta
Lj2A1124T48	K17961	ko00904	NMW0071	L-.alpha.-Terpineol	Terpenoids	C11393	ko00902,ko01100,ko01110	-0.924057	0.00843197	gene-meta
Lj2A1138T20	K11816	ko00380	NMW0071	L-.alpha.-Terpineol	Terpenoids	C11393	ko00902,ko01100,ko01110	0.939179	0.00543623	gene-meta
Lj2A187T82	K15095	ko00902	NMW0071	L-.alpha.-Terpineol	Terpenoids	C11393	ko00902,ko01100,ko01110	0.909655	0.0118747	gene-meta
Lj2A200T28	K01641	ko00072;ko00280;ko00650;ko00900	NMW0071	L-.alpha.-Terpineol	Terpenoids	C11393	ko00902,ko01100,ko01110	0.893411	0.0164363	gene-meta
Lj2A267T59	K05359	ko00400	NMW0071	L-.alpha.-Terpineol	Terpenoids	C11393	ko00902,ko01100,ko01110	-0.860996	0.0276404	gene-meta
Lj2A305T54	K04125	ko00904	NMW0071	L-.alpha.-Terpineol	Terpenoids	C11393	ko00902,ko01100,ko01110	-0.924293	0.00838043	gene-meta
Lj2A497T43	K03781	ko00380;ko00630;ko04016;ko04146	NMW0071	L-.alpha.-Terpineol	Terpenoids	C11393	ko00902,ko01100,ko01110	0.855578	0.0297804	gene-meta
Lj2C1088T4	K15892	ko00900	NMW0071	L-.alpha.-Terpineol	Terpenoids	C11393	ko00902,ko01100,ko01110	-0.963498	0.00197427	gene-meta
Lj2C220T9	K18108	ko00902	NMW0071	L-.alpha.-Terpineol	Terpenoids	C11393	ko00902,ko01100,ko01110	0.886928	0.0184551	gene-meta
Lj2C497T11	K11778	ko00900	NMW0071	L-.alpha.-Terpineol	Terpenoids	C11393	ko00902,ko01100,ko01110	0.861549	0.0274262	gene-meta
Lj2C506T1	K00021	ko00900	NMW0071	L-.alpha.-Terpineol	Terpenoids	C11393	ko00902,ko01100,ko01110	0.812175	0.0496041	gene-meta
Lj2C521T7	K23232	ko00902	NMW0071	L-.alpha.-Terpineol	Terpenoids	C11393	ko00902,ko01100,ko01110	0.919307	0.00950428	gene-meta
Lj2C922T10	K15095	ko00902	NMW0071	L-.alpha.-Terpineol	Terpenoids	C11393	ko00902,ko01100,ko01110	0.869075	0.0245898	gene-meta
Lj2P1152T43	K11778	ko00900	NMW0071	L-.alpha.-Terpineol	Terpenoids	C11393	ko00902,ko01100,ko01110	0.880368	0.0206116	gene-meta
Lj2P323T47	K01593	ko00350;ko00360;ko00380;ko00901;ko00950;ko00965	NMW0071	L-.alpha.-Terpineol	Terpenoids	C11393	ko00902,ko01100,ko01110	-0.954234	0.00309384	gene-meta
Lj3A1033T59	K06981	ko00900	NMW0071	L-.alpha.-Terpineol	Terpenoids	C11393	ko00902,ko01100,ko01110	-0.956044	0.00285571	gene-meta
Lj3A851T66	K00817	ko00340;ko00350;ko00360;ko00400;ko00960	NMW0071	L-.alpha.-Terpineol	Terpenoids	C11393	ko00902,ko01100,ko01110	-0.932999	0.00658331	gene-meta
Lj3C808G8	K01662	ko00730;ko00900	NMW0071	L-.alpha.-Terpineol	Terpenoids	C11393	ko00902,ko01100,ko01110	-0.887571	0.0182497	gene-meta
Lj3C808T7	K01662	ko00730;ko00900	NMW0071	L-.alpha.-Terpineol	Terpenoids	C11393	ko00902,ko01100,ko01110	-0.902607	0.0137663	gene-meta
Lj3C860T0	K01658	ko00400	NMW0071	L-.alpha.-Terpineol	Terpenoids	C11393	ko00902,ko01100,ko01110	0.936242	0.00596803	gene-meta
Lj3P430T4	K04121	ko00904	NMW0071	L-.alpha.-Terpineol	Terpenoids	C11393	ko00902,ko01100,ko01110	0.858211	0.028731	gene-meta
Lj4A10T81	K03781	ko00380;ko00630;ko04016;ko04146	NMW0071	L-.alpha.-Terpineol	Terpenoids	C11393	ko00902,ko01100,ko01110	0.94824	0.00394925	gene-meta
Lj4A198T32	K11816	ko00380	NMW0071	L-.alpha.-Terpineol	Terpenoids	C11393	ko00902,ko01100,ko01110	0.903196	0.013603	gene-meta
Lj4A243T61	K00021	ko00900	NMW0071	L-.alpha.-Terpineol	Terpenoids	C11393	ko00902,ko01100,ko01110	0.931436	0.0068904	gene-meta
Lj4A266G28	K23232	ko00902	NMW0071	L-.alpha.-Terpineol	Terpenoids	C11393	ko00902,ko01100,ko01110	-0.817257	0.047041	gene-meta
Lj4A421T8	K05906	ko00900	NMW0071	L-.alpha.-Terpineol	Terpenoids	C11393	ko00902,ko01100,ko01110	-0.898447	0.0149458	gene-meta
Lj4A48T66	K04122	ko00904	NMW0071	L-.alpha.-Terpineol	Terpenoids	C11393	ko00902,ko01100,ko01110	0.885611	0.0188789	gene-meta
Lj4A778G47	K04122	ko00904	NMW0071	L-.alpha.-Terpineol	Terpenoids	C11393	ko00902,ko01100,ko01110	0.9023	0.0138518	gene-meta
Lj4A806G77	K03781	ko00380;ko00630;ko04016;ko04146	NMW0071	L-.alpha.-Terpineol	Terpenoids	C11393	ko00902,ko01100,ko01110	-0.929451	0.00729016	gene-meta
Lj4C267T4	K01662	ko00730;ko00900	NMW0071	L-.alpha.-Terpineol	Terpenoids	C11393	ko00902,ko01100,ko01110	0.918924	0.00959345	gene-meta
Lj4C632G4	K00128	ko00010;ko00053;ko00071;ko00280;ko00310;ko00330;ko00340;ko00380;ko00410;ko00561;ko00620;ko00903	NMW0071	L-.alpha.-Terpineol	Terpenoids	C11393	ko00902,ko01100,ko01110	-0.946043	0.00428851	gene-meta
Lj4C726T2	K01626	ko00400	NMW0071	L-.alpha.-Terpineol	Terpenoids	C11393	ko00902,ko01100,ko01110	-0.898499	0.0149308	gene-meta
Lj4C751G2	K00511	ko00100;ko00909	NMW0071	L-.alpha.-Terpineol	Terpenoids	C11393	ko00902,ko01100,ko01110	0.893604	0.0163778	gene-meta
Lj4C76T5	K00511	ko00100;ko00909	NMW0071	L-.alpha.-Terpineol	Terpenoids	C11393	ko00902,ko01100,ko01110	0.903785	0.0134408	gene-meta
Lj4C812T5	K00021	ko00900	NMW0071	L-.alpha.-Terpineol	Terpenoids	C11393	ko00902,ko01100,ko01110	0.95334	0.00321491	gene-meta
Lj4C866G0	K00891	ko00400	NMW0071	L-.alpha.-Terpineol	Terpenoids	C11393	ko00902,ko01100,ko01110	0.965783	0.00173614	gene-meta
Lj5A124T67	K00099	ko00900	NMW0071	L-.alpha.-Terpineol	Terpenoids	C11393	ko00902,ko01100,ko01110	-0.926109	0.00798815	gene-meta
Lj5A170T102	K00021	ko00900	NMW0071	L-.alpha.-Terpineol	Terpenoids	C11393	ko00902,ko01100,ko01110	-0.845841	0.0338157	gene-meta
Lj5A183T92	K01426	ko00330;ko00360;ko00380	NMW0071	L-.alpha.-Terpineol	Terpenoids	C11393	ko00902,ko01100,ko01110	0.88843	0.0179774	gene-meta
Lj5A292T55	K00991	ko00900	NMW0071	L-.alpha.-Terpineol	Terpenoids	C11393	ko00902,ko01100,ko01110	-0.927573	0.00767853	gene-meta
Lj5A435T23	K01695	ko00260;ko00400	NMW0071	L-.alpha.-Terpineol	Terpenoids	C11393	ko00902,ko01100,ko01110	0.949733	0.00372659	gene-meta
Lj5A552T18	K01426	ko00330;ko00360;ko00380	NMW0071	L-.alpha.-Terpineol	Terpenoids	C11393	ko00902,ko01100,ko01110	0.937882	0.00566813	gene-meta
Lj5A558T15	K00869	ko00900;ko04146	NMW0071	L-.alpha.-Terpineol	Terpenoids	C11393	ko00902,ko01100,ko01110	-0.931787	0.00682087	gene-meta
Lj5A559T31	K01426	ko00330;ko00360;ko00380	NMW0071	L-.alpha.-Terpineol	Terpenoids	C11393	ko00902,ko01100,ko01110	0.937675	0.0057055	gene-meta
Lj5A64T50	K04124	ko00904	NMW0071	L-.alpha.-Terpineol	Terpenoids	C11393	ko00902,ko01100,ko01110	0.948585	0.00389728	gene-meta
Lj5C121G4	K11820	ko00380;ko00966	NMW0071	L-.alpha.-Terpineol	Terpenoids	C11393	ko00902,ko01100,ko01110	-0.907573	0.0124193	gene-meta
Lj5C214T14	K01052	ko00100	NMW0071	L-.alpha.-Terpineol	Terpenoids	C11393	ko00902,ko01100,ko01110	-0.816207	0.0475655	gene-meta
Lj5C566G6	K01426	ko00330;ko00360;ko00380	NMW0071	L-.alpha.-Terpineol	Terpenoids	C11393	ko00902,ko01100,ko01110	-0.915293	0.010459	gene-meta
Lj5C695T2	K14173	ko00909	NMW0071	L-.alpha.-Terpineol	Terpenoids	C11393	ko00902,ko01100,ko01110	0.921237	0.00906116	gene-meta
Lj5C767T12	K05917	ko00100	NMW0071	L-.alpha.-Terpineol	Terpenoids	C11393	ko00902,ko01100,ko01110	-0.923755	0.00849842	gene-meta
Lj6A312T39	K00128	ko00010;ko00053;ko00071;ko00280;ko00310;ko00330;ko00340;ko00380;ko00410;ko00561;ko00620;ko00903	NMW0071	L-.alpha.-Terpineol	Terpenoids	C11393	ko00902,ko01100,ko01110	-0.933122	0.00655952	gene-meta
Lj6A695G24	K04125	ko00904	NMW0071	L-.alpha.-Terpineol	Terpenoids	C11393	ko00902,ko01100,ko01110	0.828433	0.0416276	gene-meta
Lj6A769T90	K15889	ko00900	NMW0071	L-.alpha.-Terpineol	Terpenoids	C11393	ko00902,ko01100,ko01110	-0.916041	0.0102778	gene-meta
Lj6C107G5	K23558	ko00100	NMW0071	L-.alpha.-Terpineol	Terpenoids	C11393	ko00902,ko01100,ko01110	0.846268	0.0336339	gene-meta
Lj6P708T54	K00587	ko00900	NMW0071	L-.alpha.-Terpineol	Terpenoids	C11393	ko00902,ko01100,ko01110	0.834986	0.0385979	gene-meta
Lj7A514T33	K05954	ko00900	NMW0071	L-.alpha.-Terpineol	Terpenoids	C11393	ko00902,ko01100,ko01110	-0.936314	0.0059547	gene-meta
Lj7A581T54	K13789	ko00900	NMW0071	L-.alpha.-Terpineol	Terpenoids	C11393	ko00902,ko01100,ko01110	0.861096	0.0276015	gene-meta
Lj7A707T39	K11816	ko00380	NMW0071	L-.alpha.-Terpineol	Terpenoids	C11393	ko00902,ko01100,ko01110	0.877635	0.0215438	gene-meta
Lj7A9T85	K15889	ko00900	NMW0071	L-.alpha.-Terpineol	Terpenoids	C11393	ko00902,ko01100,ko01110	-0.953757	0.00315811	gene-meta
Lj8A234T18	K15095	ko00902	NMW0071	L-.alpha.-Terpineol	Terpenoids	C11393	ko00902,ko01100,ko01110	-0.857871	0.0288654	gene-meta
Lj8A234T20	K15095	ko00902	NMW0071	L-.alpha.-Terpineol	Terpenoids	C11393	ko00902,ko01100,ko01110	-0.92953	0.00727409	gene-meta
Lj8A612T15	K11816	ko00380	NMW0071	L-.alpha.-Terpineol	Terpenoids	C11393	ko00902,ko01100,ko01110	0.935443	0.00611686	gene-meta
Lj8A66T51	K01817	ko00400	NMW0071	L-.alpha.-Terpineol	Terpenoids	C11393	ko00902,ko01100,ko01110	0.843009	0.0350349	gene-meta
Lj8C18T3	K20659	ko00909	NMW0071	L-.alpha.-Terpineol	Terpenoids	C11393	ko00902,ko01100,ko01110	0.923146	0.00863288	gene-meta
Lj8C240G7	K01641	ko00072;ko00280;ko00650;ko00900	NMW0071	L-.alpha.-Terpineol	Terpenoids	C11393	ko00902,ko01100,ko01110	0.8714	0.0237437	gene-meta
Lj8C32T4	K05282	ko00904	NMW0071	L-.alpha.-Terpineol	Terpenoids	C11393	ko00902,ko01100,ko01110	-0.9392	0.00543255	gene-meta
Lj9A128T46	K05917	ko00100	NMW0071	L-.alpha.-Terpineol	Terpenoids	C11393	ko00902,ko01100,ko01110	-0.924519	0.00833098	gene-meta
Lj9A26G17	K00869	ko00900;ko04146	NMW0071	L-.alpha.-Terpineol	Terpenoids	C11393	ko00902,ko01100,ko01110	0.90244	0.0138126	gene-meta
Lj9A340G46	K00511	ko00100;ko00909	NMW0071	L-.alpha.-Terpineol	Terpenoids	C11393	ko00902,ko01100,ko01110	0.904296	0.0133007	gene-meta
Lj9A340T59	K00511	ko00100;ko00909	NMW0071	L-.alpha.-Terpineol	Terpenoids	C11393	ko00902,ko01100,ko01110	0.948012	0.0039839	gene-meta
Lj9A382T62	K00801	ko00100;ko00909	NMW0071	L-.alpha.-Terpineol	Terpenoids	C11393	ko00902,ko01100,ko01110	-0.9456	0.00435848	gene-meta
Lj9A568G56	K00800	ko00400	NMW0071	L-.alpha.-Terpineol	Terpenoids	C11393	ko00902,ko01100,ko01110	-0.945983	0.00429792	gene-meta
Lj9A569T55	K14423	ko00100	NMW0071	L-.alpha.-Terpineol	Terpenoids	C11393	ko00902,ko01100,ko01110	0.919646	0.00942571	gene-meta
Lj9A579T33	K15095	ko00902	NMW0071	L-.alpha.-Terpineol	Terpenoids	C11393	ko00902,ko01100,ko01110	-0.910828	0.0115731	gene-meta
Lj9A608G28	K14674	ko00100;ko00561;ko00564;ko00565;ko00590;ko00591;ko00592	NMW0071	L-.alpha.-Terpineol	Terpenoids	C11393	ko00902,ko01100,ko01110	-0.953248	0.00322752	gene-meta
Lj9C219G1	K00382	ko00010;ko00020;ko00260;ko00280;ko00310;ko00380;ko00620;ko00630;ko00640	NMW0071	L-.alpha.-Terpineol	Terpenoids	C11393	ko00902,ko01100,ko01110	0.884987	0.0190812	gene-meta
Lj9C505T11	K00837	ko00270;ko00380	NMW0071	L-.alpha.-Terpineol	Terpenoids	C11393	ko00902,ko01100,ko01110	-0.930879	0.00700151	gene-meta
Lj9C587T13	K06013	ko00900	NMW0071	L-.alpha.-Terpineol	Terpenoids	C11393	ko00902,ko01100,ko01110	-0.935798	0.00605056	gene-meta
Lj9C638G10	K00559	ko00100	NMW0071	L-.alpha.-Terpineol	Terpenoids	C11393	ko00902,ko01100,ko01110	0.912088	0.011253	gene-meta
Lj9C690G4	K01662	ko00730;ko00900	NMW0071	L-.alpha.-Terpineol	Terpenoids	C11393	ko00902,ko01100,ko01110	0.901475	0.0140827	gene-meta
Lj9C735G8	K01662	ko00730;ko00900	NMW0071	L-.alpha.-Terpineol	Terpenoids	C11393	ko00902,ko01100,ko01110	0.914242	0.0107163	gene-meta
Lj9P464T76	K10960	ko00860;ko00900	NMW0071	L-.alpha.-Terpineol	Terpenoids	C11393	ko00902,ko01100,ko01110	-0.926916	0.00781667	gene-meta
Lju114C1T0	K07408	ko00380	NMW0071	L-.alpha.-Terpineol	Terpenoids	C11393	ko00902,ko01100,ko01110	0.9395	0.00537972	gene-meta
Lju188A10T83	K23232	ko00902	NMW0071	L-.alpha.-Terpineol	Terpenoids	C11393	ko00902,ko01100,ko01110	-0.930249	0.00712814	gene-meta
Lju188C12T6	K23232	ko00902	NMW0071	L-.alpha.-Terpineol	Terpenoids	C11393	ko00902,ko01100,ko01110	-0.985063	0.000333014	gene-meta
Lj1A1062G22	K01853	ko00100	NMW0310	2,6,10-Dodecatrien-1-ol, 3,7,11-trimethyl-	Terpenoids	C01126	ko00900,ko00909,ko01110	0.9478	0.00401621	gene-meta
Lj1A1122T48	K01824	ko00100	NMW0310	2,6,10-Dodecatrien-1-ol, 3,7,11-trimethyl-	Terpenoids	C01126	ko00900,ko00909,ko01110	-0.963167	0.00201	gene-meta
Lj1A1231T40	K05359	ko00400	NMW0310	2,6,10-Dodecatrien-1-ol, 3,7,11-trimethyl-	Terpenoids	C01126	ko00900,ko00909,ko01110	-0.949588	0.00374794	gene-meta
Lj1A130T36	K15892	ko00900	NMW0310	2,6,10-Dodecatrien-1-ol, 3,7,11-trimethyl-	Terpenoids	C01126	ko00900,ko00909,ko01110	-0.940264	0.005246	gene-meta
Lj1A221T48	K05359	ko00400	NMW0310	2,6,10-Dodecatrien-1-ol, 3,7,11-trimethyl-	Terpenoids	C01126	ko00900,ko00909,ko01110	0.989935	0.000151451	gene-meta
Lj1A252T37	K04121	ko00904	NMW0310	2,6,10-Dodecatrien-1-ol, 3,7,11-trimethyl-	Terpenoids	C01126	ko00900,ko00909,ko01110	-0.953255	0.00322651	gene-meta
Lj1A678T29	K14455	ko00220;ko00250;ko00270;ko00330;ko00350;ko00360;ko00400;ko00710;ko00950;ko00960	NMW0310	2,6,10-Dodecatrien-1-ol, 3,7,11-trimethyl-	Terpenoids	C01126	ko00900,ko00909,ko01110	-0.921136	0.00908399	gene-meta
Lj1A817T52	K23947	ko00380	NMW0310	2,6,10-Dodecatrien-1-ol, 3,7,11-trimethyl-	Terpenoids	C01126	ko00900,ko00909,ko01110	-0.975572	0.000887784	gene-meta
Lj1A821G46	K05356	ko00900	NMW0310	2,6,10-Dodecatrien-1-ol, 3,7,11-trimethyl-	Terpenoids	C01126	ko00900,ko00909,ko01110	-0.975681	0.000879949	gene-meta
Lj1A865T16	K04125	ko00904	NMW0310	2,6,10-Dodecatrien-1-ol, 3,7,11-trimethyl-	Terpenoids	C01126	ko00900,ko00909,ko01110	0.931424	0.0068928	gene-meta
Lj1A894T48	K00787	ko00900	NMW0310	2,6,10-Dodecatrien-1-ol, 3,7,11-trimethyl-	Terpenoids	C01126	ko00900,ko00909,ko01110	0.968781	0.0014467	gene-meta
Lj1A960T73	K00128	ko00010;ko00053;ko00071;ko00280;ko00310;ko00330;ko00340;ko00380;ko00410;ko00561;ko00620;ko00903	NMW0310	2,6,10-Dodecatrien-1-ol, 3,7,11-trimethyl-	Terpenoids	C01126	ko00900,ko00909,ko01110	-0.969023	0.00142454	gene-meta
Lj1A987T48	K05282	ko00904	NMW0310	2,6,10-Dodecatrien-1-ol, 3,7,11-trimethyl-	Terpenoids	C01126	ko00900,ko00909,ko01110	-0.9457	0.00434262	gene-meta
Lj1C39G8	K11816	ko00380	NMW0310	2,6,10-Dodecatrien-1-ol, 3,7,11-trimethyl-	Terpenoids	C01126	ko00900,ko00909,ko01110	0.925634	0.00808987	gene-meta
Lj1C712T2	K00815	ko00130;ko00270;ko00350;ko00360;ko00400;ko00950;ko00960	NMW0310	2,6,10-Dodecatrien-1-ol, 3,7,11-trimethyl-	Terpenoids	C01126	ko00900,ko00909,ko01110	0.938456	0.00556499	gene-meta
Lj2A1080G35	K01657	ko00400	NMW0310	2,6,10-Dodecatrien-1-ol, 3,7,11-trimethyl-	Terpenoids	C01126	ko00900,ko00909,ko01110	0.991602	0.000105483	gene-meta
Lj2A1088T45	K15892	ko00900	NMW0310	2,6,10-Dodecatrien-1-ol, 3,7,11-trimethyl-	Terpenoids	C01126	ko00900,ko00909,ko01110	-0.941956	0.00495584	gene-meta
Lj2A1124T48	K17961	ko00904	NMW0310	2,6,10-Dodecatrien-1-ol, 3,7,11-trimethyl-	Terpenoids	C01126	ko00900,ko00909,ko01110	-0.98956	0.000162917	gene-meta
Lj2A1138T20	K11816	ko00380	NMW0310	2,6,10-Dodecatrien-1-ol, 3,7,11-trimethyl-	Terpenoids	C01126	ko00900,ko00909,ko01110	0.973617	0.00103491	gene-meta
Lj2A187T82	K15095	ko00902	NMW0310	2,6,10-Dodecatrien-1-ol, 3,7,11-trimethyl-	Terpenoids	C01126	ko00900,ko00909,ko01110	0.947841	0.00400995	gene-meta
Lj2A200T28	K01641	ko00072;ko00280;ko00650;ko00900	NMW0310	2,6,10-Dodecatrien-1-ol, 3,7,11-trimethyl-	Terpenoids	C01126	ko00900,ko00909,ko01110	0.95583	0.00288337	gene-meta
Lj2A267T59	K05359	ko00400	NMW0310	2,6,10-Dodecatrien-1-ol, 3,7,11-trimethyl-	Terpenoids	C01126	ko00900,ko00909,ko01110	-0.972617	0.00111451	gene-meta
Lj2A305T54	K04125	ko00904	NMW0310	2,6,10-Dodecatrien-1-ol, 3,7,11-trimethyl-	Terpenoids	C01126	ko00900,ko00909,ko01110	-0.881722	0.0201572	gene-meta
Lj2C1088T4	K15892	ko00900	NMW0310	2,6,10-Dodecatrien-1-ol, 3,7,11-trimethyl-	Terpenoids	C01126	ko00900,ko00909,ko01110	-0.812349	0.0495156	gene-meta
Lj2C11T1	K04121	ko00904	NMW0310	2,6,10-Dodecatrien-1-ol, 3,7,11-trimethyl-	Terpenoids	C01126	ko00900,ko00909,ko01110	-0.866392	0.0255839	gene-meta
Lj2C497T11	K11778	ko00900	NMW0310	2,6,10-Dodecatrien-1-ol, 3,7,11-trimethyl-	Terpenoids	C01126	ko00900,ko00909,ko01110	0.964808	0.00183589	gene-meta
Lj2C506T1	K00021	ko00900	NMW0310	2,6,10-Dodecatrien-1-ol, 3,7,11-trimethyl-	Terpenoids	C01126	ko00900,ko00909,ko01110	0.86512	0.0260622	gene-meta
Lj2C521T7	K23232	ko00902	NMW0310	2,6,10-Dodecatrien-1-ol, 3,7,11-trimethyl-	Terpenoids	C01126	ko00900,ko00909,ko01110	0.95926	0.00245583	gene-meta
Lj2C523T7	K23232	ko00902	NMW0310	2,6,10-Dodecatrien-1-ol, 3,7,11-trimethyl-	Terpenoids	C01126	ko00900,ko00909,ko01110	0.97142	0.00121353	gene-meta
Lj2C922T10	K15095	ko00902	NMW0310	2,6,10-Dodecatrien-1-ol, 3,7,11-trimethyl-	Terpenoids	C01126	ko00900,ko00909,ko01110	0.829562	0.0410979	gene-meta
Lj2C924T6	K15095	ko00902	NMW0310	2,6,10-Dodecatrien-1-ol, 3,7,11-trimethyl-	Terpenoids	C01126	ko00900,ko00909,ko01110	0.906185	0.0127889	gene-meta
Lj2P1152T43	K11778	ko00900	NMW0310	2,6,10-Dodecatrien-1-ol, 3,7,11-trimethyl-	Terpenoids	C01126	ko00900,ko00909,ko01110	0.970102	0.00132747	gene-meta
Lj2P323T47	K01593	ko00350;ko00360;ko00380;ko00901;ko00950;ko00965	NMW0310	2,6,10-Dodecatrien-1-ol, 3,7,11-trimethyl-	Terpenoids	C01126	ko00900,ko00909,ko01110	-0.962833	0.00204644	gene-meta
Lj3A1033T59	K06981	ko00900	NMW0310	2,6,10-Dodecatrien-1-ol, 3,7,11-trimethyl-	Terpenoids	C01126	ko00900,ko00909,ko01110	-0.981911	0.000487834	gene-meta
Lj3A851T66	K00817	ko00340;ko00350;ko00360;ko00400;ko00960	NMW0310	2,6,10-Dodecatrien-1-ol, 3,7,11-trimethyl-	Terpenoids	C01126	ko00900,ko00909,ko01110	-0.976288	0.000836718	gene-meta
Lj3C808G8	K01662	ko00730;ko00900	NMW0310	2,6,10-Dodecatrien-1-ol, 3,7,11-trimethyl-	Terpenoids	C01126	ko00900,ko00909,ko01110	-0.98789	0.000219091	gene-meta
Lj3C808T7	K01662	ko00730;ko00900	NMW0310	2,6,10-Dodecatrien-1-ol, 3,7,11-trimethyl-	Terpenoids	C01126	ko00900,ko00909,ko01110	-0.972597	0.00111612	gene-meta
Lj3C860T0	K01658	ko00400	NMW0310	2,6,10-Dodecatrien-1-ol, 3,7,11-trimethyl-	Terpenoids	C01126	ko00900,ko00909,ko01110	0.979242	0.000641874	gene-meta
Lj3P430T4	K04121	ko00904	NMW0310	2,6,10-Dodecatrien-1-ol, 3,7,11-trimethyl-	Terpenoids	C01126	ko00900,ko00909,ko01110	0.859301	0.0283015	gene-meta
Lj4A10T81	K03781	ko00380;ko00630;ko04016;ko04146	NMW0310	2,6,10-Dodecatrien-1-ol, 3,7,11-trimethyl-	Terpenoids	C01126	ko00900,ko00909,ko01110	0.974163	0.000992679	gene-meta
Lj4A198T32	K11816	ko00380	NMW0310	2,6,10-Dodecatrien-1-ol, 3,7,11-trimethyl-	Terpenoids	C01126	ko00900,ko00909,ko01110	0.974245	0.000986409	gene-meta
Lj4A243T61	K00021	ko00900	NMW0310	2,6,10-Dodecatrien-1-ol, 3,7,11-trimethyl-	Terpenoids	C01126	ko00900,ko00909,ko01110	0.977244	0.000770864	gene-meta
Lj4A266G28	K23232	ko00902	NMW0310	2,6,10-Dodecatrien-1-ol, 3,7,11-trimethyl-	Terpenoids	C01126	ko00900,ko00909,ko01110	-0.957757	0.00263907	gene-meta
Lj4A421T8	K05906	ko00900	NMW0310	2,6,10-Dodecatrien-1-ol, 3,7,11-trimethyl-	Terpenoids	C01126	ko00900,ko00909,ko01110	-0.968671	0.00145684	gene-meta
Lj4A48T66	K04122	ko00904	NMW0310	2,6,10-Dodecatrien-1-ol, 3,7,11-trimethyl-	Terpenoids	C01126	ko00900,ko00909,ko01110	0.971306	0.00122321	gene-meta
Lj4A778G47	K04122	ko00904	NMW0310	2,6,10-Dodecatrien-1-ol, 3,7,11-trimethyl-	Terpenoids	C01126	ko00900,ko00909,ko01110	0.950519	0.00361196	gene-meta
Lj4A806G77	K03781	ko00380;ko00630;ko04016;ko04146	NMW0310	2,6,10-Dodecatrien-1-ol, 3,7,11-trimethyl-	Terpenoids	C01126	ko00900,ko00909,ko01110	-0.971154	0.00123618	gene-meta
Lj4C241G1	K01626	ko00400	NMW0310	2,6,10-Dodecatrien-1-ol, 3,7,11-trimethyl-	Terpenoids	C01126	ko00900,ko00909,ko01110	0.925716	0.00807224	gene-meta
Lj4C267T4	K01662	ko00730;ko00900	NMW0310	2,6,10-Dodecatrien-1-ol, 3,7,11-trimethyl-	Terpenoids	C01126	ko00900,ko00909,ko01110	0.986066	0.000289868	gene-meta
Lj4C632G4	K00128	ko00010;ko00053;ko00071;ko00280;ko00310;ko00330;ko00340;ko00380;ko00410;ko00561;ko00620;ko00903	NMW0310	2,6,10-Dodecatrien-1-ol, 3,7,11-trimethyl-	Terpenoids	C01126	ko00900,ko00909,ko01110	-0.987762	0.000223728	gene-meta
Lj4C726T2	K01626	ko00400	NMW0310	2,6,10-Dodecatrien-1-ol, 3,7,11-trimethyl-	Terpenoids	C01126	ko00900,ko00909,ko01110	-0.98549	0.0003143	gene-meta
Lj4C751G2	K00511	ko00100;ko00909	NMW0310	2,6,10-Dodecatrien-1-ol, 3,7,11-trimethyl-	Terpenoids	C01126	ko00900,ko00909,ko01110	0.893323	0.016463	gene-meta
Lj4C76T5	K00511	ko00100;ko00909	NMW0310	2,6,10-Dodecatrien-1-ol, 3,7,11-trimethyl-	Terpenoids	C01126	ko00900,ko00909,ko01110	0.961993	0.00213937	gene-meta
Lj4C812T5	K00021	ko00900	NMW0310	2,6,10-Dodecatrien-1-ol, 3,7,11-trimethyl-	Terpenoids	C01126	ko00900,ko00909,ko01110	0.938081	0.00563223	gene-meta
Lj4C866G0	K00891	ko00400	NMW0310	2,6,10-Dodecatrien-1-ol, 3,7,11-trimethyl-	Terpenoids	C01126	ko00900,ko00909,ko01110	0.914877	0.0105605	gene-meta
Lj4C925G5	K00891	ko00400	NMW0310	2,6,10-Dodecatrien-1-ol, 3,7,11-trimethyl-	Terpenoids	C01126	ko00900,ko00909,ko01110	0.828166	0.0417536	gene-meta
Lj4P269T15	K01662	ko00730;ko00900	NMW0310	2,6,10-Dodecatrien-1-ol, 3,7,11-trimethyl-	Terpenoids	C01126	ko00900,ko00909,ko01110	0.847573	0.0330803	gene-meta
Lj5A124T67	K00099	ko00900	NMW0310	2,6,10-Dodecatrien-1-ol, 3,7,11-trimethyl-	Terpenoids	C01126	ko00900,ko00909,ko01110	-0.976969	0.000789562	gene-meta
Lj5A170T102	K00021	ko00900	NMW0310	2,6,10-Dodecatrien-1-ol, 3,7,11-trimethyl-	Terpenoids	C01126	ko00900,ko00909,ko01110	-0.971559	0.00120187	gene-meta
Lj5A183T92	K01426	ko00330;ko00360;ko00380	NMW0310	2,6,10-Dodecatrien-1-ol, 3,7,11-trimethyl-	Terpenoids	C01126	ko00900,ko00909,ko01110	0.873572	0.0229655	gene-meta
Lj5A292T55	K00991	ko00900	NMW0310	2,6,10-Dodecatrien-1-ol, 3,7,11-trimethyl-	Terpenoids	C01126	ko00900,ko00909,ko01110	-0.87923	0.0209972	gene-meta
Lj5A435T23	K01695	ko00260;ko00400	NMW0310	2,6,10-Dodecatrien-1-ol, 3,7,11-trimethyl-	Terpenoids	C01126	ko00900,ko00909,ko01110	0.976177	0.000844544	gene-meta
Lj5A552T18	K01426	ko00330;ko00360;ko00380	NMW0310	2,6,10-Dodecatrien-1-ol, 3,7,11-trimethyl-	Terpenoids	C01126	ko00900,ko00909,ko01110	0.972281	0.00114187	gene-meta
Lj5A558T15	K00869	ko00900;ko04146	NMW0310	2,6,10-Dodecatrien-1-ol, 3,7,11-trimethyl-	Terpenoids	C01126	ko00900,ko00909,ko01110	-0.982874	0.000437459	gene-meta
Lj5A559T31	K01426	ko00330;ko00360;ko00380	NMW0310	2,6,10-Dodecatrien-1-ol, 3,7,11-trimethyl-	Terpenoids	C01126	ko00900,ko00909,ko01110	0.962357	0.00209887	gene-meta
Lj5A64T50	K04124	ko00904	NMW0310	2,6,10-Dodecatrien-1-ol, 3,7,11-trimethyl-	Terpenoids	C01126	ko00900,ko00909,ko01110	0.968999	0.0014267	gene-meta
Lj5A769G17	K01853	ko00100	NMW0310	2,6,10-Dodecatrien-1-ol, 3,7,11-trimethyl-	Terpenoids	C01126	ko00900,ko00909,ko01110	0.871786	0.0236045	gene-meta
Lj5C121G4	K11820	ko00380;ko00966	NMW0310	2,6,10-Dodecatrien-1-ol, 3,7,11-trimethyl-	Terpenoids	C01126	ko00900,ko00909,ko01110	-0.99009	0.000146821	gene-meta
Lj5C214T14	K01052	ko00100	NMW0310	2,6,10-Dodecatrien-1-ol, 3,7,11-trimethyl-	Terpenoids	C01126	ko00900,ko00909,ko01110	-0.939896	0.00531018	gene-meta
Lj5C566G6	K01426	ko00330;ko00360;ko00380	NMW0310	2,6,10-Dodecatrien-1-ol, 3,7,11-trimethyl-	Terpenoids	C01126	ko00900,ko00909,ko01110	-0.971251	0.00122792	gene-meta
Lj5C695T2	K14173	ko00909	NMW0310	2,6,10-Dodecatrien-1-ol, 3,7,11-trimethyl-	Terpenoids	C01126	ko00900,ko00909,ko01110	0.986318	0.000279501	gene-meta
Lj5C767T12	K05917	ko00100	NMW0310	2,6,10-Dodecatrien-1-ol, 3,7,11-trimethyl-	Terpenoids	C01126	ko00900,ko00909,ko01110	-0.978209	0.000707113	gene-meta
Lj6A769T90	K15889	ko00900	NMW0310	2,6,10-Dodecatrien-1-ol, 3,7,11-trimethyl-	Terpenoids	C01126	ko00900,ko00909,ko01110	-0.975332	0.000905263	gene-meta
Lj6C107G5	K23558	ko00100	NMW0310	2,6,10-Dodecatrien-1-ol, 3,7,11-trimethyl-	Terpenoids	C01126	ko00900,ko00909,ko01110	0.986007	0.00029235	gene-meta
Lj6C312T4	K00128	ko00010;ko00053;ko00071;ko00280;ko00310;ko00330;ko00340;ko00380;ko00410;ko00561;ko00620;ko00903	NMW0310	2,6,10-Dodecatrien-1-ol, 3,7,11-trimethyl-	Terpenoids	C01126	ko00900,ko00909,ko01110	-0.833399	0.039322	gene-meta
Lj6C723T8	K04125	ko00904	NMW0310	2,6,10-Dodecatrien-1-ol, 3,7,11-trimethyl-	Terpenoids	C01126	ko00900,ko00909,ko01110	-0.939806	0.00532594	gene-meta
Lj6P708T54	K00587	ko00900	NMW0310	2,6,10-Dodecatrien-1-ol, 3,7,11-trimethyl-	Terpenoids	C01126	ko00900,ko00909,ko01110	0.957656	0.00265157	gene-meta
Lj7A514T33	K05954	ko00900	NMW0310	2,6,10-Dodecatrien-1-ol, 3,7,11-trimethyl-	Terpenoids	C01126	ko00900,ko00909,ko01110	-0.985879	0.000297686	gene-meta
Lj7A581T54	K13789	ko00900	NMW0310	2,6,10-Dodecatrien-1-ol, 3,7,11-trimethyl-	Terpenoids	C01126	ko00900,ko00909,ko01110	0.953748	0.00315937	gene-meta
Lj7A595G62	K00766	ko00400	NMW0310	2,6,10-Dodecatrien-1-ol, 3,7,11-trimethyl-	Terpenoids	C01126	ko00900,ko00909,ko01110	0.906666	0.0126602	gene-meta
Lj7A707T39	K11816	ko00380	NMW0310	2,6,10-Dodecatrien-1-ol, 3,7,11-trimethyl-	Terpenoids	C01126	ko00900,ko00909,ko01110	0.921091	0.00909422	gene-meta
Lj7A9T85	K15889	ko00900	NMW0310	2,6,10-Dodecatrien-1-ol, 3,7,11-trimethyl-	Terpenoids	C01126	ko00900,ko00909,ko01110	-0.949679	0.00373466	gene-meta
Lj8A142T62	K04125	ko00904	NMW0310	2,6,10-Dodecatrien-1-ol, 3,7,11-trimethyl-	Terpenoids	C01126	ko00900,ko00909,ko01110	-0.860307	0.0279082	gene-meta
Lj8A17G19	K20659	ko00909	NMW0310	2,6,10-Dodecatrien-1-ol, 3,7,11-trimethyl-	Terpenoids	C01126	ko00900,ko00909,ko01110	0.854963	0.030028	gene-meta
Lj8A234T18	K15095	ko00902	NMW0310	2,6,10-Dodecatrien-1-ol, 3,7,11-trimethyl-	Terpenoids	C01126	ko00900,ko00909,ko01110	-0.86063	0.0277824	gene-meta
Lj8A234T20	K15095	ko00902	NMW0310	2,6,10-Dodecatrien-1-ol, 3,7,11-trimethyl-	Terpenoids	C01126	ko00900,ko00909,ko01110	-0.936884	0.00584966	gene-meta
Lj8A612T15	K11816	ko00380	NMW0310	2,6,10-Dodecatrien-1-ol, 3,7,11-trimethyl-	Terpenoids	C01126	ko00900,ko00909,ko01110	0.977471	0.000755626	gene-meta
Lj8A66T51	K01817	ko00400	NMW0310	2,6,10-Dodecatrien-1-ol, 3,7,11-trimethyl-	Terpenoids	C01126	ko00900,ko00909,ko01110	0.954016	0.00312313	gene-meta
Lj8C18T3	K20659	ko00909	NMW0310	2,6,10-Dodecatrien-1-ol, 3,7,11-trimethyl-	Terpenoids	C01126	ko00900,ko00909,ko01110	0.964708	0.00184627	gene-meta
Lj8C240G7	K01641	ko00072;ko00280;ko00650;ko00900	NMW0310	2,6,10-Dodecatrien-1-ol, 3,7,11-trimethyl-	Terpenoids	C01126	ko00900,ko00909,ko01110	0.986815	0.000259639	gene-meta
Lj8C32T4	K05282	ko00904	NMW0310	2,6,10-Dodecatrien-1-ol, 3,7,11-trimethyl-	Terpenoids	C01126	ko00900,ko00909,ko01110	-0.989025	0.00018001	gene-meta
Lj9A128T46	K05917	ko00100	NMW0310	2,6,10-Dodecatrien-1-ol, 3,7,11-trimethyl-	Terpenoids	C01126	ko00900,ko00909,ko01110	-0.955505	0.00292562	gene-meta
Lj9A26G17	K00869	ko00900;ko04146	NMW0310	2,6,10-Dodecatrien-1-ol, 3,7,11-trimethyl-	Terpenoids	C01126	ko00900,ko00909,ko01110	0.981039	0.000535843	gene-meta
Lj9A340G46	K00511	ko00100;ko00909	NMW0310	2,6,10-Dodecatrien-1-ol, 3,7,11-trimethyl-	Terpenoids	C01126	ko00900,ko00909,ko01110	0.964787	0.00183807	gene-meta
Lj9A340T59	K00511	ko00100;ko00909	NMW0310	2,6,10-Dodecatrien-1-ol, 3,7,11-trimethyl-	Terpenoids	C01126	ko00900,ko00909,ko01110	0.970476	0.00129466	gene-meta
Lj9A382T62	K00801	ko00100;ko00909	NMW0310	2,6,10-Dodecatrien-1-ol, 3,7,11-trimethyl-	Terpenoids	C01126	ko00900,ko00909,ko01110	-0.948141	0.00396426	gene-meta
Lj9A568G56	K00800	ko00400	NMW0310	2,6,10-Dodecatrien-1-ol, 3,7,11-trimethyl-	Terpenoids	C01126	ko00900,ko00909,ko01110	-0.981474	0.000511659	gene-meta
Lj9A569T55	K14423	ko00100	NMW0310	2,6,10-Dodecatrien-1-ol, 3,7,11-trimethyl-	Terpenoids	C01126	ko00900,ko00909,ko01110	0.964089	0.00191123	gene-meta
Lj9A579T33	K15095	ko00902	NMW0310	2,6,10-Dodecatrien-1-ol, 3,7,11-trimethyl-	Terpenoids	C01126	ko00900,ko00909,ko01110	-0.943462	0.00470441	gene-meta
Lj9A608G28	K14674	ko00100;ko00561;ko00564;ko00565;ko00590;ko00591;ko00592	NMW0310	2,6,10-Dodecatrien-1-ol, 3,7,11-trimethyl-	Terpenoids	C01126	ko00900,ko00909,ko01110	-0.957366	0.00268779	gene-meta
Lj9C219G1	K00382	ko00010;ko00020;ko00260;ko00280;ko00310;ko00380;ko00620;ko00630;ko00640	NMW0310	2,6,10-Dodecatrien-1-ol, 3,7,11-trimethyl-	Terpenoids	C01126	ko00900,ko00909,ko01110	0.992712	7.94793e-05	gene-meta
Lj9C444T23	K16903	ko00380	NMW0310	2,6,10-Dodecatrien-1-ol, 3,7,11-trimethyl-	Terpenoids	C01126	ko00900,ko00909,ko01110	0.94923	0.00380098	gene-meta
Lj9C505T11	K00837	ko00270;ko00380	NMW0310	2,6,10-Dodecatrien-1-ol, 3,7,11-trimethyl-	Terpenoids	C01126	ko00900,ko00909,ko01110	-0.953946	0.00313258	gene-meta
Lj9C587T13	K06013	ko00900	NMW0310	2,6,10-Dodecatrien-1-ol, 3,7,11-trimethyl-	Terpenoids	C01126	ko00900,ko00909,ko01110	-0.937137	0.00580338	gene-meta
Lj9C638G10	K00559	ko00100	NMW0310	2,6,10-Dodecatrien-1-ol, 3,7,11-trimethyl-	Terpenoids	C01126	ko00900,ko00909,ko01110	0.948123	0.0039671	gene-meta
Lj9C690G4	K01662	ko00730;ko00900	NMW0310	2,6,10-Dodecatrien-1-ol, 3,7,11-trimethyl-	Terpenoids	C01126	ko00900,ko00909,ko01110	0.985548	0.000311767	gene-meta
Lj9C735G8	K01662	ko00730;ko00900	NMW0310	2,6,10-Dodecatrien-1-ol, 3,7,11-trimethyl-	Terpenoids	C01126	ko00900,ko00909,ko01110	0.997873	6.78273e-06	gene-meta
Lj9P464T76	K10960	ko00860;ko00900	NMW0310	2,6,10-Dodecatrien-1-ol, 3,7,11-trimethyl-	Terpenoids	C01126	ko00900,ko00909,ko01110	-0.983475	0.000407363	gene-meta
Lju114C1T0	K07408	ko00380	NMW0310	2,6,10-Dodecatrien-1-ol, 3,7,11-trimethyl-	Terpenoids	C01126	ko00900,ko00909,ko01110	0.980092	0.000590548	gene-meta
Lju170A27T21	K07408	ko00380	NMW0310	2,6,10-Dodecatrien-1-ol, 3,7,11-trimethyl-	Terpenoids	C01126	ko00900,ko00909,ko01110	-0.828181	0.0417462	gene-meta
Lju188A10T83	K23232	ko00902	NMW0310	2,6,10-Dodecatrien-1-ol, 3,7,11-trimethyl-	Terpenoids	C01126	ko00900,ko00909,ko01110	-0.962818	0.00204807	gene-meta
Lju188C12T6	K23232	ko00902	NMW0310	2,6,10-Dodecatrien-1-ol, 3,7,11-trimethyl-	Terpenoids	C01126	ko00900,ko00909,ko01110	-0.863616	0.0266323	gene-meta
Lj1A1062G22	K01853	ko00100	XMW0763	(4aR,6aS,9R,11aR,11bR)-4,4,11b-trimethyl-8-methylenetetradecahydro-6a,9-methanocyclohepta[a]naphthalene	Terpenoids	C06090	ko00904,ko01100,ko01110	-0.95637	0.00281378	gene-meta
Lj1A1122T48	K01824	ko00100	XMW0763	(4aR,6aS,9R,11aR,11bR)-4,4,11b-trimethyl-8-methylenetetradecahydro-6a,9-methanocyclohepta[a]naphthalene	Terpenoids	C06090	ko00904,ko01100,ko01110	0.950532	0.00361014	gene-meta
Lj1A1188T44	K04125	ko00904	XMW0763	(4aR,6aS,9R,11aR,11bR)-4,4,11b-trimethyl-8-methylenetetradecahydro-6a,9-methanocyclohepta[a]naphthalene	Terpenoids	C06090	ko00904,ko01100,ko01110	0.853424	0.030652	gene-meta
Lj1A1231T40	K05359	ko00400	XMW0763	(4aR,6aS,9R,11aR,11bR)-4,4,11b-trimethyl-8-methylenetetradecahydro-6a,9-methanocyclohepta[a]naphthalene	Terpenoids	C06090	ko00904,ko01100,ko01110	0.934576	0.00628052	gene-meta
Lj1A130T36	K15892	ko00900	XMW0763	(4aR,6aS,9R,11aR,11bR)-4,4,11b-trimethyl-8-methylenetetradecahydro-6a,9-methanocyclohepta[a]naphthalene	Terpenoids	C06090	ko00904,ko01100,ko01110	0.824698	0.0434028	gene-meta
Lj1A221T48	K05359	ko00400	XMW0763	(4aR,6aS,9R,11aR,11bR)-4,4,11b-trimethyl-8-methylenetetradecahydro-6a,9-methanocyclohepta[a]naphthalene	Terpenoids	C06090	ko00904,ko01100,ko01110	-0.966437	0.00167081	gene-meta
Lj1A252T37	K04121	ko00904	XMW0763	(4aR,6aS,9R,11aR,11bR)-4,4,11b-trimethyl-8-methylenetetradecahydro-6a,9-methanocyclohepta[a]naphthalene	Terpenoids	C06090	ko00904,ko01100,ko01110	0.992693	7.99031e-05	gene-meta
Lj1A678T29	K14455	ko00220;ko00250;ko00270;ko00330;ko00350;ko00360;ko00400;ko00710;ko00950;ko00960	XMW0763	(4aR,6aS,9R,11aR,11bR)-4,4,11b-trimethyl-8-methylenetetradecahydro-6a,9-methanocyclohepta[a]naphthalene	Terpenoids	C06090	ko00904,ko01100,ko01110	0.991671	0.000103759	gene-meta
Lj1A817T52	K23947	ko00380	XMW0763	(4aR,6aS,9R,11aR,11bR)-4,4,11b-trimethyl-8-methylenetetradecahydro-6a,9-methanocyclohepta[a]naphthalene	Terpenoids	C06090	ko00904,ko01100,ko01110	0.973342	0.00105649	gene-meta
Lj1A821G46	K05356	ko00900	XMW0763	(4aR,6aS,9R,11aR,11bR)-4,4,11b-trimethyl-8-methylenetetradecahydro-6a,9-methanocyclohepta[a]naphthalene	Terpenoids	C06090	ko00904,ko01100,ko01110	0.975714	0.000877585	gene-meta
Lj1A865T16	K04125	ko00904	XMW0763	(4aR,6aS,9R,11aR,11bR)-4,4,11b-trimethyl-8-methylenetetradecahydro-6a,9-methanocyclohepta[a]naphthalene	Terpenoids	C06090	ko00904,ko01100,ko01110	-0.9646	0.00185756	gene-meta
Lj1A894T48	K00787	ko00900	XMW0763	(4aR,6aS,9R,11aR,11bR)-4,4,11b-trimethyl-8-methylenetetradecahydro-6a,9-methanocyclohepta[a]naphthalene	Terpenoids	C06090	ko00904,ko01100,ko01110	-0.936077	0.00599861	gene-meta
Lj1A960T73	K00128	ko00010;ko00053;ko00071;ko00280;ko00310;ko00330;ko00340;ko00380;ko00410;ko00561;ko00620;ko00903	XMW0763	(4aR,6aS,9R,11aR,11bR)-4,4,11b-trimethyl-8-methylenetetradecahydro-6a,9-methanocyclohepta[a]naphthalene	Terpenoids	C06090	ko00904,ko01100,ko01110	0.976509	0.000821244	gene-meta
Lj1A987T48	K05282	ko00904	XMW0763	(4aR,6aS,9R,11aR,11bR)-4,4,11b-trimethyl-8-methylenetetradecahydro-6a,9-methanocyclohepta[a]naphthalene	Terpenoids	C06090	ko00904,ko01100,ko01110	0.882977	0.0197404	gene-meta
Lj1C274G2	K04121	ko00904	XMW0763	(4aR,6aS,9R,11aR,11bR)-4,4,11b-trimethyl-8-methylenetetradecahydro-6a,9-methanocyclohepta[a]naphthalene	Terpenoids	C06090	ko00904,ko01100,ko01110	0.875642	0.0222358	gene-meta
Lj1C712T2	K00815	ko00130;ko00270;ko00350;ko00360;ko00400;ko00950;ko00960	XMW0763	(4aR,6aS,9R,11aR,11bR)-4,4,11b-trimethyl-8-methylenetetradecahydro-6a,9-methanocyclohepta[a]naphthalene	Terpenoids	C06090	ko00904,ko01100,ko01110	-0.987051	0.000250444	gene-meta
Lj2A1080G35	K01657	ko00400	XMW0763	(4aR,6aS,9R,11aR,11bR)-4,4,11b-trimethyl-8-methylenetetradecahydro-6a,9-methanocyclohepta[a]naphthalene	Terpenoids	C06090	ko00904,ko01100,ko01110	-0.960701	0.00228625	gene-meta
Lj2A1088T45	K15892	ko00900	XMW0763	(4aR,6aS,9R,11aR,11bR)-4,4,11b-trimethyl-8-methylenetetradecahydro-6a,9-methanocyclohepta[a]naphthalene	Terpenoids	C06090	ko00904,ko01100,ko01110	0.887956	0.0181276	gene-meta
Lj2A1124T48	K17961	ko00904	XMW0763	(4aR,6aS,9R,11aR,11bR)-4,4,11b-trimethyl-8-methylenetetradecahydro-6a,9-methanocyclohepta[a]naphthalene	Terpenoids	C06090	ko00904,ko01100,ko01110	0.96829	0.00149237	gene-meta
Lj2A1138T20	K11816	ko00380	XMW0763	(4aR,6aS,9R,11aR,11bR)-4,4,11b-trimethyl-8-methylenetetradecahydro-6a,9-methanocyclohepta[a]naphthalene	Terpenoids	C06090	ko00904,ko01100,ko01110	-0.974347	0.000978657	gene-meta
Lj2A187T82	K15095	ko00902	XMW0763	(4aR,6aS,9R,11aR,11bR)-4,4,11b-trimethyl-8-methylenetetradecahydro-6a,9-methanocyclohepta[a]naphthalene	Terpenoids	C06090	ko00904,ko01100,ko01110	-0.84385	0.0346706	gene-meta
Lj2A198T51	K01641	ko00072;ko00280;ko00650;ko00900	XMW0763	(4aR,6aS,9R,11aR,11bR)-4,4,11b-trimethyl-8-methylenetetradecahydro-6a,9-methanocyclohepta[a]naphthalene	Terpenoids	C06090	ko00904,ko01100,ko01110	-0.861023	0.0276299	gene-meta
Lj2A200T28	K01641	ko00072;ko00280;ko00650;ko00900	XMW0763	(4aR,6aS,9R,11aR,11bR)-4,4,11b-trimethyl-8-methylenetetradecahydro-6a,9-methanocyclohepta[a]naphthalene	Terpenoids	C06090	ko00904,ko01100,ko01110	-0.978108	0.000713623	gene-meta
Lj2A267T59	K05359	ko00400	XMW0763	(4aR,6aS,9R,11aR,11bR)-4,4,11b-trimethyl-8-methylenetetradecahydro-6a,9-methanocyclohepta[a]naphthalene	Terpenoids	C06090	ko00904,ko01100,ko01110	0.973156	0.00107123	gene-meta
Lj2A305T54	K04125	ko00904	XMW0763	(4aR,6aS,9R,11aR,11bR)-4,4,11b-trimethyl-8-methylenetetradecahydro-6a,9-methanocyclohepta[a]naphthalene	Terpenoids	C06090	ko00904,ko01100,ko01110	0.898367	0.014969	gene-meta
Lj2A923T15	K15095	ko00902	XMW0763	(4aR,6aS,9R,11aR,11bR)-4,4,11b-trimethyl-8-methylenetetradecahydro-6a,9-methanocyclohepta[a]naphthalene	Terpenoids	C06090	ko00904,ko01100,ko01110	-0.908742	0.012112	gene-meta
Lj2C11T1	K04121	ko00904	XMW0763	(4aR,6aS,9R,11aR,11bR)-4,4,11b-trimethyl-8-methylenetetradecahydro-6a,9-methanocyclohepta[a]naphthalene	Terpenoids	C06090	ko00904,ko01100,ko01110	0.857897	0.0288553	gene-meta
Lj2C497T11	K11778	ko00900	XMW0763	(4aR,6aS,9R,11aR,11bR)-4,4,11b-trimethyl-8-methylenetetradecahydro-6a,9-methanocyclohepta[a]naphthalene	Terpenoids	C06090	ko00904,ko01100,ko01110	-0.972439	0.00112892	gene-meta
Lj2C506T1	K00021	ko00900	XMW0763	(4aR,6aS,9R,11aR,11bR)-4,4,11b-trimethyl-8-methylenetetradecahydro-6a,9-methanocyclohepta[a]naphthalene	Terpenoids	C06090	ko00904,ko01100,ko01110	-0.943425	0.0047105	gene-meta
Lj2C521T7	K23232	ko00902	XMW0763	(4aR,6aS,9R,11aR,11bR)-4,4,11b-trimethyl-8-methylenetetradecahydro-6a,9-methanocyclohepta[a]naphthalene	Terpenoids	C06090	ko00904,ko01100,ko01110	-0.972258	0.00114372	gene-meta
Lj2C523T7	K23232	ko00902	XMW0763	(4aR,6aS,9R,11aR,11bR)-4,4,11b-trimethyl-8-methylenetetradecahydro-6a,9-methanocyclohepta[a]naphthalene	Terpenoids	C06090	ko00904,ko01100,ko01110	-0.942773	0.00481871	gene-meta
Lj2C922T10	K15095	ko00902	XMW0763	(4aR,6aS,9R,11aR,11bR)-4,4,11b-trimethyl-8-methylenetetradecahydro-6a,9-methanocyclohepta[a]naphthalene	Terpenoids	C06090	ko00904,ko01100,ko01110	-0.948355	0.00393195	gene-meta
Lj2C924T6	K15095	ko00902	XMW0763	(4aR,6aS,9R,11aR,11bR)-4,4,11b-trimethyl-8-methylenetetradecahydro-6a,9-methanocyclohepta[a]naphthalene	Terpenoids	C06090	ko00904,ko01100,ko01110	-0.822923	0.0442583	gene-meta
Lj2P1152T43	K11778	ko00900	XMW0763	(4aR,6aS,9R,11aR,11bR)-4,4,11b-trimethyl-8-methylenetetradecahydro-6a,9-methanocyclohepta[a]naphthalene	Terpenoids	C06090	ko00904,ko01100,ko01110	-0.979553	0.000622826	gene-meta
Lj2P323T47	K01593	ko00350;ko00360;ko00380;ko00901;ko00950;ko00965	XMW0763	(4aR,6aS,9R,11aR,11bR)-4,4,11b-trimethyl-8-methylenetetradecahydro-6a,9-methanocyclohepta[a]naphthalene	Terpenoids	C06090	ko00904,ko01100,ko01110	0.906521	0.0126991	gene-meta
Lj3A1033T59	K06981	ko00900	XMW0763	(4aR,6aS,9R,11aR,11bR)-4,4,11b-trimethyl-8-methylenetetradecahydro-6a,9-methanocyclohepta[a]naphthalene	Terpenoids	C06090	ko00904,ko01100,ko01110	0.956618	0.00278211	gene-meta
Lj3A851T66	K00817	ko00340;ko00350;ko00360;ko00400;ko00960	XMW0763	(4aR,6aS,9R,11aR,11bR)-4,4,11b-trimethyl-8-methylenetetradecahydro-6a,9-methanocyclohepta[a]naphthalene	Terpenoids	C06090	ko00904,ko01100,ko01110	0.970293	0.00131065	gene-meta
Lj3C808G8	K01662	ko00730;ko00900	XMW0763	(4aR,6aS,9R,11aR,11bR)-4,4,11b-trimethyl-8-methylenetetradecahydro-6a,9-methanocyclohepta[a]naphthalene	Terpenoids	C06090	ko00904,ko01100,ko01110	0.971189	0.00123317	gene-meta
Lj3C808T7	K01662	ko00730;ko00900	XMW0763	(4aR,6aS,9R,11aR,11bR)-4,4,11b-trimethyl-8-methylenetetradecahydro-6a,9-methanocyclohepta[a]naphthalene	Terpenoids	C06090	ko00904,ko01100,ko01110	0.983565	0.000402947	gene-meta
Lj3C860T0	K01658	ko00400	XMW0763	(4aR,6aS,9R,11aR,11bR)-4,4,11b-trimethyl-8-methylenetetradecahydro-6a,9-methanocyclohepta[a]naphthalene	Terpenoids	C06090	ko00904,ko01100,ko01110	-0.971142	0.00123718	gene-meta
Lj4A10T81	K03781	ko00380;ko00630;ko04016;ko04146	XMW0763	(4aR,6aS,9R,11aR,11bR)-4,4,11b-trimethyl-8-methylenetetradecahydro-6a,9-methanocyclohepta[a]naphthalene	Terpenoids	C06090	ko00904,ko01100,ko01110	-0.967784	0.00154008	gene-meta
Lj4A198T32	K11816	ko00380	XMW0763	(4aR,6aS,9R,11aR,11bR)-4,4,11b-trimethyl-8-methylenetetradecahydro-6a,9-methanocyclohepta[a]naphthalene	Terpenoids	C06090	ko00904,ko01100,ko01110	-0.94909	0.00382178	gene-meta
Lj4A243T61	K00021	ko00900	XMW0763	(4aR,6aS,9R,11aR,11bR)-4,4,11b-trimethyl-8-methylenetetradecahydro-6a,9-methanocyclohepta[a]naphthalene	Terpenoids	C06090	ko00904,ko01100,ko01110	-0.97659	0.000815631	gene-meta
Lj4A266G28	K23232	ko00902	XMW0763	(4aR,6aS,9R,11aR,11bR)-4,4,11b-trimethyl-8-methylenetetradecahydro-6a,9-methanocyclohepta[a]naphthalene	Terpenoids	C06090	ko00904,ko01100,ko01110	0.960076	0.00235904	gene-meta
Lj4A421T8	K05906	ko00900	XMW0763	(4aR,6aS,9R,11aR,11bR)-4,4,11b-trimethyl-8-methylenetetradecahydro-6a,9-methanocyclohepta[a]naphthalene	Terpenoids	C06090	ko00904,ko01100,ko01110	0.979929	0.000600245	gene-meta
Lj4A48T66	K04122	ko00904	XMW0763	(4aR,6aS,9R,11aR,11bR)-4,4,11b-trimethyl-8-methylenetetradecahydro-6a,9-methanocyclohepta[a]naphthalene	Terpenoids	C06090	ko00904,ko01100,ko01110	-0.977743	0.000737556	gene-meta
Lj4A778G47	K04122	ko00904	XMW0763	(4aR,6aS,9R,11aR,11bR)-4,4,11b-trimethyl-8-methylenetetradecahydro-6a,9-methanocyclohepta[a]naphthalene	Terpenoids	C06090	ko00904,ko01100,ko01110	-0.985983	0.000293337	gene-meta
Lj4A806G77	K03781	ko00380;ko00630;ko04016;ko04146	XMW0763	(4aR,6aS,9R,11aR,11bR)-4,4,11b-trimethyl-8-methylenetetradecahydro-6a,9-methanocyclohepta[a]naphthalene	Terpenoids	C06090	ko00904,ko01100,ko01110	0.978616	0.000681026	gene-meta
Lj4C241G1	K01626	ko00400	XMW0763	(4aR,6aS,9R,11aR,11bR)-4,4,11b-trimethyl-8-methylenetetradecahydro-6a,9-methanocyclohepta[a]naphthalene	Terpenoids	C06090	ko00904,ko01100,ko01110	-0.960818	0.00227278	gene-meta
Lj4C267T4	K01662	ko00730;ko00900	XMW0763	(4aR,6aS,9R,11aR,11bR)-4,4,11b-trimethyl-8-methylenetetradecahydro-6a,9-methanocyclohepta[a]naphthalene	Terpenoids	C06090	ko00904,ko01100,ko01110	-0.970667	0.00127802	gene-meta
Lj4C632G4	K00128	ko00010;ko00053;ko00071;ko00280;ko00310;ko00330;ko00340;ko00380;ko00410;ko00561;ko00620;ko00903	XMW0763	(4aR,6aS,9R,11aR,11bR)-4,4,11b-trimethyl-8-methylenetetradecahydro-6a,9-methanocyclohepta[a]naphthalene	Terpenoids	C06090	ko00904,ko01100,ko01110	0.950149	0.00366573	gene-meta
Lj4C726T2	K01626	ko00400	XMW0763	(4aR,6aS,9R,11aR,11bR)-4,4,11b-trimethyl-8-methylenetetradecahydro-6a,9-methanocyclohepta[a]naphthalene	Terpenoids	C06090	ko00904,ko01100,ko01110	0.976077	0.000851626	gene-meta
Lj4C751G2	K00511	ko00100;ko00909	XMW0763	(4aR,6aS,9R,11aR,11bR)-4,4,11b-trimethyl-8-methylenetetradecahydro-6a,9-methanocyclohepta[a]naphthalene	Terpenoids	C06090	ko00904,ko01100,ko01110	-0.903681	0.0134693	gene-meta
Lj4C76T5	K00511	ko00100;ko00909	XMW0763	(4aR,6aS,9R,11aR,11bR)-4,4,11b-trimethyl-8-methylenetetradecahydro-6a,9-methanocyclohepta[a]naphthalene	Terpenoids	C06090	ko00904,ko01100,ko01110	-0.979286	0.00063917	gene-meta
Lj4C812T5	K00021	ko00900	XMW0763	(4aR,6aS,9R,11aR,11bR)-4,4,11b-trimethyl-8-methylenetetradecahydro-6a,9-methanocyclohepta[a]naphthalene	Terpenoids	C06090	ko00904,ko01100,ko01110	-0.914873	0.0105614	gene-meta
Lj4C866G0	K00891	ko00400	XMW0763	(4aR,6aS,9R,11aR,11bR)-4,4,11b-trimethyl-8-methylenetetradecahydro-6a,9-methanocyclohepta[a]naphthalene	Terpenoids	C06090	ko00904,ko01100,ko01110	-0.878865	0.0211218	gene-meta
Lj5A124T67	K00099	ko00900	XMW0763	(4aR,6aS,9R,11aR,11bR)-4,4,11b-trimethyl-8-methylenetetradecahydro-6a,9-methanocyclohepta[a]naphthalene	Terpenoids	C06090	ko00904,ko01100,ko01110	0.967346	0.00158205	gene-meta
Lj5A170T102	K00021	ko00900	XMW0763	(4aR,6aS,9R,11aR,11bR)-4,4,11b-trimethyl-8-methylenetetradecahydro-6a,9-methanocyclohepta[a]naphthalene	Terpenoids	C06090	ko00904,ko01100,ko01110	0.979808	0.000607464	gene-meta
Lj5A183T92	K01426	ko00330;ko00360;ko00380	XMW0763	(4aR,6aS,9R,11aR,11bR)-4,4,11b-trimethyl-8-methylenetetradecahydro-6a,9-methanocyclohepta[a]naphthalene	Terpenoids	C06090	ko00904,ko01100,ko01110	-0.925258	0.00817077	gene-meta
Lj5A292T55	K00991	ko00900	XMW0763	(4aR,6aS,9R,11aR,11bR)-4,4,11b-trimethyl-8-methylenetetradecahydro-6a,9-methanocyclohepta[a]naphthalene	Terpenoids	C06090	ko00904,ko01100,ko01110	0.942264	0.00490398	gene-meta
Lj5A435T23	K01695	ko00260;ko00400	XMW0763	(4aR,6aS,9R,11aR,11bR)-4,4,11b-trimethyl-8-methylenetetradecahydro-6a,9-methanocyclohepta[a]naphthalene	Terpenoids	C06090	ko00904,ko01100,ko01110	-0.968363	0.00148553	gene-meta
Lj5A552T18	K01426	ko00330;ko00360;ko00380	XMW0763	(4aR,6aS,9R,11aR,11bR)-4,4,11b-trimethyl-8-methylenetetradecahydro-6a,9-methanocyclohepta[a]naphthalene	Terpenoids	C06090	ko00904,ko01100,ko01110	-0.974315	0.000981072	gene-meta
Lj5A558T15	K00869	ko00900;ko04146	XMW0763	(4aR,6aS,9R,11aR,11bR)-4,4,11b-trimethyl-8-methylenetetradecahydro-6a,9-methanocyclohepta[a]naphthalene	Terpenoids	C06090	ko00904,ko01100,ko01110	0.97431	0.00098151	gene-meta
Lj5A558T16	K00869	ko00900;ko04146	XMW0763	(4aR,6aS,9R,11aR,11bR)-4,4,11b-trimethyl-8-methylenetetradecahydro-6a,9-methanocyclohepta[a]naphthalene	Terpenoids	C06090	ko00904,ko01100,ko01110	0.899194	0.0147306	gene-meta
Lj5A559T31	K01426	ko00330;ko00360;ko00380	XMW0763	(4aR,6aS,9R,11aR,11bR)-4,4,11b-trimethyl-8-methylenetetradecahydro-6a,9-methanocyclohepta[a]naphthalene	Terpenoids	C06090	ko00904,ko01100,ko01110	-0.969891	0.00134617	gene-meta
Lj5A64T50	K04124	ko00904	XMW0763	(4aR,6aS,9R,11aR,11bR)-4,4,11b-trimethyl-8-methylenetetradecahydro-6a,9-methanocyclohepta[a]naphthalene	Terpenoids	C06090	ko00904,ko01100,ko01110	-0.972789	0.00110062	gene-meta
Lj5C121G4	K11820	ko00380;ko00966	XMW0763	(4aR,6aS,9R,11aR,11bR)-4,4,11b-trimethyl-8-methylenetetradecahydro-6a,9-methanocyclohepta[a]naphthalene	Terpenoids	C06090	ko00904,ko01100,ko01110	0.968029	0.00151691	gene-meta
Lj5C214T14	K01052	ko00100	XMW0763	(4aR,6aS,9R,11aR,11bR)-4,4,11b-trimethyl-8-methylenetetradecahydro-6a,9-methanocyclohepta[a]naphthalene	Terpenoids	C06090	ko00904,ko01100,ko01110	0.987896	0.000218861	gene-meta
Lj5C566G6	K01426	ko00330;ko00360;ko00380	XMW0763	(4aR,6aS,9R,11aR,11bR)-4,4,11b-trimethyl-8-methylenetetradecahydro-6a,9-methanocyclohepta[a]naphthalene	Terpenoids	C06090	ko00904,ko01100,ko01110	0.984438	0.000361397	gene-meta
Lj5C695T2	K14173	ko00909	XMW0763	(4aR,6aS,9R,11aR,11bR)-4,4,11b-trimethyl-8-methylenetetradecahydro-6a,9-methanocyclohepta[a]naphthalene	Terpenoids	C06090	ko00904,ko01100,ko01110	-0.973911	0.00101209	gene-meta
Lj5C767T12	K05917	ko00100	XMW0763	(4aR,6aS,9R,11aR,11bR)-4,4,11b-trimethyl-8-methylenetetradecahydro-6a,9-methanocyclohepta[a]naphthalene	Terpenoids	C06090	ko00904,ko01100,ko01110	0.978302	0.000701124	gene-meta
Lj6A695G24	K04125	ko00904	XMW0763	(4aR,6aS,9R,11aR,11bR)-4,4,11b-trimethyl-8-methylenetetradecahydro-6a,9-methanocyclohepta[a]naphthalene	Terpenoids	C06090	ko00904,ko01100,ko01110	-0.880522	0.0205599	gene-meta
Lj6A769T90	K15889	ko00900	XMW0763	(4aR,6aS,9R,11aR,11bR)-4,4,11b-trimethyl-8-methylenetetradecahydro-6a,9-methanocyclohepta[a]naphthalene	Terpenoids	C06090	ko00904,ko01100,ko01110	0.984591	0.000354317	gene-meta
Lj6C107G5	K23558	ko00100	XMW0763	(4aR,6aS,9R,11aR,11bR)-4,4,11b-trimethyl-8-methylenetetradecahydro-6a,9-methanocyclohepta[a]naphthalene	Terpenoids	C06090	ko00904,ko01100,ko01110	-0.920833	0.009153	gene-meta
Lj6C312T4	K00128	ko00010;ko00053;ko00071;ko00280;ko00310;ko00330;ko00340;ko00380;ko00410;ko00561;ko00620;ko00903	XMW0763	(4aR,6aS,9R,11aR,11bR)-4,4,11b-trimethyl-8-methylenetetradecahydro-6a,9-methanocyclohepta[a]naphthalene	Terpenoids	C06090	ko00904,ko01100,ko01110	0.812285	0.049548	gene-meta
Lj6C723T8	K04125	ko00904	XMW0763	(4aR,6aS,9R,11aR,11bR)-4,4,11b-trimethyl-8-methylenetetradecahydro-6a,9-methanocyclohepta[a]naphthalene	Terpenoids	C06090	ko00904,ko01100,ko01110	0.903826	0.0134294	gene-meta
Lj6P708T54	K00587	ko00900	XMW0763	(4aR,6aS,9R,11aR,11bR)-4,4,11b-trimethyl-8-methylenetetradecahydro-6a,9-methanocyclohepta[a]naphthalene	Terpenoids	C06090	ko00904,ko01100,ko01110	-0.927895	0.00761132	gene-meta
Lj7A514T33	K05954	ko00900	XMW0763	(4aR,6aS,9R,11aR,11bR)-4,4,11b-trimethyl-8-methylenetetradecahydro-6a,9-methanocyclohepta[a]naphthalene	Terpenoids	C06090	ko00904,ko01100,ko01110	0.942414	0.00487881	gene-meta
Lj7A516T67	K15095	ko00902	XMW0763	(4aR,6aS,9R,11aR,11bR)-4,4,11b-trimethyl-8-methylenetetradecahydro-6a,9-methanocyclohepta[a]naphthalene	Terpenoids	C06090	ko00904,ko01100,ko01110	0.864601	0.0262581	gene-meta
Lj7A581T54	K13789	ko00900	XMW0763	(4aR,6aS,9R,11aR,11bR)-4,4,11b-trimethyl-8-methylenetetradecahydro-6a,9-methanocyclohepta[a]naphthalene	Terpenoids	C06090	ko00904,ko01100,ko01110	-0.983407	0.000410685	gene-meta
Lj7A9T85	K15889	ko00900	XMW0763	(4aR,6aS,9R,11aR,11bR)-4,4,11b-trimethyl-8-methylenetetradecahydro-6a,9-methanocyclohepta[a]naphthalene	Terpenoids	C06090	ko00904,ko01100,ko01110	0.963246	0.00200144	gene-meta
Lj8A142T62	K04125	ko00904	XMW0763	(4aR,6aS,9R,11aR,11bR)-4,4,11b-trimethyl-8-methylenetetradecahydro-6a,9-methanocyclohepta[a]naphthalene	Terpenoids	C06090	ko00904,ko01100,ko01110	0.913796	0.0108264	gene-meta
Lj8A17G19	K20659	ko00909	XMW0763	(4aR,6aS,9R,11aR,11bR)-4,4,11b-trimethyl-8-methylenetetradecahydro-6a,9-methanocyclohepta[a]naphthalene	Terpenoids	C06090	ko00904,ko01100,ko01110	-0.943956	0.0046234	gene-meta
Lj8A234T18	K15095	ko00902	XMW0763	(4aR,6aS,9R,11aR,11bR)-4,4,11b-trimethyl-8-methylenetetradecahydro-6a,9-methanocyclohepta[a]naphthalene	Terpenoids	C06090	ko00904,ko01100,ko01110	0.915142	0.0104957	gene-meta
Lj8A234T20	K15095	ko00902	XMW0763	(4aR,6aS,9R,11aR,11bR)-4,4,11b-trimethyl-8-methylenetetradecahydro-6a,9-methanocyclohepta[a]naphthalene	Terpenoids	C06090	ko00904,ko01100,ko01110	0.970679	0.001277	gene-meta
Lj8A612T15	K11816	ko00380	XMW0763	(4aR,6aS,9R,11aR,11bR)-4,4,11b-trimethyl-8-methylenetetradecahydro-6a,9-methanocyclohepta[a]naphthalene	Terpenoids	C06090	ko00904,ko01100,ko01110	-0.974215	0.00098873	gene-meta
Lj8A66T51	K01817	ko00400	XMW0763	(4aR,6aS,9R,11aR,11bR)-4,4,11b-trimethyl-8-methylenetetradecahydro-6a,9-methanocyclohepta[a]naphthalene	Terpenoids	C06090	ko00904,ko01100,ko01110	-0.878596	0.0212137	gene-meta
Lj8C18T3	K20659	ko00909	XMW0763	(4aR,6aS,9R,11aR,11bR)-4,4,11b-trimethyl-8-methylenetetradecahydro-6a,9-methanocyclohepta[a]naphthalene	Terpenoids	C06090	ko00904,ko01100,ko01110	-0.976985	0.000788417	gene-meta
Lj8C240G7	K01641	ko00072;ko00280;ko00650;ko00900	XMW0763	(4aR,6aS,9R,11aR,11bR)-4,4,11b-trimethyl-8-methylenetetradecahydro-6a,9-methanocyclohepta[a]naphthalene	Terpenoids	C06090	ko00904,ko01100,ko01110	-0.971142	0.00123719	gene-meta
Lj8C32T4	K05282	ko00904	XMW0763	(4aR,6aS,9R,11aR,11bR)-4,4,11b-trimethyl-8-methylenetetradecahydro-6a,9-methanocyclohepta[a]naphthalene	Terpenoids	C06090	ko00904,ko01100,ko01110	0.961948	0.00214433	gene-meta
Lj9A128T46	K05917	ko00100	XMW0763	(4aR,6aS,9R,11aR,11bR)-4,4,11b-trimethyl-8-methylenetetradecahydro-6a,9-methanocyclohepta[a]naphthalene	Terpenoids	C06090	ko00904,ko01100,ko01110	0.984814	0.000344149	gene-meta
Lj9A26G17	K00869	ko00900;ko04146	XMW0763	(4aR,6aS,9R,11aR,11bR)-4,4,11b-trimethyl-8-methylenetetradecahydro-6a,9-methanocyclohepta[a]naphthalene	Terpenoids	C06090	ko00904,ko01100,ko01110	-0.982867	0.00043777	gene-meta
Lj9A340G46	K00511	ko00100;ko00909	XMW0763	(4aR,6aS,9R,11aR,11bR)-4,4,11b-trimethyl-8-methylenetetradecahydro-6a,9-methanocyclohepta[a]naphthalene	Terpenoids	C06090	ko00904,ko01100,ko01110	-0.982549	0.000454128	gene-meta
Lj9A340T59	K00511	ko00100;ko00909	XMW0763	(4aR,6aS,9R,11aR,11bR)-4,4,11b-trimethyl-8-methylenetetradecahydro-6a,9-methanocyclohepta[a]naphthalene	Terpenoids	C06090	ko00904,ko01100,ko01110	-0.970777	0.00126846	gene-meta
Lj9A382T62	K00801	ko00100;ko00909	XMW0763	(4aR,6aS,9R,11aR,11bR)-4,4,11b-trimethyl-8-methylenetetradecahydro-6a,9-methanocyclohepta[a]naphthalene	Terpenoids	C06090	ko00904,ko01100,ko01110	0.960982	0.00225386	gene-meta
Lj9A568G56	K00800	ko00400	XMW0763	(4aR,6aS,9R,11aR,11bR)-4,4,11b-trimethyl-8-methylenetetradecahydro-6a,9-methanocyclohepta[a]naphthalene	Terpenoids	C06090	ko00904,ko01100,ko01110	0.959825	0.0023886	gene-meta
Lj9A569T55	K14423	ko00100	XMW0763	(4aR,6aS,9R,11aR,11bR)-4,4,11b-trimethyl-8-methylenetetradecahydro-6a,9-methanocyclohepta[a]naphthalene	Terpenoids	C06090	ko00904,ko01100,ko01110	-0.8906	0.0172979	gene-meta
Lj9A579T33	K15095	ko00902	XMW0763	(4aR,6aS,9R,11aR,11bR)-4,4,11b-trimethyl-8-methylenetetradecahydro-6a,9-methanocyclohepta[a]naphthalene	Terpenoids	C06090	ko00904,ko01100,ko01110	0.972987	0.0010847	gene-meta
Lj9A608G28	K14674	ko00100;ko00561;ko00564;ko00565;ko00590;ko00591;ko00592	XMW0763	(4aR,6aS,9R,11aR,11bR)-4,4,11b-trimethyl-8-methylenetetradecahydro-6a,9-methanocyclohepta[a]naphthalene	Terpenoids	C06090	ko00904,ko01100,ko01110	0.967003	0.00161527	gene-meta
Lj9C219G1	K00382	ko00010;ko00020;ko00260;ko00280;ko00310;ko00380;ko00620;ko00630;ko00640	XMW0763	(4aR,6aS,9R,11aR,11bR)-4,4,11b-trimethyl-8-methylenetetradecahydro-6a,9-methanocyclohepta[a]naphthalene	Terpenoids	C06090	ko00904,ko01100,ko01110	-0.954493	0.00305925	gene-meta
Lj9C444T23	K16903	ko00380	XMW0763	(4aR,6aS,9R,11aR,11bR)-4,4,11b-trimethyl-8-methylenetetradecahydro-6a,9-methanocyclohepta[a]naphthalene	Terpenoids	C06090	ko00904,ko01100,ko01110	-0.943188	0.00474965	gene-meta
Lj9C505T11	K00837	ko00270;ko00380	XMW0763	(4aR,6aS,9R,11aR,11bR)-4,4,11b-trimethyl-8-methylenetetradecahydro-6a,9-methanocyclohepta[a]naphthalene	Terpenoids	C06090	ko00904,ko01100,ko01110	0.980223	0.000582821	gene-meta
Lj9C587T13	K06013	ko00900	XMW0763	(4aR,6aS,9R,11aR,11bR)-4,4,11b-trimethyl-8-methylenetetradecahydro-6a,9-methanocyclohepta[a]naphthalene	Terpenoids	C06090	ko00904,ko01100,ko01110	0.970003	0.00133619	gene-meta
Lj9C638G10	K00559	ko00100	XMW0763	(4aR,6aS,9R,11aR,11bR)-4,4,11b-trimethyl-8-methylenetetradecahydro-6a,9-methanocyclohepta[a]naphthalene	Terpenoids	C06090	ko00904,ko01100,ko01110	-0.985275	0.000323638	gene-meta
Lj9C690G4	K01662	ko00730;ko00900	XMW0763	(4aR,6aS,9R,11aR,11bR)-4,4,11b-trimethyl-8-methylenetetradecahydro-6a,9-methanocyclohepta[a]naphthalene	Terpenoids	C06090	ko00904,ko01100,ko01110	-0.969959	0.00134012	gene-meta
Lj9C735G8	K01662	ko00730;ko00900	XMW0763	(4aR,6aS,9R,11aR,11bR)-4,4,11b-trimethyl-8-methylenetetradecahydro-6a,9-methanocyclohepta[a]naphthalene	Terpenoids	C06090	ko00904,ko01100,ko01110	-0.95076	0.00357713	gene-meta
Lj9P464T76	K10960	ko00860;ko00900	XMW0763	(4aR,6aS,9R,11aR,11bR)-4,4,11b-trimethyl-8-methylenetetradecahydro-6a,9-methanocyclohepta[a]naphthalene	Terpenoids	C06090	ko00904,ko01100,ko01110	0.970941	0.00125437	gene-meta
Lju114C1T0	K07408	ko00380	XMW0763	(4aR,6aS,9R,11aR,11bR)-4,4,11b-trimethyl-8-methylenetetradecahydro-6a,9-methanocyclohepta[a]naphthalene	Terpenoids	C06090	ko00904,ko01100,ko01110	-0.970082	0.00132923	gene-meta
Lju188A10T83	K23232	ko00902	XMW0763	(4aR,6aS,9R,11aR,11bR)-4,4,11b-trimethyl-8-methylenetetradecahydro-6a,9-methanocyclohepta[a]naphthalene	Terpenoids	C06090	ko00904,ko01100,ko01110	0.941491	0.00503477	gene-meta
Lju188C12T6	K23232	ko00902	XMW0763	(4aR,6aS,9R,11aR,11bR)-4,4,11b-trimethyl-8-methylenetetradecahydro-6a,9-methanocyclohepta[a]naphthalene	Terpenoids	C06090	ko00904,ko01100,ko01110	0.868679	0.0247354	gene-meta
Lj1A1062G22	K01853	ko00100	KMW0618	Naphthalene, 1,2,3,5,6,8a-hexahydro-4,7-dimethyl-1-(1-methylethyl)-, (1S-cis)-	Terpenoids	C06394	ko00909,ko01100,ko01110	-0.989199	0.000174375	gene-meta
Lj1A1122T48	K01824	ko00100	KMW0618	Naphthalene, 1,2,3,5,6,8a-hexahydro-4,7-dimethyl-1-(1-methylethyl)-, (1S-cis)-	Terpenoids	C06394	ko00909,ko01100,ko01110	0.954201	0.0030983	gene-meta
Lj1A1231T40	K05359	ko00400	KMW0618	Naphthalene, 1,2,3,5,6,8a-hexahydro-4,7-dimethyl-1-(1-methylethyl)-, (1S-cis)-	Terpenoids	C06394	ko00909,ko01100,ko01110	0.97496	0.000932647	gene-meta
Lj1A130T36	K15892	ko00900	KMW0618	Naphthalene, 1,2,3,5,6,8a-hexahydro-4,7-dimethyl-1-(1-methylethyl)-, (1S-cis)-	Terpenoids	C06394	ko00909,ko01100,ko01110	0.880628	0.020524	gene-meta
Lj1A221T48	K05359	ko00400	KMW0618	Naphthalene, 1,2,3,5,6,8a-hexahydro-4,7-dimethyl-1-(1-methylethyl)-, (1S-cis)-	Terpenoids	C06394	ko00909,ko01100,ko01110	-0.960515	0.00230784	gene-meta
Lj1A252T37	K04121	ko00904	KMW0618	Naphthalene, 1,2,3,5,6,8a-hexahydro-4,7-dimethyl-1-(1-methylethyl)-, (1S-cis)-	Terpenoids	C06394	ko00909,ko01100,ko01110	0.980624	0.000559495	gene-meta
Lj1A678T29	K14455	ko00220;ko00250;ko00270;ko00330;ko00350;ko00360;ko00400;ko00710;ko00950;ko00960	KMW0618	Naphthalene, 1,2,3,5,6,8a-hexahydro-4,7-dimethyl-1-(1-methylethyl)-, (1S-cis)-	Terpenoids	C06394	ko00909,ko01100,ko01110	0.936562	0.00590892	gene-meta
Lj1A817T52	K23947	ko00380	KMW0618	Naphthalene, 1,2,3,5,6,8a-hexahydro-4,7-dimethyl-1-(1-methylethyl)-, (1S-cis)-	Terpenoids	C06394	ko00909,ko01100,ko01110	0.965591	0.00175559	gene-meta
Lj1A821G46	K05356	ko00900	KMW0618	Naphthalene, 1,2,3,5,6,8a-hexahydro-4,7-dimethyl-1-(1-methylethyl)-, (1S-cis)-	Terpenoids	C06394	ko00909,ko01100,ko01110	0.95951	0.00242593	gene-meta
Lj1A865T16	K04125	ko00904	KMW0618	Naphthalene, 1,2,3,5,6,8a-hexahydro-4,7-dimethyl-1-(1-methylethyl)-, (1S-cis)-	Terpenoids	C06394	ko00909,ko01100,ko01110	-0.983893	0.000387044	gene-meta
Lj1A894T48	K00787	ko00900	KMW0618	Naphthalene, 1,2,3,5,6,8a-hexahydro-4,7-dimethyl-1-(1-methylethyl)-, (1S-cis)-	Terpenoids	C06394	ko00909,ko01100,ko01110	-0.991055	0.000119663	gene-meta
Lj1A960T73	K00128	ko00010;ko00053;ko00071;ko00280;ko00310;ko00330;ko00340;ko00380;ko00410;ko00561;ko00620;ko00903	KMW0618	Naphthalene, 1,2,3,5,6,8a-hexahydro-4,7-dimethyl-1-(1-methylethyl)-, (1S-cis)-	Terpenoids	C06394	ko00909,ko01100,ko01110	0.959307	0.00245024	gene-meta
Lj1A987T48	K05282	ko00904	KMW0618	Naphthalene, 1,2,3,5,6,8a-hexahydro-4,7-dimethyl-1-(1-methylethyl)-, (1S-cis)-	Terpenoids	C06394	ko00909,ko01100,ko01110	0.967629	0.00155487	gene-meta
Lj1C39G8	K11816	ko00380	KMW0618	Naphthalene, 1,2,3,5,6,8a-hexahydro-4,7-dimethyl-1-(1-methylethyl)-, (1S-cis)-	Terpenoids	C06394	ko00909,ko01100,ko01110	-0.815881	0.0477289	gene-meta
Lj1C712T2	K00815	ko00130;ko00270;ko00350;ko00360;ko00400;ko00950;ko00960	KMW0618	Naphthalene, 1,2,3,5,6,8a-hexahydro-4,7-dimethyl-1-(1-methylethyl)-, (1S-cis)-	Terpenoids	C06394	ko00909,ko01100,ko01110	-0.952552	0.00332351	gene-meta
Lj2A1080G35	K01657	ko00400	KMW0618	Naphthalene, 1,2,3,5,6,8a-hexahydro-4,7-dimethyl-1-(1-methylethyl)-, (1S-cis)-	Terpenoids	C06394	ko00909,ko01100,ko01110	-0.966607	0.00165398	gene-meta
Lj2A1088T45	K15892	ko00900	KMW0618	Naphthalene, 1,2,3,5,6,8a-hexahydro-4,7-dimethyl-1-(1-methylethyl)-, (1S-cis)-	Terpenoids	C06394	ko00909,ko01100,ko01110	0.959748	0.00239772	gene-meta
Lj2A1124T48	K17961	ko00904	KMW0618	Naphthalene, 1,2,3,5,6,8a-hexahydro-4,7-dimethyl-1-(1-methylethyl)-, (1S-cis)-	Terpenoids	C06394	ko00909,ko01100,ko01110	0.965337	0.00178147	gene-meta
Lj2A1138T20	K11816	ko00380	KMW0618	Naphthalene, 1,2,3,5,6,8a-hexahydro-4,7-dimethyl-1-(1-methylethyl)-, (1S-cis)-	Terpenoids	C06394	ko00909,ko01100,ko01110	-0.959448	0.00243336	gene-meta
Lj2A187T82	K15095	ko00902	KMW0618	Naphthalene, 1,2,3,5,6,8a-hexahydro-4,7-dimethyl-1-(1-methylethyl)-, (1S-cis)-	Terpenoids	C06394	ko00909,ko01100,ko01110	-0.896345	0.0155597	gene-meta
Lj2A200T28	K01641	ko00072;ko00280;ko00650;ko00900	KMW0618	Naphthalene, 1,2,3,5,6,8a-hexahydro-4,7-dimethyl-1-(1-methylethyl)-, (1S-cis)-	Terpenoids	C06394	ko00909,ko01100,ko01110	-0.936873	0.00585167	gene-meta
Lj2A267T59	K05359	ko00400	KMW0618	Naphthalene, 1,2,3,5,6,8a-hexahydro-4,7-dimethyl-1-(1-methylethyl)-, (1S-cis)-	Terpenoids	C06394	ko00909,ko01100,ko01110	0.985871	0.000298025	gene-meta
Lj2A305T54	K04125	ko00904	KMW0618	Naphthalene, 1,2,3,5,6,8a-hexahydro-4,7-dimethyl-1-(1-methylethyl)-, (1S-cis)-	Terpenoids	C06394	ko00909,ko01100,ko01110	0.836688	0.0378286	gene-meta
Lj2A923T15	K15095	ko00902	KMW0618	Naphthalene, 1,2,3,5,6,8a-hexahydro-4,7-dimethyl-1-(1-methylethyl)-, (1S-cis)-	Terpenoids	C06394	ko00909,ko01100,ko01110	-0.846772	0.0334195	gene-meta
Lj2C11T1	K04121	ko00904	KMW0618	Naphthalene, 1,2,3,5,6,8a-hexahydro-4,7-dimethyl-1-(1-methylethyl)-, (1S-cis)-	Terpenoids	C06394	ko00909,ko01100,ko01110	0.909378	0.0119465	gene-meta
Lj2C31T21	K01597	ko00900	KMW0618	Naphthalene, 1,2,3,5,6,8a-hexahydro-4,7-dimethyl-1-(1-methylethyl)-, (1S-cis)-	Terpenoids	C06394	ko00909,ko01100,ko01110	0.82703	0.0422903	gene-meta
Lj2C497T11	K11778	ko00900	KMW0618	Naphthalene, 1,2,3,5,6,8a-hexahydro-4,7-dimethyl-1-(1-methylethyl)-, (1S-cis)-	Terpenoids	C06394	ko00909,ko01100,ko01110	-0.972065	0.00115962	gene-meta
Lj2C506T1	K00021	ko00900	KMW0618	Naphthalene, 1,2,3,5,6,8a-hexahydro-4,7-dimethyl-1-(1-methylethyl)-, (1S-cis)-	Terpenoids	C06394	ko00909,ko01100,ko01110	-0.869121	0.0245732	gene-meta
Lj2C521T7	K23232	ko00902	KMW0618	Naphthalene, 1,2,3,5,6,8a-hexahydro-4,7-dimethyl-1-(1-methylethyl)-, (1S-cis)-	Terpenoids	C06394	ko00909,ko01100,ko01110	-0.97174	0.00118667	gene-meta
Lj2C523T7	K23232	ko00902	KMW0618	Naphthalene, 1,2,3,5,6,8a-hexahydro-4,7-dimethyl-1-(1-methylethyl)-, (1S-cis)-	Terpenoids	C06394	ko00909,ko01100,ko01110	-0.958044	0.0026035	gene-meta
Lj2C922T10	K15095	ko00902	KMW0618	Naphthalene, 1,2,3,5,6,8a-hexahydro-4,7-dimethyl-1-(1-methylethyl)-, (1S-cis)-	Terpenoids	C06394	ko00909,ko01100,ko01110	-0.891763	0.0169389	gene-meta
Lj2C924T6	K15095	ko00902	KMW0618	Naphthalene, 1,2,3,5,6,8a-hexahydro-4,7-dimethyl-1-(1-methylethyl)-, (1S-cis)-	Terpenoids	C06394	ko00909,ko01100,ko01110	-0.830779	0.0405308	gene-meta
Lj2P1152T43	K11778	ko00900	KMW0618	Naphthalene, 1,2,3,5,6,8a-hexahydro-4,7-dimethyl-1-(1-methylethyl)-, (1S-cis)-	Terpenoids	C06394	ko00909,ko01100,ko01110	-0.979667	0.000615914	gene-meta
Lj2P323T47	K01593	ko00350;ko00360;ko00380;ko00901;ko00950;ko00965	KMW0618	Naphthalene, 1,2,3,5,6,8a-hexahydro-4,7-dimethyl-1-(1-methylethyl)-, (1S-cis)-	Terpenoids	C06394	ko00909,ko01100,ko01110	0.933569	0.00647298	gene-meta
Lj3A1033T59	K06981	ko00900	KMW0618	Naphthalene, 1,2,3,5,6,8a-hexahydro-4,7-dimethyl-1-(1-methylethyl)-, (1S-cis)-	Terpenoids	C06394	ko00909,ko01100,ko01110	0.945796	0.00432746	gene-meta
Lj3A851T66	K00817	ko00340;ko00350;ko00360;ko00400;ko00960	KMW0618	Naphthalene, 1,2,3,5,6,8a-hexahydro-4,7-dimethyl-1-(1-methylethyl)-, (1S-cis)-	Terpenoids	C06394	ko00909,ko01100,ko01110	0.96001	0.00236685	gene-meta
Lj3C808G8	K01662	ko00730;ko00900	KMW0618	Naphthalene, 1,2,3,5,6,8a-hexahydro-4,7-dimethyl-1-(1-methylethyl)-, (1S-cis)-	Terpenoids	C06394	ko00909,ko01100,ko01110	0.986593	0.000268432	gene-meta
Lj3C808T7	K01662	ko00730;ko00900	KMW0618	Naphthalene, 1,2,3,5,6,8a-hexahydro-4,7-dimethyl-1-(1-methylethyl)-, (1S-cis)-	Terpenoids	C06394	ko00909,ko01100,ko01110	0.973128	0.00107345	gene-meta
Lj3C860T0	K01658	ko00400	KMW0618	Naphthalene, 1,2,3,5,6,8a-hexahydro-4,7-dimethyl-1-(1-methylethyl)-, (1S-cis)-	Terpenoids	C06394	ko00909,ko01100,ko01110	-0.968524	0.00147051	gene-meta
Lj4A10T81	K03781	ko00380;ko00630;ko04016;ko04146	KMW0618	Naphthalene, 1,2,3,5,6,8a-hexahydro-4,7-dimethyl-1-(1-methylethyl)-, (1S-cis)-	Terpenoids	C06394	ko00909,ko01100,ko01110	-0.953664	0.00317073	gene-meta
Lj4A198T32	K11816	ko00380	KMW0618	Naphthalene, 1,2,3,5,6,8a-hexahydro-4,7-dimethyl-1-(1-methylethyl)-, (1S-cis)-	Terpenoids	C06394	ko00909,ko01100,ko01110	-0.976558	0.000817833	gene-meta
Lj4A243T61	K00021	ko00900	KMW0618	Naphthalene, 1,2,3,5,6,8a-hexahydro-4,7-dimethyl-1-(1-methylethyl)-, (1S-cis)-	Terpenoids	C06394	ko00909,ko01100,ko01110	-0.969342	0.00139543	gene-meta
Lj4A266G28	K23232	ko00902	KMW0618	Naphthalene, 1,2,3,5,6,8a-hexahydro-4,7-dimethyl-1-(1-methylethyl)-, (1S-cis)-	Terpenoids	C06394	ko00909,ko01100,ko01110	0.943214	0.00474535	gene-meta
Lj4A421T8	K05906	ko00900	KMW0618	Naphthalene, 1,2,3,5,6,8a-hexahydro-4,7-dimethyl-1-(1-methylethyl)-, (1S-cis)-	Terpenoids	C06394	ko00909,ko01100,ko01110	0.968071	0.00151295	gene-meta
Lj4A48T66	K04122	ko00904	KMW0618	Naphthalene, 1,2,3,5,6,8a-hexahydro-4,7-dimethyl-1-(1-methylethyl)-, (1S-cis)-	Terpenoids	C06394	ko00909,ko01100,ko01110	-0.973982	0.00100663	gene-meta
Lj4A778G47	K04122	ko00904	KMW0618	Naphthalene, 1,2,3,5,6,8a-hexahydro-4,7-dimethyl-1-(1-methylethyl)-, (1S-cis)-	Terpenoids	C06394	ko00909,ko01100,ko01110	-0.970362	0.00130456	gene-meta
Lj4A806G77	K03781	ko00380;ko00630;ko04016;ko04146	KMW0618	Naphthalene, 1,2,3,5,6,8a-hexahydro-4,7-dimethyl-1-(1-methylethyl)-, (1S-cis)-	Terpenoids	C06394	ko00909,ko01100,ko01110	0.970334	0.00130703	gene-meta
Lj4C241G1	K01626	ko00400	KMW0618	Naphthalene, 1,2,3,5,6,8a-hexahydro-4,7-dimethyl-1-(1-methylethyl)-, (1S-cis)-	Terpenoids	C06394	ko00909,ko01100,ko01110	-0.924596	0.00831419	gene-meta
Lj4C267T4	K01662	ko00730;ko00900	KMW0618	Naphthalene, 1,2,3,5,6,8a-hexahydro-4,7-dimethyl-1-(1-methylethyl)-, (1S-cis)-	Terpenoids	C06394	ko00909,ko01100,ko01110	-0.958976	0.00248995	gene-meta
Lj4C632G4	K00128	ko00010;ko00053;ko00071;ko00280;ko00310;ko00330;ko00340;ko00380;ko00410;ko00561;ko00620;ko00903	KMW0618	Naphthalene, 1,2,3,5,6,8a-hexahydro-4,7-dimethyl-1-(1-methylethyl)-, (1S-cis)-	Terpenoids	C06394	ko00909,ko01100,ko01110	0.963224	0.00200384	gene-meta
Lj4C726T2	K01626	ko00400	KMW0618	Naphthalene, 1,2,3,5,6,8a-hexahydro-4,7-dimethyl-1-(1-methylethyl)-, (1S-cis)-	Terpenoids	C06394	ko00909,ko01100,ko01110	0.985002	0.000335723	gene-meta
Lj4C751G2	K00511	ko00100;ko00909	KMW0618	Naphthalene, 1,2,3,5,6,8a-hexahydro-4,7-dimethyl-1-(1-methylethyl)-, (1S-cis)-	Terpenoids	C06394	ko00909,ko01100,ko01110	-0.855948	0.029632	gene-meta
Lj4C76T5	K00511	ko00100;ko00909	KMW0618	Naphthalene, 1,2,3,5,6,8a-hexahydro-4,7-dimethyl-1-(1-methylethyl)-, (1S-cis)-	Terpenoids	C06394	ko00909,ko01100,ko01110	-0.942918	0.0047945	gene-meta
Lj4C812T5	K00021	ko00900	KMW0618	Naphthalene, 1,2,3,5,6,8a-hexahydro-4,7-dimethyl-1-(1-methylethyl)-, (1S-cis)-	Terpenoids	C06394	ko00909,ko01100,ko01110	-0.86562	0.0258738	gene-meta
Lj4C866G0	K00891	ko00400	KMW0618	Naphthalene, 1,2,3,5,6,8a-hexahydro-4,7-dimethyl-1-(1-methylethyl)-, (1S-cis)-	Terpenoids	C06394	ko00909,ko01100,ko01110	-0.826168	0.0426997	gene-meta
Lj4P269T15	K01662	ko00730;ko00900	KMW0618	Naphthalene, 1,2,3,5,6,8a-hexahydro-4,7-dimethyl-1-(1-methylethyl)-, (1S-cis)-	Terpenoids	C06394	ko00909,ko01100,ko01110	-0.824286	0.0436003	gene-meta
Lj5A124T67	K00099	ko00900	KMW0618	Naphthalene, 1,2,3,5,6,8a-hexahydro-4,7-dimethyl-1-(1-methylethyl)-, (1S-cis)-	Terpenoids	C06394	ko00909,ko01100,ko01110	0.980128	0.000588405	gene-meta
Lj5A170T102	K00021	ko00900	KMW0618	Naphthalene, 1,2,3,5,6,8a-hexahydro-4,7-dimethyl-1-(1-methylethyl)-, (1S-cis)-	Terpenoids	C06394	ko00909,ko01100,ko01110	0.975603	0.00088557	gene-meta
Lj5A183T92	K01426	ko00330;ko00360;ko00380	KMW0618	Naphthalene, 1,2,3,5,6,8a-hexahydro-4,7-dimethyl-1-(1-methylethyl)-, (1S-cis)-	Terpenoids	C06394	ko00909,ko01100,ko01110	-0.899636	0.0146039	gene-meta
Lj5A292T55	K00991	ko00900	KMW0618	Naphthalene, 1,2,3,5,6,8a-hexahydro-4,7-dimethyl-1-(1-methylethyl)-, (1S-cis)-	Terpenoids	C06394	ko00909,ko01100,ko01110	0.866893	0.025397	gene-meta
Lj5A435T23	K01695	ko00260;ko00400	KMW0618	Naphthalene, 1,2,3,5,6,8a-hexahydro-4,7-dimethyl-1-(1-methylethyl)-, (1S-cis)-	Terpenoids	C06394	ko00909,ko01100,ko01110	-0.956682	0.00277401	gene-meta
Lj5A552T18	K01426	ko00330;ko00360;ko00380	KMW0618	Naphthalene, 1,2,3,5,6,8a-hexahydro-4,7-dimethyl-1-(1-methylethyl)-, (1S-cis)-	Terpenoids	C06394	ko00909,ko01100,ko01110	-0.969224	0.00140619	gene-meta
Lj5A558T15	K00869	ko00900;ko04146	KMW0618	Naphthalene, 1,2,3,5,6,8a-hexahydro-4,7-dimethyl-1-(1-methylethyl)-, (1S-cis)-	Terpenoids	C06394	ko00909,ko01100,ko01110	0.96823	0.00149799	gene-meta
Lj5A559T31	K01426	ko00330;ko00360;ko00380	KMW0618	Naphthalene, 1,2,3,5,6,8a-hexahydro-4,7-dimethyl-1-(1-methylethyl)-, (1S-cis)-	Terpenoids	C06394	ko00909,ko01100,ko01110	-0.93214	0.00675131	gene-meta
Lj5A64T50	K04124	ko00904	KMW0618	Naphthalene, 1,2,3,5,6,8a-hexahydro-4,7-dimethyl-1-(1-methylethyl)-, (1S-cis)-	Terpenoids	C06394	ko00909,ko01100,ko01110	-0.954218	0.00309603	gene-meta
Lj5A769G17	K01853	ko00100	KMW0618	Naphthalene, 1,2,3,5,6,8a-hexahydro-4,7-dimethyl-1-(1-methylethyl)-, (1S-cis)-	Terpenoids	C06394	ko00909,ko01100,ko01110	-0.869348	0.0244898	gene-meta
Lj5C121G4	K11820	ko00380;ko00966	KMW0618	Naphthalene, 1,2,3,5,6,8a-hexahydro-4,7-dimethyl-1-(1-methylethyl)-, (1S-cis)-	Terpenoids	C06394	ko00909,ko01100,ko01110	0.983108	0.000425583	gene-meta
Lj5C214T14	K01052	ko00100	KMW0618	Naphthalene, 1,2,3,5,6,8a-hexahydro-4,7-dimethyl-1-(1-methylethyl)-, (1S-cis)-	Terpenoids	C06394	ko00909,ko01100,ko01110	0.962199	0.00211634	gene-meta
Lj5C566G6	K01426	ko00330;ko00360;ko00380	KMW0618	Naphthalene, 1,2,3,5,6,8a-hexahydro-4,7-dimethyl-1-(1-methylethyl)-, (1S-cis)-	Terpenoids	C06394	ko00909,ko01100,ko01110	0.976485	0.000822903	gene-meta
Lj5C695T2	K14173	ko00909	KMW0618	Naphthalene, 1,2,3,5,6,8a-hexahydro-4,7-dimethyl-1-(1-methylethyl)-, (1S-cis)-	Terpenoids	C06394	ko00909,ko01100,ko01110	-0.975182	0.000916259	gene-meta
Lj5C767T12	K05917	ko00100	KMW0618	Naphthalene, 1,2,3,5,6,8a-hexahydro-4,7-dimethyl-1-(1-methylethyl)-, (1S-cis)-	Terpenoids	C06394	ko00909,ko01100,ko01110	0.972206	0.00114806	gene-meta
Lj6A695G24	K04125	ko00904	KMW0618	Naphthalene, 1,2,3,5,6,8a-hexahydro-4,7-dimethyl-1-(1-methylethyl)-, (1S-cis)-	Terpenoids	C06394	ko00909,ko01100,ko01110	-0.827119	0.0422481	gene-meta
Lj6A769T90	K15889	ko00900	KMW0618	Naphthalene, 1,2,3,5,6,8a-hexahydro-4,7-dimethyl-1-(1-methylethyl)-, (1S-cis)-	Terpenoids	C06394	ko00909,ko01100,ko01110	0.977585	0.00074804	gene-meta
Lj6C107G5	K23558	ko00100	KMW0618	Naphthalene, 1,2,3,5,6,8a-hexahydro-4,7-dimethyl-1-(1-methylethyl)-, (1S-cis)-	Terpenoids	C06394	ko00909,ko01100,ko01110	-0.976103	0.000849787	gene-meta
Lj6C312T4	K00128	ko00010;ko00053;ko00071;ko00280;ko00310;ko00330;ko00340;ko00380;ko00410;ko00561;ko00620;ko00903	KMW0618	Naphthalene, 1,2,3,5,6,8a-hexahydro-4,7-dimethyl-1-(1-methylethyl)-, (1S-cis)-	Terpenoids	C06394	ko00909,ko01100,ko01110	0.841918	0.0355095	gene-meta
Lj6C723T8	K04125	ko00904	KMW0618	Naphthalene, 1,2,3,5,6,8a-hexahydro-4,7-dimethyl-1-(1-methylethyl)-, (1S-cis)-	Terpenoids	C06394	ko00909,ko01100,ko01110	0.913179	0.0109796	gene-meta
Lj6P708T54	K00587	ko00900	KMW0618	Naphthalene, 1,2,3,5,6,8a-hexahydro-4,7-dimethyl-1-(1-methylethyl)-, (1S-cis)-	Terpenoids	C06394	ko00909,ko01100,ko01110	-0.94402	0.00461295	gene-meta
Lj7A514T33	K05954	ko00900	KMW0618	Naphthalene, 1,2,3,5,6,8a-hexahydro-4,7-dimethyl-1-(1-methylethyl)-, (1S-cis)-	Terpenoids	C06394	ko00909,ko01100,ko01110	0.942565	0.00485336	gene-meta
Lj7A581T54	K13789	ko00900	KMW0618	Naphthalene, 1,2,3,5,6,8a-hexahydro-4,7-dimethyl-1-(1-methylethyl)-, (1S-cis)-	Terpenoids	C06394	ko00909,ko01100,ko01110	-0.991374	0.000111292	gene-meta
Lj7A9T85	K15889	ko00900	KMW0618	Naphthalene, 1,2,3,5,6,8a-hexahydro-4,7-dimethyl-1-(1-methylethyl)-, (1S-cis)-	Terpenoids	C06394	ko00909,ko01100,ko01110	0.948538	0.0039043	gene-meta
Lj8A142T62	K04125	ko00904	KMW0618	Naphthalene, 1,2,3,5,6,8a-hexahydro-4,7-dimethyl-1-(1-methylethyl)-, (1S-cis)-	Terpenoids	C06394	ko00909,ko01100,ko01110	0.828938	0.0413905	gene-meta
Lj8A17G19	K20659	ko00909	KMW0618	Naphthalene, 1,2,3,5,6,8a-hexahydro-4,7-dimethyl-1-(1-methylethyl)-, (1S-cis)-	Terpenoids	C06394	ko00909,ko01100,ko01110	-0.938571	0.00554447	gene-meta
Lj8A234T18	K15095	ko00902	KMW0618	Naphthalene, 1,2,3,5,6,8a-hexahydro-4,7-dimethyl-1-(1-methylethyl)-, (1S-cis)-	Terpenoids	C06394	ko00909,ko01100,ko01110	0.812688	0.0493427	gene-meta
Lj8A234T20	K15095	ko00902	KMW0618	Naphthalene, 1,2,3,5,6,8a-hexahydro-4,7-dimethyl-1-(1-methylethyl)-, (1S-cis)-	Terpenoids	C06394	ko00909,ko01100,ko01110	0.922998	0.00866568	gene-meta
Lj8A612T15	K11816	ko00380	KMW0618	Naphthalene, 1,2,3,5,6,8a-hexahydro-4,7-dimethyl-1-(1-methylethyl)-, (1S-cis)-	Terpenoids	C06394	ko00909,ko01100,ko01110	-0.965109	0.00180481	gene-meta
Lj8A66T51	K01817	ko00400	KMW0618	Naphthalene, 1,2,3,5,6,8a-hexahydro-4,7-dimethyl-1-(1-methylethyl)-, (1S-cis)-	Terpenoids	C06394	ko00909,ko01100,ko01110	-0.932169	0.00674545	gene-meta
Lj8C18T3	K20659	ko00909	KMW0618	Naphthalene, 1,2,3,5,6,8a-hexahydro-4,7-dimethyl-1-(1-methylethyl)-, (1S-cis)-	Terpenoids	C06394	ko00909,ko01100,ko01110	-0.963231	0.00200314	gene-meta
Lj8C240G7	K01641	ko00072;ko00280;ko00650;ko00900	KMW0618	Naphthalene, 1,2,3,5,6,8a-hexahydro-4,7-dimethyl-1-(1-methylethyl)-, (1S-cis)-	Terpenoids	C06394	ko00909,ko01100,ko01110	-0.985095	0.000331593	gene-meta
Lj8C32T4	K05282	ko00904	KMW0618	Naphthalene, 1,2,3,5,6,8a-hexahydro-4,7-dimethyl-1-(1-methylethyl)-, (1S-cis)-	Terpenoids	C06394	ko00909,ko01100,ko01110	0.95906	0.00247983	gene-meta
Lj9A128T46	K05917	ko00100	KMW0618	Naphthalene, 1,2,3,5,6,8a-hexahydro-4,7-dimethyl-1-(1-methylethyl)-, (1S-cis)-	Terpenoids	C06394	ko00909,ko01100,ko01110	0.969116	0.00141596	gene-meta
Lj9A26G17	K00869	ko00900;ko04146	KMW0618	Naphthalene, 1,2,3,5,6,8a-hexahydro-4,7-dimethyl-1-(1-methylethyl)-, (1S-cis)-	Terpenoids	C06394	ko00909,ko01100,ko01110	-0.974107	0.000997019	gene-meta
Lj9A340G46	K00511	ko00100;ko00909	KMW0618	Naphthalene, 1,2,3,5,6,8a-hexahydro-4,7-dimethyl-1-(1-methylethyl)-, (1S-cis)-	Terpenoids	C06394	ko00909,ko01100,ko01110	-0.972436	0.00112916	gene-meta
Lj9A340T59	K00511	ko00100;ko00909	KMW0618	Naphthalene, 1,2,3,5,6,8a-hexahydro-4,7-dimethyl-1-(1-methylethyl)-, (1S-cis)-	Terpenoids	C06394	ko00909,ko01100,ko01110	-0.955598	0.00291358	gene-meta
Lj9A382T62	K00801	ko00100;ko00909	KMW0618	Naphthalene, 1,2,3,5,6,8a-hexahydro-4,7-dimethyl-1-(1-methylethyl)-, (1S-cis)-	Terpenoids	C06394	ko00909,ko01100,ko01110	0.939499	0.00537978	gene-meta
Lj9A568G56	K00800	ko00400	KMW0618	Naphthalene, 1,2,3,5,6,8a-hexahydro-4,7-dimethyl-1-(1-methylethyl)-, (1S-cis)-	Terpenoids	C06394	ko00909,ko01100,ko01110	0.963602	0.00196306	gene-meta
Lj9A569T55	K14423	ko00100	KMW0618	Naphthalene, 1,2,3,5,6,8a-hexahydro-4,7-dimethyl-1-(1-methylethyl)-, (1S-cis)-	Terpenoids	C06394	ko00909,ko01100,ko01110	-0.872749	0.0232589	gene-meta
Lj9A579T33	K15095	ko00902	KMW0618	Naphthalene, 1,2,3,5,6,8a-hexahydro-4,7-dimethyl-1-(1-methylethyl)-, (1S-cis)-	Terpenoids	C06394	ko00909,ko01100,ko01110	0.920193	0.00929958	gene-meta
Lj9A608G28	K14674	ko00100;ko00561;ko00564;ko00565;ko00590;ko00591;ko00592	KMW0618	Naphthalene, 1,2,3,5,6,8a-hexahydro-4,7-dimethyl-1-(1-methylethyl)-, (1S-cis)-	Terpenoids	C06394	ko00909,ko01100,ko01110	0.941247	0.00507648	gene-meta
Lj9C219G1	K00382	ko00010;ko00020;ko00260;ko00280;ko00310;ko00380;ko00620;ko00630;ko00640	KMW0618	Naphthalene, 1,2,3,5,6,8a-hexahydro-4,7-dimethyl-1-(1-methylethyl)-, (1S-cis)-	Terpenoids	C06394	ko00909,ko01100,ko01110	-0.984681	0.000350215	gene-meta
Lj9C444T23	K16903	ko00380	KMW0618	Naphthalene, 1,2,3,5,6,8a-hexahydro-4,7-dimethyl-1-(1-methylethyl)-, (1S-cis)-	Terpenoids	C06394	ko00909,ko01100,ko01110	-0.990598	0.000132189	gene-meta
Lj9C505T11	K00837	ko00270;ko00380	KMW0618	Naphthalene, 1,2,3,5,6,8a-hexahydro-4,7-dimethyl-1-(1-methylethyl)-, (1S-cis)-	Terpenoids	C06394	ko00909,ko01100,ko01110	0.956569	0.00278847	gene-meta
Lj9C587T13	K06013	ko00900	KMW0618	Naphthalene, 1,2,3,5,6,8a-hexahydro-4,7-dimethyl-1-(1-methylethyl)-, (1S-cis)-	Terpenoids	C06394	ko00909,ko01100,ko01110	0.925667	0.0080827	gene-meta
Lj9C638G10	K00559	ko00100	KMW0618	Naphthalene, 1,2,3,5,6,8a-hexahydro-4,7-dimethyl-1-(1-methylethyl)-, (1S-cis)-	Terpenoids	C06394	ko00909,ko01100,ko01110	-0.969703	0.00136299	gene-meta
Lj9C690G4	K01662	ko00730;ko00900	KMW0618	Naphthalene, 1,2,3,5,6,8a-hexahydro-4,7-dimethyl-1-(1-methylethyl)-, (1S-cis)-	Terpenoids	C06394	ko00909,ko01100,ko01110	-0.984782	0.000345608	gene-meta
Lj9C735G8	K01662	ko00730;ko00900	KMW0618	Naphthalene, 1,2,3,5,6,8a-hexahydro-4,7-dimethyl-1-(1-methylethyl)-, (1S-cis)-	Terpenoids	C06394	ko00909,ko01100,ko01110	-0.963461	0.00197821	gene-meta
Lj9P464T76	K10960	ko00860;ko00900	KMW0618	Naphthalene, 1,2,3,5,6,8a-hexahydro-4,7-dimethyl-1-(1-methylethyl)-, (1S-cis)-	Terpenoids	C06394	ko00909,ko01100,ko01110	0.975184	0.00091609	gene-meta
Lju114C1T0	K07408	ko00380	KMW0618	Naphthalene, 1,2,3,5,6,8a-hexahydro-4,7-dimethyl-1-(1-methylethyl)-, (1S-cis)-	Terpenoids	C06394	ko00909,ko01100,ko01110	-0.968771	0.00144762	gene-meta
Lju170A27T21	K07408	ko00380	KMW0618	Naphthalene, 1,2,3,5,6,8a-hexahydro-4,7-dimethyl-1-(1-methylethyl)-, (1S-cis)-	Terpenoids	C06394	ko00909,ko01100,ko01110	0.862745	0.0269655	gene-meta
Lju188A10T83	K23232	ko00902	KMW0618	Naphthalene, 1,2,3,5,6,8a-hexahydro-4,7-dimethyl-1-(1-methylethyl)-, (1S-cis)-	Terpenoids	C06394	ko00909,ko01100,ko01110	0.965569	0.00175788	gene-meta
Lju188C12T6	K23232	ko00902	KMW0618	Naphthalene, 1,2,3,5,6,8a-hexahydro-4,7-dimethyl-1-(1-methylethyl)-, (1S-cis)-	Terpenoids	C06394	ko00909,ko01100,ko01110	0.817095	0.0471221	gene-meta
Lj1A1062G22	K01853	ko00100	w05	2,6,10-Dodecatrienal, 3,7,11-trimethyl-	Terpenoids	C03461	ko00900,ko00909,ko01110	0.948314	0.00393816	gene-meta
Lj1A1122T48	K01824	ko00100	w05	2,6,10-Dodecatrienal, 3,7,11-trimethyl-	Terpenoids	C03461	ko00900,ko00909,ko01110	-0.973733	0.00102586	gene-meta
Lj1A1231T40	K05359	ko00400	w05	2,6,10-Dodecatrienal, 3,7,11-trimethyl-	Terpenoids	C03461	ko00900,ko00909,ko01110	-0.939425	0.00539279	gene-meta
Lj1A130T36	K15892	ko00900	w05	2,6,10-Dodecatrienal, 3,7,11-trimethyl-	Terpenoids	C03461	ko00900,ko00909,ko01110	-0.939781	0.00533034	gene-meta
Lj1A221T48	K05359	ko00400	w05	2,6,10-Dodecatrienal, 3,7,11-trimethyl-	Terpenoids	C03461	ko00900,ko00909,ko01110	0.992838	7.67479e-05	gene-meta
Lj1A252T37	K04121	ko00904	w05	2,6,10-Dodecatrienal, 3,7,11-trimethyl-	Terpenoids	C03461	ko00900,ko00909,ko01110	-0.961179	0.00223139	gene-meta
Lj1A678T29	K14455	ko00220;ko00250;ko00270;ko00330;ko00350;ko00360;ko00400;ko00710;ko00950;ko00960	w05	2,6,10-Dodecatrienal, 3,7,11-trimethyl-	Terpenoids	C03461	ko00900,ko00909,ko01110	-0.93219	0.00674132	gene-meta
Lj1A817T52	K23947	ko00380	w05	2,6,10-Dodecatrienal, 3,7,11-trimethyl-	Terpenoids	C03461	ko00900,ko00909,ko01110	-0.98312	0.000424992	gene-meta
Lj1A821G46	K05356	ko00900	w05	2,6,10-Dodecatrienal, 3,7,11-trimethyl-	Terpenoids	C03461	ko00900,ko00909,ko01110	-0.983153	0.000423335	gene-meta
Lj1A865T16	K04125	ko00904	w05	2,6,10-Dodecatrienal, 3,7,11-trimethyl-	Terpenoids	C03461	ko00900,ko00909,ko01110	0.92472	0.00828732	gene-meta
Lj1A894T48	K00787	ko00900	w05	2,6,10-Dodecatrienal, 3,7,11-trimethyl-	Terpenoids	C03461	ko00900,ko00909,ko01110	0.96247	0.00208635	gene-meta
Lj1A960T73	K00128	ko00010;ko00053;ko00071;ko00280;ko00310;ko00330;ko00340;ko00380;ko00410;ko00561;ko00620;ko00903	w05	2,6,10-Dodecatrienal, 3,7,11-trimethyl-	Terpenoids	C03461	ko00900,ko00909,ko01110	-0.977918	0.000726058	gene-meta
Lj1A987T48	K05282	ko00904	w05	2,6,10-Dodecatrienal, 3,7,11-trimethyl-	Terpenoids	C03461	ko00900,ko00909,ko01110	-0.935283	0.00614697	gene-meta
Lj1C39G8	K11816	ko00380	w05	2,6,10-Dodecatrienal, 3,7,11-trimethyl-	Terpenoids	C03461	ko00900,ko00909,ko01110	0.93291	0.00660055	gene-meta
Lj1C712T2	K00815	ko00130;ko00270;ko00350;ko00360;ko00400;ko00950;ko00960	w05	2,6,10-Dodecatrienal, 3,7,11-trimethyl-	Terpenoids	C03461	ko00900,ko00909,ko01110	0.950697	0.00358622	gene-meta
Lj2A1080G35	K01657	ko00400	w05	2,6,10-Dodecatrienal, 3,7,11-trimethyl-	Terpenoids	C03461	ko00900,ko00909,ko01110	0.995416	3.1472e-05	gene-meta
Lj2A1088T45	K15892	ko00900	w05	2,6,10-Dodecatrienal, 3,7,11-trimethyl-	Terpenoids	C03461	ko00900,ko00909,ko01110	-0.943988	0.00461811	gene-meta
Lj2A1124T48	K17961	ko00904	w05	2,6,10-Dodecatrienal, 3,7,11-trimethyl-	Terpenoids	C03461	ko00900,ko00909,ko01110	-0.993644	6.04774e-05	gene-meta
Lj2A1138T20	K11816	ko00380	w05	2,6,10-Dodecatrienal, 3,7,11-trimethyl-	Terpenoids	C03461	ko00900,ko00909,ko01110	0.981943	0.000486153	gene-meta
Lj2A187T82	K15095	ko00902	w05	2,6,10-Dodecatrienal, 3,7,11-trimethyl-	Terpenoids	C03461	ko00900,ko00909,ko01110	0.948899	0.00385021	gene-meta
Lj2A200T28	K01641	ko00072;ko00280;ko00650;ko00900	w05	2,6,10-Dodecatrienal, 3,7,11-trimethyl-	Terpenoids	C03461	ko00900,ko00909,ko01110	0.961353	0.00221148	gene-meta
Lj2A267T59	K05359	ko00400	w05	2,6,10-Dodecatrienal, 3,7,11-trimethyl-	Terpenoids	C03461	ko00900,ko00909,ko01110	-0.971671	0.00119245	gene-meta
Lj2A305T54	K04125	ko00904	w05	2,6,10-Dodecatrienal, 3,7,11-trimethyl-	Terpenoids	C03461	ko00900,ko00909,ko01110	-0.896887	0.0154002	gene-meta
Lj2A923T15	K15095	ko00902	w05	2,6,10-Dodecatrienal, 3,7,11-trimethyl-	Terpenoids	C03461	ko00900,ko00909,ko01110	0.811536	0.0499309	gene-meta
Lj2C1088T4	K15892	ko00900	w05	2,6,10-Dodecatrienal, 3,7,11-trimethyl-	Terpenoids	C03461	ko00900,ko00909,ko01110	-0.841498	0.0356935	gene-meta
Lj2C11T1	K04121	ko00904	w05	2,6,10-Dodecatrienal, 3,7,11-trimethyl-	Terpenoids	C03461	ko00900,ko00909,ko01110	-0.844877	0.0342284	gene-meta
Lj2C497T11	K11778	ko00900	w05	2,6,10-Dodecatrienal, 3,7,11-trimethyl-	Terpenoids	C03461	ko00900,ko00909,ko01110	0.966681	0.00164675	gene-meta
Lj2C506T1	K00021	ko00900	w05	2,6,10-Dodecatrienal, 3,7,11-trimethyl-	Terpenoids	C03461	ko00900,ko00909,ko01110	0.872236	0.0234425	gene-meta
Lj2C521T7	K23232	ko00902	w05	2,6,10-Dodecatrienal, 3,7,11-trimethyl-	Terpenoids	C03461	ko00900,ko00909,ko01110	0.968773	0.00144746	gene-meta
Lj2C523T7	K23232	ko00902	w05	2,6,10-Dodecatrienal, 3,7,11-trimethyl-	Terpenoids	C03461	ko00900,ko00909,ko01110	0.962832	0.00204649	gene-meta
Lj2C922T10	K15095	ko00902	w05	2,6,10-Dodecatrienal, 3,7,11-trimethyl-	Terpenoids	C03461	ko00900,ko00909,ko01110	0.851548	0.031421	gene-meta
Lj2C924T6	K15095	ko00902	w05	2,6,10-Dodecatrienal, 3,7,11-trimethyl-	Terpenoids	C03461	ko00900,ko00909,ko01110	0.892456	0.0167267	gene-meta
Lj2P1152T43	K11778	ko00900	w05	2,6,10-Dodecatrienal, 3,7,11-trimethyl-	Terpenoids	C03461	ko00900,ko00909,ko01110	0.972069	0.00115934	gene-meta
Lj2P323T47	K01593	ko00350;ko00360;ko00380;ko00901;ko00950;ko00965	w05	2,6,10-Dodecatrienal, 3,7,11-trimethyl-	Terpenoids	C03461	ko00900,ko00909,ko01110	-0.970935	0.00125491	gene-meta
Lj3A1033T59	K06981	ko00900	w05	2,6,10-Dodecatrienal, 3,7,11-trimethyl-	Terpenoids	C03461	ko00900,ko00909,ko01110	-0.990132	0.000145594	gene-meta
Lj3A851T66	K00817	ko00340;ko00350;ko00360;ko00400;ko00960	w05	2,6,10-Dodecatrienal, 3,7,11-trimethyl-	Terpenoids	C03461	ko00900,ko00909,ko01110	-0.982993	0.000431378	gene-meta
Lj3C808G8	K01662	ko00730;ko00900	w05	2,6,10-Dodecatrienal, 3,7,11-trimethyl-	Terpenoids	C03461	ko00900,ko00909,ko01110	-0.988019	0.000214465	gene-meta
Lj3C808T7	K01662	ko00730;ko00900	w05	2,6,10-Dodecatrienal, 3,7,11-trimethyl-	Terpenoids	C03461	ko00900,ko00909,ko01110	-0.978164	0.00071003	gene-meta
Lj3C860T0	K01658	ko00400	w05	2,6,10-Dodecatrienal, 3,7,11-trimethyl-	Terpenoids	C03461	ko00900,ko00909,ko01110	0.986302	0.000280147	gene-meta
Lj3P430T4	K04121	ko00904	w05	2,6,10-Dodecatrienal, 3,7,11-trimethyl-	Terpenoids	C03461	ko00900,ko00909,ko01110	0.862703	0.0269815	gene-meta
Lj4A10T81	K03781	ko00380;ko00630;ko04016;ko04146	w05	2,6,10-Dodecatrienal, 3,7,11-trimethyl-	Terpenoids	C03461	ko00900,ko00909,ko01110	0.983094	0.000426307	gene-meta
Lj4A198T32	K11816	ko00380	w05	2,6,10-Dodecatrienal, 3,7,11-trimethyl-	Terpenoids	C03461	ko00900,ko00909,ko01110	0.976799	0.000801178	gene-meta
Lj4A243T61	K00021	ko00900	w05	2,6,10-Dodecatrienal, 3,7,11-trimethyl-	Terpenoids	C03461	ko00900,ko00909,ko01110	0.984351	0.00036541	gene-meta
Lj4A266G28	K23232	ko00902	w05	2,6,10-Dodecatrienal, 3,7,11-trimethyl-	Terpenoids	C03461	ko00900,ko00909,ko01110	-0.953151	0.00324087	gene-meta
Lj4A421T8	K05906	ko00900	w05	2,6,10-Dodecatrienal, 3,7,11-trimethyl-	Terpenoids	C03461	ko00900,ko00909,ko01110	-0.972861	0.00109481	gene-meta
Lj4A48T66	K04122	ko00904	w05	2,6,10-Dodecatrienal, 3,7,11-trimethyl-	Terpenoids	C03461	ko00900,ko00909,ko01110	0.973467	0.00104668	gene-meta
Lj4A778G47	K04122	ko00904	w05	2,6,10-Dodecatrienal, 3,7,11-trimethyl-	Terpenoids	C03461	ko00900,ko00909,ko01110	0.958694	0.002524	gene-meta
Lj4A806G77	K03781	ko00380;ko00630;ko04016;ko04146	w05	2,6,10-Dodecatrienal, 3,7,11-trimethyl-	Terpenoids	C03461	ko00900,ko00909,ko01110	-0.979101	0.000650609	gene-meta
Lj4C241G1	K01626	ko00400	w05	2,6,10-Dodecatrienal, 3,7,11-trimethyl-	Terpenoids	C03461	ko00900,ko00909,ko01110	0.922173	0.00884987	gene-meta
Lj4C267T4	K01662	ko00730;ko00900	w05	2,6,10-Dodecatrienal, 3,7,11-trimethyl-	Terpenoids	C03461	ko00900,ko00909,ko01110	0.98995	0.000151007	gene-meta
Lj4C632G4	K00128	ko00010;ko00053;ko00071;ko00280;ko00310;ko00330;ko00340;ko00380;ko00410;ko00561;ko00620;ko00903	w05	2,6,10-Dodecatrienal, 3,7,11-trimethyl-	Terpenoids	C03461	ko00900,ko00909,ko01110	-0.993694	5.95219e-05	gene-meta
Lj4C726T2	K01626	ko00400	w05	2,6,10-Dodecatrienal, 3,7,11-trimethyl-	Terpenoids	C03461	ko00900,ko00909,ko01110	-0.987527	0.000232377	gene-meta
Lj4C751G2	K00511	ko00100;ko00909	w05	2,6,10-Dodecatrienal, 3,7,11-trimethyl-	Terpenoids	C03461	ko00900,ko00909,ko01110	0.903007	0.0136551	gene-meta
Lj4C76T5	K00511	ko00100;ko00909	w05	2,6,10-Dodecatrienal, 3,7,11-trimethyl-	Terpenoids	C03461	ko00900,ko00909,ko01110	0.967924	0.00152676	gene-meta
Lj4C812T5	K00021	ko00900	w05	2,6,10-Dodecatrienal, 3,7,11-trimethyl-	Terpenoids	C03461	ko00900,ko00909,ko01110	0.949448	0.00376861	gene-meta
Lj4C866G0	K00891	ko00400	w05	2,6,10-Dodecatrienal, 3,7,11-trimethyl-	Terpenoids	C03461	ko00900,ko00909,ko01110	0.929309	0.00731917	gene-meta
Lj4C925G5	K00891	ko00400	w05	2,6,10-Dodecatrienal, 3,7,11-trimethyl-	Terpenoids	C03461	ko00900,ko00909,ko01110	0.828538	0.0415784	gene-meta
Lj4P269T15	K01662	ko00730;ko00900	w05	2,6,10-Dodecatrienal, 3,7,11-trimethyl-	Terpenoids	C03461	ko00900,ko00909,ko01110	0.845931	0.0337775	gene-meta
Lj5A124T67	K00099	ko00900	w05	2,6,10-Dodecatrienal, 3,7,11-trimethyl-	Terpenoids	C03461	ko00900,ko00909,ko01110	-0.983509	0.00040569	gene-meta
Lj5A170T102	K00021	ko00900	w05	2,6,10-Dodecatrienal, 3,7,11-trimethyl-	Terpenoids	C03461	ko00900,ko00909,ko01110	-0.969862	0.00134879	gene-meta
Lj5A183T92	K01426	ko00330;ko00360;ko00380	w05	2,6,10-Dodecatrienal, 3,7,11-trimethyl-	Terpenoids	C03461	ko00900,ko00909,ko01110	0.891735	0.0169474	gene-meta
Lj5A292T55	K00991	ko00900	w05	2,6,10-Dodecatrienal, 3,7,11-trimethyl-	Terpenoids	C03461	ko00900,ko00909,ko01110	-0.898668	0.0148821	gene-meta
Lj5A435T23	K01695	ko00260;ko00400	w05	2,6,10-Dodecatrienal, 3,7,11-trimethyl-	Terpenoids	C03461	ko00900,ko00909,ko01110	0.985278	0.000323514	gene-meta
Lj5A552T18	K01426	ko00330;ko00360;ko00380	w05	2,6,10-Dodecatrienal, 3,7,11-trimethyl-	Terpenoids	C03461	ko00900,ko00909,ko01110	0.981032	0.000536293	gene-meta
Lj5A558T15	K00869	ko00900;ko04146	w05	2,6,10-Dodecatrienal, 3,7,11-trimethyl-	Terpenoids	C03461	ko00900,ko00909,ko01110	-0.989325	0.000170329	gene-meta
Lj5A559T31	K01426	ko00330;ko00360;ko00380	w05	2,6,10-Dodecatrienal, 3,7,11-trimethyl-	Terpenoids	C03461	ko00900,ko00909,ko01110	0.971863	0.00117637	gene-meta
Lj5A64T50	K04124	ko00904	w05	2,6,10-Dodecatrienal, 3,7,11-trimethyl-	Terpenoids	C03461	ko00900,ko00909,ko01110	0.979444	0.000629495	gene-meta
Lj5A769G17	K01853	ko00100	w05	2,6,10-Dodecatrienal, 3,7,11-trimethyl-	Terpenoids	C03461	ko00900,ko00909,ko01110	0.860478	0.0278416	gene-meta
Lj5C121G4	K11820	ko00380;ko00966	w05	2,6,10-Dodecatrienal, 3,7,11-trimethyl-	Terpenoids	C03461	ko00900,ko00909,ko01110	-0.992328	8.80671e-05	gene-meta
Lj5C214T14	K01052	ko00100	w05	2,6,10-Dodecatrienal, 3,7,11-trimethyl-	Terpenoids	C03461	ko00900,ko00909,ko01110	-0.940243	0.00524965	gene-meta
Lj5C566G6	K01426	ko00330;ko00360;ko00380	w05	2,6,10-Dodecatrienal, 3,7,11-trimethyl-	Terpenoids	C03461	ko00900,ko00909,ko01110	-0.977865	0.000729496	gene-meta
Lj5C695T2	K14173	ko00909	w05	2,6,10-Dodecatrienal, 3,7,11-trimethyl-	Terpenoids	C03461	ko00900,ko00909,ko01110	0.990741	0.000128193	gene-meta
Lj5C767T12	K05917	ko00100	w05	2,6,10-Dodecatrienal, 3,7,11-trimethyl-	Terpenoids	C03461	ko00900,ko00909,ko01110	-0.984285	0.000368506	gene-meta
Lj6A769T90	K15889	ko00900	w05	2,6,10-Dodecatrienal, 3,7,11-trimethyl-	Terpenoids	C03461	ko00900,ko00909,ko01110	-0.981677	0.000500502	gene-meta
Lj6C107G5	K23558	ko00100	w05	2,6,10-Dodecatrienal, 3,7,11-trimethyl-	Terpenoids	C03461	ko00900,ko00909,ko01110	0.979036	0.000654636	gene-meta
Lj6C723T8	K04125	ko00904	w05	2,6,10-Dodecatrienal, 3,7,11-trimethyl-	Terpenoids	C03461	ko00900,ko00909,ko01110	-0.926088	0.00799269	gene-meta
Lj6P708T54	K00587	ko00900	w05	2,6,10-Dodecatrienal, 3,7,11-trimethyl-	Terpenoids	C03461	ko00900,ko00909,ko01110	0.952428	0.00334084	gene-meta
Lj7A514T33	K05954	ko00900	w05	2,6,10-Dodecatrienal, 3,7,11-trimethyl-	Terpenoids	C03461	ko00900,ko00909,ko01110	-0.989636	0.000160576	gene-meta
Lj7A581T54	K13789	ko00900	w05	2,6,10-Dodecatrienal, 3,7,11-trimethyl-	Terpenoids	C03461	ko00900,ko00909,ko01110	0.95676	0.00276408	gene-meta
Lj7A595G62	K00766	ko00400	w05	2,6,10-Dodecatrienal, 3,7,11-trimethyl-	Terpenoids	C03461	ko00900,ko00909,ko01110	0.898294	0.0149902	gene-meta
Lj7A707T39	K11816	ko00380	w05	2,6,10-Dodecatrienal, 3,7,11-trimethyl-	Terpenoids	C03461	ko00900,ko00909,ko01110	0.921368	0.00903149	gene-meta
Lj7A9T85	K15889	ko00900	w05	2,6,10-Dodecatrienal, 3,7,11-trimethyl-	Terpenoids	C03461	ko00900,ko00909,ko01110	-0.963779	0.00194413	gene-meta
Lj8A142T62	K04125	ko00904	w05	2,6,10-Dodecatrienal, 3,7,11-trimethyl-	Terpenoids	C03461	ko00900,ko00909,ko01110	-0.861627	0.0273958	gene-meta
Lj8A17G19	K20659	ko00909	w05	2,6,10-Dodecatrienal, 3,7,11-trimethyl-	Terpenoids	C03461	ko00900,ko00909,ko01110	0.860544	0.0278159	gene-meta
Lj8A234T18	K15095	ko00902	w05	2,6,10-Dodecatrienal, 3,7,11-trimethyl-	Terpenoids	C03461	ko00900,ko00909,ko01110	-0.873313	0.0230576	gene-meta
Lj8A234T20	K15095	ko00902	w05	2,6,10-Dodecatrienal, 3,7,11-trimethyl-	Terpenoids	C03461	ko00900,ko00909,ko01110	-0.9491	0.00382028	gene-meta
Lj8A612T15	K11816	ko00380	w05	2,6,10-Dodecatrienal, 3,7,11-trimethyl-	Terpenoids	C03461	ko00900,ko00909,ko01110	0.984797	0.000344927	gene-meta
Lj8A66T51	K01817	ko00400	w05	2,6,10-Dodecatrienal, 3,7,11-trimethyl-	Terpenoids	C03461	ko00900,ko00909,ko01110	0.947895	0.00400169	gene-meta
Lj8C18T3	K20659	ko00909	w05	2,6,10-Dodecatrienal, 3,7,11-trimethyl-	Terpenoids	C03461	ko00900,ko00909,ko01110	0.973819	0.00101922	gene-meta
Lj8C240G7	K01641	ko00072;ko00280;ko00650;ko00900	w05	2,6,10-Dodecatrienal, 3,7,11-trimethyl-	Terpenoids	C03461	ko00900,ko00909,ko01110	0.985236	0.000325336	gene-meta
Lj8C32T4	K05282	ko00904	w05	2,6,10-Dodecatrienal, 3,7,11-trimethyl-	Terpenoids	C03461	ko00900,ko00909,ko01110	-0.994364	4.7565e-05	gene-meta
Lj9A128T46	K05917	ko00100	w05	2,6,10-Dodecatrienal, 3,7,11-trimethyl-	Terpenoids	C03461	ko00900,ko00909,ko01110	-0.966055	0.00170881	gene-meta
Lj9A25G19	K00869	ko00900;ko04146	w05	2,6,10-Dodecatrienal, 3,7,11-trimethyl-	Terpenoids	C03461	ko00900,ko00909,ko01110	0.811862	0.0497641	gene-meta
Lj9A26G17	K00869	ko00900;ko04146	w05	2,6,10-Dodecatrienal, 3,7,11-trimethyl-	Terpenoids	C03461	ko00900,ko00909,ko01110	0.984544	0.000356483	gene-meta
Lj9A340G46	K00511	ko00100;ko00909	w05	2,6,10-Dodecatrienal, 3,7,11-trimethyl-	Terpenoids	C03461	ko00900,ko00909,ko01110	0.970623	0.00128186	gene-meta
Lj9A340T59	K00511	ko00100;ko00909	w05	2,6,10-Dodecatrienal, 3,7,11-trimethyl-	Terpenoids	C03461	ko00900,ko00909,ko01110	0.980248	0.000581335	gene-meta
Lj9A382T62	K00801	ko00100;ko00909	w05	2,6,10-Dodecatrienal, 3,7,11-trimethyl-	Terpenoids	C03461	ko00900,ko00909,ko01110	-0.960127	0.00235307	gene-meta
Lj9A568G56	K00800	ko00400	w05	2,6,10-Dodecatrienal, 3,7,11-trimethyl-	Terpenoids	C03461	ko00900,ko00909,ko01110	-0.988744	0.000189325	gene-meta
Lj9A569T55	K14423	ko00100	w05	2,6,10-Dodecatrienal, 3,7,11-trimethyl-	Terpenoids	C03461	ko00900,ko00909,ko01110	0.965916	0.00172274	gene-meta
Lj9A579T33	K15095	ko00902	w05	2,6,10-Dodecatrienal, 3,7,11-trimethyl-	Terpenoids	C03461	ko00900,ko00909,ko01110	-0.952652	0.00330971	gene-meta
Lj9A608G28	K14674	ko00100;ko00561;ko00564;ko00565;ko00590;ko00591;ko00592	w05	2,6,10-Dodecatrienal, 3,7,11-trimethyl-	Terpenoids	C03461	ko00900,ko00909,ko01110	-0.969416	0.00138873	gene-meta
Lj9C219G1	K00382	ko00010;ko00020;ko00260;ko00280;ko00310;ko00380;ko00620;ko00630;ko00640	w05	2,6,10-Dodecatrienal, 3,7,11-trimethyl-	Terpenoids	C03461	ko00900,ko00909,ko01110	0.991059	0.000119566	gene-meta
Lj9C444T23	K16903	ko00380	w05	2,6,10-Dodecatrienal, 3,7,11-trimethyl-	Terpenoids	C03461	ko00900,ko00909,ko01110	0.944604	0.00451814	gene-meta
Lj9C505T11	K00837	ko00270;ko00380	w05	2,6,10-Dodecatrienal, 3,7,11-trimethyl-	Terpenoids	C03461	ko00900,ko00909,ko01110	-0.964664	0.00185086	gene-meta
Lj9C587T13	K06013	ko00900	w05	2,6,10-Dodecatrienal, 3,7,11-trimethyl-	Terpenoids	C03461	ko00900,ko00909,ko01110	-0.950112	0.00367114	gene-meta
Lj9C638G10	K00559	ko00100	w05	2,6,10-Dodecatrienal, 3,7,11-trimethyl-	Terpenoids	C03461	ko00900,ko00909,ko01110	0.958063	0.0026012	gene-meta
Lj9C690G4	K01662	ko00730;ko00900	w05	2,6,10-Dodecatrienal, 3,7,11-trimethyl-	Terpenoids	C03461	ko00900,ko00909,ko01110	0.9875	0.000233416	gene-meta
Lj9C735G8	K01662	ko00730;ko00900	w05	2,6,10-Dodecatrienal, 3,7,11-trimethyl-	Terpenoids	C03461	ko00900,ko00909,ko01110	0.998404	3.82118e-06	gene-meta
Lj9P464T76	K10960	ko00860;ko00900	w05	2,6,10-Dodecatrienal, 3,7,11-trimethyl-	Terpenoids	C03461	ko00900,ko00909,ko01110	-0.98882	0.000186793	gene-meta
Lju114C1T0	K07408	ko00380	w05	2,6,10-Dodecatrienal, 3,7,11-trimethyl-	Terpenoids	C03461	ko00900,ko00909,ko01110	0.987537	0.000232017	gene-meta
Lju188A10T83	K23232	ko00902	w05	2,6,10-Dodecatrienal, 3,7,11-trimethyl-	Terpenoids	C03461	ko00900,ko00909,ko01110	-0.970292	0.00131076	gene-meta
Lju188C12T6	K23232	ko00902	w05	2,6,10-Dodecatrienal, 3,7,11-trimethyl-	Terpenoids	C03461	ko00900,ko00909,ko01110	-0.889397	0.0176731	gene-meta
Lj1A1062G22	K01853	ko00100	NMW0227	(Z)-1-Methyl-4-(6-methylhept-5-en-2-ylidene)cyclohex-1-ene	Terpenoids	C16814	ko00909	0.962139	0.00212302	gene-meta
Lj1A1122T48	K01824	ko00100	NMW0227	(Z)-1-Methyl-4-(6-methylhept-5-en-2-ylidene)cyclohex-1-ene	Terpenoids	C16814	ko00909	-0.989812	0.000155152	gene-meta
Lj1A1231T40	K05359	ko00400	NMW0227	(Z)-1-Methyl-4-(6-methylhept-5-en-2-ylidene)cyclohex-1-ene	Terpenoids	C16814	ko00909	-0.937964	0.00565336	gene-meta
Lj1A130T36	K15892	ko00900	NMW0227	(Z)-1-Methyl-4-(6-methylhept-5-en-2-ylidene)cyclohex-1-ene	Terpenoids	C16814	ko00909	-0.936535	0.00591383	gene-meta
Lj1A221T48	K05359	ko00400	NMW0227	(Z)-1-Methyl-4-(6-methylhept-5-en-2-ylidene)cyclohex-1-ene	Terpenoids	C16814	ko00909	0.994729	4.15944e-05	gene-meta
Lj1A252T37	K04121	ko00904	NMW0227	(Z)-1-Methyl-4-(6-methylhept-5-en-2-ylidene)cyclohex-1-ene	Terpenoids	C16814	ko00909	-0.980276	0.000579735	gene-meta
Lj1A678T29	K14455	ko00220;ko00250;ko00270;ko00330;ko00350;ko00360;ko00400;ko00710;ko00950;ko00960	NMW0227	(Z)-1-Methyl-4-(6-methylhept-5-en-2-ylidene)cyclohex-1-ene	Terpenoids	C16814	ko00909	-0.957624	0.00265559	gene-meta
Lj1A817T52	K23947	ko00380	NMW0227	(Z)-1-Methyl-4-(6-methylhept-5-en-2-ylidene)cyclohex-1-ene	Terpenoids	C16814	ko00909	-0.996563	1.76943e-05	gene-meta
Lj1A821G46	K05356	ko00900	NMW0227	(Z)-1-Methyl-4-(6-methylhept-5-en-2-ylidene)cyclohex-1-ene	Terpenoids	C16814	ko00909	-0.995715	2.74972e-05	gene-meta
Lj1A865T16	K04125	ko00904	NMW0227	(Z)-1-Methyl-4-(6-methylhept-5-en-2-ylidene)cyclohex-1-ene	Terpenoids	C16814	ko00909	0.929924	0.0071939	gene-meta
Lj1A894T48	K00787	ko00900	NMW0227	(Z)-1-Methyl-4-(6-methylhept-5-en-2-ylidene)cyclohex-1-ene	Terpenoids	C16814	ko00909	0.956735	0.00276731	gene-meta
Lj1A960T73	K00128	ko00010;ko00053;ko00071;ko00280;ko00310;ko00330;ko00340;ko00380;ko00410;ko00561;ko00620;ko00903	NMW0227	(Z)-1-Methyl-4-(6-methylhept-5-en-2-ylidene)cyclohex-1-ene	Terpenoids	C16814	ko00909	-0.993865	5.63464e-05	gene-meta
Lj1A987T48	K05282	ko00904	NMW0227	(Z)-1-Methyl-4-(6-methylhept-5-en-2-ylidene)cyclohex-1-ene	Terpenoids	C16814	ko00909	-0.925174	0.008189	gene-meta
Lj1C274G2	K04121	ko00904	NMW0227	(Z)-1-Methyl-4-(6-methylhept-5-en-2-ylidene)cyclohex-1-ene	Terpenoids	C16814	ko00909	-0.853437	0.0306468	gene-meta
Lj1C39G8	K11816	ko00380	NMW0227	(Z)-1-Methyl-4-(6-methylhept-5-en-2-ylidene)cyclohex-1-ene	Terpenoids	C16814	ko00909	0.91723	0.00999281	gene-meta
Lj1C712T2	K00815	ko00130;ko00270;ko00350;ko00360;ko00400;ko00950;ko00960	NMW0227	(Z)-1-Methyl-4-(6-methylhept-5-en-2-ylidene)cyclohex-1-ene	Terpenoids	C16814	ko00909	0.976261	0.00083859	gene-meta
Lj2A1080G35	K01657	ko00400	NMW0227	(Z)-1-Methyl-4-(6-methylhept-5-en-2-ylidene)cyclohex-1-ene	Terpenoids	C16814	ko00909	0.99948	4.04985e-07	gene-meta
Lj2A1088T45	K15892	ko00900	NMW0227	(Z)-1-Methyl-4-(6-methylhept-5-en-2-ylidene)cyclohex-1-ene	Terpenoids	C16814	ko00909	-0.945807	0.00432567	gene-meta
Lj2A1124T48	K17961	ko00904	NMW0227	(Z)-1-Methyl-4-(6-methylhept-5-en-2-ylidene)cyclohex-1-ene	Terpenoids	C16814	ko00909	-0.996325	2.02322e-05	gene-meta
Lj2A1138T20	K11816	ko00380	NMW0227	(Z)-1-Methyl-4-(6-methylhept-5-en-2-ylidene)cyclohex-1-ene	Terpenoids	C16814	ko00909	0.995785	2.66132e-05	gene-meta
Lj2A187T82	K15095	ko00902	NMW0227	(Z)-1-Methyl-4-(6-methylhept-5-en-2-ylidene)cyclohex-1-ene	Terpenoids	C16814	ko00909	0.948104	0.00396997	gene-meta
Lj2A200T28	K01641	ko00072;ko00280;ko00650;ko00900	NMW0227	(Z)-1-Methyl-4-(6-methylhept-5-en-2-ylidene)cyclohex-1-ene	Terpenoids	C16814	ko00909	0.974355	0.00097809	gene-meta
Lj2A267T59	K05359	ko00400	NMW0227	(Z)-1-Methyl-4-(6-methylhept-5-en-2-ylidene)cyclohex-1-ene	Terpenoids	C16814	ko00909	-0.980065	0.000592125	gene-meta
Lj2A305T54	K04125	ko00904	NMW0227	(Z)-1-Methyl-4-(6-methylhept-5-en-2-ylidene)cyclohex-1-ene	Terpenoids	C16814	ko00909	-0.927307	0.00773424	gene-meta
Lj2A923T15	K15095	ko00902	NMW0227	(Z)-1-Methyl-4-(6-methylhept-5-en-2-ylidene)cyclohex-1-ene	Terpenoids	C16814	ko00909	0.817667	0.0468372	gene-meta
Lj2C1088T4	K15892	ko00900	NMW0227	(Z)-1-Methyl-4-(6-methylhept-5-en-2-ylidene)cyclohex-1-ene	Terpenoids	C16814	ko00909	-0.863415	0.0267093	gene-meta
Lj2C11T1	K04121	ko00904	NMW0227	(Z)-1-Methyl-4-(6-methylhept-5-en-2-ylidene)cyclohex-1-ene	Terpenoids	C16814	ko00909	-0.82915	0.0412912	gene-meta
Lj2C497T11	K11778	ko00900	NMW0227	(Z)-1-Methyl-4-(6-methylhept-5-en-2-ylidene)cyclohex-1-ene	Terpenoids	C16814	ko00909	0.96653	0.00166165	gene-meta
Lj2C506T1	K00021	ko00900	NMW0227	(Z)-1-Methyl-4-(6-methylhept-5-en-2-ylidene)cyclohex-1-ene	Terpenoids	C16814	ko00909	0.903421	0.0135407	gene-meta
Lj2C521T7	K23232	ko00902	NMW0227	(Z)-1-Methyl-4-(6-methylhept-5-en-2-ylidene)cyclohex-1-ene	Terpenoids	C16814	ko00909	0.98012	0.00058887	gene-meta
Lj2C523T7	K23232	ko00902	NMW0227	(Z)-1-Methyl-4-(6-methylhept-5-en-2-ylidene)cyclohex-1-ene	Terpenoids	C16814	ko00909	0.95638	0.00281259	gene-meta
Lj2C922T10	K15095	ko00902	NMW0227	(Z)-1-Methyl-4-(6-methylhept-5-en-2-ylidene)cyclohex-1-ene	Terpenoids	C16814	ko00909	0.899028	0.0147784	gene-meta
Lj2C924T6	K15095	ko00902	NMW0227	(Z)-1-Methyl-4-(6-methylhept-5-en-2-ylidene)cyclohex-1-ene	Terpenoids	C16814	ko00909	0.878552	0.0212289	gene-meta
Lj2P1152T43	K11778	ko00900	NMW0227	(Z)-1-Methyl-4-(6-methylhept-5-en-2-ylidene)cyclohex-1-ene	Terpenoids	C16814	ko00909	0.984641	0.000352021	gene-meta
Lj2P323T47	K01593	ko00350;ko00360;ko00380;ko00901;ko00950;ko00965	NMW0227	(Z)-1-Methyl-4-(6-methylhept-5-en-2-ylidene)cyclohex-1-ene	Terpenoids	C16814	ko00909	-0.979834	0.000605888	gene-meta
Lj3A1033T59	K06981	ko00900	NMW0227	(Z)-1-Methyl-4-(6-methylhept-5-en-2-ylidene)cyclohex-1-ene	Terpenoids	C16814	ko00909	-0.997213	1.16393e-05	gene-meta
Lj3A851T66	K00817	ko00340;ko00350;ko00360;ko00400;ko00960	NMW0227	(Z)-1-Methyl-4-(6-methylhept-5-en-2-ylidene)cyclohex-1-ene	Terpenoids	C16814	ko00909	-0.995871	2.55432e-05	gene-meta
Lj3C808G8	K01662	ko00730;ko00900	NMW0227	(Z)-1-Methyl-4-(6-methylhept-5-en-2-ylidene)cyclohex-1-ene	Terpenoids	C16814	ko00909	-0.990903	0.000123757	gene-meta
Lj3C808T7	K01662	ko00730;ko00900	NMW0227	(Z)-1-Methyl-4-(6-methylhept-5-en-2-ylidene)cyclohex-1-ene	Terpenoids	C16814	ko00909	-0.985285	0.000323215	gene-meta
Lj3C860T0	K01658	ko00400	NMW0227	(Z)-1-Methyl-4-(6-methylhept-5-en-2-ylidene)cyclohex-1-ene	Terpenoids	C16814	ko00909	0.997856	6.89138e-06	gene-meta
Lj3P430T4	K04121	ko00904	NMW0227	(Z)-1-Methyl-4-(6-methylhept-5-en-2-ylidene)cyclohex-1-ene	Terpenoids	C16814	ko00909	0.825512	0.0430128	gene-meta
Lj4A10T81	K03781	ko00380;ko00630;ko04016;ko04146	NMW0227	(Z)-1-Methyl-4-(6-methylhept-5-en-2-ylidene)cyclohex-1-ene	Terpenoids	C16814	ko00909	0.996361	1.98436e-05	gene-meta
Lj4A198T32	K11816	ko00380	NMW0227	(Z)-1-Methyl-4-(6-methylhept-5-en-2-ylidene)cyclohex-1-ene	Terpenoids	C16814	ko00909	0.986089	0.000288909	gene-meta
Lj4A243T61	K00021	ko00900	NMW0227	(Z)-1-Methyl-4-(6-methylhept-5-en-2-ylidene)cyclohex-1-ene	Terpenoids	C16814	ko00909	0.996767	1.56573e-05	gene-meta
Lj4A266G28	K23232	ko00902	NMW0227	(Z)-1-Methyl-4-(6-methylhept-5-en-2-ylidene)cyclohex-1-ene	Terpenoids	C16814	ko00909	-0.952237	0.00336742	gene-meta
Lj4A421T8	K05906	ko00900	NMW0227	(Z)-1-Methyl-4-(6-methylhept-5-en-2-ylidene)cyclohex-1-ene	Terpenoids	C16814	ko00909	-0.987446	0.000235426	gene-meta
Lj4A48T66	K04122	ko00904	NMW0227	(Z)-1-Methyl-4-(6-methylhept-5-en-2-ylidene)cyclohex-1-ene	Terpenoids	C16814	ko00909	0.985766	0.000302469	gene-meta
Lj4A778G47	K04122	ko00904	NMW0227	(Z)-1-Methyl-4-(6-methylhept-5-en-2-ylidene)cyclohex-1-ene	Terpenoids	C16814	ko00909	0.981078	0.000533677	gene-meta
Lj4A806G77	K03781	ko00380;ko00630;ko04016;ko04146	NMW0227	(Z)-1-Methyl-4-(6-methylhept-5-en-2-ylidene)cyclohex-1-ene	Terpenoids	C16814	ko00909	-0.99433	4.81361e-05	gene-meta
Lj4C241G1	K01626	ko00400	NMW0227	(Z)-1-Methyl-4-(6-methylhept-5-en-2-ylidene)cyclohex-1-ene	Terpenoids	C16814	ko00909	0.928669	0.00745075	gene-meta
Lj4C267T4	K01662	ko00730;ko00900	NMW0227	(Z)-1-Methyl-4-(6-methylhept-5-en-2-ylidene)cyclohex-1-ene	Terpenoids	C16814	ko00909	0.993978	5.42851e-05	gene-meta
Lj4C632G4	K00128	ko00010;ko00053;ko00071;ko00280;ko00310;ko00330;ko00340;ko00380;ko00410;ko00561;ko00620;ko00903	NMW0227	(Z)-1-Methyl-4-(6-methylhept-5-en-2-ylidene)cyclohex-1-ene	Terpenoids	C16814	ko00909	-0.998538	3.20464e-06	gene-meta
Lj4C726T2	K01626	ko00400	NMW0227	(Z)-1-Methyl-4-(6-methylhept-5-en-2-ylidene)cyclohex-1-ene	Terpenoids	C16814	ko00909	-0.993481	6.36128e-05	gene-meta
Lj4C751G2	K00511	ko00100;ko00909	NMW0227	(Z)-1-Methyl-4-(6-methylhept-5-en-2-ylidene)cyclohex-1-ene	Terpenoids	C16814	ko00909	0.929882	0.0072024	gene-meta
Lj4C76T5	K00511	ko00100;ko00909	NMW0227	(Z)-1-Methyl-4-(6-methylhept-5-en-2-ylidene)cyclohex-1-ene	Terpenoids	C16814	ko00909	0.980563	0.000563044	gene-meta
Lj4C812T5	K00021	ko00900	NMW0227	(Z)-1-Methyl-4-(6-methylhept-5-en-2-ylidene)cyclohex-1-ene	Terpenoids	C16814	ko00909	0.962119	0.00212532	gene-meta
Lj4C866G0	K00891	ko00400	NMW0227	(Z)-1-Methyl-4-(6-methylhept-5-en-2-ylidene)cyclohex-1-ene	Terpenoids	C16814	ko00909	0.943201	0.00474751	gene-meta
Lj4P269T15	K01662	ko00730;ko00900	NMW0227	(Z)-1-Methyl-4-(6-methylhept-5-en-2-ylidene)cyclohex-1-ene	Terpenoids	C16814	ko00909	0.813285	0.049039	gene-meta
Lj5A124T67	K00099	ko00900	NMW0227	(Z)-1-Methyl-4-(6-methylhept-5-en-2-ylidene)cyclohex-1-ene	Terpenoids	C16814	ko00909	-0.993413	6.49434e-05	gene-meta
Lj5A170T102	K00021	ko00900	NMW0227	(Z)-1-Methyl-4-(6-methylhept-5-en-2-ylidene)cyclohex-1-ene	Terpenoids	C16814	ko00909	-0.971973	0.00116725	gene-meta
Lj5A183T92	K01426	ko00330;ko00360;ko00380	NMW0227	(Z)-1-Methyl-4-(6-methylhept-5-en-2-ylidene)cyclohex-1-ene	Terpenoids	C16814	ko00909	0.909357	0.011952	gene-meta
Lj5A292T55	K00991	ko00900	NMW0227	(Z)-1-Methyl-4-(6-methylhept-5-en-2-ylidene)cyclohex-1-ene	Terpenoids	C16814	ko00909	-0.934785	0.00624091	gene-meta
Lj5A435T23	K01695	ko00260;ko00400	NMW0227	(Z)-1-Methyl-4-(6-methylhept-5-en-2-ylidene)cyclohex-1-ene	Terpenoids	C16814	ko00909	0.996887	1.45197e-05	gene-meta
Lj5A552T18	K01426	ko00330;ko00360;ko00380	NMW0227	(Z)-1-Methyl-4-(6-methylhept-5-en-2-ylidene)cyclohex-1-ene	Terpenoids	C16814	ko00909	0.995082	3.622e-05	gene-meta
Lj5A558T15	K00869	ko00900;ko04146	NMW0227	(Z)-1-Methyl-4-(6-methylhept-5-en-2-ylidene)cyclohex-1-ene	Terpenoids	C16814	ko00909	-0.996952	1.39192e-05	gene-meta
Lj5A558T16	K00869	ko00900;ko04146	NMW0227	(Z)-1-Methyl-4-(6-methylhept-5-en-2-ylidene)cyclohex-1-ene	Terpenoids	C16814	ko00909	-0.815655	0.0478423	gene-meta
Lj5A559T31	K01426	ko00330;ko00360;ko00380	NMW0227	(Z)-1-Methyl-4-(6-methylhept-5-en-2-ylidene)cyclohex-1-ene	Terpenoids	C16814	ko00909	0.98553	0.00031257	gene-meta
Lj5A64T50	K04124	ko00904	NMW0227	(Z)-1-Methyl-4-(6-methylhept-5-en-2-ylidene)cyclohex-1-ene	Terpenoids	C16814	ko00909	0.993407	6.50487e-05	gene-meta
Lj5A769G17	K01853	ko00100	NMW0227	(Z)-1-Methyl-4-(6-methylhept-5-en-2-ylidene)cyclohex-1-ene	Terpenoids	C16814	ko00909	0.863678	0.0266089	gene-meta
Lj5C121G4	K11820	ko00380;ko00966	NMW0227	(Z)-1-Methyl-4-(6-methylhept-5-en-2-ylidene)cyclohex-1-ene	Terpenoids	C16814	ko00909	-0.994678	4.24026e-05	gene-meta
Lj5C214T14	K01052	ko00100	NMW0227	(Z)-1-Methyl-4-(6-methylhept-5-en-2-ylidene)cyclohex-1-ene	Terpenoids	C16814	ko00909	-0.949446	0.00376903	gene-meta
Lj5C566G6	K01426	ko00330;ko00360;ko00380	NMW0227	(Z)-1-Methyl-4-(6-methylhept-5-en-2-ylidene)cyclohex-1-ene	Terpenoids	C16814	ko00909	-0.992506	8.40208e-05	gene-meta
Lj5C695T2	K14173	ko00909	NMW0227	(Z)-1-Methyl-4-(6-methylhept-5-en-2-ylidene)cyclohex-1-ene	Terpenoids	C16814	ko00909	0.99788	6.73729e-06	gene-meta
Lj5C767T12	K05917	ko00100	NMW0227	(Z)-1-Methyl-4-(6-methylhept-5-en-2-ylidene)cyclohex-1-ene	Terpenoids	C16814	ko00909	-0.996237	2.121e-05	gene-meta
Lj6A312T39	K00128	ko00010;ko00053;ko00071;ko00280;ko00310;ko00330;ko00340;ko00380;ko00410;ko00561;ko00620;ko00903	NMW0227	(Z)-1-Methyl-4-(6-methylhept-5-en-2-ylidene)cyclohex-1-ene	Terpenoids	C16814	ko00909	-0.818543	0.0464027	gene-meta
Lj6A695G24	K04125	ko00904	NMW0227	(Z)-1-Methyl-4-(6-methylhept-5-en-2-ylidene)cyclohex-1-ene	Terpenoids	C16814	ko00909	0.847594	0.0330713	gene-meta
Lj6A769T90	K15889	ko00900	NMW0227	(Z)-1-Methyl-4-(6-methylhept-5-en-2-ylidene)cyclohex-1-ene	Terpenoids	C16814	ko00909	-0.9932	6.9206e-05	gene-meta
Lj6C107G5	K23558	ko00100	NMW0227	(Z)-1-Methyl-4-(6-methylhept-5-en-2-ylidene)cyclohex-1-ene	Terpenoids	C16814	ko00909	0.967907	0.00152846	gene-meta
Lj6C723T8	K04125	ko00904	NMW0227	(Z)-1-Methyl-4-(6-methylhept-5-en-2-ylidene)cyclohex-1-ene	Terpenoids	C16814	ko00909	-0.909847	0.0118251	gene-meta
Lj6P708T54	K00587	ko00900	NMW0227	(Z)-1-Methyl-4-(6-methylhept-5-en-2-ylidene)cyclohex-1-ene	Terpenoids	C16814	ko00909	0.956982	0.00273597	gene-meta
Lj7A514T33	K05954	ko00900	NMW0227	(Z)-1-Methyl-4-(6-methylhept-5-en-2-ylidene)cyclohex-1-ene	Terpenoids	C16814	ko00909	-0.994179	5.07278e-05	gene-meta
Lj7A581T54	K13789	ko00900	NMW0227	(Z)-1-Methyl-4-(6-methylhept-5-en-2-ylidene)cyclohex-1-ene	Terpenoids	C16814	ko00909	0.973344	0.0010563	gene-meta
Lj7A595G62	K00766	ko00400	NMW0227	(Z)-1-Methyl-4-(6-methylhept-5-en-2-ylidene)cyclohex-1-ene	Terpenoids	C16814	ko00909	0.8518	0.0313174	gene-meta
Lj7A707T39	K11816	ko00380	NMW0227	(Z)-1-Methyl-4-(6-methylhept-5-en-2-ylidene)cyclohex-1-ene	Terpenoids	C16814	ko00909	0.888488	0.0179592	gene-meta
Lj7A9T85	K15889	ko00900	NMW0227	(Z)-1-Methyl-4-(6-methylhept-5-en-2-ylidene)cyclohex-1-ene	Terpenoids	C16814	ko00909	-0.982004	0.000482879	gene-meta
Lj8A142T62	K04125	ko00904	NMW0227	(Z)-1-Methyl-4-(6-methylhept-5-en-2-ylidene)cyclohex-1-ene	Terpenoids	C16814	ko00909	-0.872244	0.0234397	gene-meta
Lj8A17G19	K20659	ko00909	NMW0227	(Z)-1-Methyl-4-(6-methylhept-5-en-2-ylidene)cyclohex-1-ene	Terpenoids	C16814	ko00909	0.897753	0.0151472	gene-meta
Lj8A234T18	K15095	ko00902	NMW0227	(Z)-1-Methyl-4-(6-methylhept-5-en-2-ylidene)cyclohex-1-ene	Terpenoids	C16814	ko00909	-0.893185	0.0165047	gene-meta
Lj8A234T20	K15095	ko00902	NMW0227	(Z)-1-Methyl-4-(6-methylhept-5-en-2-ylidene)cyclohex-1-ene	Terpenoids	C16814	ko00909	-0.973454	0.00104768	gene-meta
Lj8A612T15	K11816	ko00380	NMW0227	(Z)-1-Methyl-4-(6-methylhept-5-en-2-ylidene)cyclohex-1-ene	Terpenoids	C16814	ko00909	0.997147	1.21989e-05	gene-meta
Lj8A66T51	K01817	ko00400	NMW0227	(Z)-1-Methyl-4-(6-methylhept-5-en-2-ylidene)cyclohex-1-ene	Terpenoids	C16814	ko00909	0.946315	0.00424571	gene-meta
Lj8C18T3	K20659	ko00909	NMW0227	(Z)-1-Methyl-4-(6-methylhept-5-en-2-ylidene)cyclohex-1-ene	Terpenoids	C16814	ko00909	0.983556	0.000403392	gene-meta
Lj8C240G7	K01641	ko00072;ko00280;ko00650;ko00900	NMW0227	(Z)-1-Methyl-4-(6-methylhept-5-en-2-ylidene)cyclohex-1-ene	Terpenoids	C16814	ko00909	0.985608	0.000309201	gene-meta
Lj8C32T4	K05282	ko00904	NMW0227	(Z)-1-Methyl-4-(6-methylhept-5-en-2-ylidene)cyclohex-1-ene	Terpenoids	C16814	ko00909	-0.99929	7.55729e-07	gene-meta
Lj9A128T46	K05917	ko00100	NMW0227	(Z)-1-Methyl-4-(6-methylhept-5-en-2-ylidene)cyclohex-1-ene	Terpenoids	C16814	ko00909	-0.985672	0.000306486	gene-meta
Lj9A26G17	K00869	ko00900;ko04146	NMW0227	(Z)-1-Methyl-4-(6-methylhept-5-en-2-ylidene)cyclohex-1-ene	Terpenoids	C16814	ko00909	0.991971	9.64396e-05	gene-meta
Lj9A340G46	K00511	ko00100;ko00909	NMW0227	(Z)-1-Methyl-4-(6-methylhept-5-en-2-ylidene)cyclohex-1-ene	Terpenoids	C16814	ko00909	0.987813	0.000221881	gene-meta
Lj9A340T59	K00511	ko00100;ko00909	NMW0227	(Z)-1-Methyl-4-(6-methylhept-5-en-2-ylidene)cyclohex-1-ene	Terpenoids	C16814	ko00909	0.995092	3.60687e-05	gene-meta
Lj9A382T62	K00801	ko00100;ko00909	NMW0227	(Z)-1-Methyl-4-(6-methylhept-5-en-2-ylidene)cyclohex-1-ene	Terpenoids	C16814	ko00909	-0.983243	0.00041886	gene-meta
Lj9A568G56	K00800	ko00400	NMW0227	(Z)-1-Methyl-4-(6-methylhept-5-en-2-ylidene)cyclohex-1-ene	Terpenoids	C16814	ko00909	-0.998474	3.4897e-06	gene-meta
Lj9A569T55	K14423	ko00100	NMW0227	(Z)-1-Methyl-4-(6-methylhept-5-en-2-ylidene)cyclohex-1-ene	Terpenoids	C16814	ko00909	0.961601	0.00218338	gene-meta
Lj9A579T33	K15095	ko00902	NMW0227	(Z)-1-Methyl-4-(6-methylhept-5-en-2-ylidene)cyclohex-1-ene	Terpenoids	C16814	ko00909	-0.970302	0.00130982	gene-meta
Lj9A608G28	K14674	ko00100;ko00561;ko00564;ko00565;ko00590;ko00591;ko00592	NMW0227	(Z)-1-Methyl-4-(6-methylhept-5-en-2-ylidene)cyclohex-1-ene	Terpenoids	C16814	ko00909	-0.988822	0.000186707	gene-meta
Lj9C219G1	K00382	ko00010;ko00020;ko00260;ko00280;ko00310;ko00380;ko00620;ko00630;ko00640	NMW0227	(Z)-1-Methyl-4-(6-methylhept-5-en-2-ylidene)cyclohex-1-ene	Terpenoids	C16814	ko00909	0.988171	0.000209055	gene-meta
Lj9C444T23	K16903	ko00380	NMW0227	(Z)-1-Methyl-4-(6-methylhept-5-en-2-ylidene)cyclohex-1-ene	Terpenoids	C16814	ko00909	0.940543	0.00519768	gene-meta
Lj9C505T11	K00837	ko00270;ko00380	NMW0227	(Z)-1-Methyl-4-(6-methylhept-5-en-2-ylidene)cyclohex-1-ene	Terpenoids	C16814	ko00909	-0.986352	0.00027812	gene-meta
Lj9C587T13	K06013	ko00900	NMW0227	(Z)-1-Methyl-4-(6-methylhept-5-en-2-ylidene)cyclohex-1-ene	Terpenoids	C16814	ko00909	-0.975222	0.000913316	gene-meta
Lj9C638G10	K00559	ko00100	NMW0227	(Z)-1-Methyl-4-(6-methylhept-5-en-2-ylidene)cyclohex-1-ene	Terpenoids	C16814	ko00909	0.981213	0.000526103	gene-meta
Lj9C690G4	K01662	ko00730;ko00900	NMW0227	(Z)-1-Methyl-4-(6-methylhept-5-en-2-ylidene)cyclohex-1-ene	Terpenoids	C16814	ko00909	0.993785	5.78121e-05	gene-meta
Lj9C735G8	K01662	ko00730;ko00900	NMW0227	(Z)-1-Methyl-4-(6-methylhept-5-en-2-ylidene)cyclohex-1-ene	Terpenoids	C16814	ko00909	0.994466	4.58549e-05	gene-meta
Lj9P464T76	K10960	ko00860;ko00900	NMW0227	(Z)-1-Methyl-4-(6-methylhept-5-en-2-ylidene)cyclohex-1-ene	Terpenoids	C16814	ko00909	-0.99801	5.93564e-06	gene-meta
Lju114C1T0	K07408	ko00380	NMW0227	(Z)-1-Methyl-4-(6-methylhept-5-en-2-ylidene)cyclohex-1-ene	Terpenoids	C16814	ko00909	0.998016	5.89774e-06	gene-meta
Lju188A10T83	K23232	ko00902	NMW0227	(Z)-1-Methyl-4-(6-methylhept-5-en-2-ylidene)cyclohex-1-ene	Terpenoids	C16814	ko00909	-0.983832	0.000389977	gene-meta
Lju188C12T6	K23232	ko00902	NMW0227	(Z)-1-Methyl-4-(6-methylhept-5-en-2-ylidene)cyclohex-1-ene	Terpenoids	C16814	ko00909	-0.917202	0.00999945	gene-meta
Lj1A1062G22	K01853	ko00100	NMW0652	Squalene	Terpenoids	C00751	ko00100,ko00909,ko01100,ko01110	0.896684	0.01546	gene-meta
Lj1A1122T48	K01824	ko00100	NMW0652	Squalene	Terpenoids	C00751	ko00100,ko00909,ko01100,ko01110	-0.926463	0.00791276	gene-meta
Lj1A1231T40	K05359	ko00400	NMW0652	Squalene	Terpenoids	C00751	ko00100,ko00909,ko01100,ko01110	-0.870372	0.0241162	gene-meta
Lj1A130T36	K15892	ko00900	NMW0652	Squalene	Terpenoids	C00751	ko00100,ko00909,ko01100,ko01110	-0.957115	0.00271925	gene-meta
Lj1A221T48	K05359	ko00400	NMW0652	Squalene	Terpenoids	C00751	ko00100,ko00909,ko01100,ko01110	0.910485	0.0116607	gene-meta
Lj1A252T37	K04121	ko00904	NMW0652	Squalene	Terpenoids	C00751	ko00100,ko00909,ko01100,ko01110	-0.869527	0.0244242	gene-meta
Lj1A817T52	K23947	ko00380	NMW0652	Squalene	Terpenoids	C00751	ko00100,ko00909,ko01100,ko01110	-0.908383	0.012206	gene-meta
Lj1A821G46	K05356	ko00900	NMW0652	Squalene	Terpenoids	C00751	ko00100,ko00909,ko01100,ko01110	-0.897657	0.0151752	gene-meta
Lj1A865T16	K04125	ko00904	NMW0652	Squalene	Terpenoids	C00751	ko00100,ko00909,ko01100,ko01110	0.826234	0.0426686	gene-meta
Lj1A894T48	K00787	ko00900	NMW0652	Squalene	Terpenoids	C00751	ko00100,ko00909,ko01100,ko01110	0.924303	0.00837824	gene-meta
Lj1A960T73	K00128	ko00010;ko00053;ko00071;ko00280;ko00310;ko00330;ko00340;ko00380;ko00410;ko00561;ko00620;ko00903	NMW0652	Squalene	Terpenoids	C00751	ko00100,ko00909,ko01100,ko01110	-0.894043	0.0162457	gene-meta
Lj1A987T48	K05282	ko00904	NMW0652	Squalene	Terpenoids	C00751	ko00100,ko00909,ko01100,ko01110	-0.931338	0.00690987	gene-meta
Lj1C39G8	K11816	ko00380	NMW0652	Squalene	Terpenoids	C00751	ko00100,ko00909,ko01100,ko01110	0.970942	0.00125425	gene-meta
Lj1C712T2	K00815	ko00130;ko00270;ko00350;ko00360;ko00400;ko00950;ko00960	NMW0652	Squalene	Terpenoids	C00751	ko00100,ko00909,ko01100,ko01110	0.846409	0.0335737	gene-meta
Lj2A1080G35	K01657	ko00400	NMW0652	Squalene	Terpenoids	C00751	ko00100,ko00909,ko01100,ko01110	0.9323	0.00671984	gene-meta
Lj2A1088T45	K15892	ko00900	NMW0652	Squalene	Terpenoids	C00751	ko00100,ko00909,ko01100,ko01110	-0.961813	0.00215954	gene-meta
Lj2A1124T48	K17961	ko00904	NMW0652	Squalene	Terpenoids	C00751	ko00100,ko00909,ko01100,ko01110	-0.917255	0.00998693	gene-meta
Lj2A1138T20	K11816	ko00380	NMW0652	Squalene	Terpenoids	C00751	ko00100,ko00909,ko01100,ko01110	0.900633	0.0143202	gene-meta
Lj2A135G55	K08658	ko00900	NMW0652	Squalene	Terpenoids	C00751	ko00100,ko00909,ko01100,ko01110	-0.866153	0.0256735	gene-meta
Lj2A187T82	K15095	ko00902	NMW0652	Squalene	Terpenoids	C00751	ko00100,ko00909,ko01100,ko01110	0.962112	0.00212607	gene-meta
Lj2A200T28	K01641	ko00072;ko00280;ko00650;ko00900	NMW0652	Squalene	Terpenoids	C00751	ko00100,ko00909,ko01100,ko01110	0.835669	0.038288	gene-meta
Lj2A267T59	K05359	ko00400	NMW0652	Squalene	Terpenoids	C00751	ko00100,ko00909,ko01100,ko01110	-0.892909	0.0165887	gene-meta
Lj2C497T11	K11778	ko00900	NMW0652	Squalene	Terpenoids	C00751	ko00100,ko00909,ko01100,ko01110	0.876253	0.0220227	gene-meta
Lj2C521T7	K23232	ko00902	NMW0652	Squalene	Terpenoids	C00751	ko00100,ko00909,ko01100,ko01110	0.901988	0.0139388	gene-meta
Lj2C523T7	K23232	ko00902	NMW0652	Squalene	Terpenoids	C00751	ko00100,ko00909,ko01100,ko01110	0.872453	0.023365	gene-meta
Lj2P1152T43	K11778	ko00900	NMW0652	Squalene	Terpenoids	C00751	ko00100,ko00909,ko01100,ko01110	0.885645	0.018868	gene-meta
Lj2P323T47	K01593	ko00350;ko00360;ko00380;ko00901;ko00950;ko00965	NMW0652	Squalene	Terpenoids	C00751	ko00100,ko00909,ko01100,ko01110	-0.958114	0.00259494	gene-meta
Lj3A1033T59	K06981	ko00900	NMW0652	Squalene	Terpenoids	C00751	ko00100,ko00909,ko01100,ko01110	-0.920669	0.00919041	gene-meta
Lj3A851T66	K00817	ko00340;ko00350;ko00360;ko00400;ko00960	NMW0652	Squalene	Terpenoids	C00751	ko00100,ko00909,ko01100,ko01110	-0.904407	0.0132704	gene-meta
Lj3C808G8	K01662	ko00730;ko00900	NMW0652	Squalene	Terpenoids	C00751	ko00100,ko00909,ko01100,ko01110	-0.919014	0.00957261	gene-meta
Lj3C808T7	K01662	ko00730;ko00900	NMW0652	Squalene	Terpenoids	C00751	ko00100,ko00909,ko01100,ko01110	-0.887482	0.0182782	gene-meta
Lj3C860T0	K01658	ko00400	NMW0652	Squalene	Terpenoids	C00751	ko00100,ko00909,ko01100,ko01110	0.917265	0.00998445	gene-meta
Lj3P430T4	K04121	ko00904	NMW0652	Squalene	Terpenoids	C00751	ko00100,ko00909,ko01100,ko01110	0.857107	0.029169	gene-meta
Lj4A10T81	K03781	ko00380;ko00630;ko04016;ko04146	NMW0652	Squalene	Terpenoids	C00751	ko00100,ko00909,ko01100,ko01110	0.907045	0.0125594	gene-meta
Lj4A198T32	K11816	ko00380	NMW0652	Squalene	Terpenoids	C00751	ko00100,ko00909,ko01100,ko01110	0.934931	0.00621315	gene-meta
Lj4A243T61	K00021	ko00900	NMW0652	Squalene	Terpenoids	C00751	ko00100,ko00909,ko01100,ko01110	0.907753	0.0123717	gene-meta
Lj4A266G28	K23232	ko00902	NMW0652	Squalene	Terpenoids	C00751	ko00100,ko00909,ko01100,ko01110	-0.829019	0.0413525	gene-meta
Lj4A421T8	K05906	ko00900	NMW0652	Squalene	Terpenoids	C00751	ko00100,ko00909,ko01100,ko01110	-0.87962	0.0208647	gene-meta
Lj4A48T66	K04122	ko00904	NMW0652	Squalene	Terpenoids	C00751	ko00100,ko00909,ko01100,ko01110	0.884374	0.0192812	gene-meta
Lj4A778G47	K04122	ko00904	NMW0652	Squalene	Terpenoids	C00751	ko00100,ko00909,ko01100,ko01110	0.866917	0.0253883	gene-meta
Lj4A806G77	K03781	ko00380;ko00630;ko04016;ko04146	NMW0652	Squalene	Terpenoids	C00751	ko00100,ko00909,ko01100,ko01110	-0.901918	0.0139585	gene-meta
Lj4C267T4	K01662	ko00730;ko00900	NMW0652	Squalene	Terpenoids	C00751	ko00100,ko00909,ko01100,ko01110	0.901761	0.0140024	gene-meta
Lj4C632G4	K00128	ko00010;ko00053;ko00071;ko00280;ko00310;ko00330;ko00340;ko00380;ko00410;ko00561;ko00620;ko00903	NMW0652	Squalene	Terpenoids	C00751	ko00100,ko00909,ko01100,ko01110	-0.947839	0.00401013	gene-meta
Lj4C726T2	K01626	ko00400	NMW0652	Squalene	Terpenoids	C00751	ko00100,ko00909,ko01100,ko01110	-0.915042	0.0105201	gene-meta
Lj4C76T5	K00511	ko00100;ko00909	NMW0652	Squalene	Terpenoids	C00751	ko00100,ko00909,ko01100,ko01110	0.850095	0.0320231	gene-meta
Lj4C812T5	K00021	ko00900	NMW0652	Squalene	Terpenoids	C00751	ko00100,ko00909,ko01100,ko01110	0.851883	0.0312834	gene-meta
Lj4C866G0	K00891	ko00400	NMW0652	Squalene	Terpenoids	C00751	ko00100,ko00909,ko01100,ko01110	0.844545	0.0343711	gene-meta
Lj4C925G5	K00891	ko00400	NMW0652	Squalene	Terpenoids	C00751	ko00100,ko00909,ko01100,ko01110	0.952185	0.00337469	gene-meta
Lj4P269T15	K01662	ko00730;ko00900	NMW0652	Squalene	Terpenoids	C00751	ko00100,ko00909,ko01100,ko01110	0.851201	0.0315642	gene-meta
Lj5A124T67	K00099	ko00900	NMW0652	Squalene	Terpenoids	C00751	ko00100,ko00909,ko01100,ko01110	-0.930201	0.00713783	gene-meta
Lj5A170T102	K00021	ko00900	NMW0652	Squalene	Terpenoids	C00751	ko00100,ko00909,ko01100,ko01110	-0.865087	0.0260745	gene-meta
Lj5A183T92	K01426	ko00330;ko00360;ko00380	NMW0652	Squalene	Terpenoids	C00751	ko00100,ko00909,ko01100,ko01110	0.815954	0.0476925	gene-meta
Lj5A435T23	K01695	ko00260;ko00400	NMW0652	Squalene	Terpenoids	C00751	ko00100,ko00909,ko01100,ko01110	0.91221	0.0112223	gene-meta
Lj5A552T18	K01426	ko00330;ko00360;ko00380	NMW0652	Squalene	Terpenoids	C00751	ko00100,ko00909,ko01100,ko01110	0.911348	0.0114403	gene-meta
Lj5A558T15	K00869	ko00900;ko04146	NMW0652	Squalene	Terpenoids	C00751	ko00100,ko00909,ko01100,ko01110	-0.91324	0.0109644	gene-meta
Lj5A559T31	K01426	ko00330;ko00360;ko00380	NMW0652	Squalene	Terpenoids	C00751	ko00100,ko00909,ko01100,ko01110	0.866946	0.0253771	gene-meta
Lj5A64T50	K04124	ko00904	NMW0652	Squalene	Terpenoids	C00751	ko00100,ko00909,ko01100,ko01110	0.899265	0.0147102	gene-meta
Lj5A769G17	K01853	ko00100	NMW0652	Squalene	Terpenoids	C00751	ko00100,ko00909,ko01100,ko01110	0.839527	0.0365611	gene-meta
Lj5C121G4	K11820	ko00380;ko00966	NMW0652	Squalene	Terpenoids	C00751	ko00100,ko00909,ko01100,ko01110	-0.930726	0.00703209	gene-meta
Lj5C566G6	K01426	ko00330;ko00360;ko00380	NMW0652	Squalene	Terpenoids	C00751	ko00100,ko00909,ko01100,ko01110	-0.894702	0.0160477	gene-meta
Lj5C695T2	K14173	ko00909	NMW0652	Squalene	Terpenoids	C00751	ko00100,ko00909,ko01100,ko01110	0.918132	0.00977925	gene-meta
Lj5C767T12	K05917	ko00100	NMW0652	Squalene	Terpenoids	C00751	ko00100,ko00909,ko01100,ko01110	-0.905489	0.0129764	gene-meta
Lj6A769T90	K15889	ko00900	NMW0652	Squalene	Terpenoids	C00751	ko00100,ko00909,ko01100,ko01110	-0.898947	0.0148016	gene-meta
Lj6C107G5	K23558	ko00100	NMW0652	Squalene	Terpenoids	C00751	ko00100,ko00909,ko01100,ko01110	0.949312	0.00378883	gene-meta
Lj6C723T8	K04125	ko00904	NMW0652	Squalene	Terpenoids	C00751	ko00100,ko00909,ko01100,ko01110	-0.817421	0.0469592	gene-meta
Lj6P708T54	K00587	ko00900	NMW0652	Squalene	Terpenoids	C00751	ko00100,ko00909,ko01100,ko01110	0.878068	0.0213947	gene-meta
Lj7A514T33	K05954	ko00900	NMW0652	Squalene	Terpenoids	C00751	ko00100,ko00909,ko01100,ko01110	-0.925979	0.00801579	gene-meta
Lj7A581T54	K13789	ko00900	NMW0652	Squalene	Terpenoids	C00751	ko00100,ko00909,ko01100,ko01110	0.87646	0.0219505	gene-meta
Lj7A595G62	K00766	ko00400	NMW0652	Squalene	Terpenoids	C00751	ko00100,ko00909,ko01100,ko01110	0.904559	0.0132288	gene-meta
Lj7A707T39	K11816	ko00380	NMW0652	Squalene	Terpenoids	C00751	ko00100,ko00909,ko01100,ko01110	0.895931	0.015682	gene-meta
Lj7A9T85	K15889	ko00900	NMW0652	Squalene	Terpenoids	C00751	ko00100,ko00909,ko01100,ko01110	-0.897388	0.0152536	gene-meta
Lj8A234T20	K15095	ko00902	NMW0652	Squalene	Terpenoids	C00751	ko00100,ko00909,ko01100,ko01110	-0.83614	0.0380752	gene-meta
Lj8A612T15	K11816	ko00380	NMW0652	Squalene	Terpenoids	C00751	ko00100,ko00909,ko01100,ko01110	0.907811	0.0123563	gene-meta
Lj8A66T51	K01817	ko00400	NMW0652	Squalene	Terpenoids	C00751	ko00100,ko00909,ko01100,ko01110	0.929362	0.00730839	gene-meta
Lj8C18T3	K20659	ko00909	NMW0652	Squalene	Terpenoids	C00751	ko00100,ko00909,ko01100,ko01110	0.890575	0.0173058	gene-meta
Lj8C240G7	K01641	ko00072;ko00280;ko00650;ko00900	NMW0652	Squalene	Terpenoids	C00751	ko00100,ko00909,ko01100,ko01110	0.908634	0.0121403	gene-meta
Lj8C32T4	K05282	ko00904	NMW0652	Squalene	Terpenoids	C00751	ko00100,ko00909,ko01100,ko01110	-0.924827	0.00826413	gene-meta
Lj9A128T46	K05917	ko00100	NMW0652	Squalene	Terpenoids	C00751	ko00100,ko00909,ko01100,ko01110	-0.88198	0.0200712	gene-meta
Lj9A26G17	K00869	ko00900;ko04146	NMW0652	Squalene	Terpenoids	C00751	ko00100,ko00909,ko01100,ko01110	0.893014	0.0165568	gene-meta
Lj9A340G46	K00511	ko00100;ko00909	NMW0652	Squalene	Terpenoids	C00751	ko00100,ko00909,ko01100,ko01110	0.882503	0.0198972	gene-meta
Lj9A340T59	K00511	ko00100;ko00909	NMW0652	Squalene	Terpenoids	C00751	ko00100,ko00909,ko01100,ko01110	0.903526	0.0135119	gene-meta
Lj9A382T62	K00801	ko00100;ko00909	NMW0652	Squalene	Terpenoids	C00751	ko00100,ko00909,ko01100,ko01110	-0.882515	0.0198934	gene-meta
Lj9A568G56	K00800	ko00400	NMW0652	Squalene	Terpenoids	C00751	ko00100,ko00909,ko01100,ko01110	-0.932108	0.00675753	gene-meta
Lj9A569T55	K14423	ko00100	NMW0652	Squalene	Terpenoids	C00751	ko00100,ko00909,ko01100,ko01110	0.888525	0.0179475	gene-meta
Lj9A579T33	K15095	ko00902	NMW0652	Squalene	Terpenoids	C00751	ko00100,ko00909,ko01100,ko01110	-0.824367	0.0435615	gene-meta
Lj9A608G28	K14674	ko00100;ko00561;ko00564;ko00565;ko00590;ko00591;ko00592	NMW0652	Squalene	Terpenoids	C00751	ko00100,ko00909,ko01100,ko01110	-0.886443	0.0186105	gene-meta
Lj9C219G1	K00382	ko00010;ko00020;ko00260;ko00280;ko00310;ko00380;ko00620;ko00630;ko00640	NMW0652	Squalene	Terpenoids	C00751	ko00100,ko00909,ko01100,ko01110	0.939757	0.00533451	gene-meta
Lj9C444T23	K16903	ko00380	NMW0652	Squalene	Terpenoids	C00751	ko00100,ko00909,ko01100,ko01110	0.894214	0.0161941	gene-meta
Lj9C505T11	K00837	ko00270;ko00380	NMW0652	Squalene	Terpenoids	C00751	ko00100,ko00909,ko01100,ko01110	-0.874457	0.0226521	gene-meta
Lj9C587T13	K06013	ko00900	NMW0652	Squalene	Terpenoids	C00751	ko00100,ko00909,ko01100,ko01110	-0.843587	0.0347842	gene-meta
Lj9C638G10	K00559	ko00100	NMW0652	Squalene	Terpenoids	C00751	ko00100,ko00909,ko01100,ko01110	0.871093	0.0238544	gene-meta
Lj9C690G4	K01662	ko00730;ko00900	NMW0652	Squalene	Terpenoids	C00751	ko00100,ko00909,ko01100,ko01110	0.923932	0.00845944	gene-meta
Lj9C735G8	K01662	ko00730;ko00900	NMW0652	Squalene	Terpenoids	C00751	ko00100,ko00909,ko01100,ko01110	0.936867	0.00585285	gene-meta
Lj9P464T76	K10960	ko00860;ko00900	NMW0652	Squalene	Terpenoids	C00751	ko00100,ko00909,ko01100,ko01110	-0.923111	0.0086405	gene-meta
Lju114C1T0	K07408	ko00380	NMW0652	Squalene	Terpenoids	C00751	ko00100,ko00909,ko01100,ko01110	0.921353	0.00903482	gene-meta
Lju170A27T21	K07408	ko00380	NMW0652	Squalene	Terpenoids	C00751	ko00100,ko00909,ko01100,ko01110	-0.865903	0.0257675	gene-meta
Lju188A10T83	K23232	ko00902	NMW0652	Squalene	Terpenoids	C00751	ko00100,ko00909,ko01100,ko01110	-0.939513	0.00537732	gene-meta
Lju188C12T6	K23232	ko00902	NMW0652	Squalene	Terpenoids	C00751	ko00100,ko00909,ko01100,ko01110	-0.830422	0.0406966	gene-meta
Lj1A1062G22	K01853	ko00100	KMW0472	Indole	Heterocyclic compound	C00463	ko00380,ko00400,ko00402,ko01100,ko01110	-0.975399	0.000900369	gene-meta
Lj1A1122T48	K01824	ko00100	KMW0472	Indole	Heterocyclic compound	C00463	ko00380,ko00400,ko00402,ko01100,ko01110	0.982269	0.000468811	gene-meta
Lj1A1188T44	K04125	ko00904	KMW0472	Indole	Heterocyclic compound	C00463	ko00380,ko00400,ko00402,ko01100,ko01110	0.81953	0.0459153	gene-meta
Lj1A1231T40	K05359	ko00400	KMW0472	Indole	Heterocyclic compound	C00463	ko00380,ko00400,ko00402,ko01100,ko01110	0.954125	0.00310845	gene-meta
Lj1A130T36	K15892	ko00900	KMW0472	Indole	Heterocyclic compound	C00463	ko00380,ko00400,ko00402,ko01100,ko01110	0.914978	0.0105357	gene-meta
Lj1A221T48	K05359	ko00400	KMW0472	Indole	Heterocyclic compound	C00463	ko00380,ko00400,ko00402,ko01100,ko01110	-0.98676	0.000261793	gene-meta
Lj1A252T37	K04121	ko00904	KMW0472	Indole	Heterocyclic compound	C00463	ko00380,ko00400,ko00402,ko01100,ko01110	0.990401	0.000137775	gene-meta
Lj1A678T29	K14455	ko00220;ko00250;ko00270;ko00330;ko00350;ko00360;ko00400;ko00710;ko00950;ko00960	KMW0472	Indole	Heterocyclic compound	C00463	ko00380,ko00400,ko00402,ko01100,ko01110	0.978673	0.000677392	gene-meta
Lj1A817T52	K23947	ko00380	KMW0472	Indole	Heterocyclic compound	C00463	ko00380,ko00400,ko00402,ko01100,ko01110	0.995821	2.61633e-05	gene-meta
Lj1A821G46	K05356	ko00900	KMW0472	Indole	Heterocyclic compound	C00463	ko00380,ko00400,ko00402,ko01100,ko01110	0.995364	3.219e-05	gene-meta
Lj1A865T16	K04125	ko00904	KMW0472	Indole	Heterocyclic compound	C00463	ko00380,ko00400,ko00402,ko01100,ko01110	-0.95305	0.00325467	gene-meta
Lj1A894T48	K00787	ko00900	KMW0472	Indole	Heterocyclic compound	C00463	ko00380,ko00400,ko00402,ko01100,ko01110	-0.950973	0.00354648	gene-meta
Lj1A960T73	K00128	ko00010;ko00053;ko00071;ko00280;ko00310;ko00330;ko00340;ko00380;ko00410;ko00561;ko00620;ko00903	KMW0472	Indole	Heterocyclic compound	C00463	ko00380,ko00400,ko00402,ko01100,ko01110	0.995588	2.91589e-05	gene-meta
Lj1A987T48	K05282	ko00904	KMW0472	Indole	Heterocyclic compound	C00463	ko00380,ko00400,ko00402,ko01100,ko01110	0.917384	0.00995616	gene-meta
Lj1C274G2	K04121	ko00904	KMW0472	Indole	Heterocyclic compound	C00463	ko00380,ko00400,ko00402,ko01100,ko01110	0.884232	0.0193277	gene-meta
Lj1C39G8	K11816	ko00380	KMW0472	Indole	Heterocyclic compound	C00463	ko00380,ko00400,ko00402,ko01100,ko01110	-0.852979	0.0308338	gene-meta
Lj1C712T2	K00815	ko00130;ko00270;ko00350;ko00360;ko00400;ko00950;ko00960	KMW0472	Indole	Heterocyclic compound	C00463	ko00380,ko00400,ko00402,ko01100,ko01110	-0.989367	0.000169	gene-meta
Lj2A1080G35	K01657	ko00400	KMW0472	Indole	Heterocyclic compound	C00463	ko00380,ko00400,ko00402,ko01100,ko01110	-0.99006	0.000147727	gene-meta
Lj2A1088T45	K15892	ko00900	KMW0472	Indole	Heterocyclic compound	C00463	ko00380,ko00400,ko00402,ko01100,ko01110	0.924715	0.00828841	gene-meta
Lj2A1124T48	K17961	ko00904	KMW0472	Indole	Heterocyclic compound	C00463	ko00380,ko00400,ko00402,ko01100,ko01110	0.98578	0.000301894	gene-meta
Lj2A1138T20	K11816	ko00380	KMW0472	Indole	Heterocyclic compound	C00463	ko00380,ko00400,ko00402,ko01100,ko01110	-0.994905	3.88654e-05	gene-meta
Lj2A187T82	K15095	ko00902	KMW0472	Indole	Heterocyclic compound	C00463	ko00380,ko00400,ko00402,ko01100,ko01110	-0.927246	0.00774726	gene-meta
Lj2A198T51	K01641	ko00072;ko00280;ko00650;ko00900	KMW0472	Indole	Heterocyclic compound	C00463	ko00380,ko00400,ko00402,ko01100,ko01110	-0.86134	0.0275071	gene-meta
Lj2A200T28	K01641	ko00072;ko00280;ko00650;ko00900	KMW0472	Indole	Heterocyclic compound	C00463	ko00380,ko00400,ko00402,ko01100,ko01110	-0.985988	0.000293148	gene-meta
Lj2A267T59	K05359	ko00400	KMW0472	Indole	Heterocyclic compound	C00463	ko00380,ko00400,ko00402,ko01100,ko01110	0.991776	0.000101183	gene-meta
Lj2A305T54	K04125	ko00904	KMW0472	Indole	Heterocyclic compound	C00463	ko00380,ko00400,ko00402,ko01100,ko01110	0.944287	0.00456948	gene-meta
Lj2A923T15	K15095	ko00902	KMW0472	Indole	Heterocyclic compound	C00463	ko00380,ko00400,ko00402,ko01100,ko01110	-0.832519	0.0397261	gene-meta
Lj2C1088T4	K15892	ko00900	KMW0472	Indole	Heterocyclic compound	C00463	ko00380,ko00400,ko00402,ko01100,ko01110	0.825007	0.0432543	gene-meta
Lj2C11T1	K04121	ko00904	KMW0472	Indole	Heterocyclic compound	C00463	ko00380,ko00400,ko00402,ko01100,ko01110	0.852576	0.0309987	gene-meta
Lj2C497T11	K11778	ko00900	KMW0472	Indole	Heterocyclic compound	C00463	ko00380,ko00400,ko00402,ko01100,ko01110	-0.958232	0.00258038	gene-meta
Lj2C506T1	K00021	ko00900	KMW0472	Indole	Heterocyclic compound	C00463	ko00380,ko00400,ko00402,ko01100,ko01110	-0.949782	0.00371947	gene-meta
Lj2C521T7	K23232	ko00902	KMW0472	Indole	Heterocyclic compound	C00463	ko00380,ko00400,ko00402,ko01100,ko01110	-0.969313	0.0013981	gene-meta
Lj2C523T7	K23232	ko00902	KMW0472	Indole	Heterocyclic compound	C00463	ko00380,ko00400,ko00402,ko01100,ko01110	-0.963638	0.00195926	gene-meta
Lj2C922T10	K15095	ko00902	KMW0472	Indole	Heterocyclic compound	C00463	ko00380,ko00400,ko00402,ko01100,ko01110	-0.927923	0.00760551	gene-meta
Lj2C924T6	K15095	ko00902	KMW0472	Indole	Heterocyclic compound	C00463	ko00380,ko00400,ko00402,ko01100,ko01110	-0.887799	0.0181773	gene-meta
Lj2P1152T43	K11778	ko00900	KMW0472	Indole	Heterocyclic compound	C00463	ko00380,ko00400,ko00402,ko01100,ko01110	-0.997649	8.28521e-06	gene-meta
Lj2P323T47	K01593	ko00350;ko00360;ko00380;ko00901;ko00950;ko00965	KMW0472	Indole	Heterocyclic compound	C00463	ko00380,ko00400,ko00402,ko01100,ko01110	0.961335	0.00221354	gene-meta
Lj3A1033T59	K06981	ko00900	KMW0472	Indole	Heterocyclic compound	C00463	ko00380,ko00400,ko00402,ko01100,ko01110	0.983439	0.000409126	gene-meta
Lj3A851T66	K00817	ko00340;ko00350;ko00360;ko00400;ko00960	KMW0472	Indole	Heterocyclic compound	C00463	ko00380,ko00400,ko00402,ko01100,ko01110	0.996963	1.38172e-05	gene-meta
Lj3C808G8	K01662	ko00730;ko00900	KMW0472	Indole	Heterocyclic compound	C00463	ko00380,ko00400,ko00402,ko01100,ko01110	0.988953	0.000182396	gene-meta
Lj3C808T7	K01662	ko00730;ko00900	KMW0472	Indole	Heterocyclic compound	C00463	ko00380,ko00400,ko00402,ko01100,ko01110	0.980556	0.0005634	gene-meta
Lj3C860T0	K01658	ko00400	KMW0472	Indole	Heterocyclic compound	C00463	ko00380,ko00400,ko00402,ko01100,ko01110	-0.994138	5.14363e-05	gene-meta
Lj4A10T81	K03781	ko00380;ko00630;ko04016;ko04146	KMW0472	Indole	Heterocyclic compound	C00463	ko00380,ko00400,ko00402,ko01100,ko01110	-0.992339	8.78121e-05	gene-meta
Lj4A198T32	K11816	ko00380	KMW0472	Indole	Heterocyclic compound	C00463	ko00380,ko00400,ko00402,ko01100,ko01110	-0.985427	0.00031701	gene-meta
Lj4A243T61	K00021	ko00900	KMW0472	Indole	Heterocyclic compound	C00463	ko00380,ko00400,ko00402,ko01100,ko01110	-0.99552	3.0058e-05	gene-meta
Lj4A266G28	K23232	ko00902	KMW0472	Indole	Heterocyclic compound	C00463	ko00380,ko00400,ko00402,ko01100,ko01110	0.964473	0.00187087	gene-meta
Lj4A421T8	K05906	ko00900	KMW0472	Indole	Heterocyclic compound	C00463	ko00380,ko00400,ko00402,ko01100,ko01110	0.999709	1.26833e-07	gene-meta
Lj4A48T66	K04122	ko00904	KMW0472	Indole	Heterocyclic compound	C00463	ko00380,ko00400,ko00402,ko01100,ko01110	-0.998361	4.02782e-06	gene-meta
Lj4A778G47	K04122	ko00904	KMW0472	Indole	Heterocyclic compound	C00463	ko00380,ko00400,ko00402,ko01100,ko01110	-0.996588	1.74392e-05	gene-meta
Lj4A806G77	K03781	ko00380;ko00630;ko04016;ko04146	KMW0472	Indole	Heterocyclic compound	C00463	ko00380,ko00400,ko00402,ko01100,ko01110	0.995913	2.50161e-05	gene-meta
Lj4C241G1	K01626	ko00400	KMW0472	Indole	Heterocyclic compound	C00463	ko00380,ko00400,ko00402,ko01100,ko01110	-0.955291	0.0029536	gene-meta
Lj4C267T4	K01662	ko00730;ko00900	KMW0472	Indole	Heterocyclic compound	C00463	ko00380,ko00400,ko00402,ko01100,ko01110	-0.988166	0.000209223	gene-meta
Lj4C632G4	K00128	ko00010;ko00053;ko00071;ko00280;ko00310;ko00330;ko00340;ko00380;ko00410;ko00561;ko00620;ko00903	KMW0472	Indole	Heterocyclic compound	C00463	ko00380,ko00400,ko00402,ko01100,ko01110	0.98269	0.000446855	gene-meta
Lj4C726T2	K01626	ko00400	KMW0472	Indole	Heterocyclic compound	C00463	ko00380,ko00400,ko00402,ko01100,ko01110	0.992661	8.05952e-05	gene-meta
Lj4C751G2	K00511	ko00100;ko00909	KMW0472	Indole	Heterocyclic compound	C00463	ko00380,ko00400,ko00402,ko01100,ko01110	-0.953944	0.00313295	gene-meta
Lj4C76T5	K00511	ko00100;ko00909	KMW0472	Indole	Heterocyclic compound	C00463	ko00380,ko00400,ko00402,ko01100,ko01110	-0.989277	0.000171855	gene-meta
Lj4C812T5	K00021	ko00900	KMW0472	Indole	Heterocyclic compound	C00463	ko00380,ko00400,ko00402,ko01100,ko01110	-0.956094	0.00284929	gene-meta
Lj4C866G0	K00891	ko00400	KMW0472	Indole	Heterocyclic compound	C00463	ko00380,ko00400,ko00402,ko01100,ko01110	-0.930578	0.00706192	gene-meta
Lj5A124T67	K00099	ko00900	KMW0472	Indole	Heterocyclic compound	C00463	ko00380,ko00400,ko00402,ko01100,ko01110	0.985468	0.000315246	gene-meta
Lj5A170T102	K00021	ko00900	KMW0472	Indole	Heterocyclic compound	C00463	ko00380,ko00400,ko00402,ko01100,ko01110	0.978653	0.000678668	gene-meta
Lj5A183T92	K01426	ko00330;ko00360;ko00380	KMW0472	Indole	Heterocyclic compound	C00463	ko00380,ko00400,ko00402,ko01100,ko01110	-0.890332	0.0173812	gene-meta
Lj5A292T55	K00991	ko00900	KMW0472	Indole	Heterocyclic compound	C00463	ko00380,ko00400,ko00402,ko01100,ko01110	0.953209	0.00323292	gene-meta
Lj5A435T23	K01695	ko00260;ko00400	KMW0472	Indole	Heterocyclic compound	C00463	ko00380,ko00400,ko00402,ko01100,ko01110	-0.989037	0.000179631	gene-meta
Lj5A552T18	K01426	ko00330;ko00360;ko00380	KMW0472	Indole	Heterocyclic compound	C00463	ko00380,ko00400,ko00402,ko01100,ko01110	-0.991524	0.000107453	gene-meta
Lj5A558T15	K00869	ko00900;ko04146	KMW0472	Indole	Heterocyclic compound	C00463	ko00380,ko00400,ko00402,ko01100,ko01110	0.988963	0.000182037	gene-meta
Lj5A558T16	K00869	ko00900;ko04146	KMW0472	Indole	Heterocyclic compound	C00463	ko00380,ko00400,ko00402,ko01100,ko01110	0.857157	0.0291488	gene-meta
Lj5A559T31	K01426	ko00330;ko00360;ko00380	KMW0472	Indole	Heterocyclic compound	C00463	ko00380,ko00400,ko00402,ko01100,ko01110	-0.985477	0.000314825	gene-meta
Lj5A64T50	K04124	ko00904	KMW0472	Indole	Heterocyclic compound	C00463	ko00380,ko00400,ko00402,ko01100,ko01110	-0.987366	0.000238408	gene-meta
Lj5A769G17	K01853	ko00100	KMW0472	Indole	Heterocyclic compound	C00463	ko00380,ko00400,ko00402,ko01100,ko01110	-0.885825	0.0188096	gene-meta
Lj5C121G4	K11820	ko00380;ko00966	KMW0472	Indole	Heterocyclic compound	C00463	ko00380,ko00400,ko00402,ko01100,ko01110	0.985535	0.00031235	gene-meta
Lj5C214T14	K01052	ko00100	KMW0472	Indole	Heterocyclic compound	C00463	ko00380,ko00400,ko00402,ko01100,ko01110	0.967758	0.00154257	gene-meta
Lj5C566G6	K01426	ko00330;ko00360;ko00380	KMW0472	Indole	Heterocyclic compound	C00463	ko00380,ko00400,ko00402,ko01100,ko01110	0.997117	1.24527e-05	gene-meta
Lj5C695T2	K14173	ko00909	KMW0472	Indole	Heterocyclic compound	C00463	ko00380,ko00400,ko00402,ko01100,ko01110	-0.993449	6.42327e-05	gene-meta
Lj5C767T12	K05917	ko00100	KMW0472	Indole	Heterocyclic compound	C00463	ko00380,ko00400,ko00402,ko01100,ko01110	0.997016	1.33396e-05	gene-meta
Lj6A695G24	K04125	ko00904	KMW0472	Indole	Heterocyclic compound	C00463	ko00380,ko00400,ko00402,ko01100,ko01110	-0.893931	0.0162792	gene-meta
Lj6A769T90	K15889	ko00900	KMW0472	Indole	Heterocyclic compound	C00463	ko00380,ko00400,ko00402,ko01100,ko01110	0.992967	7.4013e-05	gene-meta
Lj6C107G5	K23558	ko00100	KMW0472	Indole	Heterocyclic compound	C00463	ko00380,ko00400,ko00402,ko01100,ko01110	-0.953644	0.00317353	gene-meta
Lj6C723T8	K04125	ko00904	KMW0472	Indole	Heterocyclic compound	C00463	ko00380,ko00400,ko00402,ko01100,ko01110	0.916382	0.0101957	gene-meta
Lj6P708T54	K00587	ko00900	KMW0472	Indole	Heterocyclic compound	C00463	ko00380,ko00400,ko00402,ko01100,ko01110	-0.972988	0.00108462	gene-meta
Lj7A514T33	K05954	ko00900	KMW0472	Indole	Heterocyclic compound	C00463	ko00380,ko00400,ko00402,ko01100,ko01110	0.986393	0.000276462	gene-meta
Lj7A516T67	K15095	ko00902	KMW0472	Indole	Heterocyclic compound	C00463	ko00380,ko00400,ko00402,ko01100,ko01110	0.852908	0.0308628	gene-meta
Lj7A581T54	K13789	ko00900	KMW0472	Indole	Heterocyclic compound	C00463	ko00380,ko00400,ko00402,ko01100,ko01110	-0.989409	0.000167654	gene-meta
Lj7A707T39	K11816	ko00380	KMW0472	Indole	Heterocyclic compound	C00463	ko00380,ko00400,ko00402,ko01100,ko01110	-0.821456	0.044971	gene-meta
Lj7A9T85	K15889	ko00900	KMW0472	Indole	Heterocyclic compound	C00463	ko00380,ko00400,ko00402,ko01100,ko01110	0.972218	0.00114701	gene-meta
Lj8A142T62	K04125	ko00904	KMW0472	Indole	Heterocyclic compound	C00463	ko00380,ko00400,ko00402,ko01100,ko01110	0.901678	0.0140255	gene-meta
Lj8A17G19	K20659	ko00909	KMW0472	Indole	Heterocyclic compound	C00463	ko00380,ko00400,ko00402,ko01100,ko01110	-0.946286	0.00425037	gene-meta
Lj8A234T18	K15095	ko00902	KMW0472	Indole	Heterocyclic compound	C00463	ko00380,ko00400,ko00402,ko01100,ko01110	0.908548	0.0121628	gene-meta
Lj8A234T20	K15095	ko00902	KMW0472	Indole	Heterocyclic compound	C00463	ko00380,ko00400,ko00402,ko01100,ko01110	0.986537	0.000270656	gene-meta
Lj8A612T15	K11816	ko00380	KMW0472	Indole	Heterocyclic compound	C00463	ko00380,ko00400,ko00402,ko01100,ko01110	-0.995404	3.16413e-05	gene-meta
Lj8A66T51	K01817	ko00400	KMW0472	Indole	Heterocyclic compound	C00463	ko00380,ko00400,ko00402,ko01100,ko01110	-0.945857	0.00431778	gene-meta
Lj8C18T3	K20659	ko00909	KMW0472	Indole	Heterocyclic compound	C00463	ko00380,ko00400,ko00402,ko01100,ko01110	-0.973633	0.00103367	gene-meta
Lj8C240G7	K01641	ko00072;ko00280;ko00650;ko00900	KMW0472	Indole	Heterocyclic compound	C00463	ko00380,ko00400,ko00402,ko01100,ko01110	-0.984678	0.000350329	gene-meta
Lj8C32T4	K05282	ko00904	KMW0472	Indole	Heterocyclic compound	C00463	ko00380,ko00400,ko00402,ko01100,ko01110	0.988683	0.000191371	gene-meta
Lj9A128T46	K05917	ko00100	KMW0472	Indole	Heterocyclic compound	C00463	ko00380,ko00400,ko00402,ko01100,ko01110	0.989334	0.000170036	gene-meta
Lj9A26G17	K00869	ko00900;ko04146	KMW0472	Indole	Heterocyclic compound	C00463	ko00380,ko00400,ko00402,ko01100,ko01110	-0.993113	7.09734e-05	gene-meta
Lj9A340G46	K00511	ko00100;ko00909	KMW0472	Indole	Heterocyclic compound	C00463	ko00380,ko00400,ko00402,ko01100,ko01110	-0.999617	2.20274e-07	gene-meta
Lj9A340T59	K00511	ko00100;ko00909	KMW0472	Indole	Heterocyclic compound	C00463	ko00380,ko00400,ko00402,ko01100,ko01110	-0.991742	0.000102014	gene-meta
Lj9A382T62	K00801	ko00100;ko00909	KMW0472	Indole	Heterocyclic compound	C00463	ko00380,ko00400,ko00402,ko01100,ko01110	0.98919	0.000174644	gene-meta
Lj9A568G56	K00800	ko00400	KMW0472	Indole	Heterocyclic compound	C00463	ko00380,ko00400,ko00402,ko01100,ko01110	0.989357	0.000169293	gene-meta
Lj9A569T55	K14423	ko00100	KMW0472	Indole	Heterocyclic compound	C00463	ko00380,ko00400,ko00402,ko01100,ko01110	-0.946774	0.00417406	gene-meta
Lj9A579T33	K15095	ko00902	KMW0472	Indole	Heterocyclic compound	C00463	ko00380,ko00400,ko00402,ko01100,ko01110	0.98161	0.000504178	gene-meta
Lj9A608G28	K14674	ko00100;ko00561;ko00564;ko00565;ko00590;ko00591;ko00592	KMW0472	Indole	Heterocyclic compound	C00463	ko00380,ko00400,ko00402,ko01100,ko01110	0.988939	0.000182848	gene-meta
Lj9C219G1	K00382	ko00010;ko00020;ko00260;ko00280;ko00310;ko00380;ko00620;ko00630;ko00640	KMW0472	Indole	Heterocyclic compound	C00463	ko00380,ko00400,ko00402,ko01100,ko01110	-0.978055	0.000717107	gene-meta
Lj9C444T23	K16903	ko00380	KMW0472	Indole	Heterocyclic compound	C00463	ko00380,ko00400,ko00402,ko01100,ko01110	-0.935137	0.00617444	gene-meta
Lj9C505T11	K00837	ko00270;ko00380	KMW0472	Indole	Heterocyclic compound	C00463	ko00380,ko00400,ko00402,ko01100,ko01110	0.994438	4.63106e-05	gene-meta
Lj9C587T13	K06013	ko00900	KMW0472	Indole	Heterocyclic compound	C00463	ko00380,ko00400,ko00402,ko01100,ko01110	0.986713	0.000263627	gene-meta
Lj9C638G10	K00559	ko00100	KMW0472	Indole	Heterocyclic compound	C00463	ko00380,ko00400,ko00402,ko01100,ko01110	-0.992936	7.4679e-05	gene-meta
Lj9C690G4	K01662	ko00730;ko00900	KMW0472	Indole	Heterocyclic compound	C00463	ko00380,ko00400,ko00402,ko01100,ko01110	-0.992456	8.51535e-05	gene-meta
Lj9C735G8	K01662	ko00730;ko00900	KMW0472	Indole	Heterocyclic compound	C00463	ko00380,ko00400,ko00402,ko01100,ko01110	-0.979151	0.000647489	gene-meta
Lj9P464T76	K10960	ko00860;ko00900	KMW0472	Indole	Heterocyclic compound	C00463	ko00380,ko00400,ko00402,ko01100,ko01110	0.993821	5.71533e-05	gene-meta
Lju114C1T0	K07408	ko00380	KMW0472	Indole	Heterocyclic compound	C00463	ko00380,ko00400,ko00402,ko01100,ko01110	-0.991036	0.00012016	gene-meta
Lju188A10T83	K23232	ko00902	KMW0472	Indole	Heterocyclic compound	C00463	ko00380,ko00400,ko00402,ko01100,ko01110	0.97685	0.000797703	gene-meta
Lju188C12T6	K23232	ko00902	KMW0472	Indole	Heterocyclic compound	C00463	ko00380,ko00400,ko00402,ko01100,ko01110	0.896525	0.0155066	gene-meta
Lj1A1062G22	K01853	ko00100	KMW0590	Naphthalene, 1,2,3,5,6,7,8,8a-octahydro-1,8a-dimethyl-7-(1-methylethenyl)-, [1R-(1.alpha.,7.beta.,8a.alpha.)]-	Terpenoids	C17277	ko00909	-0.978484	0.000689435	gene-meta
Lj1A1122T48	K01824	ko00100	KMW0590	Naphthalene, 1,2,3,5,6,7,8,8a-octahydro-1,8a-dimethyl-7-(1-methylethenyl)-, [1R-(1.alpha.,7.beta.,8a.alpha.)]-	Terpenoids	C17277	ko00909	0.934679	0.00626087	gene-meta
Lj1A1231T40	K05359	ko00400	KMW0590	Naphthalene, 1,2,3,5,6,7,8,8a-octahydro-1,8a-dimethyl-7-(1-methylethenyl)-, [1R-(1.alpha.,7.beta.,8a.alpha.)]-	Terpenoids	C17277	ko00909	0.968678	0.00145628	gene-meta
Lj1A130T36	K15892	ko00900	KMW0590	Naphthalene, 1,2,3,5,6,7,8,8a-octahydro-1,8a-dimethyl-7-(1-methylethenyl)-, [1R-(1.alpha.,7.beta.,8a.alpha.)]-	Terpenoids	C17277	ko00909	0.844326	0.0344652	gene-meta
Lj1A221T48	K05359	ko00400	KMW0590	Naphthalene, 1,2,3,5,6,7,8,8a-octahydro-1,8a-dimethyl-7-(1-methylethenyl)-, [1R-(1.alpha.,7.beta.,8a.alpha.)]-	Terpenoids	C17277	ko00909	-0.948607	0.00389405	gene-meta
Lj1A252T37	K04121	ko00904	KMW0590	Naphthalene, 1,2,3,5,6,7,8,8a-octahydro-1,8a-dimethyl-7-(1-methylethenyl)-, [1R-(1.alpha.,7.beta.,8a.alpha.)]-	Terpenoids	C17277	ko00909	0.974686	0.000953052	gene-meta
Lj1A678T29	K14455	ko00220;ko00250;ko00270;ko00330;ko00350;ko00360;ko00400;ko00710;ko00950;ko00960	KMW0590	Naphthalene, 1,2,3,5,6,7,8,8a-octahydro-1,8a-dimethyl-7-(1-methylethenyl)-, [1R-(1.alpha.,7.beta.,8a.alpha.)]-	Terpenoids	C17277	ko00909	0.93294	0.00659485	gene-meta
Lj1A817T52	K23947	ko00380	KMW0590	Naphthalene, 1,2,3,5,6,7,8,8a-octahydro-1,8a-dimethyl-7-(1-methylethenyl)-, [1R-(1.alpha.,7.beta.,8a.alpha.)]-	Terpenoids	C17277	ko00909	0.950642	0.00359426	gene-meta
Lj1A821G46	K05356	ko00900	KMW0590	Naphthalene, 1,2,3,5,6,7,8,8a-octahydro-1,8a-dimethyl-7-(1-methylethenyl)-, [1R-(1.alpha.,7.beta.,8a.alpha.)]-	Terpenoids	C17277	ko00909	0.945628	0.0043541	gene-meta
Lj1A865T16	K04125	ko00904	KMW0590	Naphthalene, 1,2,3,5,6,7,8,8a-octahydro-1,8a-dimethyl-7-(1-methylethenyl)-, [1R-(1.alpha.,7.beta.,8a.alpha.)]-	Terpenoids	C17277	ko00909	-0.987719	0.0002253	gene-meta
Lj1A894T48	K00787	ko00900	KMW0590	Naphthalene, 1,2,3,5,6,7,8,8a-octahydro-1,8a-dimethyl-7-(1-methylethenyl)-, [1R-(1.alpha.,7.beta.,8a.alpha.)]-	Terpenoids	C17277	ko00909	-0.985504	0.000313694	gene-meta
Lj1A960T73	K00128	ko00010;ko00053;ko00071;ko00280;ko00310;ko00330;ko00340;ko00380;ko00410;ko00561;ko00620;ko00903	KMW0590	Naphthalene, 1,2,3,5,6,7,8,8a-octahydro-1,8a-dimethyl-7-(1-methylethenyl)-, [1R-(1.alpha.,7.beta.,8a.alpha.)]-	Terpenoids	C17277	ko00909	0.944972	0.00445881	gene-meta
Lj1A987T48	K05282	ko00904	KMW0590	Naphthalene, 1,2,3,5,6,7,8,8a-octahydro-1,8a-dimethyl-7-(1-methylethenyl)-, [1R-(1.alpha.,7.beta.,8a.alpha.)]-	Terpenoids	C17277	ko00909	0.956689	0.00277317	gene-meta
Lj1C712T2	K00815	ko00130;ko00270;ko00350;ko00360;ko00400;ko00950;ko00960	KMW0590	Naphthalene, 1,2,3,5,6,7,8,8a-octahydro-1,8a-dimethyl-7-(1-methylethenyl)-, [1R-(1.alpha.,7.beta.,8a.alpha.)]-	Terpenoids	C17277	ko00909	-0.942829	0.00480928	gene-meta
Lj2A1080G35	K01657	ko00400	KMW0590	Naphthalene, 1,2,3,5,6,7,8,8a-octahydro-1,8a-dimethyl-7-(1-methylethenyl)-, [1R-(1.alpha.,7.beta.,8a.alpha.)]-	Terpenoids	C17277	ko00909	-0.950937	0.00355174	gene-meta
Lj2A1088T45	K15892	ko00900	KMW0590	Naphthalene, 1,2,3,5,6,7,8,8a-octahydro-1,8a-dimethyl-7-(1-methylethenyl)-, [1R-(1.alpha.,7.beta.,8a.alpha.)]-	Terpenoids	C17277	ko00909	0.942796	0.00481485	gene-meta
Lj2A1124T48	K17961	ko00904	KMW0590	Naphthalene, 1,2,3,5,6,7,8,8a-octahydro-1,8a-dimethyl-7-(1-methylethenyl)-, [1R-(1.alpha.,7.beta.,8a.alpha.)]-	Terpenoids	C17277	ko00909	0.95408	0.00311456	gene-meta
Lj2A1138T20	K11816	ko00380	KMW0590	Naphthalene, 1,2,3,5,6,7,8,8a-octahydro-1,8a-dimethyl-7-(1-methylethenyl)-, [1R-(1.alpha.,7.beta.,8a.alpha.)]-	Terpenoids	C17277	ko00909	-0.944871	0.00447496	gene-meta
Lj2A187T82	K15095	ko00902	KMW0590	Naphthalene, 1,2,3,5,6,7,8,8a-octahydro-1,8a-dimethyl-7-(1-methylethenyl)-, [1R-(1.alpha.,7.beta.,8a.alpha.)]-	Terpenoids	C17277	ko00909	-0.861934	0.0272775	gene-meta
Lj2A200T28	K01641	ko00072;ko00280;ko00650;ko00900	KMW0590	Naphthalene, 1,2,3,5,6,7,8,8a-octahydro-1,8a-dimethyl-7-(1-methylethenyl)-, [1R-(1.alpha.,7.beta.,8a.alpha.)]-	Terpenoids	C17277	ko00909	-0.927946	0.00760072	gene-meta
Lj2A267T59	K05359	ko00400	KMW0590	Naphthalene, 1,2,3,5,6,7,8,8a-octahydro-1,8a-dimethyl-7-(1-methylethenyl)-, [1R-(1.alpha.,7.beta.,8a.alpha.)]-	Terpenoids	C17277	ko00909	0.975845	0.000868155	gene-meta
Lj2A923T15	K15095	ko00902	KMW0590	Naphthalene, 1,2,3,5,6,7,8,8a-octahydro-1,8a-dimethyl-7-(1-methylethenyl)-, [1R-(1.alpha.,7.beta.,8a.alpha.)]-	Terpenoids	C17277	ko00909	-0.87138	0.0237508	gene-meta
Lj2C11T1	K04121	ko00904	KMW0590	Naphthalene, 1,2,3,5,6,7,8,8a-octahydro-1,8a-dimethyl-7-(1-methylethenyl)-, [1R-(1.alpha.,7.beta.,8a.alpha.)]-	Terpenoids	C17277	ko00909	0.917658	0.00989112	gene-meta
Lj2C31T21	K01597	ko00900	KMW0590	Naphthalene, 1,2,3,5,6,7,8,8a-octahydro-1,8a-dimethyl-7-(1-methylethenyl)-, [1R-(1.alpha.,7.beta.,8a.alpha.)]-	Terpenoids	C17277	ko00909	0.83951	0.0365686	gene-meta
Lj2C497T11	K11778	ko00900	KMW0590	Naphthalene, 1,2,3,5,6,7,8,8a-octahydro-1,8a-dimethyl-7-(1-methylethenyl)-, [1R-(1.alpha.,7.beta.,8a.alpha.)]-	Terpenoids	C17277	ko00909	-0.97389	0.00101371	gene-meta
Lj2C506T1	K00021	ko00900	KMW0590	Naphthalene, 1,2,3,5,6,7,8,8a-octahydro-1,8a-dimethyl-7-(1-methylethenyl)-, [1R-(1.alpha.,7.beta.,8a.alpha.)]-	Terpenoids	C17277	ko00909	-0.859194	0.0283437	gene-meta
Lj2C521T7	K23232	ko00902	KMW0590	Naphthalene, 1,2,3,5,6,7,8,8a-octahydro-1,8a-dimethyl-7-(1-methylethenyl)-, [1R-(1.alpha.,7.beta.,8a.alpha.)]-	Terpenoids	C17277	ko00909	-0.966002	0.00171415	gene-meta
Lj2C523T7	K23232	ko00902	KMW0590	Naphthalene, 1,2,3,5,6,7,8,8a-octahydro-1,8a-dimethyl-7-(1-methylethenyl)-, [1R-(1.alpha.,7.beta.,8a.alpha.)]-	Terpenoids	C17277	ko00909	-0.950667	0.00359054	gene-meta
Lj2C922T10	K15095	ko00902	KMW0590	Naphthalene, 1,2,3,5,6,7,8,8a-octahydro-1,8a-dimethyl-7-(1-methylethenyl)-, [1R-(1.alpha.,7.beta.,8a.alpha.)]-	Terpenoids	C17277	ko00909	-0.886217	0.0186832	gene-meta
Lj2P1152T43	K11778	ko00900	KMW0590	Naphthalene, 1,2,3,5,6,7,8,8a-octahydro-1,8a-dimethyl-7-(1-methylethenyl)-, [1R-(1.alpha.,7.beta.,8a.alpha.)]-	Terpenoids	C17277	ko00909	-0.968481	0.0014745	gene-meta
Lj2P323T47	K01593	ko00350;ko00360;ko00380;ko00901;ko00950;ko00965	KMW0590	Naphthalene, 1,2,3,5,6,7,8,8a-octahydro-1,8a-dimethyl-7-(1-methylethenyl)-, [1R-(1.alpha.,7.beta.,8a.alpha.)]-	Terpenoids	C17277	ko00909	0.906747	0.0126388	gene-meta
Lj3A1033T59	K06981	ko00900	KMW0590	Naphthalene, 1,2,3,5,6,7,8,8a-octahydro-1,8a-dimethyl-7-(1-methylethenyl)-, [1R-(1.alpha.,7.beta.,8a.alpha.)]-	Terpenoids	C17277	ko00909	0.929251	0.00733098	gene-meta
Lj3A851T66	K00817	ko00340;ko00350;ko00360;ko00400;ko00960	KMW0590	Naphthalene, 1,2,3,5,6,7,8,8a-octahydro-1,8a-dimethyl-7-(1-methylethenyl)-, [1R-(1.alpha.,7.beta.,8a.alpha.)]-	Terpenoids	C17277	ko00909	0.943765	0.00465462	gene-meta
Lj3C808G8	K01662	ko00730;ko00900	KMW0590	Naphthalene, 1,2,3,5,6,7,8,8a-octahydro-1,8a-dimethyl-7-(1-methylethenyl)-, [1R-(1.alpha.,7.beta.,8a.alpha.)]-	Terpenoids	C17277	ko00909	0.97679	0.000801806	gene-meta
Lj3C808T7	K01662	ko00730;ko00900	KMW0590	Naphthalene, 1,2,3,5,6,7,8,8a-octahydro-1,8a-dimethyl-7-(1-methylethenyl)-, [1R-(1.alpha.,7.beta.,8a.alpha.)]-	Terpenoids	C17277	ko00909	0.968888	0.00143691	gene-meta
Lj3C860T0	K01658	ko00400	KMW0590	Naphthalene, 1,2,3,5,6,7,8,8a-octahydro-1,8a-dimethyl-7-(1-methylethenyl)-, [1R-(1.alpha.,7.beta.,8a.alpha.)]-	Terpenoids	C17277	ko00909	-0.953688	0.00316751	gene-meta
Lj4A10T81	K03781	ko00380;ko00630;ko04016;ko04146	KMW0590	Naphthalene, 1,2,3,5,6,7,8,8a-octahydro-1,8a-dimethyl-7-(1-methylethenyl)-, [1R-(1.alpha.,7.beta.,8a.alpha.)]-	Terpenoids	C17277	ko00909	-0.937393	0.00575684	gene-meta
Lj4A198T32	K11816	ko00380	KMW0590	Naphthalene, 1,2,3,5,6,7,8,8a-octahydro-1,8a-dimethyl-7-(1-methylethenyl)-, [1R-(1.alpha.,7.beta.,8a.alpha.)]-	Terpenoids	C17277	ko00909	-0.958657	0.00252857	gene-meta
Lj4A243T61	K00021	ko00900	KMW0590	Naphthalene, 1,2,3,5,6,7,8,8a-octahydro-1,8a-dimethyl-7-(1-methylethenyl)-, [1R-(1.alpha.,7.beta.,8a.alpha.)]-	Terpenoids	C17277	ko00909	-0.955952	0.00286766	gene-meta
Lj4A266G28	K23232	ko00902	KMW0590	Naphthalene, 1,2,3,5,6,7,8,8a-octahydro-1,8a-dimethyl-7-(1-methylethenyl)-, [1R-(1.alpha.,7.beta.,8a.alpha.)]-	Terpenoids	C17277	ko00909	0.940138	0.0052679	gene-meta
Lj4A421T8	K05906	ko00900	KMW0590	Naphthalene, 1,2,3,5,6,7,8,8a-octahydro-1,8a-dimethyl-7-(1-methylethenyl)-, [1R-(1.alpha.,7.beta.,8a.alpha.)]-	Terpenoids	C17277	ko00909	0.955245	0.00295971	gene-meta
Lj4A48T66	K04122	ko00904	KMW0590	Naphthalene, 1,2,3,5,6,7,8,8a-octahydro-1,8a-dimethyl-7-(1-methylethenyl)-, [1R-(1.alpha.,7.beta.,8a.alpha.)]-	Terpenoids	C17277	ko00909	-0.961741	0.00216759	gene-meta
Lj4A778G47	K04122	ko00904	KMW0590	Naphthalene, 1,2,3,5,6,7,8,8a-octahydro-1,8a-dimethyl-7-(1-methylethenyl)-, [1R-(1.alpha.,7.beta.,8a.alpha.)]-	Terpenoids	C17277	ko00909	-0.959229	0.00245949	gene-meta
Lj4A806G77	K03781	ko00380;ko00630;ko04016;ko04146	KMW0590	Naphthalene, 1,2,3,5,6,7,8,8a-octahydro-1,8a-dimethyl-7-(1-methylethenyl)-, [1R-(1.alpha.,7.beta.,8a.alpha.)]-	Terpenoids	C17277	ko00909	0.957128	0.00271764	gene-meta
Lj4C241G1	K01626	ko00400	KMW0590	Naphthalene, 1,2,3,5,6,7,8,8a-octahydro-1,8a-dimethyl-7-(1-methylethenyl)-, [1R-(1.alpha.,7.beta.,8a.alpha.)]-	Terpenoids	C17277	ko00909	-0.924434	0.00834956	gene-meta
Lj4C267T4	K01662	ko00730;ko00900	KMW0590	Naphthalene, 1,2,3,5,6,7,8,8a-octahydro-1,8a-dimethyl-7-(1-methylethenyl)-, [1R-(1.alpha.,7.beta.,8a.alpha.)]-	Terpenoids	C17277	ko00909	-0.947639	0.00404069	gene-meta
Lj4C632G4	K00128	ko00010;ko00053;ko00071;ko00280;ko00310;ko00330;ko00340;ko00380;ko00410;ko00561;ko00620;ko00903	KMW0590	Naphthalene, 1,2,3,5,6,7,8,8a-octahydro-1,8a-dimethyl-7-(1-methylethenyl)-, [1R-(1.alpha.,7.beta.,8a.alpha.)]-	Terpenoids	C17277	ko00909	0.94564	0.00435226	gene-meta
Lj4C726T2	K01626	ko00400	KMW0590	Naphthalene, 1,2,3,5,6,7,8,8a-octahydro-1,8a-dimethyl-7-(1-methylethenyl)-, [1R-(1.alpha.,7.beta.,8a.alpha.)]-	Terpenoids	C17277	ko00909	0.974759	0.000947638	gene-meta
Lj4C751G2	K00511	ko00100;ko00909	KMW0590	Naphthalene, 1,2,3,5,6,7,8,8a-octahydro-1,8a-dimethyl-7-(1-methylethenyl)-, [1R-(1.alpha.,7.beta.,8a.alpha.)]-	Terpenoids	C17277	ko00909	-0.828826	0.0414433	gene-meta
Lj4C76T5	K00511	ko00100;ko00909	KMW0590	Naphthalene, 1,2,3,5,6,7,8,8a-octahydro-1,8a-dimethyl-7-(1-methylethenyl)-, [1R-(1.alpha.,7.beta.,8a.alpha.)]-	Terpenoids	C17277	ko00909	-0.933092	0.00656529	gene-meta
Lj4C812T5	K00021	ko00900	KMW0590	Naphthalene, 1,2,3,5,6,7,8,8a-octahydro-1,8a-dimethyl-7-(1-methylethenyl)-, [1R-(1.alpha.,7.beta.,8a.alpha.)]-	Terpenoids	C17277	ko00909	-0.841957	0.0354927	gene-meta
Lj4P269T15	K01662	ko00730;ko00900	KMW0590	Naphthalene, 1,2,3,5,6,7,8,8a-octahydro-1,8a-dimethyl-7-(1-methylethenyl)-, [1R-(1.alpha.,7.beta.,8a.alpha.)]-	Terpenoids	C17277	ko00909	-0.831342	0.0402695	gene-meta
Lj5A124T67	K00099	ko00900	KMW0590	Naphthalene, 1,2,3,5,6,7,8,8a-octahydro-1,8a-dimethyl-7-(1-methylethenyl)-, [1R-(1.alpha.,7.beta.,8a.alpha.)]-	Terpenoids	C17277	ko00909	0.967573	0.00156022	gene-meta
Lj5A170T102	K00021	ko00900	KMW0590	Naphthalene, 1,2,3,5,6,7,8,8a-octahydro-1,8a-dimethyl-7-(1-methylethenyl)-, [1R-(1.alpha.,7.beta.,8a.alpha.)]-	Terpenoids	C17277	ko00909	0.973536	0.00104122	gene-meta
Lj5A183T92	K01426	ko00330;ko00360;ko00380	KMW0590	Naphthalene, 1,2,3,5,6,7,8,8a-octahydro-1,8a-dimethyl-7-(1-methylethenyl)-, [1R-(1.alpha.,7.beta.,8a.alpha.)]-	Terpenoids	C17277	ko00909	-0.902709	0.0137379	gene-meta
Lj5A292T55	K00991	ko00900	KMW0590	Naphthalene, 1,2,3,5,6,7,8,8a-octahydro-1,8a-dimethyl-7-(1-methylethenyl)-, [1R-(1.alpha.,7.beta.,8a.alpha.)]-	Terpenoids	C17277	ko00909	0.850584	0.0318197	gene-meta
Lj5A435T23	K01695	ko00260;ko00400	KMW0590	Naphthalene, 1,2,3,5,6,7,8,8a-octahydro-1,8a-dimethyl-7-(1-methylethenyl)-, [1R-(1.alpha.,7.beta.,8a.alpha.)]-	Terpenoids	C17277	ko00909	-0.941933	0.00495979	gene-meta
Lj5A552T18	K01426	ko00330;ko00360;ko00380	KMW0590	Naphthalene, 1,2,3,5,6,7,8,8a-octahydro-1,8a-dimethyl-7-(1-methylethenyl)-, [1R-(1.alpha.,7.beta.,8a.alpha.)]-	Terpenoids	C17277	ko00909	-0.95586	0.00287953	gene-meta
Lj5A558T15	K00869	ko00900;ko04146	KMW0590	Naphthalene, 1,2,3,5,6,7,8,8a-octahydro-1,8a-dimethyl-7-(1-methylethenyl)-, [1R-(1.alpha.,7.beta.,8a.alpha.)]-	Terpenoids	C17277	ko00909	0.956946	0.00274055	gene-meta
Lj5A559T31	K01426	ko00330;ko00360;ko00380	KMW0590	Naphthalene, 1,2,3,5,6,7,8,8a-octahydro-1,8a-dimethyl-7-(1-methylethenyl)-, [1R-(1.alpha.,7.beta.,8a.alpha.)]-	Terpenoids	C17277	ko00909	-0.918862	0.00960794	gene-meta
Lj5A64T50	K04124	ko00904	KMW0590	Naphthalene, 1,2,3,5,6,7,8,8a-octahydro-1,8a-dimethyl-7-(1-methylethenyl)-, [1R-(1.alpha.,7.beta.,8a.alpha.)]-	Terpenoids	C17277	ko00909	-0.941145	0.00509399	gene-meta
Lj5A769G17	K01853	ko00100	KMW0590	Naphthalene, 1,2,3,5,6,7,8,8a-octahydro-1,8a-dimethyl-7-(1-methylethenyl)-, [1R-(1.alpha.,7.beta.,8a.alpha.)]-	Terpenoids	C17277	ko00909	-0.841755	0.0355809	gene-meta
Lj5C121G4	K11820	ko00380;ko00966	KMW0590	Naphthalene, 1,2,3,5,6,7,8,8a-octahydro-1,8a-dimethyl-7-(1-methylethenyl)-, [1R-(1.alpha.,7.beta.,8a.alpha.)]-	Terpenoids	C17277	ko00909	0.972683	0.00110914	gene-meta
Lj5C214T14	K01052	ko00100	KMW0590	Naphthalene, 1,2,3,5,6,7,8,8a-octahydro-1,8a-dimethyl-7-(1-methylethenyl)-, [1R-(1.alpha.,7.beta.,8a.alpha.)]-	Terpenoids	C17277	ko00909	0.966144	0.00169996	gene-meta
Lj5C566G6	K01426	ko00330;ko00360;ko00380	KMW0590	Naphthalene, 1,2,3,5,6,7,8,8a-octahydro-1,8a-dimethyl-7-(1-methylethenyl)-, [1R-(1.alpha.,7.beta.,8a.alpha.)]-	Terpenoids	C17277	ko00909	0.965537	0.00176112	gene-meta
Lj5C695T2	K14173	ko00909	KMW0590	Naphthalene, 1,2,3,5,6,7,8,8a-octahydro-1,8a-dimethyl-7-(1-methylethenyl)-, [1R-(1.alpha.,7.beta.,8a.alpha.)]-	Terpenoids	C17277	ko00909	-0.962839	0.00204576	gene-meta
Lj5C767T12	K05917	ko00100	KMW0590	Naphthalene, 1,2,3,5,6,7,8,8a-octahydro-1,8a-dimethyl-7-(1-methylethenyl)-, [1R-(1.alpha.,7.beta.,8a.alpha.)]-	Terpenoids	C17277	ko00909	0.959291	0.00245206	gene-meta
Lj6A769T90	K15889	ko00900	KMW0590	Naphthalene, 1,2,3,5,6,7,8,8a-octahydro-1,8a-dimethyl-7-(1-methylethenyl)-, [1R-(1.alpha.,7.beta.,8a.alpha.)]-	Terpenoids	C17277	ko00909	0.968531	0.00146988	gene-meta
Lj6C107G5	K23558	ko00100	KMW0590	Naphthalene, 1,2,3,5,6,7,8,8a-octahydro-1,8a-dimethyl-7-(1-methylethenyl)-, [1R-(1.alpha.,7.beta.,8a.alpha.)]-	Terpenoids	C17277	ko00909	-0.964209	0.00189854	gene-meta
Lj6C312T4	K00128	ko00010;ko00053;ko00071;ko00280;ko00310;ko00330;ko00340;ko00380;ko00410;ko00561;ko00620;ko00903	KMW0590	Naphthalene, 1,2,3,5,6,7,8,8a-octahydro-1,8a-dimethyl-7-(1-methylethenyl)-, [1R-(1.alpha.,7.beta.,8a.alpha.)]-	Terpenoids	C17277	ko00909	0.853576	0.0305904	gene-meta
Lj6C723T8	K04125	ko00904	KMW0590	Naphthalene, 1,2,3,5,6,7,8,8a-octahydro-1,8a-dimethyl-7-(1-methylethenyl)-, [1R-(1.alpha.,7.beta.,8a.alpha.)]-	Terpenoids	C17277	ko00909	0.911324	0.0114465	gene-meta
Lj6P708T54	K00587	ko00900	KMW0590	Naphthalene, 1,2,3,5,6,7,8,8a-octahydro-1,8a-dimethyl-7-(1-methylethenyl)-, [1R-(1.alpha.,7.beta.,8a.alpha.)]-	Terpenoids	C17277	ko00909	-0.925711	0.00807327	gene-meta
Lj7A514T33	K05954	ko00900	KMW0590	Naphthalene, 1,2,3,5,6,7,8,8a-octahydro-1,8a-dimethyl-7-(1-methylethenyl)-, [1R-(1.alpha.,7.beta.,8a.alpha.)]-	Terpenoids	C17277	ko00909	0.92129	0.00904898	gene-meta
Lj7A581T54	K13789	ko00900	KMW0590	Naphthalene, 1,2,3,5,6,7,8,8a-octahydro-1,8a-dimethyl-7-(1-methylethenyl)-, [1R-(1.alpha.,7.beta.,8a.alpha.)]-	Terpenoids	C17277	ko00909	-0.984331	0.000366347	gene-meta
Lj7A9T85	K15889	ko00900	KMW0590	Naphthalene, 1,2,3,5,6,7,8,8a-octahydro-1,8a-dimethyl-7-(1-methylethenyl)-, [1R-(1.alpha.,7.beta.,8a.alpha.)]-	Terpenoids	C17277	ko00909	0.936183	0.00597898	gene-meta
Lj8A142T62	K04125	ko00904	KMW0590	Naphthalene, 1,2,3,5,6,7,8,8a-octahydro-1,8a-dimethyl-7-(1-methylethenyl)-, [1R-(1.alpha.,7.beta.,8a.alpha.)]-	Terpenoids	C17277	ko00909	0.829084	0.041322	gene-meta
Lj8A17G19	K20659	ko00909	KMW0590	Naphthalene, 1,2,3,5,6,7,8,8a-octahydro-1,8a-dimethyl-7-(1-methylethenyl)-, [1R-(1.alpha.,7.beta.,8a.alpha.)]-	Terpenoids	C17277	ko00909	-0.931089	0.00695946	gene-meta
Lj8A234T20	K15095	ko00902	KMW0590	Naphthalene, 1,2,3,5,6,7,8,8a-octahydro-1,8a-dimethyl-7-(1-methylethenyl)-, [1R-(1.alpha.,7.beta.,8a.alpha.)]-	Terpenoids	C17277	ko00909	0.908076	0.0122867	gene-meta
Lj8A612T15	K11816	ko00380	KMW0590	Naphthalene, 1,2,3,5,6,7,8,8a-octahydro-1,8a-dimethyl-7-(1-methylethenyl)-, [1R-(1.alpha.,7.beta.,8a.alpha.)]-	Terpenoids	C17277	ko00909	-0.950768	0.00357607	gene-meta
Lj8A66T51	K01817	ko00400	KMW0590	Naphthalene, 1,2,3,5,6,7,8,8a-octahydro-1,8a-dimethyl-7-(1-methylethenyl)-, [1R-(1.alpha.,7.beta.,8a.alpha.)]-	Terpenoids	C17277	ko00909	-0.906445	0.0127193	gene-meta
Lj8C18T3	K20659	ko00909	KMW0590	Naphthalene, 1,2,3,5,6,7,8,8a-octahydro-1,8a-dimethyl-7-(1-methylethenyl)-, [1R-(1.alpha.,7.beta.,8a.alpha.)]-	Terpenoids	C17277	ko00909	-0.95773	0.00264233	gene-meta
Lj8C240G7	K01641	ko00072;ko00280;ko00650;ko00900	KMW0590	Naphthalene, 1,2,3,5,6,7,8,8a-octahydro-1,8a-dimethyl-7-(1-methylethenyl)-, [1R-(1.alpha.,7.beta.,8a.alpha.)]-	Terpenoids	C17277	ko00909	-0.977622	0.000745561	gene-meta
Lj8C32T4	K05282	ko00904	KMW0590	Naphthalene, 1,2,3,5,6,7,8,8a-octahydro-1,8a-dimethyl-7-(1-methylethenyl)-, [1R-(1.alpha.,7.beta.,8a.alpha.)]-	Terpenoids	C17277	ko00909	0.943729	0.00466058	gene-meta
Lj9A128T46	K05917	ko00100	KMW0590	Naphthalene, 1,2,3,5,6,7,8,8a-octahydro-1,8a-dimethyl-7-(1-methylethenyl)-, [1R-(1.alpha.,7.beta.,8a.alpha.)]-	Terpenoids	C17277	ko00909	0.959597	0.00241557	gene-meta
Lj9A26G17	K00869	ko00900;ko04146	KMW0590	Naphthalene, 1,2,3,5,6,7,8,8a-octahydro-1,8a-dimethyl-7-(1-methylethenyl)-, [1R-(1.alpha.,7.beta.,8a.alpha.)]-	Terpenoids	C17277	ko00909	-0.965523	0.00176251	gene-meta
Lj9A340G46	K00511	ko00100;ko00909	KMW0590	Naphthalene, 1,2,3,5,6,7,8,8a-octahydro-1,8a-dimethyl-7-(1-methylethenyl)-, [1R-(1.alpha.,7.beta.,8a.alpha.)]-	Terpenoids	C17277	ko00909	-0.959954	0.00237337	gene-meta
Lj9A340T59	K00511	ko00100;ko00909	KMW0590	Naphthalene, 1,2,3,5,6,7,8,8a-octahydro-1,8a-dimethyl-7-(1-methylethenyl)-, [1R-(1.alpha.,7.beta.,8a.alpha.)]-	Terpenoids	C17277	ko00909	-0.940312	0.0052376	gene-meta
Lj9A382T62	K00801	ko00100;ko00909	KMW0590	Naphthalene, 1,2,3,5,6,7,8,8a-octahydro-1,8a-dimethyl-7-(1-methylethenyl)-, [1R-(1.alpha.,7.beta.,8a.alpha.)]-	Terpenoids	C17277	ko00909	0.920247	0.0092872	gene-meta
Lj9A568G56	K00800	ko00400	KMW0590	Naphthalene, 1,2,3,5,6,7,8,8a-octahydro-1,8a-dimethyl-7-(1-methylethenyl)-, [1R-(1.alpha.,7.beta.,8a.alpha.)]-	Terpenoids	C17277	ko00909	0.94636	0.00423867	gene-meta
Lj9A569T55	K14423	ko00100	KMW0590	Naphthalene, 1,2,3,5,6,7,8,8a-octahydro-1,8a-dimethyl-7-(1-methylethenyl)-, [1R-(1.alpha.,7.beta.,8a.alpha.)]-	Terpenoids	C17277	ko00909	-0.847879	0.0329511	gene-meta
Lj9A579T33	K15095	ko00902	KMW0590	Naphthalene, 1,2,3,5,6,7,8,8a-octahydro-1,8a-dimethyl-7-(1-methylethenyl)-, [1R-(1.alpha.,7.beta.,8a.alpha.)]-	Terpenoids	C17277	ko00909	0.909373	0.0119476	gene-meta
Lj9A608G28	K14674	ko00100;ko00561;ko00564;ko00565;ko00590;ko00591;ko00592	KMW0590	Naphthalene, 1,2,3,5,6,7,8,8a-octahydro-1,8a-dimethyl-7-(1-methylethenyl)-, [1R-(1.alpha.,7.beta.,8a.alpha.)]-	Terpenoids	C17277	ko00909	0.924486	0.00833815	gene-meta
Lj9C219G1	K00382	ko00010;ko00020;ko00260;ko00280;ko00310;ko00380;ko00620;ko00630;ko00640	KMW0590	Naphthalene, 1,2,3,5,6,7,8,8a-octahydro-1,8a-dimethyl-7-(1-methylethenyl)-, [1R-(1.alpha.,7.beta.,8a.alpha.)]-	Terpenoids	C17277	ko00909	-0.973736	0.00102567	gene-meta
Lj9C444T23	K16903	ko00380	KMW0590	Naphthalene, 1,2,3,5,6,7,8,8a-octahydro-1,8a-dimethyl-7-(1-methylethenyl)-, [1R-(1.alpha.,7.beta.,8a.alpha.)]-	Terpenoids	C17277	ko00909	-0.993079	7.16798e-05	gene-meta
Lj9C505T11	K00837	ko00270;ko00380	KMW0590	Naphthalene, 1,2,3,5,6,7,8,8a-octahydro-1,8a-dimethyl-7-(1-methylethenyl)-, [1R-(1.alpha.,7.beta.,8a.alpha.)]-	Terpenoids	C17277	ko00909	0.94312	0.00476097	gene-meta
Lj9C587T13	K06013	ko00900	KMW0590	Naphthalene, 1,2,3,5,6,7,8,8a-octahydro-1,8a-dimethyl-7-(1-methylethenyl)-, [1R-(1.alpha.,7.beta.,8a.alpha.)]-	Terpenoids	C17277	ko00909	0.910146	0.0117478	gene-meta
Lj9C638G10	K00559	ko00100	KMW0590	Naphthalene, 1,2,3,5,6,7,8,8a-octahydro-1,8a-dimethyl-7-(1-methylethenyl)-, [1R-(1.alpha.,7.beta.,8a.alpha.)]-	Terpenoids	C17277	ko00909	-0.959037	0.00248257	gene-meta
Lj9C690G4	K01662	ko00730;ko00900	KMW0590	Naphthalene, 1,2,3,5,6,7,8,8a-octahydro-1,8a-dimethyl-7-(1-methylethenyl)-, [1R-(1.alpha.,7.beta.,8a.alpha.)]-	Terpenoids	C17277	ko00909	-0.97236	0.00113541	gene-meta
Lj9C735G8	K01662	ko00730;ko00900	KMW0590	Naphthalene, 1,2,3,5,6,7,8,8a-octahydro-1,8a-dimethyl-7-(1-methylethenyl)-, [1R-(1.alpha.,7.beta.,8a.alpha.)]-	Terpenoids	C17277	ko00909	-0.949785	0.00371896	gene-meta
Lj9P464T76	K10960	ko00860;ko00900	KMW0590	Naphthalene, 1,2,3,5,6,7,8,8a-octahydro-1,8a-dimethyl-7-(1-methylethenyl)-, [1R-(1.alpha.,7.beta.,8a.alpha.)]-	Terpenoids	C17277	ko00909	0.961174	0.00223187	gene-meta
Lju114C1T0	K07408	ko00380	KMW0590	Naphthalene, 1,2,3,5,6,7,8,8a-octahydro-1,8a-dimethyl-7-(1-methylethenyl)-, [1R-(1.alpha.,7.beta.,8a.alpha.)]-	Terpenoids	C17277	ko00909	-0.954645	0.00303897	gene-meta
Lju170A27T21	K07408	ko00380	KMW0590	Naphthalene, 1,2,3,5,6,7,8,8a-octahydro-1,8a-dimethyl-7-(1-methylethenyl)-, [1R-(1.alpha.,7.beta.,8a.alpha.)]-	Terpenoids	C17277	ko00909	0.859169	0.0283537	gene-meta
Lju188A10T83	K23232	ko00902	KMW0590	Naphthalene, 1,2,3,5,6,7,8,8a-octahydro-1,8a-dimethyl-7-(1-methylethenyl)-, [1R-(1.alpha.,7.beta.,8a.alpha.)]-	Terpenoids	C17277	ko00909	0.946088	0.00428139	gene-meta
Lj1A1062G22	K01853	ko00100	NMW0492	trans-Geranylgeraniol	Terpenoids	C09094	ko00904,ko01110	0.829418	0.0411656	gene-meta
Lj1A1122T48	K01824	ko00100	NMW0492	trans-Geranylgeraniol	Terpenoids	C09094	ko00904,ko01110	-0.928144	0.00755944	gene-meta
Lj1A130T36	K15892	ko00900	NMW0492	trans-Geranylgeraniol	Terpenoids	C09094	ko00904,ko01110	-0.906159	0.0127961	gene-meta
Lj1A221T48	K05359	ko00400	NMW0492	trans-Geranylgeraniol	Terpenoids	C09094	ko00904,ko01110	0.917208	0.00999801	gene-meta
Lj1A252T37	K04121	ko00904	NMW0492	trans-Geranylgeraniol	Terpenoids	C09094	ko00904,ko01110	-0.865765	0.0258193	gene-meta
Lj1A678T29	K14455	ko00220;ko00250;ko00270;ko00330;ko00350;ko00360;ko00400;ko00710;ko00950;ko00960	NMW0492	trans-Geranylgeraniol	Terpenoids	C09094	ko00904,ko01110	-0.833574	0.0392415	gene-meta
Lj1A817T52	K23947	ko00380	NMW0492	trans-Geranylgeraniol	Terpenoids	C09094	ko00904,ko01110	-0.913108	0.0109972	gene-meta
Lj1A821G46	K05356	ko00900	NMW0492	trans-Geranylgeraniol	Terpenoids	C09094	ko00904,ko01110	-0.912141	0.0112396	gene-meta
Lj1A894T48	K00787	ko00900	NMW0492	trans-Geranylgeraniol	Terpenoids	C09094	ko00904,ko01110	0.845421	0.0339952	gene-meta
Lj1A960T73	K00128	ko00010;ko00053;ko00071;ko00280;ko00310;ko00330;ko00340;ko00380;ko00410;ko00561;ko00620;ko00903	NMW0492	trans-Geranylgeraniol	Terpenoids	C09094	ko00904,ko01110	-0.908557	0.0121605	gene-meta
Lj1A987T48	K05282	ko00904	NMW0492	trans-Geranylgeraniol	Terpenoids	C09094	ko00904,ko01110	-0.81653	0.047404	gene-meta
Lj1C39G8	K11816	ko00380	NMW0492	trans-Geranylgeraniol	Terpenoids	C09094	ko00904,ko01110	0.990371	0.00013864	gene-meta
Lj1C712T2	K00815	ko00130;ko00270;ko00350;ko00360;ko00400;ko00950;ko00960	NMW0492	trans-Geranylgeraniol	Terpenoids	C09094	ko00904,ko01110	0.871055	0.0238684	gene-meta
Lj2A1080G35	K01657	ko00400	NMW0492	trans-Geranylgeraniol	Terpenoids	C09094	ko00904,ko01110	0.927416	0.0077114	gene-meta
Lj2A1088T45	K15892	ko00900	NMW0492	trans-Geranylgeraniol	Terpenoids	C09094	ko00904,ko01110	-0.88844	0.0179742	gene-meta
Lj2A1124T48	K17961	ko00904	NMW0492	trans-Geranylgeraniol	Terpenoids	C09094	ko00904,ko01110	-0.923983	0.00844821	gene-meta
Lj2A1138T20	K11816	ko00380	NMW0492	trans-Geranylgeraniol	Terpenoids	C09094	ko00904,ko01110	0.914885	0.0105585	gene-meta
Lj2A187T82	K15095	ko00902	NMW0492	trans-Geranylgeraniol	Terpenoids	C09094	ko00904,ko01110	0.9152	0.0104817	gene-meta
Lj2A200T28	K01641	ko00072;ko00280;ko00650;ko00900	NMW0492	trans-Geranylgeraniol	Terpenoids	C09094	ko00904,ko01110	0.865222	0.0260235	gene-meta
Lj2A267T59	K05359	ko00400	NMW0492	trans-Geranylgeraniol	Terpenoids	C09094	ko00904,ko01110	-0.850859	0.0317058	gene-meta
Lj2A305T54	K04125	ko00904	NMW0492	trans-Geranylgeraniol	Terpenoids	C09094	ko00904,ko01110	-0.851795	0.0313193	gene-meta
Lj2C1088T4	K15892	ko00900	NMW0492	trans-Geranylgeraniol	Terpenoids	C09094	ko00904,ko01110	-0.920358	0.00926181	gene-meta
Lj2C220T9	K18108	ko00902	NMW0492	trans-Geranylgeraniol	Terpenoids	C09094	ko00904,ko01110	0.811805	0.0497936	gene-meta
Lj2C497T11	K11778	ko00900	NMW0492	trans-Geranylgeraniol	Terpenoids	C09094	ko00904,ko01110	0.873304	0.0230611	gene-meta
Lj2C521T7	K23232	ko00902	NMW0492	trans-Geranylgeraniol	Terpenoids	C09094	ko00904,ko01110	0.909144	0.0120072	gene-meta
Lj2C523T7	K23232	ko00902	NMW0492	trans-Geranylgeraniol	Terpenoids	C09094	ko00904,ko01110	0.826472	0.0425551	gene-meta
Lj2P1152T43	K11778	ko00900	NMW0492	trans-Geranylgeraniol	Terpenoids	C09094	ko00904,ko01110	0.860053	0.0280072	gene-meta
Lj2P323T47	K01593	ko00350;ko00360;ko00380;ko00901;ko00950;ko00965	NMW0492	trans-Geranylgeraniol	Terpenoids	C09094	ko00904,ko01110	-0.943241	0.00474092	gene-meta
Lj3A1033T59	K06981	ko00900	NMW0492	trans-Geranylgeraniol	Terpenoids	C09094	ko00904,ko01110	-0.945011	0.00445247	gene-meta
Lj3A851T66	K00817	ko00340;ko00350;ko00360;ko00400;ko00960	NMW0492	trans-Geranylgeraniol	Terpenoids	C09094	ko00904,ko01110	-0.909806	0.0118356	gene-meta
Lj3C808G8	K01662	ko00730;ko00900	NMW0492	trans-Geranylgeraniol	Terpenoids	C09094	ko00904,ko01110	-0.889947	0.0175009	gene-meta
Lj3C808T7	K01662	ko00730;ko00900	NMW0492	trans-Geranylgeraniol	Terpenoids	C09094	ko00904,ko01110	-0.896615	0.0154802	gene-meta
Lj3C860T0	K01658	ko00400	NMW0492	trans-Geranylgeraniol	Terpenoids	C09094	ko00904,ko01110	0.918648	0.00965793	gene-meta
Lj3P430T4	K04121	ko00904	NMW0492	trans-Geranylgeraniol	Terpenoids	C09094	ko00904,ko01110	0.934143	0.00636299	gene-meta
Lj4A10T81	K03781	ko00380;ko00630;ko04016;ko04146	NMW0492	trans-Geranylgeraniol	Terpenoids	C09094	ko00904,ko01110	0.924736	0.00828384	gene-meta
Lj4A198T32	K11816	ko00380	NMW0492	trans-Geranylgeraniol	Terpenoids	C09094	ko00904,ko01110	0.892969	0.0165703	gene-meta
Lj4A243T61	K00021	ko00900	NMW0492	trans-Geranylgeraniol	Terpenoids	C09094	ko00904,ko01110	0.911785	0.0113296	gene-meta
Lj4A266G28	K23232	ko00902	NMW0492	trans-Geranylgeraniol	Terpenoids	C09094	ko00904,ko01110	-0.819265	0.0460456	gene-meta
Lj4A421T8	K05906	ko00900	NMW0492	trans-Geranylgeraniol	Terpenoids	C09094	ko00904,ko01110	-0.871667	0.0236472	gene-meta
Lj4A48T66	K04122	ko00904	NMW0492	trans-Geranylgeraniol	Terpenoids	C09094	ko00904,ko01110	0.864403	0.0263332	gene-meta
Lj4A778G47	K04122	ko00904	NMW0492	trans-Geranylgeraniol	Terpenoids	C09094	ko00904,ko01110	0.8626	0.0270212	gene-meta
Lj4A806G77	K03781	ko00380;ko00630;ko04016;ko04146	NMW0492	trans-Geranylgeraniol	Terpenoids	C09094	ko00904,ko01110	-0.904596	0.0132188	gene-meta
Lj4C267T4	K01662	ko00730;ko00900	NMW0492	trans-Geranylgeraniol	Terpenoids	C09094	ko00904,ko01110	0.913771	0.0108327	gene-meta
Lj4C632G4	K00128	ko00010;ko00053;ko00071;ko00280;ko00310;ko00330;ko00340;ko00380;ko00410;ko00561;ko00620;ko00903	NMW0492	trans-Geranylgeraniol	Terpenoids	C09094	ko00904,ko01110	-0.943451	0.00470632	gene-meta
Lj4C726T2	K01626	ko00400	NMW0492	trans-Geranylgeraniol	Terpenoids	C09094	ko00904,ko01110	-0.894175	0.0162057	gene-meta
Lj4C751G2	K00511	ko00100;ko00909	NMW0492	trans-Geranylgeraniol	Terpenoids	C09094	ko00904,ko01110	0.828443	0.041623	gene-meta
Lj4C76T5	K00511	ko00100;ko00909	NMW0492	trans-Geranylgeraniol	Terpenoids	C09094	ko00904,ko01110	0.877373	0.0216341	gene-meta
Lj4C812T5	K00021	ko00900	NMW0492	trans-Geranylgeraniol	Terpenoids	C09094	ko00904,ko01110	0.919232	0.00952176	gene-meta
Lj4C866G0	K00891	ko00400	NMW0492	trans-Geranylgeraniol	Terpenoids	C09094	ko00904,ko01110	0.927351	0.00772519	gene-meta
Lj4C925G5	K00891	ko00400	NMW0492	trans-Geranylgeraniol	Terpenoids	C09094	ko00904,ko01110	0.861945	0.027273	gene-meta
Lj4P269T15	K01662	ko00730;ko00900	NMW0492	trans-Geranylgeraniol	Terpenoids	C09094	ko00904,ko01110	0.839016	0.0367876	gene-meta
Lj5A124T67	K00099	ko00900	NMW0492	trans-Geranylgeraniol	Terpenoids	C09094	ko00904,ko01110	-0.916578	0.0101486	gene-meta
Lj5A170T102	K00021	ko00900	NMW0492	trans-Geranylgeraniol	Terpenoids	C09094	ko00904,ko01110	-0.847715	0.0330201	gene-meta
Lj5A183T92	K01426	ko00330;ko00360;ko00380	NMW0492	trans-Geranylgeraniol	Terpenoids	C09094	ko00904,ko01110	0.86932	0.0245001	gene-meta
Lj5A292T55	K00991	ko00900	NMW0492	trans-Geranylgeraniol	Terpenoids	C09094	ko00904,ko01110	-0.849511	0.0322665	gene-meta
Lj5A435T23	K01695	ko00260;ko00400	NMW0492	trans-Geranylgeraniol	Terpenoids	C09094	ko00904,ko01110	0.931092	0.00695892	gene-meta
Lj5A552T18	K01426	ko00330;ko00360;ko00380	NMW0492	trans-Geranylgeraniol	Terpenoids	C09094	ko00904,ko01110	0.916609	0.0101412	gene-meta
Lj5A558T15	K00869	ko00900;ko04146	NMW0492	trans-Geranylgeraniol	Terpenoids	C09094	ko00904,ko01110	-0.922659	0.00874105	gene-meta
Lj5A559T31	K01426	ko00330;ko00360;ko00380	NMW0492	trans-Geranylgeraniol	Terpenoids	C09094	ko00904,ko01110	0.909322	0.011961	gene-meta
Lj5A64T50	K04124	ko00904	NMW0492	trans-Geranylgeraniol	Terpenoids	C09094	ko00904,ko01110	0.925308	0.00815992	gene-meta
Lj5C121G4	K11820	ko00380;ko00966	NMW0492	trans-Geranylgeraniol	Terpenoids	C09094	ko00904,ko01110	-0.91198	0.0112804	gene-meta
Lj5C566G6	K01426	ko00330;ko00360;ko00380	NMW0492	trans-Geranylgeraniol	Terpenoids	C09094	ko00904,ko01110	-0.892061	0.0168473	gene-meta
Lj5C695T2	K14173	ko00909	NMW0492	trans-Geranylgeraniol	Terpenoids	C09094	ko00904,ko01110	0.913044	0.0110132	gene-meta
Lj5C767T12	K05917	ko00100	NMW0492	trans-Geranylgeraniol	Terpenoids	C09094	ko00904,ko01110	-0.904906	0.0131345	gene-meta
Lj6A312T39	K00128	ko00010;ko00053;ko00071;ko00280;ko00310;ko00330;ko00340;ko00380;ko00410;ko00561;ko00620;ko00903	NMW0492	trans-Geranylgeraniol	Terpenoids	C09094	ko00904,ko01110	-0.853252	0.0307222	gene-meta
Lj6A769T90	K15889	ko00900	NMW0492	trans-Geranylgeraniol	Terpenoids	C09094	ko00904,ko01110	-0.900108	0.0144692	gene-meta
Lj6C107G5	K23558	ko00100	NMW0492	trans-Geranylgeraniol	Terpenoids	C09094	ko00904,ko01110	0.880498	0.0205678	gene-meta
Lj6P708T54	K00587	ko00900	NMW0492	trans-Geranylgeraniol	Terpenoids	C09094	ko00904,ko01110	0.825697	0.0429245	gene-meta
Lj7A514T33	K05954	ko00900	NMW0492	trans-Geranylgeraniol	Terpenoids	C09094	ko00904,ko01110	-0.927527	0.00768811	gene-meta
Lj7A581T54	K13789	ko00900	NMW0492	trans-Geranylgeraniol	Terpenoids	C09094	ko00904,ko01110	0.837714	0.0373682	gene-meta
Lj7A595G62	K00766	ko00400	NMW0492	trans-Geranylgeraniol	Terpenoids	C09094	ko00904,ko01110	0.903989	0.0133848	gene-meta
Lj7A707T39	K11816	ko00380	NMW0492	trans-Geranylgeraniol	Terpenoids	C09094	ko00904,ko01110	0.946191	0.00426526	gene-meta
Lj7A9T85	K15889	ko00900	NMW0492	trans-Geranylgeraniol	Terpenoids	C09094	ko00904,ko01110	-0.925691	0.0080775	gene-meta
Lj8A234T20	K15095	ko00902	NMW0492	trans-Geranylgeraniol	Terpenoids	C09094	ko00904,ko01110	-0.878231	0.0213386	gene-meta
Lj8A612T15	K11816	ko00380	NMW0492	trans-Geranylgeraniol	Terpenoids	C09094	ko00904,ko01110	0.915069	0.0105137	gene-meta
Lj8A66T51	K01817	ko00400	NMW0492	trans-Geranylgeraniol	Terpenoids	C09094	ko00904,ko01110	0.850546	0.0318358	gene-meta
Lj8C18T3	K20659	ko00909	NMW0492	trans-Geranylgeraniol	Terpenoids	C09094	ko00904,ko01110	0.912715	0.0110956	gene-meta
Lj8C240G7	K01641	ko00072;ko00280;ko00650;ko00900	NMW0492	trans-Geranylgeraniol	Terpenoids	C09094	ko00904,ko01110	0.87852	0.0212398	gene-meta
Lj8C32T4	K05282	ko00904	NMW0492	trans-Geranylgeraniol	Terpenoids	C09094	ko00904,ko01110	-0.933272	0.0065304	gene-meta
Lj9A128T46	K05917	ko00100	NMW0492	trans-Geranylgeraniol	Terpenoids	C09094	ko00904,ko01110	-0.892761	0.0166338	gene-meta
Lj9A26G17	K00869	ko00900;ko04146	NMW0492	trans-Geranylgeraniol	Terpenoids	C09094	ko00904,ko01110	0.892575	0.0166905	gene-meta
Lj9A340G46	K00511	ko00100;ko00909	NMW0492	trans-Geranylgeraniol	Terpenoids	C09094	ko00904,ko01110	0.874066	0.0227905	gene-meta
Lj9A340T59	K00511	ko00100;ko00909	NMW0492	trans-Geranylgeraniol	Terpenoids	C09094	ko00904,ko01110	0.922201	0.00884353	gene-meta
Lj9A382T62	K00801	ko00100;ko00909	NMW0492	trans-Geranylgeraniol	Terpenoids	C09094	ko00904,ko01110	-0.900933	0.0142354	gene-meta
Lj9A568G56	K00800	ko00400	NMW0492	trans-Geranylgeraniol	Terpenoids	C09094	ko00904,ko01110	-0.932421	0.00669603	gene-meta
Lj9A569T55	K14423	ko00100	NMW0492	trans-Geranylgeraniol	Terpenoids	C09094	ko00904,ko01110	0.920252	0.00928607	gene-meta
Lj9A579T33	K15095	ko00902	NMW0492	trans-Geranylgeraniol	Terpenoids	C09094	ko00904,ko01110	-0.87179	0.0236031	gene-meta
Lj9A608G28	K14674	ko00100;ko00561;ko00564;ko00565;ko00590;ko00591;ko00592	NMW0492	trans-Geranylgeraniol	Terpenoids	C09094	ko00904,ko01110	-0.916321	0.0102103	gene-meta
Lj9C219G1	K00382	ko00010;ko00020;ko00260;ko00280;ko00310;ko00380;ko00620;ko00630;ko00640	NMW0492	trans-Geranylgeraniol	Terpenoids	C09094	ko00904,ko01110	0.900717	0.0142965	gene-meta
Lj9C444T23	K16903	ko00380	NMW0492	trans-Geranylgeraniol	Terpenoids	C09094	ko00904,ko01110	0.824142	0.0436697	gene-meta
Lj9C505T11	K00837	ko00270;ko00380	NMW0492	trans-Geranylgeraniol	Terpenoids	C09094	ko00904,ko01110	-0.890927	0.0171966	gene-meta
Lj9C587T13	K06013	ko00900	NMW0492	trans-Geranylgeraniol	Terpenoids	C09094	ko00904,ko01110	-0.884028	0.0193944	gene-meta
Lj9C638G10	K00559	ko00100	NMW0492	trans-Geranylgeraniol	Terpenoids	C09094	ko00904,ko01110	0.872291	0.0234231	gene-meta
Lj9C690G4	K01662	ko00730;ko00900	NMW0492	trans-Geranylgeraniol	Terpenoids	C09094	ko00904,ko01110	0.896722	0.0154488	gene-meta
Lj9C735G8	K01662	ko00730;ko00900	NMW0492	trans-Geranylgeraniol	Terpenoids	C09094	ko00904,ko01110	0.927568	0.00767965	gene-meta
Lj9P464T76	K10960	ko00860;ko00900	NMW0492	trans-Geranylgeraniol	Terpenoids	C09094	ko00904,ko01110	-0.915089	0.0105087	gene-meta
Lju114C1T0	K07408	ko00380	NMW0492	trans-Geranylgeraniol	Terpenoids	C09094	ko00904,ko01110	0.925009	0.00822454	gene-meta
Lju188A10T83	K23232	ko00902	NMW0492	trans-Geranylgeraniol	Terpenoids	C09094	ko00904,ko01110	-0.913041	0.011014	gene-meta
Lju188C12T6	K23232	ko00902	NMW0492	trans-Geranylgeraniol	Terpenoids	C09094	ko00904,ko01110	-0.929009	0.00738079	gene-meta
Lj1A1062G22	K01853	ko00100	KMW0613	.alpha.-Farnesene	Terpenoids	C09665	ko00909,ko01110	0.943385	0.00471707	gene-meta
Lj1A1122T48	K01824	ko00100	KMW0613	.alpha.-Farnesene	Terpenoids	C09665	ko00909,ko01110	-0.985161	0.000328663	gene-meta
Lj1A1231T40	K05359	ko00400	KMW0613	.alpha.-Farnesene	Terpenoids	C09665	ko00909,ko01110	-0.917493	0.00993032	gene-meta
Lj1A130T36	K15892	ko00900	KMW0613	.alpha.-Farnesene	Terpenoids	C09665	ko00909,ko01110	-0.963119	0.00201524	gene-meta
Lj1A221T48	K05359	ko00400	KMW0613	.alpha.-Farnesene	Terpenoids	C09665	ko00909,ko01110	0.982953	0.000433446	gene-meta
Lj1A252T37	K04121	ko00904	KMW0613	.alpha.-Farnesene	Terpenoids	C09665	ko00909,ko01110	-0.954632	0.00304075	gene-meta
Lj1A678T29	K14455	ko00220;ko00250;ko00270;ko00330;ko00350;ko00360;ko00400;ko00710;ko00950;ko00960	KMW0613	.alpha.-Farnesene	Terpenoids	C09665	ko00909,ko01110	-0.930871	0.00700296	gene-meta
Lj1A817T52	K23947	ko00380	KMW0613	.alpha.-Farnesene	Terpenoids	C09665	ko00909,ko01110	-0.986381	0.000276949	gene-meta
Lj1A821G46	K05356	ko00900	KMW0613	.alpha.-Farnesene	Terpenoids	C09665	ko00909,ko01110	-0.984811	0.000344311	gene-meta
Lj1A865T16	K04125	ko00904	KMW0613	.alpha.-Farnesene	Terpenoids	C09665	ko00909,ko01110	0.892677	0.0166592	gene-meta
Lj1A894T48	K00787	ko00900	KMW0613	.alpha.-Farnesene	Terpenoids	C09665	ko00909,ko01110	0.933306	0.00652374	gene-meta
Lj1A960T73	K00128	ko00010;ko00053;ko00071;ko00280;ko00310;ko00330;ko00340;ko00380;ko00410;ko00561;ko00620;ko00903	KMW0613	.alpha.-Farnesene	Terpenoids	C09665	ko00909,ko01110	-0.982804	0.00044101	gene-meta
Lj1A987T48	K05282	ko00904	KMW0613	.alpha.-Farnesene	Terpenoids	C09665	ko00909,ko01110	-0.910679	0.011611	gene-meta
Lj1C274G2	K04121	ko00904	KMW0613	.alpha.-Farnesene	Terpenoids	C09665	ko00909,ko01110	-0.851254	0.0315426	gene-meta
Lj1C39G8	K11816	ko00380	KMW0613	.alpha.-Farnesene	Terpenoids	C09665	ko00909,ko01110	0.944345	0.00456006	gene-meta
Lj1C712T2	K00815	ko00130;ko00270;ko00350;ko00360;ko00400;ko00950;ko00960	KMW0613	.alpha.-Farnesene	Terpenoids	C09665	ko00909,ko01110	0.956847	0.00275308	gene-meta
Lj2A1080G35	K01657	ko00400	KMW0613	.alpha.-Farnesene	Terpenoids	C09665	ko00909,ko01110	0.992004	9.56439e-05	gene-meta
Lj2A1088T45	K15892	ko00900	KMW0613	.alpha.-Farnesene	Terpenoids	C09665	ko00909,ko01110	-0.936713	0.00588118	gene-meta
Lj2A1124T48	K17961	ko00904	KMW0613	.alpha.-Farnesene	Terpenoids	C09665	ko00909,ko01110	-0.982717	0.000445451	gene-meta
Lj2A1138T20	K11816	ko00380	KMW0613	.alpha.-Farnesene	Terpenoids	C09665	ko00909,ko01110	0.985446	0.000316194	gene-meta
Lj2A187T82	K15095	ko00902	KMW0613	.alpha.-Farnesene	Terpenoids	C09665	ko00909,ko01110	0.970638	0.00128051	gene-meta
Lj2A200T28	K01641	ko00072;ko00280;ko00650;ko00900	KMW0613	.alpha.-Farnesene	Terpenoids	C09665	ko00909,ko01110	0.958544	0.00254232	gene-meta
Lj2A267T59	K05359	ko00400	KMW0613	.alpha.-Farnesene	Terpenoids	C09665	ko00909,ko01110	-0.963072	0.00202033	gene-meta
Lj2A305T54	K04125	ko00904	KMW0613	.alpha.-Farnesene	Terpenoids	C09665	ko00909,ko01110	-0.940221	0.00525342	gene-meta
Lj2C1088T4	K15892	ko00900	KMW0613	.alpha.-Farnesene	Terpenoids	C09665	ko00909,ko01110	-0.864466	0.0263095	gene-meta
Lj2C220T9	K18108	ko00902	KMW0613	.alpha.-Farnesene	Terpenoids	C09665	ko00909,ko01110	0.8359	0.0381837	gene-meta
Lj2C497T11	K11778	ko00900	KMW0613	.alpha.-Farnesene	Terpenoids	C09665	ko00909,ko01110	0.932923	0.00659808	gene-meta
Lj2C506T1	K00021	ko00900	KMW0613	.alpha.-Farnesene	Terpenoids	C09665	ko00909,ko01110	0.890126	0.0174452	gene-meta
Lj2C521T7	K23232	ko00902	KMW0613	.alpha.-Farnesene	Terpenoids	C09665	ko00909,ko01110	0.954534	0.00305376	gene-meta
Lj2C523T7	K23232	ko00902	KMW0613	.alpha.-Farnesene	Terpenoids	C09665	ko00909,ko01110	0.940407	0.00522116	gene-meta
Lj2C922T10	K15095	ko00902	KMW0613	.alpha.-Farnesene	Terpenoids	C09665	ko00909,ko01110	0.870211	0.0241748	gene-meta
Lj2C924T6	K15095	ko00902	KMW0613	.alpha.-Farnesene	Terpenoids	C09665	ko00909,ko01110	0.892439	0.0167317	gene-meta
Lj2P1152T43	K11778	ko00900	KMW0613	.alpha.-Farnesene	Terpenoids	C09665	ko00909,ko01110	0.969104	0.00141707	gene-meta
Lj2P323T47	K01593	ko00350;ko00360;ko00380;ko00901;ko00950;ko00965	KMW0613	.alpha.-Farnesene	Terpenoids	C09665	ko00909,ko01110	-0.987557	0.000231282	gene-meta
Lj3A1033T59	K06981	ko00900	KMW0613	.alpha.-Farnesene	Terpenoids	C09665	ko00909,ko01110	-0.991305	0.00011307	gene-meta
Lj3A851T66	K00817	ko00340;ko00350;ko00360;ko00400;ko00960	KMW0613	.alpha.-Farnesene	Terpenoids	C09665	ko00909,ko01110	-0.988403	0.000200958	gene-meta
Lj3C808G8	K01662	ko00730;ko00900	KMW0613	.alpha.-Farnesene	Terpenoids	C09665	ko00909,ko01110	-0.974011	0.00100436	gene-meta
Lj3C808T7	K01662	ko00730;ko00900	KMW0613	.alpha.-Farnesene	Terpenoids	C09665	ko00909,ko01110	-0.959741	0.00239858	gene-meta
Lj3C860T0	K01658	ko00400	KMW0613	.alpha.-Farnesene	Terpenoids	C09665	ko00909,ko01110	0.987486	0.000233904	gene-meta
Lj3P430T4	K04121	ko00904	KMW0613	.alpha.-Farnesene	Terpenoids	C09665	ko00909,ko01110	0.838281	0.037115	gene-meta
Lj4A10T81	K03781	ko00380;ko00630;ko04016;ko04146	KMW0613	.alpha.-Farnesene	Terpenoids	C09665	ko00909,ko01110	0.988767	0.000188571	gene-meta
Lj4A198T32	K11816	ko00380	KMW0613	.alpha.-Farnesene	Terpenoids	C09665	ko00909,ko01110	0.979716	0.000612987	gene-meta
Lj4A243T61	K00021	ko00900	KMW0613	.alpha.-Farnesene	Terpenoids	C09665	ko00909,ko01110	0.98426	0.000369662	gene-meta
Lj4A266G28	K23232	ko00902	KMW0613	.alpha.-Farnesene	Terpenoids	C09665	ko00909,ko01110	-0.930249	0.00712816	gene-meta
Lj4A421T8	K05906	ko00900	KMW0613	.alpha.-Farnesene	Terpenoids	C09665	ko00909,ko01110	-0.974795	0.000944932	gene-meta
Lj4A48T66	K04122	ko00904	KMW0613	.alpha.-Farnesene	Terpenoids	C09665	ko00909,ko01110	0.972344	0.0011367	gene-meta
Lj4A778G47	K04122	ko00904	KMW0613	.alpha.-Farnesene	Terpenoids	C09665	ko00909,ko01110	0.963584	0.00196506	gene-meta
Lj4A806G77	K03781	ko00380;ko00630;ko04016;ko04146	KMW0613	.alpha.-Farnesene	Terpenoids	C09665	ko00909,ko01110	-0.980875	0.000545161	gene-meta
Lj4C241G1	K01626	ko00400	KMW0613	.alpha.-Farnesene	Terpenoids	C09665	ko00909,ko01110	0.902493	0.0137978	gene-meta
Lj4C267T4	K01662	ko00730;ko00900	KMW0613	.alpha.-Farnesene	Terpenoids	C09665	ko00909,ko01110	0.981138	0.000530295	gene-meta
Lj4C632G4	K00128	ko00010;ko00053;ko00071;ko00280;ko00310;ko00330;ko00340;ko00380;ko00410;ko00561;ko00620;ko00903	KMW0613	.alpha.-Farnesene	Terpenoids	C09665	ko00909,ko01110	-0.992998	7.33613e-05	gene-meta
Lj4C726T2	K01626	ko00400	KMW0613	.alpha.-Farnesene	Terpenoids	C09665	ko00909,ko01110	-0.976777	0.000802681	gene-meta
Lj4C751G2	K00511	ko00100;ko00909	KMW0613	.alpha.-Farnesene	Terpenoids	C09665	ko00909,ko01110	0.942339	0.00489137	gene-meta
Lj4C76T5	K00511	ko00100;ko00909	KMW0613	.alpha.-Farnesene	Terpenoids	C09665	ko00909,ko01110	0.965592	0.00175548	gene-meta
Lj4C812T5	K00021	ko00900	KMW0613	.alpha.-Farnesene	Terpenoids	C09665	ko00909,ko01110	0.970924	0.00125587	gene-meta
Lj4C866G0	K00891	ko00400	KMW0613	.alpha.-Farnesene	Terpenoids	C09665	ko00909,ko01110	0.960526	0.00230658	gene-meta
Lj4C925G5	K00891	ko00400	KMW0613	.alpha.-Farnesene	Terpenoids	C09665	ko00909,ko01110	0.822538	0.0444448	gene-meta
Lj5A124T67	K00099	ko00900	KMW0613	.alpha.-Farnesene	Terpenoids	C09665	ko00909,ko01110	-0.978398	0.000694912	gene-meta
Lj5A170T102	K00021	ko00900	KMW0613	.alpha.-Farnesene	Terpenoids	C09665	ko00909,ko01110	-0.945208	0.00442106	gene-meta
Lj5A183T92	K01426	ko00330;ko00360;ko00380	KMW0613	.alpha.-Farnesene	Terpenoids	C09665	ko00909,ko01110	0.870584	0.0240389	gene-meta
Lj5A292T55	K00991	ko00900	KMW0613	.alpha.-Farnesene	Terpenoids	C09665	ko00909,ko01110	-0.927691	0.00765394	gene-meta
Lj5A435T23	K01695	ko00260;ko00400	KMW0613	.alpha.-Farnesene	Terpenoids	C09665	ko00909,ko01110	0.986861	0.000257817	gene-meta
Lj5A552T18	K01426	ko00330;ko00360;ko00380	KMW0613	.alpha.-Farnesene	Terpenoids	C09665	ko00909,ko01110	0.981678	0.000500478	gene-meta
Lj5A558T15	K00869	ko00900;ko04146	KMW0613	.alpha.-Farnesene	Terpenoids	C09665	ko00909,ko01110	-0.98206	0.000479901	gene-meta
Lj5A559T31	K01426	ko00330;ko00360;ko00380	KMW0613	.alpha.-Farnesene	Terpenoids	C09665	ko00909,ko01110	0.975346	0.000904242	gene-meta
Lj5A64T50	K04124	ko00904	KMW0613	.alpha.-Farnesene	Terpenoids	C09665	ko00909,ko01110	0.980551	0.00056369	gene-meta
Lj5A769G17	K01853	ko00100	KMW0613	.alpha.-Farnesene	Terpenoids	C09665	ko00909,ko01110	0.878207	0.0213469	gene-meta
Lj5C121G4	K11820	ko00380;ko00966	KMW0613	.alpha.-Farnesene	Terpenoids	C09665	ko00909,ko01110	-0.97845	0.000691627	gene-meta
Lj5C214T14	K01052	ko00100	KMW0613	.alpha.-Farnesene	Terpenoids	C09665	ko00909,ko01110	-0.913392	0.0109265	gene-meta
Lj5C566G6	K01426	ko00330;ko00360;ko00380	KMW0613	.alpha.-Farnesene	Terpenoids	C09665	ko00909,ko01110	-0.975715	0.000877492	gene-meta
Lj5C695T2	K14173	ko00909	KMW0613	.alpha.-Farnesene	Terpenoids	C09665	ko00909,ko01110	0.984527	0.00035729	gene-meta
Lj5C767T12	K05917	ko00100	KMW0613	.alpha.-Farnesene	Terpenoids	C09665	ko00909,ko01110	-0.983152	0.000423412	gene-meta
Lj6A312T39	K00128	ko00010;ko00053;ko00071;ko00280;ko00310;ko00330;ko00340;ko00380;ko00410;ko00561;ko00620;ko00903	KMW0613	.alpha.-Farnesene	Terpenoids	C09665	ko00909,ko01110	-0.830039	0.0408753	gene-meta
Lj6A695G24	K04125	ko00904	KMW0613	.alpha.-Farnesene	Terpenoids	C09665	ko00909,ko01110	0.839571	0.0365417	gene-meta
Lj6A769T90	K15889	ko00900	KMW0613	.alpha.-Farnesene	Terpenoids	C09665	ko00909,ko01110	-0.973918	0.0010115	gene-meta
Lj6C107G5	K23558	ko00100	KMW0613	.alpha.-Farnesene	Terpenoids	C09665	ko00909,ko01110	0.956037	0.00285668	gene-meta
Lj6C723T8	K04125	ko00904	KMW0613	.alpha.-Farnesene	Terpenoids	C09665	ko00909,ko01110	-0.889977	0.0174918	gene-meta
Lj6P708T54	K00587	ko00900	KMW0613	.alpha.-Farnesene	Terpenoids	C09665	ko00909,ko01110	0.955896	0.00287487	gene-meta
Lj7A514T33	K05954	ko00900	KMW0613	.alpha.-Farnesene	Terpenoids	C09665	ko00909,ko01110	-0.996647	1.68429e-05	gene-meta
Lj7A581T54	K13789	ko00900	KMW0613	.alpha.-Farnesene	Terpenoids	C09665	ko00909,ko01110	0.949379	0.00377881	gene-meta
Lj7A595G62	K00766	ko00400	KMW0613	.alpha.-Farnesene	Terpenoids	C09665	ko00909,ko01110	0.853035	0.0308109	gene-meta
Lj7A707T39	K11816	ko00380	KMW0613	.alpha.-Farnesene	Terpenoids	C09665	ko00909,ko01110	0.893262	0.0164813	gene-meta
Lj7A9T85	K15889	ko00900	KMW0613	.alpha.-Farnesene	Terpenoids	C09665	ko00909,ko01110	-0.966241	0.00169026	gene-meta
Lj8A142T62	K04125	ko00904	KMW0613	.alpha.-Farnesene	Terpenoids	C09665	ko00909,ko01110	-0.850071	0.0320328	gene-meta
Lj8A17G19	K20659	ko00909	KMW0613	.alpha.-Farnesene	Terpenoids	C09665	ko00909,ko01110	0.872875	0.0232138	gene-meta
Lj8A234T18	K15095	ko00902	KMW0613	.alpha.-Farnesene	Terpenoids	C09665	ko00909,ko01110	-0.878919	0.0211034	gene-meta
Lj8A234T20	K15095	ko00902	KMW0613	.alpha.-Farnesene	Terpenoids	C09665	ko00909,ko01110	-0.964328	0.00188608	gene-meta
Lj8A612T15	K11816	ko00380	KMW0613	.alpha.-Farnesene	Terpenoids	C09665	ko00909,ko01110	0.986361	0.00027777	gene-meta
Lj8A66T51	K01817	ko00400	KMW0613	.alpha.-Farnesene	Terpenoids	C09665	ko00909,ko01110	0.955922	0.0028715	gene-meta
Lj8C18T3	K20659	ko00909	KMW0613	.alpha.-Farnesene	Terpenoids	C09665	ko00909,ko01110	0.959184	0.00246492	gene-meta
Lj8C240G7	K01641	ko00072;ko00280;ko00650;ko00900	KMW0613	.alpha.-Farnesene	Terpenoids	C09665	ko00909,ko01110	0.966058	0.00170852	gene-meta
Lj8C32T4	K05282	ko00904	KMW0613	.alpha.-Farnesene	Terpenoids	C09665	ko00909,ko01110	-0.991599	0.000105566	gene-meta
Lj9A128T46	K05917	ko00100	KMW0613	.alpha.-Farnesene	Terpenoids	C09665	ko00909,ko01110	-0.965535	0.0017613	gene-meta
Lj9A26G17	K00869	ko00900;ko04146	KMW0613	.alpha.-Farnesene	Terpenoids	C09665	ko00909,ko01110	0.973617	0.00103495	gene-meta
Lj9A340G46	K00511	ko00100;ko00909	KMW0613	.alpha.-Farnesene	Terpenoids	C09665	ko00909,ko01110	0.973487	0.0010451	gene-meta
Lj9A340T59	K00511	ko00100;ko00909	KMW0613	.alpha.-Farnesene	Terpenoids	C09665	ko00909,ko01110	0.985467	0.000315258	gene-meta
Lj9A382T62	K00801	ko00100;ko00909	KMW0613	.alpha.-Farnesene	Terpenoids	C09665	ko00909,ko01110	-0.978844	0.00066662	gene-meta
Lj9A568G56	K00800	ko00400	KMW0613	.alpha.-Farnesene	Terpenoids	C09665	ko00909,ko01110	-0.991862	9.90789e-05	gene-meta
Lj9A569T55	K14423	ko00100	KMW0613	.alpha.-Farnesene	Terpenoids	C09665	ko00909,ko01110	0.975227	0.000912976	gene-meta
Lj9A579T33	K15095	ko00902	KMW0613	.alpha.-Farnesene	Terpenoids	C09665	ko00909,ko01110	-0.95708	0.00272363	gene-meta
Lj9A608G28	K14674	ko00100;ko00561;ko00564;ko00565;ko00590;ko00591;ko00592	KMW0613	.alpha.-Farnesene	Terpenoids	C09665	ko00909,ko01110	-0.981359	0.000518004	gene-meta
Lj9C219G1	K00382	ko00010;ko00020;ko00260;ko00280;ko00310;ko00380;ko00620;ko00630;ko00640	KMW0613	.alpha.-Farnesene	Terpenoids	C09665	ko00909,ko01110	0.973539	0.00104099	gene-meta
Lj9C444T23	K16903	ko00380	KMW0613	.alpha.-Farnesene	Terpenoids	C09665	ko00909,ko01110	0.904259	0.0133108	gene-meta
Lj9C505T11	K00837	ko00270;ko00380	KMW0613	.alpha.-Farnesene	Terpenoids	C09665	ko00909,ko01110	-0.972982	0.00108511	gene-meta
Lj9C587T13	K06013	ko00900	KMW0613	.alpha.-Farnesene	Terpenoids	C09665	ko00909,ko01110	-0.966394	0.00167505	gene-meta
Lj9C638G10	K00559	ko00100	KMW0613	.alpha.-Farnesene	Terpenoids	C09665	ko00909,ko01110	0.962411	0.00209289	gene-meta
Lj9C690G4	K01662	ko00730;ko00900	KMW0613	.alpha.-Farnesene	Terpenoids	C09665	ko00909,ko01110	0.980075	0.000591545	gene-meta
Lj9C735G8	K01662	ko00730;ko00900	KMW0613	.alpha.-Farnesene	Terpenoids	C09665	ko00909,ko01110	0.985673	0.00030641	gene-meta
Lj9P464T76	K10960	ko00860;ko00900	KMW0613	.alpha.-Farnesene	Terpenoids	C09665	ko00909,ko01110	-0.986487	0.000272664	gene-meta
Lju114C1T0	K07408	ko00380	KMW0613	.alpha.-Farnesene	Terpenoids	C09665	ko00909,ko01110	0.986511	0.000271714	gene-meta
Lju188A10T83	K23232	ko00902	KMW0613	.alpha.-Farnesene	Terpenoids	C09665	ko00909,ko01110	-0.978538	0.000685963	gene-meta
Lju188C12T6	K23232	ko00902	KMW0613	.alpha.-Farnesene	Terpenoids	C09665	ko00909,ko01110	-0.922277	0.00882653	gene-meta
