# Supplementary material for: Integrated volatile metabolomic and transcriptomic analysis provides insights into the regulation of floral scents between two contrasting varieties of Lonicera japonica
Source: Front Plant Sci. 2022 Sep 12;13:989036. doi: 10.3389/fpls.2022.989036 (PMC9510994; doi:10.3389/fpls.2022.989036)
Supplement: Supplementary file 15 [file Table_15.XLSX]

## Sheet: Sheet1
Supplementary Table 15. Detailed information of the predicted transcription factor (TF)-target genes network using GTRD and STRING database.
Supplementary Table 15-1. Detailed information of the TFs to the specific target genes predicted by GTRD
node1	node2	node1_No	node2_No	node2_Name
LFY	CALS7	Lj2P150T22,Lj2A100T71,Lj2C322T7,Lj2A1101T50,Lj7C501G5,Lj1C968T6,Lj7C496T17,Lj9A600T51,Lj9E599T1,Lj9C598G3,Lj7C342G5,Lj3A908T62,Lj8C4T0,Lj4C217T10,Lj2C179T5,Lj7C508G10,Lj1A1005G64,Lj9A587T95,Lj9P587T61,Lj7A509T110,Lj7A511G75,Lj1C964G6,Lj7A511G77,Lj8A22G57,Lj1P511T3,Lj7A513T102,Lj8A56G51,Lj9A582T87,Lj9C582T16,Lj7A516T61,Lj8C311G1,Lj9A396G12,Lj7A521G13,Lj7A522T33,Lj9A576T36,Lj7A526T89,Lj9C572T11,Lj7…	Lj1A591G26	Callose synthase 7
LFY	NOP2C	Lj2P150T22,Lj2A100T71,Lj2C322T7,Lj2A1101T50,Lj7C501G5,Lj1C968T6,Lj7C496T17,Lj9A600T51,Lj9E599T1,Lj9C598G3,Lj7C342G5,Lj3A908T62,Lj8C4T0,Lj4C217T10,Lj2C179T5,Lj7C508G10,Lj1A1005G64,Lj9A587T95,Lj9P587T61,Lj7A509T110,Lj7A511G75,Lj1C964G6,Lj7A511G77,Lj8A22G57,Lj1P511T3,Lj7A513T102,Lj8A56G51,Lj9A582T87,Lj9C582T16,Lj7A516T61,Lj8C311G1,Lj9A396G12,Lj7A521G13,Lj7A522T33,Lj9A576T36,Lj7A526T89,Lj9C572T11,Lj7…	Lj1A593G32	rRNA (cytosine-C(5))-methyltransferase NOP2C
LFY	PSBP1	Lj2P150T22,Lj2A100T71,Lj2C322T7,Lj2A1101T50,Lj7C501G5,Lj1C968T6,Lj7C496T17,Lj9A600T51,Lj9E599T1,Lj9C598G3,Lj7C342G5,Lj3A908T62,Lj8C4T0,Lj4C217T10,Lj2C179T5,Lj7C508G10,Lj1A1005G64,Lj9A587T95,Lj9P587T61,Lj7A509T110,Lj7A511G75,Lj1C964G6,Lj7A511G77,Lj8A22G57,Lj1P511T3,Lj7A513T102,Lj8A56G51,Lj9A582T87,Lj9C582T16,Lj7A516T61,Lj8C311G1,Lj9A396G12,Lj7A521G13,Lj7A522T33,Lj9A576T36,Lj7A526T89,Lj9C572T11,Lj7…	Lj1A651T46	Oxygen-evolving enhancer protein 2-1, chloroplastic
MYB3	RPL15	Lj1C203T4,Lj2A204T51,Lj7A89G46,Lju50A24T52,Lj4C748T4,Lju99C9G3,Lj1P829T26,Lj3P987T14,Lj9A568G56,Lj3E939T1,Lj6C688T9,Lj5P180T17,Lj1A977T66,Lj8A268G24,Lj2C204T5,Lj1C992T2,Lj3A939G96,Lj9A704T73,Lj9A402T72,Lj4A864T20,Lj2C442G13,Lj5A126T76,Lj2C627G4,Lj4A917T72,Lj4A178T43,Lj7A143G22,Lj2A10T41,Lj1C863T8,Lj9A492T54,Lj2A1150G36	Lj1A977T66	60S ribosomal protein L15
LFY	APIC	Lj2P150T22,Lj2A100T71,Lj2C322T7,Lj2A1101T50,Lj7C501G5,Lj1C968T6,Lj7C496T17,Lj9A600T51,Lj9E599T1,Lj9C598G3,Lj7C342G5,Lj3A908T62,Lj8C4T0,Lj4C217T10,Lj2C179T5,Lj7C508G10,Lj1A1005G64,Lj9A587T95,Lj9P587T61,Lj7A509T110,Lj7A511G75,Lj1C964G6,Lj7A511G77,Lj8A22G57,Lj1P511T3,Lj7A513T102,Lj8A56G51,Lj9A582T87,Lj9C582T16,Lj7A516T61,Lj8C311G1,Lj9A396G12,Lj7A521G13,Lj7A522T33,Lj9A576T36,Lj7A526T89,Lj9C572T11,Lj7…	Lj1C33T10	Glutathione S-transferase APIC
AP2	LACS1	Lj6C107G6,Lj5C313T8,Lj3A794T30,Lj2A205T62,Lj1C48G4,Lj7A632T42,Lj4A26T46,Lj9A487T49,Lj2A310T43,Lj4A39T65,Lj3C985T0,Lj5C35T2,Lj1C63T22,Lju361C5T11,Lj7A655T37,Lju41A45T59,Lj8C158T4,Lj5A166G72,Lj8C157T5,Lj6A753G52,Lj5C130T5,Lj5P206T48,Lj1A112T58,Lj2C117T15,Lj3A955G36,Lj2A94T57,Lj2A1136G51,Lj7P537T47,Lj9A574G31,Lj7C498G9,Lj2A1210T29,Lj1A16T42,Lju4319C0G4,Lj9C386T4,Lj9C731T3,Lj1C1061G4,Lj9C658G11,Lj2C9…	Lj2A1210T29	Long chain acyl-CoA synthetase 1
LFY	VDE1	Lj2P150T22,Lj2A100T71,Lj2C322T7,Lj2A1101T50,Lj7C501G5,Lj1C968T6,Lj7C496T17,Lj9A600T51,Lj9E599T1,Lj9C598G3,Lj7C342G5,Lj3A908T62,Lj8C4T0,Lj4C217T10,Lj2C179T5,Lj7C508G10,Lj1A1005G64,Lj9A587T95,Lj9P587T61,Lj7A509T110,Lj7A511G75,Lj1C964G6,Lj7A511G77,Lj8A22G57,Lj1P511T3,Lj7A513T102,Lj8A56G51,Lj9A582T87,Lj9C582T16,Lj7A516T61,Lj8C311G1,Lj9A396G12,Lj7A521G13,Lj7A522T33,Lj9A576T36,Lj7A526T89,Lj9C572T11,Lj7…	Lj2A407T38	Violaxanthin de-epoxidase
ARF6	BEH2	Lj9P587T61,Lj7A527G67,Lj6P654T40,Lj1A74T106,Lj4C29T2,Lj6A60T45,Lj6A60G38,Lj1A679G19,Lj1C966G14,Lju99A10T41,Lj5A302T14,Lj6P804T36,Lj2A279T56,Lj5A248T74,Lju41A9T72,Lj2P204T18,Lj2A203T55,Lj9P552T31,Lj4A237G65,Lj3P1016T15,Lj2A414T29,Lj1C48G4,Lj5C146G11,Lj9C455G4,Lj2A447T53,Lj7A696G17,Lj7C311T2,Lj6P806T43,Lj6A732G66,Lj5C173T10,Lj7C641G5,Lj9C403T19,Lj5C173T10,Lj9C403T19,Lj1A1157G77,Lj7A123G18,Lj8A309G3…	Lj2A447T53	BES1/BZR1 homolog protein 2
MYB3	CSE	Lj1C203T4,Lj2A204T51,Lj7A89G46,Lju50A24T52,Lj4C748T4,Lju99C9G3,Lj1P829T26,Lj3P987T14,Lj9A568G56,Lj3E939T1,Lj6C688T9,Lj5P180T17,Lj1A977T66,Lj8A268G24,Lj2C204T5,Lj1C992T2,Lj3A939G96,Lj9A704T73,Lj9A402T72,Lj4A864T20,Lj2C442G13,Lj5A126T76,Lj2C627G4,Lj4A917T72,Lj4A178T43,Lj7A143G22,Lj2A10T41,Lj1C863T8,Lj9A492T54,Lj2A1150G36	Lj2C442G13	Caffeoylshikimate esterase
LFY	AAO4	Lj2P150T22,Lj2A100T71,Lj2C322T7,Lj2A1101T50,Lj7C501G5,Lj1C968T6,Lj7C496T17,Lj9A600T51,Lj9E599T1,Lj9C598G3,Lj7C342G5,Lj3A908T62,Lj8C4T0,Lj4C217T10,Lj2C179T5,Lj7C508G10,Lj1A1005G64,Lj9A587T95,Lj9P587T61,Lj7A509T110,Lj7A511G75,Lj1C964G6,Lj7A511G77,Lj8A22G57,Lj1P511T3,Lj7A513T102,Lj8A56G51,Lj9A582T87,Lj9C582T16,Lj7A516T61,Lj8C311G1,Lj9A396G12,Lj7A521G13,Lj7A522T33,Lj9A576T36,Lj7A526T89,Lj9C572T11,Lj7…	Lj2C884G1	Aldehyde oxidase 4
AP2	LRR-RLK	Lj6C107G6,Lj5C313T8,Lj3A794T30,Lj2A205T62,Lj1C48G4,Lj7A632T42,Lj4A26T46,Lj9A487T49,Lj2A310T43,Lj4A39T65,Lj3C985T0,Lj5C35T2,Lj1C63T22,Lju361C5T11,Lj7A655T37,Lju41A45T59,Lj8C158T4,Lj5A166G72,Lj8C157T5,Lj6A753G52,Lj5C130T5,Lj5P206T48,Lj1A112T58,Lj2C117T15,Lj3A955G36,Lj2A94T57,Lj2A1136G51,Lj7P537T47,Lj9A574G31,Lj7C498G9,Lj2A1210T29,Lj1A16T42,Lju4319C0G4,Lj9C386T4,Lj9C731T3,Lj1C1061G4,Lj9C658G11,Lj2C9…	Lj3A238T25	Leucine-rich receptor-like protein kinase family protein
LFY	SODCC	Lj2P150T22,Lj2A100T71,Lj2C322T7,Lj2A1101T50,Lj7C501G5,Lj1C968T6,Lj7C496T17,Lj9A600T51,Lj9E599T1,Lj9C598G3,Lj7C342G5,Lj3A908T62,Lj8C4T0,Lj4C217T10,Lj2C179T5,Lj7C508G10,Lj1A1005G64,Lj9A587T95,Lj9P587T61,Lj7A509T110,Lj7A511G75,Lj1C964G6,Lj7A511G77,Lj8A22G57,Lj1P511T3,Lj7A513T102,Lj8A56G51,Lj9A582T87,Lj9C582T16,Lj7A516T61,Lj8C311G1,Lj9A396G12,Lj7A521G13,Lj7A522T33,Lj9A576T36,Lj7A526T89,Lj9C572T11,Lj7…	Lj3C811T8	Superoxide dismutase [Cu-Zn]
bZIP	HSP90	Lj3C899G8,Lj6A792T38,Lj5A252T50,Lj8E620T1,Lj5A335T26,Lj1C287G1,Lj4C22T9,Lj7C672T15,Lj4A309T69,Lj3P980T19,Lj9C488T7,Lj9C488T7,Lj9A341G45	Lj4C22T9	Heat shock protein 90 homolog
LFY	PIF3	Lj2P150T22,Lj2A100T71,Lj2C322T7,Lj2A1101T50,Lj7C501G5,Lj1C968T6,Lj7C496T17,Lj9A600T51,Lj9E599T1,Lj9C598G3,Lj7C342G5,Lj3A908T62,Lj8C4T0,Lj4C217T10,Lj2C179T5,Lj7C508G10,Lj1A1005G64,Lj9A587T95,Lj9P587T61,Lj7A509T110,Lj7A511G75,Lj1C964G6,Lj7A511G77,Lj8A22G57,Lj1P511T3,Lj7A513T102,Lj8A56G51,Lj9A582T87,Lj9C582T16,Lj7A516T61,Lj8C311G1,Lj9A396G12,Lj7A521G13,Lj7A522T33,Lj9A576T36,Lj7A526T89,Lj9C572T11,Lj7…	Lj5A302T14	Transcription factor PIF3
LFY	OBAP1A	Lj2P150T22,Lj2A100T71,Lj2C322T7,Lj2A1101T50,Lj7C501G5,Lj1C968T6,Lj7C496T17,Lj9A600T51,Lj9E599T1,Lj9C598G3,Lj7C342G5,Lj3A908T62,Lj8C4T0,Lj4C217T10,Lj2C179T5,Lj7C508G10,Lj1A1005G64,Lj9A587T95,Lj9P587T61,Lj7A509T110,Lj7A511G75,Lj1C964G6,Lj7A511G77,Lj8A22G57,Lj1P511T3,Lj7A513T102,Lj8A56G51,Lj9A582T87,Lj9C582T16,Lj7A516T61,Lj8C311G1,Lj9A396G12,Lj7A521G13,Lj7A522T33,Lj9A576T36,Lj7A526T89,Lj9C572T11,Lj7…	Lj6A129T20	Oil body-associated protein 1A
LFY	BBX25	Lj2P150T22,Lj2A100T71,Lj2C322T7,Lj2A1101T50,Lj7C501G5,Lj1C968T6,Lj7C496T17,Lj9A600T51,Lj9E599T1,Lj9C598G3,Lj7C342G5,Lj3A908T62,Lj8C4T0,Lj4C217T10,Lj2C179T5,Lj7C508G10,Lj1A1005G64,Lj9A587T95,Lj9P587T61,Lj7A509T110,Lj7A511G75,Lj1C964G6,Lj7A511G77,Lj8A22G57,Lj1P511T3,Lj7A513T102,Lj8A56G51,Lj9A582T87,Lj9C582T16,Lj7A516T61,Lj8C311G1,Lj9A396G12,Lj7A521G13,Lj7A522T33,Lj9A576T36,Lj7A526T89,Lj9C572T11,Lj7…	Lj6A77T27	B-box zinc finger protein 25
bZIP	UTR3	Lj3C899G8,Lj6A792T38,Lj5A252T50,Lj8E620T1,Lj5A335T26,Lj1C287G1,Lj4C22T9,Lj7C672T15,Lj4A309T69,Lj3P980T19,Lj9C488T7,Lj9C488T7,Lj9A341G45	Lj6A792T38	UDP-galactose/UDP-glucose transporter 3
LFY	fadA	Lj2P150T22,Lj2A100T71,Lj2C322T7,Lj2A1101T50,Lj7C501G5,Lj1C968T6,Lj7C496T17,Lj9A600T51,Lj9E599T1,Lj9C598G3,Lj7C342G5,Lj3A908T62,Lj8C4T0,Lj4C217T10,Lj2C179T5,Lj7C508G10,Lj1A1005G64,Lj9A587T95,Lj9P587T61,Lj7A509T110,Lj7A511G75,Lj1C964G6,Lj7A511G77,Lj8A22G57,Lj1P511T3,Lj7A513T102,Lj8A56G51,Lj9A582T87,Lj9C582T16,Lj7A516T61,Lj8C311G1,Lj9A396G12,Lj7A521G13,Lj7A522T33,Lj9A576T36,Lj7A526T89,Lj9C572T11,Lj7…	Lj6C613T0	acetyl-CoA acyltransferase
bZIP	Abcg	Lj3C899G8,Lj6A792T38,Lj5A252T50,Lj8E620T1,Lj5A335T26,Lj1C287G1,Lj4C22T9,Lj7C672T15,Lj4A309T69,Lj3P980T19,Lj9C488T7,Lj9C488T7,Lj9A341G45	Lj7C672T15	ATP-binding cassette sub-family G member like
LFY	NGDN	Lj2P150T22,Lj2A100T71,Lj2C322T7,Lj2A1101T50,Lj7C501G5,Lj1C968T6,Lj7C496T17,Lj9A600T51,Lj9E599T1,Lj9C598G3,Lj7C342G5,Lj3A908T62,Lj8C4T0,Lj4C217T10,Lj2C179T5,Lj7C508G10,Lj1A1005G64,Lj9A587T95,Lj9P587T61,Lj7A509T110,Lj7A511G75,Lj1C964G6,Lj7A511G77,Lj8A22G57,Lj1P511T3,Lj7A513T102,Lj8A56G51,Lj9A582T87,Lj9C582T16,Lj7A516T61,Lj8C311G1,Lj9A396G12,Lj7A521G13,Lj7A522T33,Lj9A576T36,Lj7A526T89,Lj9C572T11,Lj7…	Lj8A496G24	neuroguidin
bZIP	CALR	Lj3C899G8,Lj6A792T38,Lj5A252T50,Lj8E620T1,Lj5A335T26,Lj1C287G1,Lj4C22T9,Lj7C672T15,Lj4A309T69,Lj3P980T19,Lj9C488T7,Lj9C488T7,Lj9A341G45	Lj9C488T7	Calreticulin
LFY	SMXL6	Lj2P150T22,Lj2A100T71,Lj2C322T7,Lj2A1101T50,Lj7C501G5,Lj1C968T6,Lj7C496T17,Lj9A600T51,Lj9E599T1,Lj9C598G3,Lj7C342G5,Lj3A908T62,Lj8C4T0,Lj4C217T10,Lj2C179T5,Lj7C508G10,Lj1A1005G64,Lj9A587T95,Lj9P587T61,Lj7A509T110,Lj7A511G75,Lj1C964G6,Lj7A511G77,Lj8A22G57,Lj1P511T3,Lj7A513T102,Lj8A56G51,Lj9A582T87,Lj9C582T16,Lj7A516T61,Lj8C311G1,Lj9A396G12,Lj7A521G13,Lj7A522T33,Lj9A576T36,Lj7A526T89,Lj9C572T11,Lj7…	Lj2A1080T42	Protein SMAX1-LIKE 6
LFY	NAT10	Lj2P150T22,Lj2A100T71,Lj2C322T7,Lj2A1101T50,Lj7C501G5,Lj1C968T6,Lj7C496T17,Lj9A600T51,Lj9E599T1,Lj9C598G3,Lj7C342G5,Lj3A908T62,Lj8C4T0,Lj4C217T10,Lj2C179T5,Lj7C508G10,Lj1A1005G64,Lj9A587T95,Lj9P587T61,Lj7A509T110,Lj7A511G75,Lj1C964G6,Lj7A511G77,Lj8A22G57,Lj1P511T3,Lj7A513T102,Lj8A56G51,Lj9A582T87,Lj9C582T16,Lj7A516T61,Lj8C311G1,Lj9A396G12,Lj7A521G13,Lj7A522T33,Lj9A576T36,Lj7A526T89,Lj9C572T11,Lj7…	Lju50C14G5	RNA cytidine acetyltransferase 1
LFY	psaD1	Lj2P150T22,Lj2A100T71,Lj2C322T7,Lj2A1101T50,Lj7C501G5,Lj1C968T6,Lj7C496T17,Lj9A600T51,Lj9E599T1,Lj9C598G3,Lj7C342G5,Lj3A908T62,Lj8C4T0,Lj4C217T10,Lj2C179T5,Lj7C508G10,Lj1A1005G64,Lj9A587T95,Lj9P587T61,Lj7A509T110,Lj7A511G75,Lj1C964G6,Lj7A511G77,Lj8A22G57,Lj1P511T3,Lj7A513T102,Lj8A56G51,Lj9A582T87,Lj9C582T16,Lj7A516T61,Lj8C311G1,Lj9A396G12,Lj7A521G13,Lj7A522T33,Lj9A576T36,Lj7A526T89,Lj9C572T11,Lj7…	Lj6P600T27	Photosystem I reaction center subunit II-1, chloroplastic
LFY	PUR2	Lj2P150T22,Lj2A100T71,Lj2C322T7,Lj2A1101T50,Lj7C501G5,Lj1C968T6,Lj7C496T17,Lj9A600T51,Lj9E599T1,Lj9C598G3,Lj7C342G5,Lj3A908T62,Lj8C4T0,Lj4C217T10,Lj2C179T5,Lj7C508G10,Lj1A1005G64,Lj9A587T95,Lj9P587T61,Lj7A509T110,Lj7A511G75,Lj1C964G6,Lj7A511G77,Lj8A22G57,Lj1P511T3,Lj7A513T102,Lj8A56G51,Lj9A582T87,Lj9C582T16,Lj7A516T61,Lj8C311G1,Lj9A396G12,Lj7A521G13,Lj7A522T33,Lj9A576T36,Lj7A526T89,Lj9C572T11,Lj7…	Lj5C267T12	Phosphoribosylamine--glycine ligase, chloroplastic
LFY	TIF3H1	Lj2P150T22,Lj2A100T71,Lj2C322T7,Lj2A1101T50,Lj7C501G5,Lj1C968T6,Lj7C496T17,Lj9A600T51,Lj9E599T1,Lj9C598G3,Lj7C342G5,Lj3A908T62,Lj8C4T0,Lj4C217T10,Lj2C179T5,Lj7C508G10,Lj1A1005G64,Lj9A587T95,Lj9P587T61,Lj7A509T110,Lj7A511G75,Lj1C964G6,Lj7A511G77,Lj8A22G57,Lj1P511T3,Lj7A513T102,Lj8A56G51,Lj9A582T87,Lj9C582T16,Lj7A516T61,Lj8C311G1,Lj9A396G12,Lj7A521G13,Lj7A522T33,Lj9A576T36,Lj7A526T89,Lj9C572T11,Lj7…	Lj3C235G1	Eukaryotic translation initiation factor 3 subunit H
LFY	par-1	Lj2P150T22,Lj2A100T71,Lj2C322T7,Lj2A1101T50,Lj7C501G5,Lj1C968T6,Lj7C496T17,Lj9A600T51,Lj9E599T1,Lj9C598G3,Lj7C342G5,Lj3A908T62,Lj8C4T0,Lj4C217T10,Lj2C179T5,Lj7C508G10,Lj1A1005G64,Lj9A587T95,Lj9P587T61,Lj7A509T110,Lj7A511G75,Lj1C964G6,Lj7A511G77,Lj8A22G57,Lj1P511T3,Lj7A513T102,Lj8A56G51,Lj9A582T87,Lj9C582T16,Lj7A516T61,Lj8C311G1,Lj9A396G12,Lj7A521G13,Lj7A522T33,Lj9A576T36,Lj7A526T89,Lj9C572T11,Lj7…	Lj9C639G12	Serine/threonine-protein kinase par-1
LFY	REC2	Lj2P150T22,Lj2A100T71,Lj2C322T7,Lj2A1101T50,Lj7C501G5,Lj1C968T6,Lj7C496T17,Lj9A600T51,Lj9E599T1,Lj9C598G3,Lj7C342G5,Lj3A908T62,Lj8C4T0,Lj4C217T10,Lj2C179T5,Lj7C508G10,Lj1A1005G64,Lj9A587T95,Lj9P587T61,Lj7A509T110,Lj7A511G75,Lj1C964G6,Lj7A511G77,Lj8A22G57,Lj1P511T3,Lj7A513T102,Lj8A56G51,Lj9A582T87,Lj9C582T16,Lj7A516T61,Lj8C311G1,Lj9A396G12,Lj7A521G13,Lj7A522T33,Lj9A576T36,Lj7A526T89,Lj9C572T11,Lj7…	Lj9C598G3	Protein REDUCED CHLOROPLAST COVERAGE 2
LFY	AMI1	Lj2P150T22,Lj2A100T71,Lj2C322T7,Lj2A1101T50,Lj7C501G5,Lj1C968T6,Lj7C496T17,Lj9A600T51,Lj9E599T1,Lj9C598G3,Lj7C342G5,Lj3A908T62,Lj8C4T0,Lj4C217T10,Lj2C179T5,Lj7C508G10,Lj1A1005G64,Lj9A587T95,Lj9P587T61,Lj7A509T110,Lj7A511G75,Lj1C964G6,Lj7A511G77,Lj8A22G57,Lj1P511T3,Lj7A513T102,Lj8A56G51,Lj9A582T87,Lj9C582T16,Lj7A516T61,Lj8C311G1,Lj9A396G12,Lj7A521G13,Lj7A522T33,Lj9A576T36,Lj7A526T89,Lj9C572T11,Lj7…	Lj5A559T31	Amidase 1
LFY	RLK7	Lj2P150T22,Lj2A100T71,Lj2C322T7,Lj2A1101T50,Lj7C501G5,Lj1C968T6,Lj7C496T17,Lj9A600T51,Lj9E599T1,Lj9C598G3,Lj7C342G5,Lj3A908T62,Lj8C4T0,Lj4C217T10,Lj2C179T5,Lj7C508G10,Lj1A1005G64,Lj9A587T95,Lj9P587T61,Lj7A509T110,Lj7A511G75,Lj1C964G6,Lj7A511G77,Lj8A22G57,Lj1P511T3,Lj7A513T102,Lj8A56G51,Lj9A582T87,Lj9C582T16,Lj7A516T61,Lj8C311G1,Lj9A396G12,Lj7A521G13,Lj7A522T33,Lj9A576T36,Lj7A526T89,Lj9C572T11,Lj7…	Lj4A80T29	Receptor-like protein kinase 7
LFY	ACLA-2	Lj2P150T22,Lj2A100T71,Lj2C322T7,Lj2A1101T50,Lj7C501G5,Lj1C968T6,Lj7C496T17,Lj9A600T51,Lj9E599T1,Lj9C598G3,Lj7C342G5,Lj3A908T62,Lj8C4T0,Lj4C217T10,Lj2C179T5,Lj7C508G10,Lj1A1005G64,Lj9A587T95,Lj9P587T61,Lj7A509T110,Lj7A511G75,Lj1C964G6,Lj7A511G77,Lj8A22G57,Lj1P511T3,Lj7A513T102,Lj8A56G51,Lj9A582T87,Lj9C582T16,Lj7A516T61,Lj8C311G1,Lj9A396G12,Lj7A521G13,Lj7A522T33,Lj9A576T36,Lj7A526T89,Lj9C572T11,Lj7…	Lju99C8G18	ATP-citrate synthase alpha chain protein 2
LFY	CALR	Lj2P150T22,Lj2A100T71,Lj2C322T7,Lj2A1101T50,Lj7C501G5,Lj1C968T6,Lj7C496T17,Lj9A600T51,Lj9E599T1,Lj9C598G3,Lj7C342G5,Lj3A908T62,Lj8C4T0,Lj4C217T10,Lj2C179T5,Lj7C508G10,Lj1A1005G64,Lj9A587T95,Lj9P587T61,Lj7A509T110,Lj7A511G75,Lj1C964G6,Lj7A511G77,Lj8A22G57,Lj1P511T3,Lj7A513T102,Lj8A56G51,Lj9A582T87,Lj9C582T16,Lj7A516T61,Lj8C311G1,Lj9A396G12,Lj7A521G13,Lj7A522T33,Lj9A576T36,Lj7A526T89,Lj9C572T11,Lj7…	Lju926A11T9	Calreticulin
MYB3	EPSPS	Lj1C203T4,Lj2A204T51,Lj7A89G46,Lju50A24T52,Lj4C748T4,Lju99C9G3,Lj1P829T26,Lj3P987T14,Lj9A568G56,Lj3E939T1,Lj6C688T9,Lj5P180T17,Lj1A977T66,Lj8A268G24,Lj2C204T5,Lj1C992T2,Lj3A939G96,Lj9A704T73,Lj9A402T72,Lj4A864T20,Lj2C442G13,Lj5A126T76,Lj2C627G4,Lj4A917T72,Lj4A178T43,Lj7A143G22,Lj2A10T41,Lj1C863T8,Lj9A492T54,Lj2A1150G36	Lj9A568G56	3-phosphoshikimate 1-carboxyvinyltransferase
AP2	PHYA1	Lj6C107G6,Lj5C313T8,Lj3A794T30,Lj2A205T62,Lj1C48G4,Lj7A632T42,Lj4A26T46,Lj9A487T49,Lj2A310T43,Lj4A39T65,Lj3C985T0,Lj5C35T2,Lj1C63T22,Lju361C5T11,Lj7A655T37,Lju41A45T59,Lj8C158T4,Lj5A166G72,Lj8C157T5,Lj6A753G52,Lj5C130T5,Lj5P206T48,Lj1A112T58,Lj2C117T15,Lj3A955G36,Lj2A94T57,Lj2A1136G51,Lj7P537T47,Lj9A574G31,Lj7C498G9,Lj2A1210T29,Lj1A16T42,Lju4319C0G4,Lj9C386T4,Lj9C731T3,Lj1C1061G4,Lj9C658G11,Lj2C9…	Lj5C313T8	Phytochrome A
AP2	LNK3	Lj6C107G6,Lj5C313T8,Lj3A794T30,Lj2A205T62,Lj1C48G4,Lj7A632T42,Lj4A26T46,Lj9A487T49,Lj2A310T43,Lj4A39T65,Lj3C985T0,Lj5C35T2,Lj1C63T22,Lju361C5T11,Lj7A655T37,Lju41A45T59,Lj8C158T4,Lj5A166G72,Lj8C157T5,Lj6A753G52,Lj5C130T5,Lj5P206T48,Lj1A112T58,Lj2C117T15,Lj3A955G36,Lj2A94T57,Lj2A1136G51,Lj7P537T47,Lj9A574G31,Lj7C498G9,Lj2A1210T29,Lj1A16T42,Lju4319C0G4,Lj9C386T4,Lj9C731T3,Lj1C1061G4,Lj9C658G11,Lj2C9…	Lj9C658G11	Protein LNK3
LFY	BCD	Lj2P150T22,Lj2A100T71,Lj2C322T7,Lj2A1101T50,Lj7C501G5,Lj1C968T6,Lj7C496T17,Lj9A600T51,Lj9E599T1,Lj9C598G3,Lj7C342G5,Lj3A908T62,Lj8C4T0,Lj4C217T10,Lj2C179T5,Lj7C508G10,Lj1A1005G64,Lj9A587T95,Lj9P587T61,Lj7A509T110,Lj7A511G75,Lj1C964G6,Lj7A511G77,Lj8A22G57,Lj1P511T3,Lj7A513T102,Lj8A56G51,Lj9A582T87,Lj9C582T16,Lj7A516T61,Lj8C311G1,Lj9A396G12,Lj7A521G13,Lj7A522T33,Lj9A576T36,Lj7A526T89,Lj9C572T11,Lj7…	Lj9A624G21	Box C/D snoRNA protein
LFY	PLDALPHA4	Lj2P150T22,Lj2A100T71,Lj2C322T7,Lj2A1101T50,Lj7C501G5,Lj1C968T6,Lj7C496T17,Lj9A600T51,Lj9E599T1,Lj9C598G3,Lj7C342G5,Lj3A908T62,Lj8C4T0,Lj4C217T10,Lj2C179T5,Lj7C508G10,Lj1A1005G64,Lj9A587T95,Lj9P587T61,Lj7A509T110,Lj7A511G75,Lj1C964G6,Lj7A511G77,Lj8A22G57,Lj1P511T3,Lj7A513T102,Lj8A56G51,Lj9A582T87,Lj9C582T16,Lj7A516T61,Lj8C311G1,Lj9A396G12,Lj7A521G13,Lj7A522T33,Lj9A576T36,Lj7A526T89,Lj9C572T11,Lj7…	Lj9C518T1	Phospholipase D alpha 4
WRKY33	NMD_9	Lj2C322T7,Lj3A908T62,Lj8C4T0 ,Lj2C179T5,Lj7A509T110,Lj9A487G54,Lj9A579T33,Lj9A577T60,Lj7C527G9,Lj2C218T7 ,Lj7C545T16 ,Lj9C557T10 ,Lj1A1002G28 ,Lj1A14T75 ,Lj4A255T25 ,Lj1C1033G7 ,Lj2A34T52 ,Lj2A1216T53 ,Lj5A332G22 ,Lj4C156T11 ,Lj2C1193G11 ,Lj1A26T27 ,Lj2C1190G10	Lj9A579T33	(+)-neomenthol dehydrogenase
AP2	COMT1_1	Lj6C107G6,Lj5C313T8,Lj3A794T30,Lj2A205T62,Lj1C48G4,Lj7A632T42,Lj4A26T46,Lj9A487T49,Lj2A310T43,Lj4A39T65,Lj3C985T0,Lj5C35T2,Lj1C63T22,Lju361C5T11,Lj7A655T37,Lju41A45T59,Lj8C158T4,Lj5A166G72,Lj8C157T5,Lj6A753G52,Lj5C130T5,Lj5P206T48,Lj1A112T58,Lj2C117T15,Lj3A955G36,Lj2A94T57,Lj2A1136G51,Lj7P537T47,Lj9A574G31,Lj7C498G9,Lj2A1210T29,Lj1A16T42,Lju4319C0G4,Lj9C386T4,Lj9C731T3,Lj1C1061G4,Lj9C658G11,Lj2C9…	Lj4A628T60	caffeic acid 3-O-methyltransferase / acetylserotonin O-methyltransferase
MYB3	HCT_6	Lj1C203T4,Lj2A204T51,Lj7A89G46,Lju50A24T52,Lj4C748T4,Lju99C9G3,Lj1P829T26,Lj3P987T14,Lj9A568G56,Lj3E939T1,Lj6C688T9,Lj5P180T17,Lj1A977T66,Lj8A268G24,Lj2C204T5,Lj1C992T2,Lj3A939G96,Lj9A704T73,Lj9A402T72,Lj4A864T20,Lj2C442G13,Lj5A126T76,Lj2C627G4,Lj4A917T72,Lj4A178T43,Lj7A143G22,Lj2A10T41,Lj1C863T8,Lj9A492T54,Lj2A1150G36	Lj9A492T54	shikimate O-hydroxycinnamoyltransferase
Supplementary Table 15-2. Detailed information of the TF target genes to floral scent-related genes and the interactions between floral scent-related genes predicted by STRING
node1	node2	node1_No	node2_No	node1_Name	node2_Name	node1_string_id	node2_string_id	neighborhood_on_chromosome	gene_fusion	phylogenetic_cooccurrence	homology	coexpression	experimentally_determined_interaction	database_annotated	automated_textmining	combined_score
HYD1	CYP51_2	Lj1A1122T48	Lj9A128T46	cholestenol Delta-isomerase	sterol 15alpha-demethylase	3702.AT1G20050.1	3702.AT1G11680.1	0	0	0	0	0.103	0	0	0.783	0.797
HYD1	MVK_2	Lj1A1122T48	Lj9A26G17	cholestenol Delta-isomerase	mevalonate kinase	3702.AT1G20050.1	3702.AT5G27450.2	0	0	0	0	0.054	0	0	0.72	0.724
HYD1	MVD	Lj1A1122T48	Lj2C31T21	cholestenol Delta-isomerase	diphosphomevalonate decarboxylase	3702.AT1G20050.1	3702.AT3G54250.1	0	0	0	0	0.072	0	0	0.73	0.738
HYD1	SS	Lj1A1122T48	Lj9A382T62	cholestenol Delta-isomerase	farnesyl-diphosphate farnesyltransferase	3702.AT1G20050.1	3702.AT4G34640.1	0	0	0	0	0.12	0	0	0.745	0.766
HYD1	HMGCS_3	Lj1A1122T48	Lj8C240G7	cholestenol Delta-isomerase	hydroxymethylglutaryl-CoA synthase	3702.AT1G20050.1	3702.AT4G11820.2	0	0	0	0	0.164	0	0	0.733	0.767
HYD1	SMT1	Lj1A1122T48	Lj9C638G10	cholestenol Delta-isomerase	sterol 24-C-methyltransferase	3702.AT1G20050.1	3702.AT5G13710.1	0	0	0	0	0	0	0.9	0.948	0.994
CALS7	SMXL6	Lj1A591G26	Lj2A1080T42	Callose synthase 7	Protein SMAX1-LIKE 6	3702.AT1G06590.1	3702.AT1G07270.1	0	0	0	0	0.199	0	0.68	0.162	0.766
NOP2C	NGDN	Lj1A593G32	Lj8A496G24	rRNA (cytosine-C(5))-methyltransferase NOP2C	Uncharacterized protein C18B11.06	3702.AT1G06560.1	3702.AT1G07840.2	0	0	0	0	0.905	0	0	0	0.905
NOP2C	NAT10	Lj1A593G32	Lju50C14G5	rRNA (cytosine-C(5))-methyltransferase NOP2C	RNA cytidine acetyltransferase 1	3702.AT1G06560.1	3702.AT1G10490.1	0	0	0	0	0.909	0.058	0	0.059	0.913
PSBP1	psaD1	Lj1A651T46	Lj6P600T27	Oxygen-evolving enhancer protein 2-1, chloroplastic	Photosystem I reaction center subunit II-1, chloroplastic	3702.AT1G06680.1	3702.AT1G03130.1	0	0	0	0	0.983	0	0	0.717	0.995
FPS	CYP51_2	Lj1A894T48	Lj9A128T46	farnesyl diphosphate synthase	sterol 15alpha-demethylase	3702.AT5G47770.1	3702.AT1G11680.1	0	0	0	0	0.204	0	0.052	0.725	0.774
FPS	ipK	Lj1A894T48	Lj3A1033T59	farnesyl diphosphate synthase	isopentenyl phosphate kinase	3702.AT5G47770.1	3702.AT1G26640.1	0.188	0	0	0	0	0	0.65	0	0.703
FPS	SQE_4	Lj1A894T48	Lj9A340T59	farnesyl diphosphate synthase	squalene monooxygenase	3702.AT5G47770.1	3702.AT1G58440.1	0.054	0	0	0	0.333	0.046	0	0.81	0.87
FPS	HMGCR_4	Lj1A894T48	Lj5A170T102	farnesyl diphosphate synthase	hydroxymethylglutaryl-CoA reductase	3702.AT5G47770.1	3702.AT1G76490.1	0.071	0	0	0	0.083	0.256	0	0.875	0.91
FPS	CAS1_2	Lj1A894T48	Lj5A769G17	farnesyl diphosphate synthase	cycloartenol synthase	3702.AT5G47770.1	3702.AT2G07050.1	0.059	0	0	0	0.216	0	0.287	0.723	0.835
FPS	MVD	Lj1A894T48	Lj2C31T21	farnesyl diphosphate synthase	diphosphomevalonate decarboxylase	3702.AT5G47770.1	3702.AT3G54250.1	0.072	0	0	0	0.777	0.232	0.754	0.669	0.984
FPS	HMGCS_3	Lj1A894T48	Lj8C240G7	farnesyl diphosphate synthase	hydroxymethylglutaryl-CoA synthase	3702.AT5G47770.1	3702.AT4G11820.2	0.073	0	0	0	0.914	0.512	0	0.794	0.991
FPS	SS	Lj1A894T48	Lj9A382T62	farnesyl diphosphate synthase	farnesyl-diphosphate farnesyltransferase	3702.AT5G47770.1	3702.AT4G34640.1	0.11	0	0	0	0.692	0	0.879	0.821	0.993
FPS	GGPPS	Lj1A894T48	Lj7A581T54	farnesyl diphosphate synthase	geranylgeranyl diphosphate synthase	3702.AT5G47770.1	3702.AT4G36810.1	0	0	0	0	0	0.076	0.818	0.646	0.935
FPS	SQE_3	Lj1A894T48	Lj9A340G46	farnesyl diphosphate synthase	squalene monooxygenase	3702.AT5G47770.1	3702.AT4G37760.1	0.054	0	0	0	0.333	0.046	0	0.829	0.883
FPS	MVK_2	Lj1A894T48	Lj9A26G17	farnesyl diphosphate synthase	mevalonate kinase	3702.AT5G47770.1	3702.AT5G27450.2	0.188	0	0	0	0.163	0	0.307	0.746	0.864
FPS	DXR	Lj1A894T48	Lj5A124T67	farnesyl diphosphate synthase	1-deoxy-D-xylulose-5-phosphate reductoisomerase	3702.AT5G47770.1	3702.AT5G62790.2	0.055	0	0	0	0.053	0	0.293	0.69	0.777
RPL15	PUR2	Lj1A977T66	Lj5C267T12	60S ribosomal protein L15	Phosphoribosylamine--glycine ligase, chloroplastic	3702.AT4G17390.1	3702.AT1G09830.1	0	0	0	0	0.759	0	0	0	0.759
RPL15	TIF3H1	Lj1A977T66	Lj3C235G1	60S ribosomal protein L15	Eukaryotic translation initiation factor 3 subunit H	3702.AT4G17390.1	3702.AT1G10840.1	0	0	0	0	0.915	0	0	0.078	0.918
APIC	AhpR	Lj1C33T10	Lj6A699T60	Glutathione S-transferase APIC	peroxiredoxin 6	3702.AT2G47730.1	3702.AT1G48130.1	0	0	0	0	0.125	0.079	0.65	0.352	0.792
HPL	AOC_2	Lj1C778T6	Lj4A195T60	hydroperoxide lyase	allene oxide cyclase	3702.AT5G42650.1	3702.AT1G13280.1	0	0	0	0	0	0	0.9	0.898	0.989
HPL	OPCL1_2	Lj1C778T6	Lj4A13T54	hydroperoxide lyase	OPC-8:0 CoA ligase 2	3702.AT5G42650.1	3702.AT1G20510.1	0	0	0	0	0.391	0	0	0.857	0.909
HPL	OPR_5	Lj1C778T6	Lj4A808T37	hydroperoxide lyase	16-oxophytodienoic acid reductase	3702.AT5G42650.1	3702.AT1G76690.1	0	0	0	0	0	0	0	0.779	0.779
HPL	OPR_7	Lj1C778T6	Lj7A686T68	hydroperoxide lyase	18-oxophytodienoic acid reductase	3702.AT5G42650.1	3702.AT2G06050.2	0	0	0	0	0.516	0	0	0.966	0.983
HPL	AOC_1	Lj1C778T6	Lj3P1019T19	hydroperoxide lyase	allene oxide cyclase	3702.AT5G42650.1	3702.AT3G25780.1	0	0	0	0	0.272	0	0.9	0.914	0.993
HPL	LOX-H1_5	Lj1C778T6	Lj2C658G1	hydroperoxide lyase	lipoxygenase	3702.AT5G42650.1	3702.AT3G45140.1	0	0	0	0	0.289	0	0.9	0.969	0.997
POD_21	CAD_6	Lj1C964T2	Lj7C78T3	peroxidase	cinnamyl-alcohol dehydrogenase	3702.AT5G05340.1	3702.AT4G34230.2	0	0	0	0	0.096	0	0.65	0.153	0.708
POD_21	COMT1	Lj1C964T2	Lju2200A0T14	peroxidase	caffeic acid 5-O-methyltransferase / acetylserotonin O-methyltransferase	3702.AT5G05340.1	3702.AT5G54160.1	0	0	0	0	0	0	0.65	0.309	0.747
PAL_1	4CL	Lj2A1021G43	Lj6A827T50	phenylalanine ammonia-lyase	4-coumarate--CoA ligase	3702.AT3G10340.1	3702.AT1G62940.1	0.08	0	0	0	0	0	0.745	0.705	0.924
PAL_1	C4H_2	Lj2A1021G43	Lj5C765G5	phenylalanine ammonia-lyase	trans-cinnamate 5-monooxygenase	3702.AT3G10340.1	3702.AT2G30490.1	0	0	0	0	0.131	0	0.9	0.653	0.967
PAL_1	PAL_5	Lj2A1021G43	Lj2A11G48	phenylalanine ammonia-lyase	phenylalanine ammonia-lyase	3702.AT3G10340.1	3702.AT2G37040.1	0	0	0.449	0.981	0.167	0.787	0	0.911	0.819
Asα	PAI	Lj2A1080G35	Lj8A66T51	anthranilate synthase component I	phosphoribosylanthranilate isomerase	3702.AT2G29690.1	3702.AT1G07780.3	0.184	0	0.303	0	0.271	0	0.335	0.281	0.765
Asα	TSα	Lj2A1080G35	Lj5A435T23	anthranilate synthase component I	tryptophan synthase alpha chain	3702.AT2G29690.1	3702.AT4G02610.1	0.19	0	0.413	0	0.45	0.158	0	0.567	0.887
Asα	Asβ	Lj2A1080G35	Lj3C860T0	anthranilate synthase component I	anthranilate synthase component II	3702.AT2G29690.1	3702.AT5G57890.1	0.172	0.094	0.441	0	0.343	0.453	0.858	0.296	0.98
Asα	AnPRT	Lj2A1080G35	Lj7A595G62	anthranilate synthase component I	anthranilate phosphoribosyltransferase	3702.AT2G29690.1	3702.AT5G17990.1	0.19	0	0.423	0	0.341	0	0.969	0.677	0.996
PAL_5	CCR1_2	Lj2A11G48	Lj9C494T3	phenylalanine ammonia-lyase	cinnamoyl-CoA reductase	3702.AT2G37040.1	3702.AT1G15950.1	0	0	0	0	0.202	0	0	0.668	0.724
PAL_5	4CL	Lj2A11G48	Lj6A827T50	phenylalanine ammonia-lyase	4-coumarate--CoA ligase	3702.AT2G37040.1	3702.AT1G62940.1	0.08	0	0	0	0	0	0.745	0.629	0.905
PAL_5	C4H_2	Lj2A11G48	Lj5C765G5	phenylalanine ammonia-lyase	trans-cinnamate 5-monooxygenase	3702.AT2G37040.1	3702.AT2G30490.1	0	0	0	0	0.827	0	0.9	0.907	0.998
PAL_5	HCT_11	Lj2A11G48	Lj9A718T43	phenylalanine ammonia-lyase	shikimate O-hydroxycinnamoyltransferase	3702.AT2G37040.1	3702.AT5G48930.1	0	0	0	0	0.316	0	0	0.596	0.712
PAL_5	C3′H_2	Lj2A11G48	Lj9A648G49	phenylalanine ammonia-lyase	5-O-(4-coumaroyl)-D-quinate 4'-monooxygenase	3702.AT2G37040.1	3702.AT2G40890.1	0	0	0	0	0.388	0	0	0.58	0.732
PAL_5	CAD_1	Lj2A11G48	Lj9C322T8	phenylalanine ammonia-lyase	cinnamyl-alcohol dehydrogenase	3702.AT2G37040.1	3702.AT3G19450.1	0	0	0	0	0.271	0	0	0.699	0.771
PAL_5	CAD_6	Lj2A11G48	Lj7C78T3	phenylalanine ammonia-lyase	cinnamyl-alcohol dehydrogenase	3702.AT2G37040.1	3702.AT4G34230.2	0	0	0	0	0.159	0	0	0.761	0.79
PAL_5	COMT1	Lj2A11G48	Lju2200A0T14	phenylalanine ammonia-lyase	caffeic acid 5-O-methyltransferase / acetylserotonin O-methyltransferase	3702.AT2G37040.1	3702.AT5G54160.1	0	0	0	0	0.358	0	0	0.787	0.857
LACS1	fadA	Lj2A1210T29	Lj6C613T0	Long chain acyl-CoA synthetase 1	acetyl-CoA acyltransferase	3702.AT2G47240.1	3702.AT2G33150.1	0.144	0	0	0	0.241	0.154	0	0.725	0.829
CAD_3	CCR1_2	Lj2A148T67	Lj9C494T3	cinnamyl-alcohol dehydrogenase	cinnamoyl-CoA reductase	3702.AT1G72680.1	3702.AT1G15950.1	0	0	0	0	0	0	0.65	0.967	0.987
CAD_3	AhpR	Lj2A148T67	Lj6A699T60	cinnamyl-alcohol dehydrogenase	peroxiredoxin 6	3702.AT1G72680.1	3702.AT1G48130.1	0.053	0	0	0	0	0.182	0.65	0.076	0.715
CAD_3	POD_24	Lj2A148T67	Lj6A693T60	cinnamyl-alcohol dehydrogenase	peroxidase	3702.AT1G72680.1	3702.AT4G16270.1	0	0	0	0	0	0	0.65	0.205	0.709
CAD_3	C3′H_2	Lj2A148T67	Lj9A648G49	cinnamyl-alcohol dehydrogenase	5-O-(4-coumaroyl)-D-quinate 4'-monooxygenase	3702.AT1G72680.1	3702.AT2G40890.1	0	0	0	0	0	0	0	0.806	0.806
CAD_3	par-1	Lj2A148T67	Lj9C639G12	cinnamyl-alcohol dehydrogenase	Serine/threonine-protein kinase par-1	3702.AT1G72680.1	3702.AT5G19440.1	0	0	0	0	0.541	0	0	0.629	0.822
CAD_3	COMT1	Lj2A148T67	Lju2200A0T14	cinnamyl-alcohol dehydrogenase	caffeic acid 5-O-methyltransferase / acetylserotonin O-methyltransferase	3702.AT1G72680.1	3702.AT5G54160.1	0	0	0	0	0	0	0.65	0.629	0.864
CAD_3	ALDH_2	Lj2A148T67	Lj7A648T58	cinnamyl-alcohol dehydrogenase	coniferyl-aldehyde dehydrogenase	3702.AT1G72680.1	3702.AT3G24503.1	0.077	0.001	0	0	0.05	0	0.768	0.624	0.913
CAD_3	HCT_11	Lj2A148T67	Lj9A718T43	cinnamyl-alcohol dehydrogenase	shikimate O-hydroxycinnamoyltransferase	3702.AT1G72680.1	3702.AT5G48930.1	0	0	0	0	0	0	0	0.935	0.935
CAD_3	C4H_2	Lj2A148T67	Lj5C765G5	cinnamyl-alcohol dehydrogenase	trans-cinnamate 5-monooxygenase	3702.AT1G72680.1	3702.AT2G30490.1	0	0	0	0	0	0	0	0.955	0.955
CAD_3	F5H	Lj2A148T67	Lj2C462T0	cinnamyl-alcohol dehydrogenase	ferulate-5-hydroxylase	3702.AT1G72680.1	3702.AT4G36220.1	0	0	0	0	0	0	0.65	0.96	0.985
POD_1	HSP90	Lj2A148T67	Lj4C22T9	peroxidase	Heat shock protein 90 homolog	3702.AT4G21960.1	3702.AT4G24190.1	0	0	0	0	0	0.5	0	0.444	0.71
VDE1	REC2	Lj2A407T38	Lj9C598G3	Violaxanthin de-epoxidase	Protein REDUCED CHLOROPLAST COVERAGE 2	3702.AT1G08550.1	3702.AT1G01320.1	0	0	0	0	0.758	0	0	0	0.758
VDE1	DXR	Lj2A407T38	Lj5A124T67	Violaxanthin de-epoxidase	1-deoxy-D-xylulose-5-phosphate reductoisomerase	3702.AT1G08550.1	3702.AT5G62790.2	0	0	0	0	0.201	0	0	0.646	0.705
BEH2	PIF3	Lj2A447T53	Lj5A302T14	BES1/BZR1 homolog protein 2	Transcription factor PIF3	3702.AT1G75080.2	3702.AT1G09530.2	0	0	0	0	0	0	0	0.775	0.775
MFP2_1	OPCL1_2	Lj2C1197G9	Lj4A13T54	enoyl-CoA hydratase/3-hydroxyacyl-CoA dehydrogenase	OPC-8:0 CoA ligase 2	3702.AT3G06860.1	3702.AT1G20510.1	0.058	0	0	0	0.055	0.076	0.262	0.63	0.734
MFP2_1	fadA	Lj2C1197G9	Lj6C613T0	enoyl-CoA hydratase/3-hydroxyacyl-CoA dehydrogenase	acetyl-CoA acyltransferase	3702.AT3G06860.1	3702.AT2G33150.1	0.116	0.098	0.233	0	0.561	0.278	0.972	0.919	0.999
MFP2_1	MFP2_3	Lj2C1197G9	Lj7C654G5	enoyl-CoA hydratase/3-hydroxyacyl-CoA dehydrogenase	enoyl-CoA hydratase/5-hydroxyacyl-CoA dehydrogenase	3702.AT3G06860.1	3702.AT4G29010.1	0	0	0.448	0.961	0.161	0	0.9	0.808	0.916
MFP2_1	HMGCS_3	Lj2C1197G9	Lj8C240G7	enoyl-CoA hydratase/3-hydroxyacyl-CoA dehydrogenase	hydroxymethylglutaryl-CoA synthase	3702.AT3G06860.1	3702.AT4G11820.2	0.19	0	0	0	0	0	0.866	0.326	0.921
MFP2_1	ACOX	Lj2C1197G9	Lj3C951G1	enoyl-CoA hydratase/3-hydroxyacyl-CoA dehydrogenase	acyl-CoA oxidase	3702.AT3G06860.1	3702.AT3G51840.1	0.089	0	0.296	0	0.208	0.165	0.791	0.718	0.969
MVD	CYP51_2	Lj2C31T21	Lj9A128T46	diphosphomevalonate decarboxylase	sterol 15alpha-demethylase	3702.AT3G54250.1	3702.AT1G11680.1	0	0	0	0	0.186	0.046	0	0.697	0.744
MVD	ipK	Lj2C31T21	Lj3A1033T59	diphosphomevalonate decarboxylase	isopentenyl phosphate kinase	3702.AT3G54250.1	3702.AT1G26640.1	0	0	0	0	0	0	0.95	0.079	0.952
MVD	HMGCR_4	Lj2C31T21	Lj5A170T102	diphosphomevalonate decarboxylase	hydroxymethylglutaryl-CoA reductase	3702.AT3G54250.1	3702.AT1G76490.1	0.19	0	0	0	0.126	0	0	0.897	0.92
MVD	ispD	Lj2C31T21	Lj5A292T55	diphosphomevalonate decarboxylase	2-C-methyl-D-erythritol 4-phosphate cytidylyltransferase	3702.AT3G54250.1	3702.AT2G02500.1	0	0	0	0	0	0	0	0.816	0.816
MVD	CAS1_2	Lj2C31T21	Lj5A769G17	diphosphomevalonate decarboxylase	cycloartenol synthase	3702.AT3G54250.1	3702.AT2G07050.1	0.059	0	0	0	0.526	0.05	0	0.681	0.847
MVD	DXR	Lj2C31T21	Lj5A124T67	diphosphomevalonate decarboxylase	1-deoxy-D-xylulose-5-phosphate reductoisomerase	3702.AT3G54250.1	3702.AT5G62790.2	0.059	0	0	0	0	0	0	0.728	0.734
MVD	GGPPS	Lj2C31T21	Lj7A581T54	diphosphomevalonate decarboxylase	geranylgeranyl diphosphate synthase	3702.AT3G54250.1	3702.AT4G36810.1	0.072	0	0	0	0.127	0.132	0.754	0.346	0.866
MVD	SS	Lj2C31T21	Lj9A382T62	diphosphomevalonate decarboxylase	farnesyl-diphosphate farnesyltransferase	3702.AT3G54250.1	3702.AT4G34640.1	0.144	0	0	0	0.825	0	0	0.808	0.968
MVD	HMGCS_3	Lj2C31T21	Lj8C240G7	diphosphomevalonate decarboxylase	hydroxymethylglutaryl-CoA synthase	3702.AT3G54250.1	3702.AT4G11820.2	0.19	0	0.416	0	0.907	0.502	0	0.923	0.998
MVD	MVK_2	Lj2C31T21	Lj9A26G17	diphosphomevalonate decarboxylase	mevalonate kinase	3702.AT3G54250.1	3702.AT5G27450.2	0.19	0	0.382	0	0.908	0	0.683	0.954	0.999
CSE	4CL	Lj2C442G13	Lj6A827T50	Caffeoylshikimate esterase	4-coumarate--CoA ligase	3702.AT5G16120.2	3702.AT1G62940.1	0.058	0	0	0	0	0	0.71	0.059	0.721
CSE	C3′H_2	Lj2C442G13	Lj9A648G49	Caffeoylshikimate esterase	5-O-(4-coumaroyl)-D-quinate 4'-monooxygenase	3702.AT5G16120.2	3702.AT2G40890.1	0	0	0	0	0	0	0.9	0	0.9
CSE	COMT1	Lj2C442G13	Lju2200A0T14	Caffeoylshikimate esterase	caffeic acid 5-O-methyltransferase / acetylserotonin O-methyltransferase	3702.AT5G16120.2	3702.AT5G54160.1	0	0	0	0	0	0	0.65	0.507	0.82
F5H	CCR1_2	Lj2C462T0	Lj9C494T3	ferulate-5-hydroxylase	cinnamoyl-CoA reductase	3702.AT4G36220.1	3702.AT1G15950.1	0	0	0	0	0.111	0.079	0.9	0.964	0.996
F5H	4CL	Lj2C462T0	Lj6A827T50	ferulate-5-hydroxylase	4-coumarate--CoA ligase	3702.AT4G36220.1	3702.AT1G62940.1	0	0	0	0	0.045	0	0.651	0.29	0.742
F5H	CAD_4	Lj2C462T0	Lj4C18G10	ferulate-5-hydroxylase	cinnamyl-alcohol dehydrogenase	3702.AT4G36220.1	3702.AT2G21730.1	0	0	0	0	0	0	0.65	0.204	0.709
F5H	POD_23	Lj2C462T0	Lj4A898G55	ferulate-5-hydroxylase	peroxidase	3702.AT4G36220.1	3702.AT2G22420.1	0	0	0	0	0	0	0.65	0.31	0.748
F5H	CAD_1	Lj2C462T0	Lj9C322T8	ferulate-5-hydroxylase	cinnamyl-alcohol dehydrogenase	3702.AT4G36220.1	3702.AT3G19450.1	0	0	0	0	0.078	0	0.65	0.628	0.869
F5H	ALDH_2	Lj2C462T0	Lj7A648T58	ferulate-5-hydroxylase	coniferyl-aldehyde dehydrogenase	3702.AT4G36220.1	3702.AT3G24503.1	0	0	0	0	0	0.047	0.902	0.593	0.958
F5H	CAD_6	Lj2C462T0	Lj7C78T3	ferulate-5-hydroxylase	cinnamyl-alcohol dehydrogenase	3702.AT4G36220.1	3702.AT4G34230.2	0	0	0	0	0.047	0	0.65	0.656	0.875
F5H	POD_5	Lj2C462T0	Lj4A160T61	ferulate-5-hydroxylase	peroxidase	3702.AT4G36220.1	3702.AT4G37530.1	0	0	0	0	0	0	0.65	0.228	0.718
F5H	CAD_5	Lj2C462T0	Lj4C18G14	ferulate-5-hydroxylase	cinnamyl-alcohol dehydrogenase	3702.AT4G36220.1	3702.AT4G39330.1	0	0	0	0	0	0	0.65	0.349	0.762
F5H	10HGO_4	Lj2C462T0	Lju188A10T83	ferulate-5-hydroxylase	11-hydroxygeraniol dehydrogenase	3702.AT4G36220.1	3702.AT4G37970.1	0	0	0	0	0	0	0.65	0.615	0.859
F5H	HCT_11	Lj2C462T0	Lj9A718T43	ferulate-5-hydroxylase	shikimate O-hydroxycinnamoyltransferase	3702.AT4G36220.1	3702.AT5G48930.1	0	0	0	0	0.079	0	0	0.939	0.941
F5H	COMT1	Lj2C462T0	Lju2200A0T14	ferulate-5-hydroxylase	caffeic acid 5-O-methyltransferase / acetylserotonin O-methyltransferase	3702.AT4G36220.1	3702.AT5G54160.1	0	0	0	0	0.18	0	0.9	0.785	0.98
F5H	10HGO_5	Lj2C462T0	Lju188C12T6	ferulate-5-hydroxylase	12-hydroxygeraniol dehydrogenase	3702.AT4G36220.1	3702.AT4G37990.1	0	0	0	0	0	0	0.65	0.955	0.983
LOX-H1_5	AOC_2	Lj2C658G1	Lj4A195T60	lipoxygenase	allene oxide cyclase	3702.AT3G45140.1	3702.AT1G13280.1	0	0	0	0	0	0	0	0.746	0.746
LOX-H1_5	OPR_7	Lj2C658G1	Lj7A686T68	lipoxygenase	18-oxophytodienoic acid reductase	3702.AT3G45140.1	3702.AT2G06050.2	0	0	0	0	0.112	0	0	0.844	0.856
LOX-H1_5	PLA_2	Lj2C658G1	Lj9P556T7	lipoxygenase	phospholipase A2	3702.AT3G45140.1	3702.AT2G44810.1	0	0	0	0	0	0	0.65	0.518	0.824
LOX-H1_5	DOX_4	Lj2C658G1	Lju41A21T22	lipoxygenase	fatty acid alpha-dioxygenase	3702.AT3G45140.1	3702.AT3G01420.1	0	0	0	0	0.045	0	0.928	0.185	0.939
LOX-H1_5	LIPA_2	Lj2C658G1	Lj9A608G28	lipoxygenase	lysosomal acid lipase/cholesteryl ester hydrolase	3702.AT3G45140.1	3702.AT5G04040.1	0	0	0	0	0	0	0.65	0.227	0.717
BGL_6	BGL_2	Lj2C881T1	Lj8A195G14	beta-glucosidase	beta-glucosidase	3702.AT5G20950.1	3702.AT5G36890.1	0.053	0	0	0	0	0	0.65	0.173	0.701
AAO4	AMI1	Lj2C884G1	Lj5A559T31	Aldehyde oxidase 4	Amidase 1	3702.AT1G04580.1	3702.AT1G08980.1	0.048	0	0	0	0	0	0.9	0	0.9
ipK	GGPPS	Lj3A1033T59	Lj7A581T54	isopentenyl phosphate kinase	geranylgeranyl diphosphate synthase	3702.AT1G26640.1	3702.AT4G36810.1	0.188	0	0	0	0	0	0.65	0	0.703
ipK	MVK_2	Lj3A1033T59	Lj9A26G17	isopentenyl phosphate kinase	mevalonate kinase	3702.AT1G26640.1	3702.AT5G27450.2	0.19	0	0	0	0	0	0.674	0.601	0.885
LRR-RLK	RLK7	Lj3A238T25	Lj4A80T29	Probably inactive leucine-rich repeat receptor-like protein kinase At3g28040	Receptor-like protein kinase 7	3702.AT3G28040.1	3702.AT1G09970.2	0	0	0	0.771	0	0.798	0	0.415	0.816
SODCC	AhpR	Lj3C811T8	Lj6A699T60	Superoxide dismutase [Cu-Zn]	peroxiredoxin 6	3702.AT1G08830.1	3702.AT1G48130.1	0	0	0	0	0.163	0.183	0	0.664	0.75
Asβ	PAI	Lj3C860T0	Lj8A66T51	anthranilate synthase component II	phosphoribosylanthranilate isomerase	3702.AT5G57890.1	3702.AT1G07780.3	0.187	0	0	0	0.508	0	0.373	0.319	0.806
Asβ	TSα	Lj3C860T0	Lj5A435T23	anthranilate synthase component II	tryptophan synthase alpha chain	3702.AT5G57890.1	3702.AT4G02610.1	0.19	0	0.337	0	0.715	0	0.488	0.584	0.961
Asβ	AnPRT	Lj3C860T0	Lj7A595G62	anthranilate synthase component II	anthranilate phosphoribosyltransferase	3702.AT5G57890.1	3702.AT5G17990.1	0.19	0.749	0.341	0	0.238	0	0.969	0.543	0.998
ACOX	ACLA-2	Lj3C951G1	Lju99C8G18	acyl-CoA oxidase	ATP-citrate synthase alpha chain protein 2	3702.AT3G51840.1	3702.AT1G09430.1	0.147	0	0	0	0.503	0.14	0.319	0.106	0.737
ACOX	OPCL1_2	Lj3C951G1	Lj4A13T54	acyl-CoA oxidase	OPC-8:0 CoA ligase 2	3702.AT3G51840.1	3702.AT1G20510.1	0.06	0.009	0	0	0.079	0	0.74	0.077	0.764
ACOX	fadA	Lj3C951G1	Lj6C613T0	acyl-CoA oxidase	acetyl-CoA acyltransferase	3702.AT3G51840.1	3702.AT2G33150.1	0.173	0	0.305	0	0.335	0.081	0.858	0.79	0.987
ACOX	LIPA_2	Lj3C951G1	Lj9A608G28	acyl-CoA oxidase	lysosomal acid lipase/cholesteryl ester hydrolase	3702.AT3G51840.1	3702.AT5G04040.1	0.096	0	0	0	0.338	0	0	0.551	0.708
ACOX	MFP2_3	Lj3C951G1	Lj7C654G5	acyl-CoA oxidase	enoyl-CoA hydratase/5-hydroxyacyl-CoA dehydrogenase	3702.AT3G51840.1	3702.AT4G29010.1	0.089	0	0.295	0	0.189	0.165	0.791	0.675	0.963
AOC_1	OPR_6	Lj3P1019T19	Lj5A270G65	allene oxide cyclase	17-oxophytodienoic acid reductase	3702.AT3G25780.1	3702.AT1G09400.1	0	0	0	0	0	0	0.65	0.322	0.752
AOC_1	OPCL1_2	Lj3P1019T19	Lj4A13T54	allene oxide cyclase	OPC-8:0 CoA ligase 2	3702.AT3G25780.1	3702.AT1G20510.1	0	0	0	0	0.446	0	0	0.844	0.91
AOC_1	OPR_5	Lj3P1019T19	Lj4A808T37	allene oxide cyclase	16-oxophytodienoic acid reductase	3702.AT3G25780.1	3702.AT1G76690.1	0	0	0	0	0	0	0.65	0.679	0.882
AOC_1	OPR_7	Lj3P1019T19	Lj7A686T68	allene oxide cyclase	18-oxophytodienoic acid reductase	3702.AT3G25780.1	3702.AT2G06050.2	0	0	0	0	0.5	0	0.65	0.906	0.982
OPCL1_2	OPR_6	Lj4A13T54	Lj5A270G65	OPC-8:0 CoA ligase 2	17-oxophytodienoic acid reductase	3702.AT1G20510.1	3702.AT1G09400.1	0.044	0	0	0	0	0	0.742	0.322	0.818
OPCL1_2	AOC_2	Lj4A13T54	Lj4A195T60	OPC-8:0 CoA ligase 2	allene oxide cyclase	3702.AT1G20510.1	3702.AT1G13280.1	0	0	0	0	0	0	0	0.808	0.808
OPCL1_2	MFP2_3	Lj4A13T54	Lj7C654G5	OPC-8:0 CoA ligase 2	enoyl-CoA hydratase/5-hydroxyacyl-CoA dehydrogenase	3702.AT1G20510.1	3702.AT4G29010.1	0.058	0	0	0	0.055	0.076	0.262	0.735	0.81
OPCL1_2	OPR_5	Lj4A13T54	Lj4A808T37	OPC-8:0 CoA ligase 2	16-oxophytodienoic acid reductase	3702.AT1G20510.1	3702.AT1G76690.1	0.044	0	0	0	0	0	0.742	0.373	0.832
OPCL1_2	OPR_7	Lj4A13T54	Lj7A686T68	OPC-8:0 CoA ligase 2	18-oxophytodienoic acid reductase	3702.AT1G20510.1	3702.AT2G06050.2	0.044	0	0	0	0.848	0	0.742	0.95	0.997
AOC_2	OPR_6	Lj4A195T60	Lj5A270G65	allene oxide cyclase	17-oxophytodienoic acid reductase	3702.AT1G13280.1	3702.AT1G09400.1	0	0	0	0	0	0	0.65	0.322	0.752
AOC_2	OPR_5	Lj4A195T60	Lj4A808T37	allene oxide cyclase	16-oxophytodienoic acid reductase	3702.AT1G13280.1	3702.AT1G76690.1	0	0	0	0	0	0	0.65	0.729	0.901
AOC_2	OPR_7	Lj4A195T60	Lj7A686T68	allene oxide cyclase	18-oxophytodienoic acid reductase	3702.AT1G13280.1	3702.AT2G06050.2	0	0	0	0	0.043	0	0.65	0.825	0.936
OPR_5	OPR_6	Lj4A808T37	Lj5A270G65	16-oxophytodienoic acid reductase	17-oxophytodienoic acid reductase	3702.AT1G76690.1	3702.AT1G09400.1	0	0	0.449	0.976	0	0	0.8	0	0.802
OPR_5	OPR_7	Lj4A808T37	Lj7A686T68	16-oxophytodienoic acid reductase	18-oxophytodienoic acid reductase	3702.AT1G76690.1	3702.AT2G06050.2	0	0	0.449	0.946	0	0	0.8	0.877	0.813
POD_23	CAD_5	Lj4A898G55	Lj4C18G14	peroxidase	cinnamyl-alcohol dehydrogenase	3702.AT2G22420.1	3702.AT4G39330.1	0	0	0	0	0	0	0.65	0.519	0.824
CAD_4	CCR1_2	Lj4C18G10	Lj9C494T3	cinnamyl-alcohol dehydrogenase	cinnamoyl-CoA reductase	3702.AT2G21730.1	3702.AT1G15950.1	0	0	0	0	0	0	0.65	0.603	0.855
CAD_4	AhpR	Lj4C18G10	Lj6A699T60	cinnamyl-alcohol dehydrogenase	peroxiredoxin 6	3702.AT2G21730.1	3702.AT1G48130.1	0.053	0	0	0	0	0.182	0.65	0.076	0.715
CAD_4	COMT1	Lj4C18G10	Lju2200A0T14	cinnamyl-alcohol dehydrogenase	caffeic acid 5-O-methyltransferase / acetylserotonin O-methyltransferase	3702.AT2G21730.1	3702.AT5G54160.1	0	0	0	0	0	0	0.65	0.397	0.779
CAD_4	ALDH_2	Lj4C18G10	Lj7A648T58	cinnamyl-alcohol dehydrogenase	coniferyl-aldehyde dehydrogenase	3702.AT2G21730.1	3702.AT3G24503.1	0.077	0.001	0	0	0.05	0	0.768	0.57	0.901
CAD_5	CCR1_2	Lj4C18G14	Lj9C494T3	cinnamyl-alcohol dehydrogenase	cinnamoyl-CoA reductase	3702.AT4G39330.1	3702.AT1G15950.1	0	0	0	0	0	0	0.65	0.6	0.854
CAD_5	AhpR	Lj4C18G14	Lj6A699T60	cinnamyl-alcohol dehydrogenase	peroxiredoxin 6	3702.AT4G39330.1	3702.AT1G48130.1	0.053	0	0	0	0	0.182	0.65	0.076	0.715
CAD_5	ALDH_2	Lj4C18G14	Lj7A648T58	cinnamyl-alcohol dehydrogenase	coniferyl-aldehyde dehydrogenase	3702.AT4G39330.1	3702.AT3G24503.1	0.077	0.001	0	0	0.05	0	0.768	0.57	0.901
CAD_5	COMT1	Lj4C18G14	Lju2200A0T14	cinnamyl-alcohol dehydrogenase	caffeic acid 5-O-methyltransferase / acetylserotonin O-methyltransferase	3702.AT4G39330.1	3702.AT5G54160.1	0	0	0	0	0	0	0.65	0.396	0.779
HSP90	CRT	Lj4C22T9	Lju926A11T9	Heat shock protein 90 homolog	Calreticulin	3702.AT4G24190.1	3702.AT1G56340.1	0	0	0	0	0.946	0.688	0.252	0.68	0.995
HSP90	Abcg	Lj4C22T9	Lj7C672T15	Heat shock protein 90 homolog	ATP-binding cassette sub-family G member like	3702.AT4G24190.1	3702.AT4G29520.1	0	0	0	0	0.778	0	0	0	0.778
HSP90	Canx	Lj4C22T9	Lj9C488T7	Heat shock protein 90 homolog	Calnexin like	3702.AT4G24190.1	3702.AT5G61790.1	0	0	0	0	0.986	0.411	0	0.865	0.998
CCoAOMT_2	CCR1_2	Lj4C315T3	Lj9C494T3	caffeoyl-CoA O-methyltransferase	cinnamoyl-CoA reductase	3702.AT4G26220.1	3702.AT1G15950.1	0.059	0	0	0	0.048	0	0.9	0.328	0.931
CCoAOMT_2	4CL	Lj4C315T3	Lj6A827T50	caffeoyl-CoA O-methyltransferase	4-coumarate--CoA ligase	3702.AT4G26220.1	3702.AT1G62940.1	0	0	0	0	0	0.116	0.65	0.297	0.763
CCoAOMT_2	HCT_11	Lj4C315T3	Lj9A718T43	caffeoyl-CoA O-methyltransferase	shikimate O-hydroxycinnamoyltransferase	3702.AT4G26220.1	3702.AT5G48930.1	0	0	0	0	0.094	0	0.65	0.441	0.807
SK_2	EPSPS	Lj4C925G5	Lj9A568G56	shikimate kinase	3-phosphoshikimate 1-carboxyvinyltransferase	3702.AT4G39540.3	3702.AT2G45300.1	0.19	0	0	0	0.157	0	0.968	0.791	0.994
SK_2	AnPRT	Lj4C925G5	Lj7A595G62	shikimate kinase	anthranilate phosphoribosyltransferase	3702.AT4G39540.3	3702.AT5G17990.1	0.19	0	0	0	0.084	0	0	0.676	0.738
DXR	HMGCR_4	Lj5A124T67	Lj5A170T102	1-deoxy-D-xylulose-5-phosphate reductoisomerase	hydroxymethylglutaryl-CoA reductase	3702.AT5G62790.2	3702.AT1G76490.1	0	0	0	0	0	0	0	0.966	0.966
DXR	ispD	Lj5A124T67	Lj5A292T55	1-deoxy-D-xylulose-5-phosphate reductoisomerase	2-C-methyl-D-erythritol 4-phosphate cytidylyltransferase	3702.AT5G62790.2	3702.AT2G02500.1	0.183	0	0.405	0	0.288	0	0.977	0.983	0.999
DXR	HMGCS_3	Lj5A124T67	Lj8C240G7	1-deoxy-D-xylulose-5-phosphate reductoisomerase	hydroxymethylglutaryl-CoA synthase	3702.AT5G62790.2	3702.AT4G11820.2	0	0	0	0	0	0	0	0.975	0.975
DXR	DXS_4	Lj5A124T67	Lj9C735G8	1-deoxy-D-xylulose-5-phosphate reductoisomerase	1-deoxy-D-xylulose-10-phosphate synthase	3702.AT5G62790.2	3702.AT4G15560.1	0.059	0	0.392	0	0.206	0	0.972	0.987	0.999
DXR	SS	Lj5A124T67	Lj9A382T62	1-deoxy-D-xylulose-5-phosphate reductoisomerase	farnesyl-diphosphate farnesyltransferase	3702.AT5G62790.2	3702.AT4G34640.1	0	0	0	0	0	0	0	0.759	0.759
DXR	GGPPS	Lj5A124T67	Lj7A581T54	1-deoxy-D-xylulose-5-phosphate reductoisomerase	geranylgeranyl diphosphate synthase	3702.AT5G62790.2	3702.AT4G36810.1	0.055	0	0	0	0.317	0	0.293	0.833	0.914
DXR	MVK_2	Lj5A124T67	Lj9A26G17	1-deoxy-D-xylulose-5-phosphate reductoisomerase	mevalonate kinase	3702.AT5G62790.2	3702.AT5G27450.2	0.123	0	0	0	0	0	0	0.983	0.984
HMGCR_4	CYP51_2	Lj5A170T102	Lj9A128T46	hydroxymethylglutaryl-CoA reductase	sterol 15alpha-demethylase	3702.AT1G76490.1	3702.AT1G11680.1	0	0	0	0	0.182	0	0	0.811	0.839
HMGCR_4	SQE_4	Lj5A170T102	Lj9A340T59	hydroxymethylglutaryl-CoA reductase	squalene monooxygenase	3702.AT1G76490.1	3702.AT1G58440.1	0	0	0	0	0.852	0	0	0.772	0.964
HMGCR_4	SMO1	Lj5A170T102	Lj9A569T55	hydroxymethylglutaryl-CoA reductase	plant 4,4-dimethylsterol C-4alpha-methyl-monooxygenase	3702.AT1G76490.1	3702.AT4G22756.1	0	0	0	0	0.426	0.049	0	0.545	0.729
HMGCR_4	GGPPS	Lj5A170T102	Lj7A581T54	hydroxymethylglutaryl-CoA reductase	geranylgeranyl diphosphate synthase	3702.AT1G76490.1	3702.AT4G36810.1	0.071	0	0	0	0.047	0.167	0	0.69	0.741
HMGCR_4	SMT1	Lj5A170T102	Lj9C638G10	hydroxymethylglutaryl-CoA reductase	sterol 24-C-methyltransferase	3702.AT1G76490.1	3702.AT5G13710.1	0	0	0	0	0.103	0.059	0.172	0.773	0.82
HMGCR_4	CAS1_2	Lj5A170T102	Lj5A769G17	hydroxymethylglutaryl-CoA reductase	cycloartenol synthase	3702.AT1G76490.1	3702.AT2G07050.1	0.059	0	0	0	0.174	0	0	0.826	0.853
HMGCR_4	ispD	Lj5A170T102	Lj5A292T55	hydroxymethylglutaryl-CoA reductase	2-C-methyl-D-erythritol 4-phosphate cytidylyltransferase	3702.AT1G76490.1	3702.AT2G02500.1	0	0	0	0	0	0	0	0.892	0.892
HMGCR_4	SQE_3	Lj5A170T102	Lj9A340G46	hydroxymethylglutaryl-CoA reductase	squalene monooxygenase	3702.AT1G76490.1	3702.AT4G37760.1	0	0	0	0	0.852	0	0	0.673	0.949
HMGCR_4	DXS_4	Lj5A170T102	Lj9C735G8	hydroxymethylglutaryl-CoA reductase	1-deoxy-D-xylulose-10-phosphate synthase	3702.AT1G76490.1	3702.AT4G15560.1	0	0	0	0	0	0	0	0.964	0.964
HMGCR_4	SS	Lj5A170T102	Lj9A382T62	hydroxymethylglutaryl-CoA reductase	farnesyl-diphosphate farnesyltransferase	3702.AT1G76490.1	3702.AT4G34640.1	0.176	0	0	0	0.126	0.066	0	0.963	0.971
HMGCR_4	HMGCS_3	Lj5A170T102	Lj8C240G7	hydroxymethylglutaryl-CoA reductase	hydroxymethylglutaryl-CoA synthase	3702.AT1G76490.1	3702.AT4G11820.2	0.19	0	0	0	0.904	0	0.974	0.989	0.999
HMGCR_4	MVK_2	Lj5A170T102	Lj9A26G17	hydroxymethylglutaryl-CoA reductase	mevalonate kinase	3702.AT1G76490.1	3702.AT5G27450.2	0.19	0	0.277	0	0.049	0.105	0.974	0.988	0.999
OPR_6	OPR_7	Lj5A270G65	Lj7A686T68	17-oxophytodienoic acid reductase	18-oxophytodienoic acid reductase	3702.AT1G09400.1	3702.AT2G06050.2	0	0	0.449	0.947	0	0	0.8	0	0.804
ispD	SS	Lj5A292T55	Lj9A382T62	2-C-methyl-D-erythritol 4-phosphate cytidylyltransferase	farnesyl-diphosphate farnesyltransferase	3702.AT2G02500.1	3702.AT4G34640.1	0	0	0	0	0	0	0	0.808	0.808
ispD	HMGCS_3	Lj5A292T55	Lj8C240G7	2-C-methyl-D-erythritol 4-phosphate cytidylyltransferase	hydroxymethylglutaryl-CoA synthase	3702.AT2G02500.1	3702.AT4G11820.2	0	0	0	0	0	0	0	0.937	0.937
ispD	DXS_4	Lj5A292T55	Lj9C735G8	2-C-methyl-D-erythritol 4-phosphate cytidylyltransferase	1-deoxy-D-xylulose-10-phosphate synthase	3702.AT2G02500.1	3702.AT4G15560.1	0.165	0	0.314	0	0.057	0	0	0.954	0.971
ispD	MVK_2	Lj5A292T55	Lj9A26G17	2-C-methyl-D-erythritol 4-phosphate cytidylyltransferase	mevalonate kinase	3702.AT2G02500.1	3702.AT5G27450.2	0	0	0	0	0	0	0	0.975	0.975
PIF3	PHYA1	Lj5A302T14	Lj5C313T8	Transcription factor PIF3	Phytochrome A	3702.AT1G09530.2	3702.AT1G09570.1	0	0	0	0	0	0.999	0.8	0.997	0.999
TSα	PAI	Lj5A435T23	Lj8A66T51	tryptophan synthase alpha chain	phosphoribosylanthranilate isomerase	3702.AT4G02610.1	3702.AT1G07780.3	0.19	0	0.392	0	0.857	0	0.512	0.739	0.989
TSα	AnPRT	Lj5A435T23	Lj7A595G62	tryptophan synthase alpha chain	anthranilate phosphoribosyltransferase	3702.AT4G02610.1	3702.AT5G17990.1	0.19	0.358	0.445	0	0.631	0	0.582	0.713	0.984
CAS1_2	CYP51_2	Lj5A769G17	Lj9A128T46	cycloartenol synthase	sterol 15alpha-demethylase	3702.AT2G07050.1	3702.AT1G11680.1	0	0	0	0	0.228	0.677	0.614	0.828	0.981
CAS1_2	SQE_4	Lj5A769G17	Lj9A340T59	cycloartenol synthase	squalene monooxygenase	3702.AT2G07050.1	3702.AT1G58440.1	0	0	0	0	0.356	0	0.93	0.724	0.986
CAS1_2	MVK_2	Lj5A769G17	Lj9A26G17	cycloartenol synthase	mevalonate kinase	3702.AT2G07050.1	3702.AT5G27450.2	0	0	0	0	0.265	0	0	0.807	0.852
CAS1_2	HMGCS_3	Lj5A769G17	Lj8C240G7	cycloartenol synthase	hydroxymethylglutaryl-CoA synthase	3702.AT2G07050.1	3702.AT4G11820.2	0	0	0	0	0.231	0.051	0	0.828	0.863
CAS1_2	SS	Lj5A769G17	Lj9A382T62	cycloartenol synthase	farnesyl-diphosphate farnesyltransferase	3702.AT2G07050.1	3702.AT4G34640.1	0.13	0	0.429	0	0.325	0	0	0.9	0.962
CAS1_2	SQE_3	Lj5A769G17	Lj9A340G46	cycloartenol synthase	squalene monooxygenase	3702.AT2G07050.1	3702.AT4G37760.1	0	0	0	0	0.334	0	0.93	0.524	0.976
CAS1_2	SMT1	Lj5A769G17	Lj9C638G10	cycloartenol synthase	sterol 24-C-methyltransferase	3702.AT2G07050.1	3702.AT5G13710.1	0	0	0	0	0.077	0.249	0.9	0.807	0.984
LIPA_1	LIPA_2	Lj5C214T14	Lj9A608G28	lysosomal acid lipase/cholesteryl ester hydrolase	lysosomal acid lipase/cholesteryl ester hydrolase	3702.AT2G15230.1	3702.AT5G04040.1	0.059	0	0	0	0.052	0	0.858	0.77	0.967
C4H_2	CCR1_2	Lj5C765G5	Lj9C494T3	trans-cinnamate 5-monooxygenase	cinnamoyl-CoA reductase	3702.AT2G30490.1	3702.AT1G15950.1	0	0	0	0	0.17	0.079	0.9	0.973	0.997
C4H_2	4CL	Lj5C765G5	Lj6A827T50	trans-cinnamate 5-monooxygenase	4-coumarate--CoA ligase	3702.AT2G30490.1	3702.AT1G62940.1	0	0	0	0	0.045	0	0.9	0.587	0.957
C4H_2	HCT_9	Lj5C765G5	Lj7P463T13	trans-cinnamate 5-monooxygenase	shikimate O-hydroxycinnamoyltransferase	3702.AT2G30490.1	3702.AT2G19070.1	0	0	0	0	0	0	0.9	0.218	0.918
C4H_2	CAD_6	Lj5C765G5	Lj7C78T3	trans-cinnamate 5-monooxygenase	cinnamyl-alcohol dehydrogenase	3702.AT2G30490.1	3702.AT4G34230.2	0	0	0	0	0.199	0	0	0.688	0.74
C4H_2	COMT1	Lj5C765G5	Lju2200A0T14	trans-cinnamate 5-monooxygenase	caffeic acid 5-O-methyltransferase / acetylserotonin O-methyltransferase	3702.AT2G30490.1	3702.AT5G54160.1	0	0	0	0	0.319	0	0	0.759	0.829
C4H_2	10HGO_5	Lj5C765G5	Lju188C12T6	trans-cinnamate 5-monooxygenase	12-hydroxygeraniol dehydrogenase	3702.AT2G30490.1	3702.AT4G37990.1	0	0	0	0	0	0	0	0.949	0.949
C4H_2	HCT_11	Lj5C765G5	Lj9A718T43	trans-cinnamate 5-monooxygenase	shikimate O-hydroxycinnamoyltransferase	3702.AT2G30490.1	3702.AT5G48930.1	0	0	0	0	0.212	0	0.9	0.96	0.996
OBAP1A	AhpR	Lj6A129T20	Lj6A699T60	Oil body-associated protein 1A	peroxiredoxin 6	3702.AT1G05510.1	3702.AT1G48130.1	0	0	0	0	0.691	0	0	0.19	0.739
POD_24	10HGO_5	Lj6A693T60	Lju188C12T6	peroxidase	12-hydroxygeraniol dehydrogenase	3702.AT4G16270.1	3702.AT4G37990.1	0	0	0	0	0	0	0.65	0.198	0.707
AhpR	10HGO_5	Lj6A699T60	Lju188C12T6	peroxiredoxin 6	12-hydroxygeraniol dehydrogenase	3702.AT1G48130.1	3702.AT4G37990.1	0.053	0	0	0	0	0.182	0.65	0.076	0.715
AhpR	CAD_6	Lj6A699T60	Lj7C78T3	peroxiredoxin 6	cinnamyl-alcohol dehydrogenase	3702.AT1G48130.1	3702.AT4G34230.2	0.053	0	0	0	0	0.182	0.65	0.076	0.715
AhpR	CAD_1	Lj6A699T60	Lj9C322T8	peroxiredoxin 6	cinnamyl-alcohol dehydrogenase	3702.AT1G48130.1	3702.AT3G19450.1	0.053	0	0	0	0	0.182	0.65	0.076	0.715
AhpR	10HGO_4	Lj6A699T60	Lju188A10T83	peroxiredoxin 6	11-hydroxygeraniol dehydrogenase	3702.AT1G48130.1	3702.AT4G37970.1	0.053	0	0	0	0	0.182	0.65	0.076	0.715
BBX25	LNK3	Lj6A77T27	Lj9C658G11	B-box zinc finger protein 25	Protein LNK3	3702.AT2G31380.1	3702.AT3G12320.1	0	0	0	0	0.852	0	0	0	0.852
UTR3	Abcg	Lj6A792T38	Lj7C672T15	UDP-galactose/UDP-glucose transporter 3	ATP-binding cassette sub-family G member like	3702.AT1G14360.1	3702.AT4G29520.1	0	0	0	0	0.835	0	0	0	0.835
UTR3	Canx	Lj6A792T38	Lj9C488T7	UDP-galactose/UDP-glucose transporter 3	Calnexin like	3702.AT1G14360.1	3702.AT5G61790.1	0	0	0	0	0.842	0	0	0	0.842
4CL	CCR1_2	Lj6A827T50	Lj9C494T3	4-coumarate--CoA ligase	cinnamoyl-CoA reductase	3702.AT1G62940.1	3702.AT1G15950.1	0	0	0	0	0	0	0.663	0.816	0.935
4CL	HCT_11	Lj6A827T50	Lj9A718T43	4-coumarate--CoA ligase	shikimate O-hydroxycinnamoyltransferase	3702.AT1G62940.1	3702.AT5G48930.1	0	0	0	0	0	0	0.65	0.396	0.779
4CL	HCT_9	Lj6A827T50	Lj7P463T13	4-coumarate--CoA ligase	shikimate O-hydroxycinnamoyltransferase	3702.AT1G62940.1	3702.AT2G19070.1	0	0	0	0	0.274	0	0.65	0.289	0.803
4CL	COMT1	Lj6A827T50	Lju2200A0T14	4-coumarate--CoA ligase	caffeic acid 5-O-methyltransferase / acetylserotonin O-methyltransferase	3702.AT1G62940.1	3702.AT5G54160.1	0	0	0	0	0	0	0.65	0.815	0.932
4CL	ALDH_2	Lj6A827T50	Lj7A648T58	4-coumarate--CoA ligase	coniferyl-aldehyde dehydrogenase	3702.AT1G62940.1	3702.AT3G24503.1	0.058	0	0	0	0	0.109	0.923	0.735	0.98
3β-HSDD	CYP51_2	Lj6C107G5	Lj9A128T46	plant 3beta-hydroxysteroid-4alpha-carboxylate 3-dehydrogenase	sterol 15alpha-demethylase	3702.AT2G43420.1	3702.AT1G11680.1	0	0	0	0	0.1	0.871	0	0.647	0.955
3β-HSDD	SQE_4	Lj6C107G5	Lj9A340T59	plant 3beta-hydroxysteroid-4alpha-carboxylate 3-dehydrogenase	squalene monooxygenase	3702.AT2G43420.1	3702.AT1G58440.1	0	0	0	0	0.194	0.51	0	0.412	0.747
3β-HSDD	SQE_3	Lj6C107G5	Lj9A340G46	plant 3beta-hydroxysteroid-4alpha-carboxylate 3-dehydrogenase	squalene monooxygenase	3702.AT2G43420.1	3702.AT4G37760.1	0	0	0	0	0.194	0.51	0	0.412	0.747
3β-HSDD	SS	Lj6C107G5	Lj9A382T62	plant 3beta-hydroxysteroid-4alpha-carboxylate 3-dehydrogenase	farnesyl-diphosphate farnesyltransferase	3702.AT2G43420.1	3702.AT4G34640.1	0.058	0	0	0	0.178	0.774	0	0.543	0.909
3β-HSDD	SMO1	Lj6C107G5	Lj9A569T55	plant 3beta-hydroxysteroid-4alpha-carboxylate 3-dehydrogenase	plant 4,4-dimethylsterol C-4alpha-methyl-monooxygenase	3702.AT2G43420.1	3702.AT4G22756.1	0.049	0	0	0	0.125	0.708	0.95	0.494	0.992
fadA	ACLA-2	Lj6C613T0	Lju99C8G18	acetyl-CoA acyltransferase	ATP-citrate synthase alpha chain protein 2	3702.AT2G33150.1	3702.AT1G09430.1	0.059	0	0	0	0.199	0	0.765	0.273	0.854
fadA	MVK_2	Lj6C613T0	Lj9A26G17	acetyl-CoA acyltransferase	mevalonate kinase	3702.AT2G33150.1	3702.AT5G27450.2	0	0	0	0	0.051	0	0.545	0.508	0.769
fadA	HMGCS_3	Lj6C613T0	Lj8C240G7	acetyl-CoA acyltransferase	hydroxymethylglutaryl-CoA synthase	3702.AT2G33150.1	3702.AT4G11820.2	0.19	0	0	0	0.18	0.713	0.952	0.508	0.994
fadA	MFP2_3	Lj6C613T0	Lj7C654G5	acetyl-CoA acyltransferase	enoyl-CoA hydratase/5-hydroxyacyl-CoA dehydrogenase	3702.AT2G33150.1	3702.AT4G29010.1	0.116	0.108	0.221	0	0.312	0.278	0.969	0.891	0.998
GGPPS	DXS_4	Lj7A581T54	Lj9C735G8	geranylgeranyl diphosphate synthase	1-deoxy-D-xylulose-10-phosphate synthase	3702.AT4G36810.1	3702.AT4G15560.1	0.102	0.024	0	0	0.113	0	0	0.699	0.74
GGPPS	SS	Lj7A581T54	Lj9A382T62	geranylgeranyl diphosphate synthase	farnesyl-diphosphate farnesyltransferase	3702.AT4G36810.1	3702.AT4G34640.1	0.11	0	0	0	0.121	0	0.713	0.63	0.906
AnPRT	PAI	Lj7A595G62	Lj8A66T51	anthranilate phosphoribosyltransferase	phosphoribosylanthranilate isomerase	3702.AT5G17990.1	3702.AT1G07780.3	0.19	0	0.38	0	0.764	0	0.973	0.739	0.999
ALDH_2	CCR1_2	Lj7A648T58	Lj9C494T3	coniferyl-aldehyde dehydrogenase	cinnamoyl-CoA reductase	3702.AT3G24503.1	3702.AT1G15950.1	0	0	0	0	0	0	0.9	0.609	0.959
ALDH_2	CAD_3	Lj7A648T58	Lj2A148T67	coniferyl-aldehyde dehydrogenase	cinnamyl-alcohol dehydrogenase	3702.AT3G24503.1	3702.AT2G34790.1	0	0	0	0	0	0	0.701	0.059	0.707
ALDH_2	CAD_1	Lj7A648T58	Lj9C322T8	coniferyl-aldehyde dehydrogenase	cinnamyl-alcohol dehydrogenase	3702.AT3G24503.1	3702.AT3G19450.1	0.077	0	0	0	0.05	0	0.768	0.626	0.914
ALDH_2	10HGO_4	Lj7A648T58	Lju188A10T83	coniferyl-aldehyde dehydrogenase	11-hydroxygeraniol dehydrogenase	3702.AT3G24503.1	3702.AT4G37970.1	0.077	0	0	0	0.05	0	0.768	0.212	0.818
ALDH_2	CAD_6	Lj7A648T58	Lj7C78T3	coniferyl-aldehyde dehydrogenase	cinnamyl-alcohol dehydrogenase	3702.AT3G24503.1	3702.AT4G34230.2	0.077	0.001	0	0	0.05	0	0.768	0.432	0.869
ALDH_2	10HGO_5	Lj7A648T58	Lju188C12T6	coniferyl-aldehyde dehydrogenase	12-hydroxygeraniol dehydrogenase	3702.AT3G24503.1	3702.AT4G37990.1	0.077	0.001	0	0	0.05	0	0.768	0.658	0.921
ALDH_2	COMT1	Lj7A648T58	Lju2200A0T14	coniferyl-aldehyde dehydrogenase	caffeic acid 5-O-methyltransferase / acetylserotonin O-methyltransferase	3702.AT3G24503.1	3702.AT5G54160.1	0	0	0	0	0	0	0.9	0.342	0.931
OPR_7	MFP2_3	Lj7A686T68	Lj7C654G5	18-oxophytodienoic acid reductase	enoyl-CoA hydratase/5-hydroxyacyl-CoA dehydrogenase	3702.AT2G06050.2	3702.AT4G29010.1	0.105	0	0	0	0.047	0	0.312	0.615	0.744
MFP2_3	HMGCS_3	Lj7C654G5	Lj8C240G7	enoyl-CoA hydratase/5-hydroxyacyl-CoA dehydrogenase	hydroxymethylglutaryl-CoA synthase	3702.AT4G29010.1	3702.AT4G11820.2	0.19	0	0	0	0	0	0.866	0.326	0.921
Abcg	Canx	Lj7C672T15	Lj9C488T7	ATP-binding cassette sub-family G member like	Calnexin like	3702.AT4G29520.1	3702.AT5G61790.1	0	0	0	0	0.866	0	0	0	0.866
CAD_6	CCR1_2	Lj7C78T3	Lj9C494T3	cinnamyl-alcohol dehydrogenase	cinnamoyl-CoA reductase	3702.AT4G34230.2	3702.AT1G15950.1	0	0	0	0	0.151	0	0.65	0.727	0.912
CAD_6	C3′H_2	Lj7C78T3	Lj9A648G49	cinnamyl-alcohol dehydrogenase	5-O-(4-coumaroyl)-D-quinate 4'-monooxygenase	3702.AT4G34230.2	3702.AT2G40890.1	0	0	0	0	0.151	0	0	0.671	0.709
CAD_6	COMT1	Lj7C78T3	Lju2200A0T14	cinnamyl-alcohol dehydrogenase	caffeic acid 5-O-methyltransferase / acetylserotonin O-methyltransferase	3702.AT4G34230.2	3702.AT5G54160.1	0	0	0	0	0.186	0	0.65	0.787	0.934
HCT_9	CCR1_2	Lj7P463T13	Lj9C494T3	shikimate O-hydroxycinnamoyltransferase	cinnamoyl-CoA reductase	3702.AT2G19070.1	3702.AT1G15950.1	0	0	0	0	0	0	0.9	0	0.9
HCT_9	HCT_11	Lj7P463T13	Lj9A718T43	shikimate O-hydroxycinnamoyltransferase	shikimate O-hydroxycinnamoyltransferase	3702.AT2G19070.1	3702.AT5G48930.1	0	0	0	0.877	0.049	0	0.9	0.581	0.907
HCT_9	C3′H_2	Lj7P463T13	Lj9A648G49	shikimate O-hydroxycinnamoyltransferase	5-O-(4-coumaroyl)-D-quinate 4'-monooxygenase	3702.AT2G19070.1	3702.AT2G40890.1	0	0	0	0	0	0	0.9	0.27	0.923
PLA_1	PLA_2	Lj8A197T40	Lj9P556T7	phospholipase A1	phospholipase A2	3702.AT3G03310.1	3702.AT2G44810.1	0	0	0	0	0	0	0.8	0	0.8
PLA_1	DOX_4	Lj8A197T40	Lju41A21T22	phospholipase A1	fatty acid alpha-dioxygenase	3702.AT3G03310.1	3702.AT3G01420.1	0	0	0	0	0.061	0	0.9	0.076	0.905
PLA_1	LIPA_2	Lj8A197T40	Lj9A608G28	phospholipase A1	lysosomal acid lipase/cholesteryl ester hydrolase	3702.AT3G03310.1	3702.AT5G04040.1	0	0	0	0	0.062	0	0.9	0.324	0.931
NGDN	BCD	Lj8A496G24	Lj9A624G21	Uncharacterized protein C18B11.06	Putative box C/D snoRNA protein	3702.AT1G07840.2	3702.AT1G04945.3	0	0	0	0	0.905	0.065	0	0	0.907
NGDN	NAT10	Lj8A496G24	Lju50C14G5	Uncharacterized protein C18B11.06	RNA cytidine acetyltransferase 1	3702.AT1G07840.2	3702.AT1G10490.1	0	0	0	0	0.906	0.885	0	0.697	0.996
HMGCS_3	ACLA-2	Lj8C240G7	Lju99C8G18	hydroxymethylglutaryl-CoA synthase	ATP-citrate synthase alpha chain protein 2	3702.AT4G11820.2	3702.AT1G09430.1	0	0	0	0	0.077	0	0.8	0.329	0.865
HMGCS_3	CYP51_2	Lj8C240G7	Lj9A128T46	hydroxymethylglutaryl-CoA synthase	sterol 15alpha-demethylase	3702.AT4G11820.2	3702.AT1G11680.1	0.059	0	0	0	0.9	0.047	0	0.941	0.994
HMGCS_3	SQE_4	Lj8C240G7	Lj9A340T59	hydroxymethylglutaryl-CoA synthase	squalene monooxygenase	3702.AT4G11820.2	3702.AT1G58440.1	0	0	0	0	0.904	0	0	0.842	0.984
HMGCS_3	SMO1	Lj8C240G7	Lj9A569T55	hydroxymethylglutaryl-CoA synthase	plant 4,4-dimethylsterol C-4alpha-methyl-monooxygenase	3702.AT4G11820.2	3702.AT4G22756.1	0	0	0	0	0.756	0	0	0.659	0.913
HMGCS_3	SMT1	Lj8C240G7	Lj9C638G10	hydroxymethylglutaryl-CoA synthase	sterol 24-C-methyltransferase	3702.AT4G11820.2	3702.AT5G13710.1	0	0	0	0	0.074	0.591	0.172	0.823	0.937
HMGCS_3	SQE_3	Lj8C240G7	Lj9A340G46	hydroxymethylglutaryl-CoA synthase	squalene monooxygenase	3702.AT4G11820.2	3702.AT4G37760.1	0	0	0	0	0.9	0	0	0.605	0.958
HMGCS_3	DXS_4	Lj8C240G7	Lj9C735G8	hydroxymethylglutaryl-CoA synthase	1-deoxy-D-xylulose-10-phosphate synthase	3702.AT4G11820.2	3702.AT4G15560.1	0	0	0	0	0	0	0	0.966	0.966
HMGCS_3	SS	Lj8C240G7	Lj9A382T62	hydroxymethylglutaryl-CoA synthase	farnesyl-diphosphate farnesyltransferase	3702.AT4G11820.2	3702.AT4G34640.1	0	0	0	0	0.538	0.045	0	0.966	0.984
HMGCS_3	MVK_2	Lj8C240G7	Lj9A26G17	hydroxymethylglutaryl-CoA synthase	mevalonate kinase	3702.AT4G11820.2	3702.AT5G27450.2	0.19	0	0.361	0	0.267	0	0.716	0.994	0.999
CYP51_2	DOX_4	Lj9A128T46	Lju41A21T22	sterol 15alpha-demethylase	fatty acid alpha-dioxygenase	3702.AT1G11680.1	3702.AT3G01420.1	0	0	0	0	0	0.057	0.373	0.601	0.743
CYP51_2	MVK_2	Lj9A128T46	Lj9A26G17	sterol 15alpha-demethylase	mevalonate kinase	3702.AT1G11680.1	3702.AT5G27450.2	0	0	0	0	0.106	0	0	0.844	0.855
CYP51_2	SMT1	Lj9A128T46	Lj9C638G10	sterol 15alpha-demethylase	sterol 24-C-methyltransferase	3702.AT1G11680.1	3702.AT5G13710.1	0	0	0	0	0.084	0.744	0.057	0.849	0.962
CYP51_2	SQE_3	Lj9A128T46	Lj9A340G46	sterol 15alpha-demethylase	squalene monooxygenase	3702.AT1G11680.1	3702.AT4G37760.1	0	0	0	0	0.904	0.096	0.059	0.606	0.963
CYP51_2	SQE_4	Lj9A128T46	Lj9A340T59	sterol 15alpha-demethylase	squalene monooxygenase	3702.AT1G11680.1	3702.AT1G58440.1	0	0	0	0	0.904	0.096	0.059	0.741	0.976
CYP51_2	SS	Lj9A128T46	Lj9A382T62	sterol 15alpha-demethylase	farnesyl-diphosphate farnesyltransferase	3702.AT1G11680.1	3702.AT4G34640.1	0.05	0	0.222	0	0.284	0.86	0	0.74	0.977
CYP51_2	SMO1	Lj9A128T46	Lj9A569T55	sterol 15alpha-demethylase	plant 4,4-dimethylsterol C-4alpha-methyl-monooxygenase	3702.AT1G11680.1	3702.AT4G22756.1	0	0	0	0	0.901	0.871	0.047	0.658	0.995
MVK_2	SQE_4	Lj9A26G17	Lj9A340T59	mevalonate kinase	squalene monooxygenase	3702.AT5G27450.2	3702.AT1G58440.1	0	0	0	0	0.078	0	0	0.837	0.844
MVK_2	DXS_6	Lj9A26G17	Lj9C735G8	mevalonate kinase	1-deoxy-D-xylulose-10-phosphate synthase	3702.AT5G27450.2	3702.AT4G15560.1	0	0	0	0	0	0	0	0.967	0.967
MVK_2	SS	Lj9A26G17	Lj9A382T62	mevalonate kinase	farnesyl-diphosphate farnesyltransferase	3702.AT5G27450.2	3702.AT4G34640.1	0.047	0	0	0	0.527	0	0	0.939	0.97
MVK_2	SMT1	Lj9A26G17	Lj9C638G10	mevalonate kinase	sterol 24-C-methyltransferase	3702.AT5G27450.2	3702.AT5G13710.1	0	0	0	0	0	0	0	0.754	0.754
SQE_3	SMO1	Lj9A340G46	Lj9A569T55	squalene monooxygenase	plant 4,4-dimethylsterol C-4alpha-methyl-monooxygenase	3702.AT4G37760.1	3702.AT4G22756.1	0.045	0	0	0	0.523	0.677	0	0.414	0.902
SQE_3	SS	Lj9A340G46	Lj9A382T62	squalene monooxygenase	farnesyl-diphosphate farnesyltransferase	3702.AT4G37760.1	3702.AT4G34640.1	0.11	0	0	0	0.342	0	0.882	0.68	0.974
SQE_4	SMO1	Lj9A340T59	Lj9A569T55	squalene monooxygenase	plant 4,4-dimethylsterol C-4alpha-methyl-monooxygenase	3702.AT1G58440.1	3702.AT4G22756.1	0.045	0	0	0	0.523	0.677	0	0.414	0.902
SQE_4	SS	Lj9A340T59	Lj9A382T62	squalene monooxygenase	farnesyl-diphosphate farnesyltransferase	3702.AT1G58440.1	3702.AT4G34640.1	0.11	0	0	0	0.342	0	0.882	0.845	0.987
SS	SMO1	Lj9A382T62	Lj9A569T55	farnesyl-diphosphate farnesyltransferase	plant 4,4-dimethylsterol C-4alpha-methyl-monooxygenase	3702.AT4G34640.1	3702.AT4G22756.1	0.171	0	0	0	0.213	0.677	0	0.544	0.891
SS	SMT1	Lj9A382T62	Lj9C638G10	farnesyl-diphosphate farnesyltransferase	sterol 24-C-methyltransferase	3702.AT4G34640.1	3702.AT5G13710.1	0.056	0	0.207	0	0.112	0.555	0.269	0.629	0.901
SMO1	SMT1	Lj9A569T55	Lj9C638G10	plant 4,4-dimethylsterol C-4alpha-methyl-monooxygenase	sterol 24-C-methyltransferase	3702.AT4G22756.1	3702.AT5G13710.1	0	0	0	0	0.048	0.475	0.925	0.426	0.975
LIPA_2	PLDALPHA4	Lj9A608G28	Lj9C518T1	lysosomal acid lipase/cholesteryl ester hydrolase	Phospholipase D alpha 4	3702.AT5G04040.1	3702.AT1G55180.1	0.067	0	0	0	0	0	0.65	0.158	0.701
LIPA_2	PLA_2	Lj9A608G28	Lj9P556T7	lysosomal acid lipase/cholesteryl ester hydrolase	phospholipase A2	3702.AT5G04040.1	3702.AT2G44810.1	0	0	0	0	0	0	0.9	0	0.9
LIPA_2	DOX_4	Lj9A608G28	Lju41A21T22	lysosomal acid lipase/cholesteryl ester hydrolase	fatty acid alpha-dioxygenase	3702.AT5G04040.1	3702.AT3G01420.1	0	0	0	0	0	0	0.9	0.161	0.912
C3′H_2	CCR1_2	Lj9A648G49	Lj9C494T3	5-O-(4-coumaroyl)-D-quinate 4'-monooxygenase	cinnamoyl-CoA reductase	3702.AT2G40890.1	3702.AT1G15950.1	0	0	0	0	0.268	0.079	0	0.848	0.888
C3′H_2	CAD_1	Lj9A648G49	Lj9C322T8	5-O-(4-coumaroyl)-D-quinate 4'-monooxygenase	cinnamyl-alcohol dehydrogenase	3702.AT2G40890.1	3702.AT3G19450.1	0	0	0	0	0.216	0	0	0.64	0.706
C3′H_2	10HGO_5	Lj9A648G49	Lju188C12T6	5-O-(4-coumaroyl)-D-quinate 4'-monooxygenase	12-hydroxygeraniol dehydrogenase	3702.AT2G40890.1	3702.AT4G37990.1	0	0	0	0	0	0	0	0.807	0.807
C3′H_2	HCT_11	Lj9A648G49	Lj9A718T43	5-O-(4-coumaroyl)-D-quinate 4'-monooxygenase	shikimate O-hydroxycinnamoyltransferase	3702.AT2G40890.1	3702.AT5G48930.1	0	0	0	0	0.715	0	0.9	0.924	0.997
HCT_11	CCR1_2	Lj9A718T43	Lj9C494T3	shikimate O-hydroxycinnamoyltransferase	cinnamoyl-CoA reductase	3702.AT5G48930.1	3702.AT1G15950.1	0	0	0	0	0.275	0	0.9	0.952	0.996
HCT_11	10HGO_5	Lj9A718T43	Lju188C12T6	shikimate O-hydroxycinnamoyltransferase	12-hydroxygeraniol dehydrogenase	3702.AT5G48930.1	3702.AT4G37990.1	0	0	0	0	0	0	0	0.93	0.93
CAD_1	CCR1_2	Lj9C322T8	Lj9C494T3	cinnamyl-alcohol dehydrogenase	cinnamoyl-CoA reductase	3702.AT3G19450.1	3702.AT1G15950.1	0	0	0	0	0.264	0	0.65	0.816	0.948
CAD_1	COMT1	Lj9C322T8	Lju2200A0T14	cinnamyl-alcohol dehydrogenase	caffeic acid 5-O-methyltransferase / acetylserotonin O-methyltransferase	3702.AT3G19450.1	3702.AT5G54160.1	0	0	0	0	0.209	0	0.65	0.778	0.933
Canx	CALR	Lj9C488T7	Lju926A11T9	Calnexin like	Calreticulin	3702.AT5G61790.1	3702.AT1G56340.1	0	0	0	0.841	0.546	0.081	0.661	0.893	0.868
CCR1_2	10HGO_4	Lj9C494T3	Lju188A10T83	cinnamoyl-CoA reductase	11-hydroxygeraniol dehydrogenase	3702.AT1G15950.1	3702.AT4G37970.1	0	0	0	0	0	0	0.65	0.628	0.864
CCR1_2	COMT1	Lj9C494T3	Lju2200A0T14	cinnamoyl-CoA reductase	caffeic acid 5-O-methyltransferase / acetylserotonin O-methyltransferase	3702.AT1G15950.1	3702.AT5G54160.1	0	0	0	0	0.224	0	0.9	0.848	0.987
CCR1_2	10HGO_5	Lj9C494T3	Lju188C12T6	cinnamoyl-CoA reductase	12-hydroxygeraniol dehydrogenase	3702.AT1G15950.1	3702.AT4G37990.1	0	0	0	0	0	0	0.65	0.966	0.987
CAD_3	COMT1	Lj2A148T67	Lju2200A0T14	cinnamyl-alcohol dehydrogenase	caffeic acid 5-O-methyltransferase / acetylserotonin O-methyltransferase	3702.AT2G34790.1	3702.AT5G54160.1	0	0	0	0	0	0	0.65	0.426	0.79
PLA_2	DOX_4	Lj9P556T7	Lju41A21T22	phospholipase A2	fatty acid alpha-dioxygenase	3702.AT2G44810.1	3702.AT3G01420.1	0	0	0	0	0	0	0.9	0	0.9
10HGO_4	COMT1	Lju188A10T83	Lju2200A0T14	11-hydroxygeraniol dehydrogenase	caffeic acid 5-O-methyltransferase / acetylserotonin O-methyltransferase	3702.AT4G37970.1	3702.AT5G54160.1	0	0	0	0	0	0	0.65	0.341	0.759
10HGO_5	COMT1	Lju188C12T6	Lju2200A0T14	12-hydroxygeraniol dehydrogenase	caffeic acid 5-O-methyltransferase / acetylserotonin O-methyltransferase	3702.AT4G37990.1	3702.AT5G54160.1	0	0	0	0	0	0	0.65	0.637	0.867
